# Supplementary material for: Mechanisms of APOBEC3 mutagenesis in human cancer cells
Source: Nature. 2022 Jul 20;607(7920):799–807. doi: 10.1038/s41586-022-04972-y (PMC9329121; doi:10.1038/s41586-022-04972-y)
Supplement: Supplementary file 3 — Supplementary Table 1 [file 41586_2022_4972_MOESM3_ESM.xlsx]

## Sheet: clones
In a few instances where bam file and clone names differ, sample swaps were discovered and samples were renamed in the publication and analyses (clone name) to reflect correct belonging lineages. Clones marked in red were determined non-unique (methods) and not considered in statistical analyses
Experiment	In_vitro_time (days)	sequence_file_name	Clone_name	Reference_Sequence
WT	NA(parent)	BC-1_A	BC-1_A	PD23344b
WT	108	BC-1_A.8	BC-1_A.8	BC-1_A
WT	108	BC-1_A.9	BC-1_A.9	BC-1_A
WT	108	BC-1_A.10	BC-1_A.10	BC-1_A
WT	108	BC-1_A.11	BC-1_A.11	BC-1_A
WT	108	BC-1_A.12	BC-1_A.12	BC-1_A
A3A_KO	NA(parent)	BC-1_H	BC-1_H	PD23344b
A3A_KO	108	BC-1_H.2	BC-1_H.2	BC-1_H
A3A_KO	108	BC-1_H.3	BC-1_H.3	BC-1_H
A3A_KO	108	BC-1_H.4	BC-1_H.4	BC-1_H
A3A_KO	108	BC-1_H.7	BC-1_H.7	BC-1_H
A3A_KO	108	BC-1_H.8	BC-1_H.8	BC-1_H
A3B_KO	NA(parent)	BC-1_C	BC-1_C	PD23344b
A3B_KO	99	BC-1_C.6	BC-1_C.6	BC-1_C
A3B_KO	99	BC-1_C.7	BC-1_C.7	BC-1_C
A3B_KO	99	BC-1_C.8	BC-1_C.8	BC-1_C
A3B_KO	99	BC-1_C.9	BC-1_C.9	BC-1_C
A3B_KO	99	BC-1_C.10	BC-1_C.10	BC-1_C
UNG-GFP	NA(parent)	BC-1_I	BC-1_I	PD23344b
UNG-GFP	84	BC-1_I.1	BC-1_I.1	BC-1_I
UNG-GFP	84	BC-1_I.2	BC-1_I.2	BC-1_I
UNG-GFP	84	BC-1_I.5	BC-1_I.5	BC-1_I
UNG-GFP	84	BC-1_I.6	BC-1_I.6	BC-1_I
UNG-GFP	NA(parent)	BC-1_J	BC-1_J	PD23344b
UNG-GFP	84	BC-1_J.1	BC-1_J.1	BC-1_J
UNG-GFP	84	BC-1_J.2	BC-1_J.2	BC-1_J
UNG-GFP	84	BC-1_J.3	BC-1_J.3	BC-1_J
UNG-GFP	84	BC-1_J.4	BC-1_J.4	BC-1_J
UNG-GFP	84	BC-1_J.5	BC-1_J.5	BC-1_J
WT	NA(parent)	MDA-MB-453_A	MDA-MB-453_A	PD23344b
WT	119	MDA-MB-453_A.13	MDA-MB-453_A.13	MDA-MB-453_A
WT	119	MDA-MB-453_A.14	MDA-MB-453_A.14	MDA-MB-453_A
WT	119	MDA-MB-453_A.15	MDA-MB-453_A.15	MDA-MB-453_A
WT	119	MDA-MB-453_A.16	MDA-MB-453_A.16	MDA-MB-453_A
WT	119	MDA-MB-453_A.17	MDA-MB-453_A.17	MDA-MB-453_A
WT	NA(parent)	MDA-MB-453_K	MDA-MB-453_K	PD23344b
WT	123	MDA-MB-453_K.3	MDA-MB-453_K.3	MDA-MB-453_K
WT	123	MDA-MB-453_K.6	MDA-MB-453_K.6	MDA-MB-453_K
WT	123	MDA-MB-453_K.7	MDA-MB-453_K.7	MDA-MB-453_K
WT	123	MDA-MB-453_K.8	MDA-MB-453_K.8	MDA-MB-453_K
A3A_KO	NA(parent)	MDA-MB-453_B	MDA-MB-453_B	PD23344b
A3A_KO	117	MDA-MB-453_B.12	MDA-MB-453_B.12	MDA-MB-453_B
A3A_KO	117	MDA-MB-453_B.15	MDA-MB-453_B.15	MDA-MB-453_B
A3A_KO	117	MDA-MB-453_B.17	MDA-MB-453_B.17	MDA-MB-453_B
A3A_KO	117	MDA-MB-453_B.19	MDA-MB-453_B.19	MDA-MB-453_B
A3A_KO	117	MDA-MB-453_B.20	MDA-MB-453_B.20	MDA-MB-453_B
A3A_KO	NA(parent)	MDA-MB-453_C	MDA-MB-453_C	PD23344b
A3A_KO	117	MDA-MB-453_C.13	MDA-MB-453_C.13	MDA-MB-453_C
A3A_KO	117	MDA-MB-453_C.14	MDA-MB-453_C.14	MDA-MB-453_C
A3A_KO	117	MDA-MB-453_C.15	MDA-MB-453_C.15	MDA-MB-453_C
A3A_KO	117	MDA-MB-453_C.16	MDA-MB-453_C.16	MDA-MB-453_C
A3A_KO	117	MDA-MB-453_C.17	MDA-MB-453_C.17	MDA-MB-453_C
A3B_KO	NA(parent)	MDA-MB-453_D	MDA-MB-453_D	PD23344b
A3B_KO	119	MDA-MB-453_D.26	MDA-MB-453_D.26	MDA-MB-453_D
A3B_KO	119	MDA-MB-453_D.27	MDA-MB-453_D.27	MDA-MB-453_D
A3B_KO	119	MDA-MB-453_D.28	MDA-MB-453_D.28	MDA-MB-453_D
A3B_KO	119	MDA-MB-453_D.29	MDA-MB-453_D.29	MDA-MB-453_D
A3B_KO	119	MDA-MB-453_D.30	MDA-MB-453_D.30	MDA-MB-453_D
A3B_KO	NA(parent)	MDA-MB-453_E	MDA-MB-453_E	PD23344b
A3B_KO	116	MDA-MB-453_E.19	MDA-MB-453_E.19	MDA-MB-453_E
A3B_KO	116	MDA-MB-453_E.20	MDA-MB-453_E.20	MDA-MB-453_E
A3B_KO	116	MDA-MB-453_E.22	MDA-MB-453_E.22	MDA-MB-453_E
A3B_KO	116	MDA-MB-453_E.23	MDA-MB-453_E.23	MDA-MB-453_E
A3B_KO	116	MDA-MB-453_E.24	MDA-MB-453_E.24	MDA-MB-453_E
A3A_A3B_KO	NA(parent)	MDA-MB-453_L	MDA-MB-453_L	PD23344b
A3A_A3B_KO	119	MDA-MB-453_L.2	MDA-MB-453_L.2	MDA-MB-453_L
A3A_A3B_KO	119	MDA-MB-453_L.3	MDA-MB-453_L.3	MDA-MB-453_L
A3A_A3B_KO	119	MDA-MB-453_L.4	MDA-MB-453_L.4	MDA-MB-453_L
A3A_A3B_KO	119	MDA-MB-453_L.6	MDA-MB-453_L.6	MDA-MB-453_L
A3A_A3B_KO	119	MDA-MB-453_L.7	MDA-MB-453_L.7	MDA-MB-453_L
A3A_A3B_KO	119	MDA-MB-453_L.8	MDA-MB-453_L.8	MDA-MB-453_L
A3A_A3B_KO	119	MDA-MB-453_L.9	MDA-MB-453_L.9	MDA-MB-453_L
A3A_A3B_KO	119	MDA-MB-453_L.10	MDA-MB-453_L.10	MDA-MB-453_L
A3A_A3B_KO	119	MDA-MB-453_L.11	MDA-MB-453_L.11	MDA-MB-453_L
A3A_A3B_KO	119	MDA-MB-453_L.12	MDA-MB-453_L.12	MDA-MB-453_L
REV1_KO	NA(parent)	MDA-MB-453_J	MDA-MB-453_J	PD23344b
REV1_KO	126	MDA-MB-453_J.1	MDA-MB-453_J.1	MDA-MB-453_J
REV1_KO	126	MDA-MB-453_J.2	MDA-MB-453_J.2	MDA-MB-453_J
REV1_KO	126	MDA-MB-453_J.3	MDA-MB-453_J.3	MDA-MB-453_J
REV1_KO	126	MDA-MB-453_J.4	MDA-MB-453_J.4	MDA-MB-453_J
UNG2_KO	NA(parent)	MDA-MB-453_G	MDA-MB-453_G	PD23344b
UNG2_KO	117	MDA-MB-453_G.1	MDA-MB-453_G.1	MDA-MB-453_G
UNG2_KO	117	MDA-MB-453_G.2	MDA-MB-453_G.2	MDA-MB-453_G
UNG2_KO	117	MDA-MB-453_G.3	MDA-MB-453_G.3	MDA-MB-453_G
UNG2_KO	117	MDA-MB-453_G.4	MDA-MB-453_G.4	MDA-MB-453_G
UNG2_KO	117	MDA-MB-453_G.5	MDA-MB-453_G.5	MDA-MB-453_G
WT	NA(parent)	BT-474_A	BT-474_A	PD23344b
WT	60	BT-474_A.2	BT-474_A.2	BT-474_A
WT	60	BT-474_A.4	BT-474_A.4	BT-474_A
A3A_KO	NA(parent)	BT-474_B	BT-474_B	PD23344b
A3A_KO	60	BT-474_B.1	BT-474_B.1	BT-474_B
A3A_KO	60	BT-474_B.2	BT-474_B.2	BT-474_B
A3A_KO	60	BT-474_B.3	BT-474_B.3	BT-474_B
A3A_KO	60	BT-474_B.4	BT-474_B.4	BT-474_B
A3A_KO	NA(parent)	BT-474_C	BT-474_C	PD23344b
A3A_KO	60	BT-474_C.1	BT-474_C.1	BT-474_C
A3A_KO	60	BT-474_C.2	BT-474_C.2	BT-474_C
A3A_KO	60	BT-474_C.3	BT-474_C.3	BT-474_C
A3A_KO	60	BT-474_C.5	BT-474_C.5	BT-474_C
A3B_KO	NA(parent)	BT-474_D	BT-474_D	PD23344b
A3B_KO	77	BT-474_D.1	BT-474_D.1	BT-474_D
A3B_KO	77	BT-474_D.2	BT-474_D.2	BT-474_D
A3B_KO	77	BT-474_D.3	BT-474_D.3	BT-474_D
A3B_KO	77	BT-474_D.4	BT-474_D.4	BT-474_D
WT	126	BT-474_A.7	BT-474_A.7	BT-474_A
WT	126	BT-474_A.9	BT-474_A.9	BT-474_A
WT	126	BT-474_A.10	BT-474_A.10	BT-474_A
WT	126	BT-474_A.11	BT-474_A.11	BT-474_A
WT	126	BT-474_A.12	BT-474_A.12	BT-474_A
WT	126	BT-474_A.13	BT-474_A.13	BT-474_A
WT	126	BT-474_A.14	BT-474_A.14	BT-474_A
WT	NA(parent)	BT-474_K	BT-474_K	PD23344b
WT	126	BT-474_K.1	BT-474_K.1	BT-474_K
WT	126	BT-474_K.2	BT-474_K.2	BT-474_K
WT	126	BT-474_K.3	BT-474_K.3	BT-474_K
WT	126	BT-474_K.4	BT-474_K.4	BT-474_K
WT	126	BT-474_K.5	BT-474_K.5	BT-474_K
WT	126	BT-474_K.8	BT-474_K.8	BT-474_K
A3A_KO	132	BT-474_B.8	BT-474_B.8	BT-474_B
A3A_KO	132	BT-474_B.9	BT-474_B.9	BT-474_B
A3A_KO	132	BT-474_B.10	BT-474_B.10	BT-474_B
A3A_KO	132	BT-474_B.12	BT-474_B.12	BT-474_B
A3A_KO	132	BT-474_B.13	BT-474_B.13	BT-474_B
A3A_KO	132	BT-474_B.14	BT-474_B.14	BT-474_B
A3A_KO	132	BT-474_B.15	BT-474_B.15	BT-474_B
A3B_KO	121	BT-474_D.11	BT-474_D.11	BT-474_D
A3B_KO	121	BT-474_D.12	BT-474_D.12	BT-474_D
A3B_KO	121	BT-474_D.13	BT-474_D.13	BT-474_D
A3B_KO	121	BT-474_D.15	BT-474_D.15	BT-474_D
A3B_KO	121	BT-474_D.16	BT-474_D.16	BT-474_D
A3A_A3B_KO	NA(parent)	BT-474_L	BT-474_L	PD23344b
A3A_A3B_KO	121	BT-474_L.1	BT-474_L.1	BT-474_L
A3A_A3B_KO	121	BT-474_L.2	BT-474_L.2	BT-474_L
A3A_A3B_KO	121	BT-474_L.3	BT-474_L.3	BT-474_L
A3A_A3B_KO	121	BT-474_L.4	BT-474_L.4	BT-474_L
A3A_A3B_KO	121	BT-474_L.5	BT-474_L.5	BT-474_L
A3A_A3B_KO	NA(parent)	BT-474_M	BT-474_M	PD23344b
A3A_A3B_KO	121	BT-474_M.1	BT-474_M.1	BT-474_M
A3A_A3B_KO	121	BT-474_M.2	BT-474_M.2	BT-474_M
A3A_A3B_KO	121	BT-474_M.3	BT-474_M.3	BT-474_M
A3A_A3B_KO	121	BT-474_M.4	BT-474_M.4	BT-474_M
UNG2_KO	NA(parent)	BT-474_E	BT-474_E	PD23344b
UNG2_KO	143	BT-474_E.1	BT-474_E.1	BT-474_E
UNG2_KO	143	BT-474_E.2	BT-474_E.2	BT-474_E
UNG2_KO	143	BT-474_E.3	BT-474_E.3	BT-474_E
UNG2_KO	143	BT-474_E.7	BT-474_E.7	BT-474_E
UNG2_KO	143	BT-474_E.8	BT-474_E.8	BT-474_E
UNG2_KO	NA(parent)	BT-474_Jv1	BT-474_F	PD23344b
UNG2_KO	143	BT-474_F.12	BT-474_F.12	BT-474_F
UNG2_KO	143	BT-474_F.13	BT-474_F.13	BT-474_F
UNG2_KO	143	BT-474_F.14	BT-474_F.14	BT-474_F
UNG2_KO	143	BT-474_F.16	BT-474_F.16	BT-474_F
UNG2_KO	143	BT-474_F.17	BT-474_F.17	BT-474_F
UNG2_KO	143	BT-474_F.18	BT-474_F.18	BT-474_F
UNG2_KO	143	BT-474_F.19	BT-474_F.19	BT-474_F
REV1_KO	NA(parent)	BT-474_I	BT-474_I	PD23344b
REV1_KO	126	BT-474_I.10	BT-474_I.10	BT-474_I
REV1_KO	126	BT-474_I.2	BT-474_I.2	BT-474_I
REV1_KO	126	BT-474_I.3	BT-474_I.3	BT-474_I
REV1_KO	126	BT-474_I.5	BT-474_I.5	BT-474_I
REV1_KO	126	BT-474_I.9	BT-474_I.9	BT-474_I
REV1_KO	NA(parent)	BT-474_Fv1	BT-474_J	PD23344b
REV1_KO	126	BT-474_J.9	BT-474_J.9	BT-474_J
REV1_KO	126	BT-474_J.10	BT-474_J.10	BT-474_J
REV1_KO	126	BT-474_J.11	BT-474_J.11	BT-474_J
REV1_KO	126	BT-474_J.12	BT-474_J.12	BT-474_J
REV1_KO	126	BT-474_J.13	BT-474_J.13	BT-474_J
REV1_KO	126	BT-474_J.14	BT-474_J.14	BT-474_J
SMUG_KO	NA(parent)	BT-474_G	BT-474_G	PD23344b
SMUG_KO	117	BT-474_G.1	BT-474_G.1	BT-474_G
SMUG_KO	117	BT-474_G.2	BT-474_G.2	BT-474_G
SMUG_KO	117	BT-474_G.3	BT-474_G.3	BT-474_G
SMUG_KO	117	BT-474_G.4	BT-474_G.4	BT-474_G
SMUG_KO	117	BT-474_G.5	BT-474_G.5	BT-474_G
WT	NA(parent)	JSC-1_Av2	JSC-1_A	PD23344b
WT	82	JSC-1_A.12	JSC-1_A.12	JSC-1_Av2
WT	82	JSC-1_A.13	JSC-1_A.13	JSC-1_Av2
WT	82	JSC-1_A.15	JSC-1_A.15	JSC-1_Av2
WT	82	JSC-1_A.16	JSC-1_A.16	JSC-1_Av2
WT	82	JSC-1_A.18	JSC-1_A.18	JSC-1_Av2
WT	82	JSC-1_A.19	JSC-1_A.19	JSC-1_Av2
WT	82	JSC-1_A.22	JSC-1_A.22	JSC-1_Av2
WT	NA(parent)	JSC-1_Bv2	JSC-1_B	PD23344b
WT	96	JSC-1_B.15	JSC-1_B.15	JSC-1_Bv2
WT	96	JSC-1_B.16	JSC-1_B.16	JSC-1_Bv2
WT	96	JSC-1_B.17	JSC-1_B.17	JSC-1_Bv2
WT	96	JSC-1_B.18	JSC-1_B.18	JSC-1_Bv2
WT	96	JSC-1_B.19	JSC-1_B.19	JSC-1_Bv2
WT	96	JSC-1_B.20	JSC-1_B.20	JSC-1_Bv2
WT	96	JSC-1_B.21	JSC-1_B.21	JSC-1_Bv2
WT	96	JSC-1_D.22	JSC-1_B.22	JSC-1_Bv2
WT	96	JSC-1_B.23	JSC-1_B.23	JSC-1_Bv2
A3A_KO	NA(parent)	JSC-1_Dv2	JSC-1_C	PD23344b
A3A_KO	80	JSC-1_C.13	JSC-1_C.13	JSC-1_Dv2
A3A_KO	80	JSC-1_C.14	JSC-1_C.14	JSC-1_Dv2
A3A_KO	80	JSC-1_C.15	JSC-1_C.15	JSC-1_Dv2
A3A_KO	80	JSC-1_C.16	JSC-1_C.16	JSC-1_Dv2
A3A_KO	80	JSC-1_C.18	JSC-1_C.18	JSC-1_Dv2
A3A_KO	80	JSC-1_C.19	JSC-1_C.19	JSC-1_Dv2
A3A_KO	80	JSC-1_C.21	JSC-1_C.21	JSC-1_Dv2
A3A_KO	80	JSC-1_C.24	JSC-1_C.24	JSC-1_Dv2
A3A_KO	NA(parent)	JSC-1_Cv2	JSC-1_D	PD23344b
A3A_KO	87	JSC-1_D.13	JSC-1_D.13	JSC-1_Cv2
A3A_KO	87	JSC-1_D.14	JSC-1_D.14	JSC-1_Cv2
A3A_KO	87	JSC-1_D.15	JSC-1_D.15	JSC-1_Cv2
A3A_KO	87	JSC-1_D.16	JSC-1_D.16	JSC-1_Cv2
A3A_KO	87	JSC-1_D.17	JSC-1_D.17	JSC-1_Cv2
A3A_KO	87	JSC-1_D.18	JSC-1_D.18	JSC-1_Cv2
A3A_KO	87	JSC-1_D.20	JSC-1_D.20	JSC-1_Cv2
A3A_KO	87	JSC-1_D.21	JSC-1_D.21	JSC-1_Cv2
A3A_KO	87	JSC-1_B.22	JSC-1_D.22	JSC-1_Cv2
A3A_KO	87	JSC-1_D.24	JSC-1_D.24	JSC-1_Cv2
A3B_KO	NA(parent)	JSC-1_E	JSC-1_E	PD23344b
A3B_KO	85	JSC-1_E.1	JSC-1_E.1	JSC-1_E
A3B_KO	85	JSC-1_E.2	JSC-1_E.2	JSC-1_E
A3B_KO	85	JSC-1_E.3	JSC-1_E.3	JSC-1_E
A3B_KO	85	JSC-1_E.4	JSC-1_E.4	JSC-1_E
A3B_KO	85	JSC-1_E.5	JSC-1_E.5	JSC-1_E
A3B_KO	NA(parent)	JSC-1_F	JSC-1_F	PD23344b
A3B_KO	85	JSC-1_F.2	JSC-1_F.2	JSC-1_F
A3B_KO	85	JSC-1_F.3	JSC-1_F.3	JSC-1_F
A3B_KO	85	JSC-1_F.4	JSC-1_F.4	JSC-1_F
A3B_KO	85	JSC-1_F.5	JSC-1_F.5	JSC-1_F
A3B_KO	85	JSC-1_F.7	JSC-1_F.7	JSC-1_F
WT	NA(parent)	HT-1376_A	HT-1376_A	PD23344b
WT	102	HT-1376_A.3	HT-1376_A.3	HT-1376_A
WT	102	HT-1376_A.4	HT-1376_A.4	HT-1376_A
WT	102	HT-1376_A.6	HT-1376_A.6	HT-1376_A
WT	102	HT-1376_A.7	HT-1376_A.7	HT-1376_A
WT	NA(parent)	HT-1376_B	HT-1376_B	PD23344b
WT	102	HT-1376_B.1	HT-1376_B.1	HT-1376_B
WT	102	HT-1376_B.2	HT-1376_B.2	HT-1376_B
WT	102	HT-1376_B.3	HT-1376_B.3	HT-1376_B
WT	102	HT-1376_B.5	HT-1376_B.5	HT-1376_B
WT	102	HT-1376_B.7	HT-1376_B.7	HT-1376_B
A3A_KO	NA(parent)	HT-1376_C	HT-1376_C	PD23344b
A3A_KO	100	HT-1376_C.1	HT-1376_C.1	HT-1376_C
A3A_KO	100	HT-1376_C.3	HT-1376_C.3	HT-1376_C
A3A_KO	100	HT-1376_C.4	HT-1376_C.4	HT-1376_C
A3A_KO	100	HT-1376_C.5	HT-1376_C.5	HT-1376_C
A3A_KO	100	HT-1376_C.6	HT-1376_C.6	HT-1376_C
A3A_KO	100	HT-1376_C.7	HT-1376_C.7	HT-1376_C
A3A_KO	100	HT-1376_C.8	HT-1376_C.8	HT-1376_C
A3B_KO	NA(parent)	HT-1376_D	HT-1376_D	PD23344b
A3B_KO	118	HT-1376_D.1	HT-1376_D.1	HT-1376_D
A3B_KO	118	HT-1376_D.2	HT-1376_D.2	HT-1376_D
A3B_KO	118	HT-1376_D.3	HT-1376_D.3	HT-1376_D
A3B_KO	118	HT-1376_D.4	HT-1376_D.4	HT-1376_D
A3B_KO	118	HT-1376_D.5	HT-1376_D.5	HT-1376_D
A3B_KO	118	HT-1376_D.6	HT-1376_D.6	HT-1376_D
A3B_KO	118	HT-1376_D.7	HT-1376_D.7	HT-1376_D

## Sheet: sequence_files_access_numbers
sequence_file_name	Accession_number	ID
BC-1_A	ERS2641358	5345STDY7612125
BC-1_A.10	ERS3541177	5345STDY8015065
BC-1_A.11	ERS3541178	5345STDY8015066
BC-1_A.12	ERS3541179	5345STDY8015067
BC-1_A.8	ERS3541175	5345STDY8015063
BC-1_A.9	ERS3541176	5345STDY8015064
BC-1_C	ERS2641371	5345STDY7612138
BC-1_C.10	ERS3541203	5345STDY8015091
BC-1_C.6	ERS3541199	5345STDY8015087
BC-1_C.7	ERS3541200	5345STDY8015088
BC-1_C.8	ERS3541201	5345STDY8015089
BC-1_C.9	ERS3541202	5345STDY8015090
BC-1_H	ERS3541188	5345STDY8015076
BC-1_H.2	ERS3541190	5345STDY8015078
BC-1_H.3	ERS3541191	5345STDY8015079
BC-1_H.4	ERS3541192	5345STDY8015080
BC-1_H.7	ERS3541195	5345STDY8015083
BC-1_H.8	ERS3541196	5345STDY8015084
BC-1_I	ERS5287934	5345STDY9410218
BC-1_I.1	ERS5287936	5345STDY9410219
BC-1_I.2	ERS5287938	5345STDY9410220
BC-1_I.5	ERS5287942	5345STDY9410223
BC-1_I.6	ERS5287944	5345STDY9410224
BC-1_J	ERS5287949	5345STDY9410227
BC-1_J.1	ERS5287951	5345STDY9410228
BC-1_J.2	ERS5287953	5345STDY9410229
BC-1_J.3	ERS5287955	5345STDY9410230
BC-1_J.4	ERS5287957	5345STDY9410231
BC-1_J.5	ERS5287959	5345STDY9410232
BT-474_A	ERS2641377	5345STDY7612144
BT-474_A.10	ERS5288008	5345STDY9410258
BT-474_A.11	ERS5288010	5345STDY9410259
BT-474_A.12	ERS5288012	5345STDY9410260
BT-474_A.13	ERS5288014	5345STDY9410261
BT-474_A.14	ERS5288016	5345STDY9410262
BT-474_A.2	ERS2641379	5345STDY7612146
BT-474_A.4	ERS2641381	5345STDY7612148
BT-474_A.7	ERS5288002	5345STDY9410255
BT-474_A.9	ERS5288007	5345STDY9410257
BT-474_B	ERS2641384	5345STDY7612151
BT-474_B.1	ERS2641385	5345STDY7612152
BT-474_B.10	ERS5288024	5345STDY9410266
BT-474_B.12	ERS5288028	5345STDY9410268
BT-474_B.13	ERS5288030	5345STDY9410269
BT-474_B.14	ERS5288032	5345STDY9410270
BT-474_B.15	ERS5288034	5345STDY9410271
BT-474_B.2	ERS2641386	5345STDY7612153
BT-474_B.3	ERS2641387	5345STDY7612154
BT-474_B.4	ERS2641388	5345STDY7612155
BT-474_B.8	ERS5288020	5345STDY9410264
BT-474_B.9	ERS5288022	5345STDY9410265
BT-474_C	ERS2641392	5345STDY7612159
BT-474_C.1	ERS2641393	5345STDY7612160
BT-474_C.2	ERS2641394	5345STDY7612161
BT-474_C.3	ERS2641395	5345STDY7612162
BT-474_C.5	ERS2641397	5345STDY7612164
BT-474_D	ERS2641403	5345STDY7612170
BT-474_D.1	ERS2641404	5345STDY7612171
BT-474_D.11	ERS5288054	5345STDY9410282
BT-474_D.12	ERS5288056	5345STDY9410283
BT-474_D.13	ERS5288057	5345STDY9410284
BT-474_D.15	ERS5288060	5345STDY9410286
BT-474_D.16	ERS5288062	5345STDY9410287
BT-474_D.2	ERS2641405	5345STDY7612172
BT-474_D.3	ERS2641406	5345STDY7612173
BT-474_D.4	ERS2641407	5345STDY7612174
BT-474_E	ERS3541467	5345STDY8015346
BT-474_E.1	ERS3541468	5345STDY8015347
BT-474_E.2	ERS3541469	5345STDY8015348
BT-474_E.3	ERS3541470	5345STDY8015350
BT-474_E.7	ERS3541474	5345STDY8015354
BT-474_E.8	ERS3541475	5345STDY8015355
BT-474_F.12	ERS5288070	5345STDY9410291
BT-474_F.13	ERS5288072	5345STDY9410292
BT-474_F.14	ERS5288074	5345STDY9410293
BT-474_F.16	ERS5288078	5345STDY9410295
BT-474_F.17	ERS5288079	5345STDY9410296
BT-474_F.18	ERS5288081	5345STDY9410297
BT-474_F.19	ERS5288083	5345STDY9410298
BT-474_Fv1	ERS5288069	5345STDY9410290
BT-474_G	ERS3541488	5345STDY8015368
BT-474_G.1	ERS3541489	5345STDY8015369
BT-474_G.2	ERS3541490	5345STDY8015370
BT-474_G.3	ERS3541491	5345STDY8015371
BT-474_G.4	ERS3541492	5345STDY8015372
BT-474_G.5	ERS3541493	5345STDY8015373
BT-474_I	ERS3541514	5345STDY8015394
BT-474_I.10	ERS3541524	5345STDY8015404
BT-474_I.2	ERS3541516	5345STDY8015396
BT-474_I.3	ERS3541517	5345STDY8015397
BT-474_I.5	ERS3541519	5345STDY8015399
BT-474_I.9	ERS3541523	5345STDY8015403
BT-474_J.10	ERS5288090	5345STDY9410302
BT-474_J.11	ERS5288092	5345STDY9410303
BT-474_J.12	ERS5288094	5345STDY9410304
BT-474_J.13	ERS5288096	5345STDY9410305
BT-474_J.14	ERS5288097	5345STDY9410306
BT-474_J.9	ERS5288088	5345STDY9410301
BT-474_Jv1	ERS5288085	5345STDY9410299
BT-474_K	ERS5288099	5345STDY9410307
BT-474_K.1	ERS5288101	5345STDY9410308
BT-474_K.2	ERS5288103	5345STDY9410309
BT-474_K.3	ERS5288105	5345STDY9410310
BT-474_K.4	ERS5288107	5345STDY9410311
BT-474_K.5	ERS5288109	5345STDY9410312
BT-474_K.8	ERS5288114	5345STDY9410316
BT-474_L	ERS5567101	5345STDY9701495
BT-474_L.1	ERS5567100	5345STDY9701494
BT-474_L.2	ERS5567116	5345STDY9701491
BT-474_L.3	ERS5567106	5345STDY9701498
BT-474_L.4	ERS5567110	5345STDY9701501
BT-474_L.5	ERS5567114	5345STDY9701502
BT-474_M	ERS5567105	5345STDY9701497
BT-474_M.1	ERS5567117	5345STDY9701492
BT-474_M.2	ERS5567107	5345STDY9701499
BT-474_M.3	ERS5567113	5345STDY9701503
BT-474_M.4	ERS5567103	5345STDY9701496
HT-1376_A	ERS5288143	5345STDY9410335
HT-1376_A.3	ERS5288147	5345STDY9410338
HT-1376_A.4	ERS5288148	5345STDY9410339
HT-1376_A.6	ERS5288152	5345STDY9410341
HT-1376_A.7	ERS5288154	5345STDY9410342
HT-1376_B	ERS5288157	5345STDY9410344
HT-1376_B.1	ERS5288158	5345STDY9410345
HT-1376_B.2	ERS5288161	5345STDY9410346
HT-1376_B.3	ERS5288160	5345STDY9410347
HT-1376_B.5	ERS5288164	5345STDY9410349
HT-1376_B.7	ERS5288167	5345STDY9410351
HT-1376_C	ERS5288171	5345STDY9410353
HT-1376_C.1	ERS5288172	5345STDY9410354
HT-1376_C.3	ERS5288176	5345STDY9410356
HT-1376_C.4	ERS5288177	5345STDY9410357
HT-1376_C.5	ERS5288179	5345STDY9410358
HT-1376_C.6	ERS5288180	5345STDY9410359
HT-1376_C.7	ERS5288182	5345STDY9410360
HT-1376_C.8	ERS5288184	5345STDY9410361
HT-1376_D	ERS5288188	5345STDY9410362
HT-1376_D.1	ERS5288186	5345STDY9410363
HT-1376_D.2	ERS5288190	5345STDY9410364
HT-1376_D.3	ERS5288192	5345STDY9410365
HT-1376_D.4	ERS5288194	5345STDY9410366
HT-1376_D.5	ERS5288196	5345STDY9410367
HT-1376_D.6	ERS5288198	5345STDY9410368
HT-1376_D.7	ERS5288200	5345STDY9410369
JSC-1_A.12	ERS3541261	5345STDY8015149
JSC-1_A.13	ERS3541262	5345STDY8015150
JSC-1_A.15	ERS3541264	5345STDY8015152
JSC-1_A.16	ERS3541265	5345STDY8015153
JSC-1_A.18	ERS3541267	5345STDY8015155
JSC-1_A.19	ERS3541268	5345STDY8015156
JSC-1_A.22	ERS3541271	5345STDY8015160
JSC-1_Av2	ERS3541260	5345STDY8015148
JSC-1_B.15	ERS3541276	5345STDY8015165
JSC-1_B.16	ERS3541277	5345STDY8015166
JSC-1_B.17	ERS3541278	5345STDY8015167
JSC-1_B.18	ERS3541279	5345STDY8015168
JSC-1_B.19	ERS3541280	5345STDY8015169
JSC-1_B.20	ERS3541281	5345STDY8015170
JSC-1_B.21	ERS3541282	5345STDY8015171
JSC-1_B.22	ERS3541283	5345STDY8015172
JSC-1_B.23	ERS3541284	5345STDY8015173
JSC-1_Bv2	ERS3541273	5345STDY8015162
JSC-1_C.13	ERS3541287	5345STDY8015176
JSC-1_C.14	ERS3541288	5345STDY8015177
JSC-1_C.15	ERS3541289	5345STDY8015178
JSC-1_C.16	ERS3541290	5345STDY8015179
JSC-1_C.18	ERS3541292	5345STDY8015181
JSC-1_C.19	ERS3541293	5345STDY8015182
JSC-1_C.21	ERS3541295	5345STDY8015184
JSC-1_C.24	ERS3541298	5345STDY8015187
JSC-1_Cv2	ERS3541286	5345STDY8015175
JSC-1_D.13	ERS3541300	5345STDY8015189
JSC-1_D.14	ERS3541301	5345STDY8015190
JSC-1_D.15	ERS3541302	5345STDY8015191
JSC-1_D.16	ERS3541303	5345STDY8015192
JSC-1_D.17	ERS3541304	5345STDY8015193
JSC-1_D.18	ERS3541305	5345STDY8015194
JSC-1_D.20	ERS3541307	5345STDY8015196
JSC-1_D.21	ERS3541308	5345STDY8015197
JSC-1_D.22	ERS3541309	5345STDY8015198
JSC-1_D.24	ERS3541311	5345STDY8015200
JSC-1_Dv2	ERS3541299	5345STDY8015188
JSC-1_E	ERS5287966	5345STDY9410236
JSC-1_E.1	ERS5287967	5345STDY9410237
JSC-1_E.2	ERS5287969	5345STDY9410238
JSC-1_E.3	ERS5287971	5345STDY9410239
JSC-1_E.4	ERS5287972	5345STDY9410240
JSC-1_E.5	ERS5287974	5345STDY9410241
JSC-1_F	ERS5287984	5345STDY9410245
JSC-1_F.2	ERS5287986	5345STDY9410247
JSC-1_F.3	ERS5287987	5345STDY9410248
JSC-1_F.4	ERS5287990	5345STDY9410249
JSC-1_F.5	ERS5287992	5345STDY9410250
JSC-1_F.7	ERS5287995	5345STDY9410252
MDA-MB-453_A	ERS2641412	5345STDY7612179
MDA-MB-453_A.13	ERS3541324	5345STDY8015202
MDA-MB-453_A.14	ERS3541325	5345STDY8015203
MDA-MB-453_A.15	ERS3541326	5345STDY8015204
MDA-MB-453_A.16	ERS3541327	5345STDY8015205
MDA-MB-453_A.17	ERS3541328	5345STDY8015206
MDA-MB-453_B	ERS2641421	5345STDY7612188
MDA-MB-453_B.12	ERS3541337	5345STDY8015215
MDA-MB-453_B.15	ERS3541338	5345STDY8015218
MDA-MB-453_B.17	ERS3541340	5345STDY8015220
MDA-MB-453_B.19	ERS3541342	5345STDY8015222
MDA-MB-453_B.20	ERS3541343	5345STDY8015223
MDA-MB-453_C	ERS2641428	5345STDY7612195
MDA-MB-453_C.13	ERS3541350	5345STDY8015228
MDA-MB-453_C.14	ERS3541351	5345STDY8015229
MDA-MB-453_C.15	ERS3541352	5345STDY8015230
MDA-MB-453_C.16	ERS3541353	5345STDY8015231
MDA-MB-453_C.17	ERS3541354	5345STDY8015232
MDA-MB-453_D	ERS2641437	5345STDY7612204
MDA-MB-453_D.26	ERS3541364	5345STDY8015242
MDA-MB-453_D.27	ERS3541365	5345STDY8015243
MDA-MB-453_D.28	ERS3541366	5345STDY8015244
MDA-MB-453_D.29	ERS3541367	5345STDY8015245
MDA-MB-453_D.30	ERS3541368	5345STDY8015246
MDA-MB-453_E	ERS2641446	5345STDY7612213
MDA-MB-453_E.19	ERS3541376	5345STDY8015255
MDA-MB-453_E.20	ERS3541377	5345STDY8015256
MDA-MB-453_E.22	ERS3541379	5345STDY8015258
MDA-MB-453_E.23	ERS3541380	5345STDY8015259
MDA-MB-453_E.24	ERS3541381	5345STDY8015260
MDA-MB-453_G	ERS3541405	5345STDY8015284
MDA-MB-453_G.1	ERS3541406	5345STDY8015285
MDA-MB-453_G.2	ERS3541407	5345STDY8015286
MDA-MB-453_G.3	ERS3541408	5345STDY8015287
MDA-MB-453_G.4	ERS3541409	5345STDY8015288
MDA-MB-453_G.5	ERS3541410	5345STDY8015289
MDA-MB-453_J	ERS3541454	5345STDY8015333
MDA-MB-453_J.1	ERS3541455	5345STDY8015334
MDA-MB-453_J.2	ERS3541456	5345STDY8015335
MDA-MB-453_J.3	ERS3541457	5345STDY8015336
MDA-MB-453_J.4	ERS3541458	5345STDY8015337
MDA-MB-453_K	ERS5288115	5345STDY9410317
MDA-MB-453_K.3	ERS5288120	5345STDY9410320
MDA-MB-453_K.6	ERS5288123	5345STDY9410323
MDA-MB-453_K.7	ERS5288124	5345STDY9410324
MDA-MB-453_K.8	ERS5288125	5345STDY9410325
MDA-MB-453_L	ERS5288127	5345STDY9410326
MDA-MB-453_L.10	ERS5288208	5345STDY9410386
MDA-MB-453_L.11	ERS5288210	5345STDY9410387
MDA-MB-453_L.12	ERS5288211	5345STDY9410388
MDA-MB-453_L.2	ERS5288130	5345STDY9410328
MDA-MB-453_L.3	ERS5288132	5345STDY9410329
MDA-MB-453_L.4	ERS5288133	5345STDY9410330
MDA-MB-453_L.6	ERS5288137	5345STDY9410332
MDA-MB-453_L.7	ERS5288139	5345STDY9410333
MDA-MB-453_L.8	ERS5288141	5345STDY9410334
MDA-MB-453_L.9	ERS5288206	5345STDY9410385

## Sheet: sequencing & mutation calling
Sample	Seq X	Phys X	QC/Mapping	CaVEMan (C)	Pindel	Brass
BC-1_A	35.78	96.35	5.6.1	1.15.1	3.5.0	6.3.4
BC-1_A.10	36.58	98.78	2.0.86	1.15.1	3.5.0	6.3.4
BC-1_A.11	35.74	95.12	2.0.86	1.15.1	3.5.0	6.3.4
BC-1_A.12	38	99.37	2.0.86	1.15.1	3.5.0	6.3.4
BC-1_A.8	33.78	90.41	2.0.86	1.15.1	3.5.0	6.3.4
BC-1_A.9	38.09	101.88	2.0.86	1.15.1	3.5.0	6.3.4
BC-1_C	33.72	91.89	5.6.1	1.15.1	3.5.0	6.3.4
BC-1_C.10	37.32	101.03	2.0.86	1.15.1	3.5.0	6.3.4
BC-1_C.6	31.9	82.04	2.0.86	1.15.1	3.5.0	6.3.4
BC-1_C.7	30.23	80.53	2.0.86	1.15.1	3.5.0	6.3.4
BC-1_C.8	32.84	86.77	2.0.86	1.15.1	3.5.0	6.3.4
BC-1_C.9	34.18	91.93	2.0.86	1.15.1	3.5.0	6.3.4
BC-1_H	31.97	87.39	2.0.86	1.15.1	3.5.0	6.3.4
BC-1_H.2	32.92	88.34	2.0.86	1.15.1	3.5.0	6.3.4
BC-1_H.3	29.49	77.79	2.0.86	1.15.1	3.5.0	6.3.4
BC-1_H.4	37.57	96.42	2.0.86	1.15.1	3.5.0	6.3.4
BC-1_H.7	35.08	89.76	2.0.86	1.15.1	3.5.0	6.3.4
BC-1_H.8	38.44	95.44	2.0.86	1.15.1	3.5.0	6.3.4
BC-1_I	38.86	109.74	5.6.1	1.15.1	3.5.0	6.3.4
BC-1_I.1	34.18	101.76	5.6.1	1.15.1	3.5.0	6.3.4
BC-1_I.2	38.56	117.08	5.6.1	1.15.1	3.5.0	6.3.4
BC-1_I.5	38.55	110.47	5.6.1	1.15.1	3.5.0	6.3.4
BC-1_I.6	42.88	124.28	5.6.1	1.15.1	3.5.0	6.3.4
BC-1_J	38.41	109.73	5.6.1	1.15.1	3.5.0	6.3.4
BC-1_J.1	39.04	109.83	5.6.1	1.15.1	3.5.0	6.3.4
BC-1_J.2	35.44	103.64	5.6.1	1.15.1	3.5.0	6.3.4
BC-1_J.3	37.61	110.35	5.6.1	1.15.1	3.5.0	6.3.4
BC-1_J.4	39.34	114.83	5.6.1	1.15.1	3.5.0	6.3.4
BC-1_J.5	32.43	97.69	5.6.1	1.15.1	3.5.0	6.3.4
BT-474_A	38.91	105.26	5.6.1	1.15.1	3.5.0	6.3.4
BT-474_A.10	34.96	98.29	5.6.1	1.15.1	3.5.0	6.3.4
BT-474_A.11	37.54	107.37	5.6.1	1.15.1	3.5.0	6.3.4
BT-474_A.12	33.41	93.24	5.6.1	1.15.1	3.5.0	6.3.4
BT-474_A.13	34.25	97.66	5.6.1	1.15.1	3.5.0	6.3.4
BT-474_A.14	33.33	93.9	5.6.1	1.15.1	3.5.0	6.3.4
BT-474_A.2	35.26	97.87	5.6.1	1.15.1	3.5.0	6.3.4
BT-474_A.4	32.34	86.97	5.6.1	1.15.1	3.5.0	6.3.4
BT-474_A.7	34.76	97.99	5.6.1	1.15.1	3.5.0	6.3.4
BT-474_A.9	36.15	103.97	5.6.1	1.15.1	3.5.0	6.3.4
BT-474_B	36.91	98.09	2.0.86	1.15.1	3.5.0	6.3.4
BT-474_B.1	35.74	97.3	2.0.86	1.15.1	3.5.0	6.3.4
BT-474_B.10	33.47	97.13	5.6.1	1.15.1	3.5.0	6.3.4
BT-474_B.12	34.44	99.23	5.6.1	1.15.1	3.5.0	6.3.4
BT-474_B.13	35.53	99.56	5.6.1	1.15.1	3.5.0	6.3.4
BT-474_B.14	35.83	101.93	5.6.1	1.15.1	3.5.0	6.3.4
BT-474_B.15	29.59	85.8	5.6.1	1.15.1	3.5.0	6.3.4
BT-474_B.2	38.4	99.06	2.0.86	1.15.1	3.5.0	6.3.4
BT-474_B.3	33.71	91.75	2.0.86	1.15.1	3.5.0	6.3.4
BT-474_B.4	40.65	109.46	2.0.86	1.15.1	3.5.0	6.3.4
BT-474_B.8	35.71	100.71	5.6.1	1.15.1	3.5.0	6.3.4
BT-474_B.9	30.86	89.63	5.6.1	1.15.1	3.5.0	6.3.4
BT-474_C	37.47	102.09	5.6.1	1.15.1	3.5.0	6.3.4
BT-474_C.1	34.48	92.99	5.6.1	1.15.1	3.5.0	6.3.4
BT-474_C.2	38.1	101.75	5.6.1	1.15.1	3.5.0	6.3.4
BT-474_C.3	40.86	109.44	5.6.1	1.15.1	3.5.0	6.3.4
BT-474_C.5	37.27	99.71	5.6.1	1.15.1	3.5.0	6.3.4
BT-474_D	37.81	102.79	5.6.1	1.15.1	3.5.0	6.3.4
BT-474_D.1	32.49	88.56	5.6.1	1.15.1	3.5.0	6.3.4
BT-474_D.11	29.12	86.07	5.6.1	1.15.1	3.5.0	6.3.4
BT-474_D.12	31.52	92.79	5.6.1	1.15.1	3.5.0	6.3.4
BT-474_D.13	37.5	106.68	5.6.1	1.15.1	3.5.0	6.3.4
BT-474_D.15	35.44	102.18	5.6.1	1.15.1	3.5.0	6.3.4
BT-474_D.16	35.42	102.37	5.6.1	1.15.1	3.5.0	6.3.4
BT-474_D.2	34.43	92.12	5.6.1	1.15.1	3.5.0	6.3.4
BT-474_D.3	34.28	93.08	5.6.1	1.15.1	3.5.0	6.3.4
BT-474_D.4	38.04	103.35	5.6.1	1.15.1	3.5.0	6.3.4
BT-474_E	33.11	89.56	2.0.86	1.15.1	3.5.0	6.3.4
BT-474_E.1	30.69	81.33	2.0.86	1.15.1	3.5.0	6.3.4
BT-474_E.2	36.27	97.33	2.0.86	1.15.1	3.5.0	6.3.4
BT-474_E.3	38.19	98.1	2.0.86	1.15.1	3.5.0	6.3.4
BT-474_E.7	39.27	100.7	2.0.86	1.15.1	3.5.0	6.3.4
BT-474_E.8	38.16	103.44	2.0.86	1.15.1	3.5.0	6.3.4
BT-474_F.12	31.28	89.76	5.6.1	1.15.1	3.5.0	6.3.4
BT-474_F.13	35.2	99.91	5.6.1	1.15.1	3.5.0	6.3.4
BT-474_F.14	40.08	111.75	5.6.1	1.15.1	3.5.0	6.3.4
BT-474_F.16	36.57	103.1	5.6.1	1.15.1	3.5.0	6.3.4
BT-474_F.17	38.76	110.52	5.6.1	1.15.1	3.5.0	6.3.4
BT-474_F.18	42.54	119.68	5.6.1	1.15.1	3.5.0	6.3.4
BT-474_F.19	32.73	97.27	5.6.1	1.15.1	3.5.0	6.3.4
BT-474_Fv1	33	93.7	5.6.1	1.15.1	3.5.0	6.3.4
BT-474_G	38.61	104.17	2.0.86	1.15.1	3.5.0	6.3.4
BT-474_G.1	34.16	89.85	2.0.86	1.15.1	3.5.0	6.3.4
BT-474_G.2	40.5	105.2	2.0.86	1.15.1	3.5.0	6.3.4
BT-474_G.3	37.93	100.34	2.0.86	1.15.1	3.5.0	6.3.4
BT-474_G.4	30.03	81.03	2.0.86	1.15.1	3.5.0	6.3.4
BT-474_G.5	31.24	83.54	2.0.86	1.15.1	3.5.0	6.3.4
BT-474_I	35.01	96.1	2.0.86	1.15.1	3.5.0	6.3.4
BT-474_I.10	39.91	103.81	2.0.86	1.15.1	3.5.0	6.3.4
BT-474_I.2	37.56	100.39	2.0.86	1.15.1	3.5.0	6.3.4
BT-474_I.3	35.05	95.52	2.0.86	1.15.1	3.5.0	6.3.4
BT-474_I.5	37.04	98.72	2.0.86	1.15.1	3.5.0	6.3.4
BT-474_I.9	35.51	91.02	2.0.86	1.15.1	3.5.0	6.3.4
BT-474_J.10	37.25	105.94	5.6.1	1.15.1	3.5.0	6.3.4
BT-474_J.11	36.03	101.11	5.6.1	1.15.1	3.5.0	6.3.4
BT-474_J.12	40.47	113.62	5.6.1	1.15.1	3.5.0	6.3.4
BT-474_J.13	38.1	107.71	5.6.1	1.15.1	3.5.0	6.3.4
BT-474_J.14	33.32	95.31	5.6.1	1.15.1	3.5.0	6.3.4
BT-474_J.9	36.51	100.23	5.6.1	1.15.1	3.5.0	6.3.4
BT-474_Jv1	33.73	96.09	5.6.1	1.15.1	3.5.0	6.3.4
BT-474_K	31.89	92.98	5.6.1	1.15.1	3.5.0	6.3.4
BT-474_K.1	35.3	100.53	5.6.1	1.15.1	3.5.0	6.3.4
BT-474_K.2	34.59	98.02	5.6.1	1.15.1	3.5.0	6.3.4
BT-474_K.3	33.11	95.17	5.6.1	1.15.1	3.5.0	6.3.4
BT-474_K.4	35.26	102.79	5.6.1	1.15.1	3.5.0	6.3.4
BT-474_K.5	35.56	101.04	5.6.1	1.15.1	3.5.0	6.3.4
BT-474_K.8	36.26	105.16	5.6.1	1.15.1	3.5.0	6.3.4
BT-474_L	35.13	97.57	5.6.1	1.15.1	3.5.0	6.3.4
BT-474_L.1	53.34	149.39	5.6.1	1.15.1	3.5.0	6.3.4
BT-474_L.2	35.96	101.77	5.6.1	1.15.1	3.5.0	6.3.4
BT-474_L.3	40.28	110.49	5.6.1	1.15.1	3.5.0	6.3.4
BT-474_L.4	37.61	109.56	5.6.1	1.15.1	3.5.0	6.3.4
BT-474_L.5	45.59	131.19	5.6.1	1.15.1	3.5.0	6.3.4
BT-474_M	32.63	93.19	5.6.1	1.15.1	3.5.0	6.3.4
BT-474_M.1	35.02	95.97	5.6.1	1.15.1	3.5.0	6.3.4
BT-474_M.2	31.25	89.74	5.6.1	1.15.1	3.5.0	6.3.4
BT-474_M.3	44.62	128.01	5.6.1	1.15.1	3.5.0	6.3.4
BT-474_M.4	34.34	94.82	5.6.1	1.15.1	3.5.0	6.3.4
HT-1376_A	34.12	95.82	5.6.1	1.15.1	3.5.0	6.3.4
HT-1376_A.3	33.58	94.51	5.6.1	1.15.1	3.5.0	6.3.4
HT-1376_A.4	34.6	97.16	5.6.1	1.15.1	3.5.0	6.3.4
HT-1376_A.6	34.15	94.48	5.6.1	1.15.1	3.5.0	6.3.4
HT-1376_A.7	34.42	97.3	5.6.1	1.15.1	3.5.0	6.3.4
HT-1376_B	34.23	96.81	5.6.1	1.15.1	3.5.0	6.3.4
HT-1376_B.1	36.55	103.26	5.6.1	1.15.1	3.5.0	6.3.4
HT-1376_B.2	32.61	94.85	5.6.1	1.15.1	3.5.0	6.3.4
HT-1376_B.3	36.67	101.67	5.6.1	1.15.1	3.5.0	6.3.4
HT-1376_B.5	33.48	93.62	5.6.1	1.15.1	3.5.0	6.3.4
HT-1376_B.7	35.75	106.8	5.6.1	1.15.1	3.5.0	6.3.4
HT-1376_C	34.27	96.1	5.6.1	1.15.1	3.5.0	6.3.4
HT-1376_C.1	36.86	102.28	5.6.1	1.15.1	3.5.0	6.3.4
HT-1376_C.3	35.72	99.37	5.6.1	1.15.1	3.5.0	6.3.4
HT-1376_C.4	36.52	101.42	5.6.1	1.15.1	3.5.0	6.3.4
HT-1376_C.5	37.23	103.65	5.6.1	1.15.1	3.5.0	6.3.4
HT-1376_C.6	32.22	95.75	5.6.1	1.15.1	3.5.0	6.3.4
HT-1376_C.7	34.21	99.72	5.6.1	1.15.1	3.5.0	6.3.4
HT-1376_C.8	38.39	109.38	5.6.1	1.15.1	3.5.0	6.3.4
HT-1376_D	34.46	99.8	5.6.1	1.15.1	3.5.0	6.3.4
HT-1376_D.1	42.31	121.14	5.6.1	1.15.1	3.5.0	6.3.4
HT-1376_D.2	34.51	97.46	5.6.1	1.15.1	3.5.0	6.3.4
HT-1376_D.3	36.55	102.91	5.6.1	1.15.1	3.5.0	6.3.4
HT-1376_D.4	34.86	100.21	5.6.1	1.15.1	3.5.0	6.3.4
HT-1376_D.5	35.26	100	5.6.1	1.15.1	3.5.0	6.3.4
HT-1376_D.6	35.67	100.08	5.6.1	1.15.1	3.5.0	6.3.4
HT-1376_D.7	39.89	112.62	5.6.1	1.15.1	3.5.0	6.3.4
JSC-1_A.12	38.54	100.05	5.0.2	1.15.1	3.5.0	6.3.4
JSC-1_A.13	38.42	99.35	5.0.2	1.15.1	3.5.0	6.3.4
JSC-1_A.15	36.24	95.6	5.0.2	1.15.1	3.5.0	6.3.4
JSC-1_A.16	35.29	94.05	5.0.2	1.15.1	3.5.0	6.3.4
JSC-1_A.18	33.57	96.61	5.0.2	1.15.1	3.5.0	6.3.4
JSC-1_A.19	40.38	107.85	5.0.2	1.15.1	3.5.0	6.3.4
JSC-1_A.22	31.21	83.13	5.0.2	1.15.1	3.5.0	6.3.4
JSC-1_Av2	34.02	88.67	5.0.2	1.15.1	3.5.0	6.3.4
JSC-1_B.15	42.41	112.35	2.0.86	1.15.1	3.5.0	6.3.4
JSC-1_B.16	40.17	108.3	2.0.86	1.15.1	3.5.0	6.3.4
JSC-1_B.17	36.96	100.2	2.0.86	1.15.1	3.5.0	6.3.4
JSC-1_B.18	49.12	128.5	2.0.86	1.15.1	3.5.0	6.3.4
JSC-1_B.19	40.43	107.41	2.0.86	1.15.1	3.5.0	6.3.4
JSC-1_B.20	36.36	96.69	5.0.2	1.15.1	3.5.0	6.3.4
JSC-1_B.21	32.31	86.11	5.0.2	1.15.1	3.5.0	6.3.4
JSC-1_B.22	34.64	93.06	5.0.2	1.15.1	3.5.0	6.3.4
JSC-1_B.23	37.69	99.8	5.0.2	1.15.1	3.5.0	6.3.4
JSC-1_Bv2	62.59	155.43	2.0.86	1.15.1	3.5.0	6.3.4
JSC-1_C.13	41.59	108.23	5.0.2	1.15.1	3.5.0	6.3.4
JSC-1_C.14	37.04	96.35	5.0.2	1.15.1	3.5.0	6.3.4
JSC-1_C.15	35.48	94.78	5.0.2	1.15.1	3.5.0	6.3.4
JSC-1_C.16	33.37	89.07	5.0.2	1.15.1	3.5.0	6.3.4
JSC-1_C.18	38.17	101.21	5.0.2	1.15.1	3.5.0	6.3.4
JSC-1_C.19	34.31	92.21	5.0.2	1.15.1	3.5.0	6.3.4
JSC-1_C.21	36.66	97.11	5.0.2	1.15.1	3.5.0	6.3.4
JSC-1_C.24	36.84	97.32	5.0.2	1.15.1	3.5.0	6.3.4
JSC-1_Cv2	43.39	111.05	5.0.2	1.15.1	3.5.0	6.3.4
JSC-1_D.13	31.92	86.64	2.0.86	1.15.1	3.5.0	6.3.4
JSC-1_D.14	37.19	98.73	2.0.86	1.15.1	3.5.0	6.3.4
JSC-1_D.15	39.96	108.53	2.0.86	1.15.1	3.5.0	6.3.4
JSC-1_D.16	42.11	110.87	2.0.86	1.15.1	3.5.0	6.3.4
JSC-1_D.17	40.72	107.85	2.0.86	1.15.1	3.5.0	6.3.4
JSC-1_D.18	38.86	100.66	5.0.2	1.15.1	3.5.0	6.3.4
JSC-1_D.20	34.91	93.6	5.0.2	1.15.1	3.5.0	6.3.4
JSC-1_D.21	37.15	100.14	5.0.2	1.15.1	3.5.0	6.3.4
JSC-1_D.22	38.1	101.28	5.0.2	1.15.1	3.5.0	6.3.4
JSC-1_D.24	33.12	88.78	5.0.2	1.15.1	3.5.0	6.3.4
JSC-1_Dv2	35.13	95.09	2.0.86	1.15.1	3.5.0	6.3.4
JSC-1_E	37.39	105.13	5.6.1	1.15.1	3.5.0	6.3.4
JSC-1_E.1	36.8	105.24	5.6.1	1.15.1	3.5.0	6.3.4
JSC-1_E.2	34.52	101.92	5.6.1	1.15.1	3.5.0	6.3.4
JSC-1_E.3	40.25	113.14	5.6.1	1.15.1	3.5.0	6.3.4
JSC-1_E.4	31.69	92.3	5.6.1	1.15.1	3.5.0	6.3.4
JSC-1_E.5	33.84	97.7	5.6.1	1.15.1	3.5.0	6.3.4
JSC-1_F	34.68	96.46	5.6.1	1.15.1	3.5.0	6.3.4
JSC-1_F.2	40.31	113.44	5.6.1	1.15.1	3.5.0	6.3.4
JSC-1_F.3	33.99	96.1	5.6.1	1.15.1	3.5.0	6.3.4
JSC-1_F.4	32.41	90.91	5.6.1	1.15.1	3.5.0	6.3.4
JSC-1_F.5	34.02	94.71	5.6.1	1.15.1	3.5.0	6.3.4
JSC-1_F.7	36.45	101.13	5.6.1	1.15.1	3.5.0	6.3.4
MDA-MB-453_A	38	98.53	2.0.86	1.15.1	3.5.0	6.3.4
MDA-MB-453_A.13	35.31	91.49	2.0.86	1.15.1	3.5.0	6.3.4
MDA-MB-453_A.14	31	83.57	2.0.86	1.15.1	3.5.0	6.3.4
MDA-MB-453_A.15	36.39	96.52	2.0.86	1.15.1	3.5.0	6.3.4
MDA-MB-453_A.16	36.79	98.72	2.0.86	1.15.1	3.5.0	6.3.4
MDA-MB-453_A.17	33.35	88.18	2.0.86	1.15.1	3.5.0	6.3.4
MDA-MB-453_B	31.61	86.24	5.0.2	1.15.1	3.5.0	6.3.4
MDA-MB-453_B.12	34.15	92.56	5.0.2	1.15.1	3.5.0	6.3.4
MDA-MB-453_B.15	34.47	91.79	5.0.2	1.15.1	3.5.0	6.3.4
MDA-MB-453_B.17	38.87	103.22	5.0.2	1.15.1	3.5.0	6.3.4
MDA-MB-453_B.19	35.63	96.21	5.0.2	1.15.1	3.5.0	6.3.4
MDA-MB-453_B.20	36.18	95.69	5.0.2	1.15.1	3.5.0	6.3.4
MDA-MB-453_C	34.11	89.86	2.0.86	1.15.1	3.5.0	6.3.4
MDA-MB-453_C.13	38.57	101.91	2.0.86	1.15.1	3.5.0	6.3.4
MDA-MB-453_C.14	40.22	106.82	2.0.86	1.15.1	3.5.0	6.3.4
MDA-MB-453_C.15	36.65	99.19	2.0.86	1.15.1	3.5.0	6.3.4
MDA-MB-453_C.16	38.31	101.04	2.0.86	1.15.1	3.5.0	6.3.4
MDA-MB-453_C.17	36.44	96.01	2.0.86	1.15.1	3.5.0	6.3.4
MDA-MB-453_D	32.04	86.14	2.0.86	1.15.1	3.5.0	6.3.4
MDA-MB-453_D.26	37.66	100.25	2.0.86	1.15.1	3.5.0	6.3.4
MDA-MB-453_D.27	36.85	99.03	2.0.86	1.15.1	3.5.0	6.3.4
MDA-MB-453_D.28	27.12	71.78	2.0.86	1.15.1	3.5.0	6.3.4
MDA-MB-453_D.29	38.87	100.54	2.0.86	1.15.1	3.5.0	6.3.4
MDA-MB-453_D.30	30.21	80.25	2.0.86	1.15.1	3.5.0	6.3.4
MDA-MB-453_E	35.94	94.79	5.0.2	1.15.1	3.5.0	6.3.4
MDA-MB-453_E.19	35.99	93.58	5.0.2	1.15.1	3.5.0	6.3.4
MDA-MB-453_E.20	39.39	105.12	5.0.2	1.15.1	3.5.0	6.3.4
MDA-MB-453_E.22	35.24	94.78	5.0.2	1.15.1	3.5.0	6.3.4
MDA-MB-453_E.23	34.38	92.27	5.0.2	1.15.1	3.5.0	6.3.4
MDA-MB-453_E.24	35.41	94.53	5.0.2	1.15.1	3.5.0	6.3.4
MDA-MB-453_G	39.47	100.54	2.0.86	1.15.1	3.5.0	6.3.4
MDA-MB-453_G.1	34.18	90.79	2.0.86	1.15.1	3.5.0	6.3.4
MDA-MB-453_G.2	37.85	100.51	2.0.86	1.15.1	3.5.0	6.3.4
MDA-MB-453_G.3	39.79	103.8	2.0.86	1.15.1	3.5.0	6.3.4
MDA-MB-453_G.4	37.19	100.59	2.0.86	1.15.1	3.5.0	6.3.4
MDA-MB-453_G.5	38.91	103.82	2.0.86	1.15.1	3.5.0	6.3.4
MDA-MB-453_J	38.11	103.01	2.0.86	1.15.1	3.5.0	6.3.4
MDA-MB-453_J.1	39.27	99.82	2.0.86	1.15.1	3.5.0	6.3.4
MDA-MB-453_J.2	41.63	108.44	2.0.86	1.15.1	3.5.0	6.3.4
MDA-MB-453_J.3	34.86	93.07	2.0.86	1.15.1	3.5.0	6.3.4
MDA-MB-453_J.4	35.35	93.25	2.0.86	1.15.1	3.5.0	6.3.4
MDA-MB-453_K	37.51	109.6	5.6.1	1.15.1	3.5.0	6.3.4
MDA-MB-453_K.3	37.08	106.26	5.6.1	1.15.1	3.5.0	6.3.4
MDA-MB-453_K.6	36.02	102.75	5.6.1	1.15.1	3.5.0	6.3.4
MDA-MB-453_K.7	38.52	110.78	5.6.1	1.15.1	3.5.0	6.3.4
MDA-MB-453_K.8	39.31	113.49	5.6.1	1.15.1	3.5.0	6.3.4
MDA-MB-453_L	43.03	120.27	5.6.1	1.15.1	3.5.0	6.3.4
MDA-MB-453_L.10	40.62	115.7	5.6.1	1.15.1	3.5.0	6.3.4
MDA-MB-453_L.11	35.16	100.92	5.6.1	1.15.1	3.5.0	6.3.4
MDA-MB-453_L.12	38.38	110.52	5.6.1	1.15.1	3.5.0	6.3.4
MDA-MB-453_L.2	33.7	95.9	5.6.1	1.15.1	3.5.0	6.3.4
MDA-MB-453_L.3	32.69	95.65	5.6.1	1.15.1	3.5.0	6.3.4
MDA-MB-453_L.4	36.37	105.18	5.6.1	1.15.1	3.5.0	6.3.4
MDA-MB-453_L.6	34.41	99	5.6.1	1.15.1	3.5.0	6.3.4
MDA-MB-453_L.7	36.77	104.27	5.6.1	1.15.1	3.5.0	6.3.4
MDA-MB-453_L.8	33.22	93.1	5.6.1	1.15.1	3.5.0	6.3.4
MDA-MB-453_L.9	37.84	108.79	5.6.1	1.15.1	3.5.0	6.3.4

## Sheet: downloaded data from Fig1
Annotation of mutational signatures across 1,001 human cancer cell lines and 2,710 primary cancers was downloaded from Petljak et al, 2019. Only those cancer types were considered where classes of primary and cell line cancers could be matched, as detailed below:
Primary cancers class abbreviation from Petljak et al, 2019	Cell line class abbreviation from Petljak et al, 2019	Nomeclature from Fig1	Cancer type	Total primary cancers	Total cell lines
BLCA	BLCA	BLCA	Bladder cancer	23	17
BOCA	BONE + EWING	BONE	Bone cancer	66	43
BRCA	BRCA	BRCA	Breast cancer	211	52
BTCA	BTCA	BTCA	Billiary Tract cancer	12	5
CESC	CESC	CESC	Cervical squamous cell carcinoma and endocervical adenocarcinoma	20	15
CLLE	CLL	CLL	Chronic Lymphocytic Leukemia	90	27
COAD + READ	COAD_READ	COAD_READ	Colorectal	52	51
DLBC	DLBC	DLBC	Diffuse Large B cell lymphoma	7	34
ESAD	ESCA	ESCA	Esophageal adenocarcinoma	97	35
GBM	GBM	GBM	Glioblasoma	39	35
HNSC	HNSC	HNSC	Head and neck squamous cell carcinoma	43	45
KIRC + RECA	KIRC	KIRC	Kidney / renal cell carcinoma	111	33
LAML	LAML	LAML	Acute myeloid leukemia	8	27
LGG	LGG	LGG	Low Grade Glioma	18	20
LIHC +LICA+LINC + LIRI	LIHC	LIHC	Liver hepatocellular carcinoma	346	17
LUAD	LUAD	LUAD	Lung adenocarcinoma	37	64
LUSC	LUSC	LUSC	Lung squamous cell carcinoma	47	49
MALY	LYMP	LYMP	Lymphoma	100	19
OV	OV	OV	Ovarian cancer	110	43
PRAD	PRAD	PRAD	Prosate adenocarcimoma	207	8
SARC	SARC	SARC	Sarcoma	34	18
SKCM + MELA	SKCM	SKCM	(Skin Cutaneous) Melanoma	37	58
STAD + GACA	STAD	STAD	Stomach/gastric cancers	36	30
THCA	THCA	THCA	Thyroid cancer	48	16
UCEC	UCEC_UCS	UCEC_UCS	Uterine Carcinosarcoma/Uterine Corpus Endometrial Carcinoma	44	19
				1843	780
