# Supplementary material for: Mechanisms of APOBEC3 mutagenesis in human cancer cells
Source: Nature. 2022 Jul 20;607(7920):799–807. doi: 10.1038/s41586-022-04972-y (PMC9329121; doi:10.1038/s41586-022-04972-y)
Supplement: Supplementary file 4 — Supplementary Table 2 [file 41586_2022_4972_MOESM4_ESM.xlsx]

## Sheet: caveman
*PASS - final mutation number kept in analyses * likely_preeexisting - mutations removed because they may be preexisting (detected across other samples; see methods) *reads_in_normal- mutations removed because variant-reporting reads were detected in reference samples *reads_in_tumor- mutations removed because they are not reported in at least 1 read of each direction *normal_coverage- mutations …
Sample	PASS	likely_preexisting	reads_in_normal	read_orentation	normal_coverage	CLMP	ASMD
BC-1_A	1656	80626	2848	259	1122	35	991
BC-1_A.10	1771	6	998	12	54	3	60
BC-1_A.11	5293	11	171	15	78	3	77
BC-1_A.12	3050	7	231	8	63	1	75
BC-1_A.8	4504	12	1237	37	93	5	71
BC-1_A.9	13742	3	1244	35	207	5	129
BC-1_C	4064	80748	2962	284	1137	33	1232
BC-1_C.10	4964	15	163	11	105	2	73
BC-1_C.6	4845	9	157	25	96	3	49
BC-1_C.7	7799	12	247	36	165	4	85
BC-1_C.8	5743	5	165	32	139	4	73
BC-1_C.9	4692	8	164	20	106	3	89
BC-1_H	3816	80222	2928	336	1120	56	1148
BC-1_H.2	963	7	124	6	38	6	44
BC-1_H.3	644	4	101	11	24	3	26
BC-1_H.4	784	8	137	10	37	3	37
BC-1_H.7	646	5	118	4	32	1	39
BC-1_H.8	637	6	104	9	29	2	42
BC-1_I	3898	59947	2302	235	954	36	934
BC-1_I.1	539	10	41	11	32	3	55
BC-1_I.2	988	3	47	10	41	5	112
BC-1_I.5	691	10	32	5	30	3	61
BC-1_I.6	837	8	54	6	32	4	53
BC-1_J	19545	59894	2793	305	1163	43	1008
BC-1_J.1	662	11	103	2	23	2	51
BC-1_J.2	831	7	57	10	22	5	91
BC-1_J.3	502	9	43	5	18	5	73
BC-1_J.4	531	10	38	9	17	3	61
BC-1_J.5	541	6	27	14	27	3	46
BT-474_A	3240	124289	3064	693	1790	68	1386
BT-474_A.10	4454	25	230	66	110	0	94
BT-474_A.11	3515	25	205	39	113	5	118
BT-474_A.12	6685	23	254	88	156	9	99
BT-474_A.13	7012	30	318	90	159	10	142
BT-474_A.14	3719	26	236	51	115	3	61
BT-474_A.2	637	22	153	17	38	5	58
BT-474_A.4	2183	37	211	55	65	2	93
BT-474_A.7	5312	24	258	71	123	5	103
BT-474_A.9	4595	24	215	56	134	9	120
BT-474_B	2987	123229	3008	678	1727	84	1480
BT-474_B.1	456	33	96	13	42	2	45
BT-474_B.10	1394	31	137	27	66	2	74
BT-474_B.12	1362	33	128	35	83	4	73
BT-474_B.13	1435	40	118	20	53	4	64
BT-474_B.14	1583	30	88	29	76	1	86
BT-474_B.15	1383	38	124	39	74	7	73
BT-474_B.2	502	27	97	6	26	3	32
BT-474_B.3	596	31	116	12	40	2	50
BT-474_B.4	510	30	104	5	37	3	37
BT-474_B.8	1429	31	131	19	67	7	95
BT-474_B.9	1261	26	128	30	67	6	62
BT-474_C	3901	123180	3046	745	1747	87	1569
BT-474_C.1	320	27	91	8	23	2	73
BT-474_C.2	324	31	106	9	25	4	69
BT-474_C.3	562	34	99	6	41	3	95
BT-474_C.5	413	27	88	8	30	2	68
BT-474_D	3974	123415	3044	816	1778	80	1659
BT-474_D.1	1840	26	413	52	81	3	113
BT-474_D.11	4455	22	376	106	137	8	81
BT-474_D.12	1931	28	414	58	87	8	70
BT-474_D.13	1995	32	203	30	60	3	79
BT-474_D.15	3430	32	214	37	127	7	81
BT-474_D.16	3467	31	526	48	110	7	84
BT-474_D.2	1835	21	230	29	61	1	71
BT-474_D.3	1099	22	210	23	61	7	82
BT-474_D.4	4766	51	269	62	152	6	142
BT-474_E	5996	118647	3071	1093	1678	86	1414
BT-474_E.1	7487	56	416	104	356	7	96
BT-474_E.2	6771	43	374	61	312	6	82
BT-474_E.3	10503	53	381	68	475	8	103
BT-474_E.7	12859	52	376	68	534	11	111
BT-474_E.8	10256	62	294	52	426	6	115
BT-474_F	14824	121549	3231	1156	1888	92	1411
BT-474_F.12	11796	41	314	177	531	6	137
BT-474_F.13	13790	43	485	116	581	15	174
BT-474_F.14	3725	46	275	25	205	3	81
BT-474_F.16	5180	51	278	51	274	5	98
BT-474_F.17	4324	50	312	34	269	10	105
BT-474_F.18	14554	62	323	63	605	6	159
BT-474_F.19	6794	47	333	92	332	8	163
BT-474_G	13699	123727	3113	751	1873	92	1499
BT-474_G.1	8690	22	468	105	213	9	102
BT-474_G.2	4941	27	428	29	124	2	87
BT-474_G.3	7048	25	745	60	163	2	93
BT-474_G.4	6444	23	1075	140	184	4	92
BT-474_G.5	5401	19	449	82	139	4	81
BT-474_I	13695	120924	3120	914	1824	89	1579
BT-474_I.10	1513	38	183	19	97	2	52
BT-474_I.2	2227	39	194	27	103	6	62
BT-474_I.3	1424	33	174	27	79	2	57
BT-474_I.5	2111	43	226	23	112	5	62
BT-474_I.9	1458	42	200	28	77	3	47
BT-474_J	11741	120584	3153	1144	1818	80	1440
BT-474_J.10	991	90	358	26	83	3	72
BT-474_J.11	2362	84	388	24	119	4	72
BT-474_J.12	1587	77	178	18	121	3	116
BT-474_J.13	1914	67	164	30	124	5	75
BT-474_J.14	1504	62	172	26	108	3	63
BT-474_J.9	1794	64	212	26	126	3	57
BT-474_K	3821	120232	3044	1184	1772	84	1335
BT-474_K.1	1856	53	167	22	140	2	102
BT-474_K.2	1920	49	200	31	126	3	56
BT-474_K.3	1431	56	166	27	138	6	104
BT-474_K.4	2180	52	186	36	141	6	111
BT-474_K.5	1991	54	178	24	141	7	98
BT-474_K.8	947	55	147	16	87	3	72
BT-474_L	7354	120167	3057	926	1775	87	1413
BT-474_L.1	897	67	135	7	76	7	78
BT-474_L.2	725	47	134	21	51	6	77
BT-474_L.3	965	58	130	15	66	3	49
BT-474_L.4	752	49	159	22	72	2	50
BT-474_L.5	1109	52	141	10	73	1	82
BT-474_M	7049	118707	3040	1276	1739	100	1466
BT-474_M.1	846	69	179	22	110	2	52
BT-474_M.2	954	60	178	26	88	3	88
BT-474_M.3	695	73	133	6	93	2	91
BT-474_M.4	887	62	181	16	95	0	35
HT-1376_A	7045	75625	2359	701	1399	61	1279
HT-1376_A.3	1425	57	267	27	64	4	89
HT-1376_A.4	1274	53	198	19	52	0	102
HT-1376_A.6	1958	48	186	33	82	2	71
HT-1376_A.7	1419	47	144	24	57	3	106
HT-1376_B	7145	76440	2353	726	1432	54	1180
HT-1376_B.1	1249	54	133	24	51	6	101
HT-1376_B.2	1998	51	156	55	79	12	136
HT-1376_B.3	1667	53	101	19	61	8	88
HT-1376_B.5	1320	47	135	21	53	1	69
HT-1376_B.7	1039	56	134	20	68	8	230
HT-1376_C	7609	75934	2376	672	1368	66	1193
HT-1376_C.1	1374	44	154	22	64	4	62
HT-1376_C.3	1400	49	142	27	60	3	56
HT-1376_C.4	1365	40	132	23	57	1	69
HT-1376_C.5	1294	46	123	20	63	4	68
HT-1376_C.6	1561	53	194	38	76	7	156
HT-1376_C.7	1569	67	137	30	68	6	110
HT-1376_C.8	1655	50	104	24	91	4	117
HT-1376_D	8399	75230	2289	744	1413	46	1173
HT-1376_D.1	2816	61	156	21	100	4	119
HT-1376_D.2	1973	59	168	31	89	3	65
HT-1376_D.3	1575	62	210	23	78	2	71
HT-1376_D.4	1062	61	142	34	62	1	106
HT-1376_D.5	1420	53	140	28	71	8	83
HT-1376_D.6	1556	53	152	20	80	5	86
HT-1376_D.7	1337	58	117	11	85	4	109
JSC-1_A	1796	124978	4141	629	1780	75	1406
JSC-1_A.12	896	12	96	5	37	3	67
JSC-1_A.13	1216	14	93	11	36	4	79
JSC-1_A.15	1002	15	87	15	33	0	62
JSC-1_A.16	1221	11	73	13	36	2	89
JSC-1_A.18	890	20	76	15	38	5	254
JSC-1_A.19	1026	18	114	15	43	2	71
JSC-1_A.22	1457	16	95	27	40	3	62
JSC-1_B	2743	126264	4211	321	1893	48	1430
JSC-1_B.15	1230	14	84	11	14	1	30
JSC-1_B.16	965	4	90	16	11	1	49
JSC-1_B.17	1173	5	106	11	14	2	56
JSC-1_B.18	1058	8	64	8	11	3	37
JSC-1_B.19	1192	7	135	6	12	2	45
JSC-1_B.20	996	8	88	11	13	3	100
JSC-1_B.21	1041	10	112	18	6	5	109
JSC-1_B.22	1199	2	111	15	9	1	51
JSC-1_B.23	1364	7	104	13	8	1	98
JSC-1_C	1692	125736	4180	654	1787	60	1312
JSC-1_C.13	1037	8	67	7	35	4	130
JSC-1_C.14	1032	13	96	11	31	3	100
JSC-1_C.15	1117	10	91	9	29	4	71
JSC-1_C.16	1093	9	99	9	30	6	73
JSC-1_C.18	1081	12	81	10	38	4	92
JSC-1_C.19	1025	9	95	12	35	3	66
JSC-1_C.21	1020	7	94	13	27	3	65
JSC-1_C.24	965	8	87	9	35	0	47
JSC-1_D	2015	126485	4179	367	1829	55	1276
JSC-1_D.13	976	8	122	14	16	2	28
JSC-1_D.14	934	5	121	5	19	0	48
JSC-1_D.15	1077	9	90	7	17	0	49
JSC-1_D.16	1056	8	135	5	18	2	30
JSC-1_D.17	930	8	73	8	12	1	49
JSC-1_D.18	1207	7	122	5	16	0	39
JSC-1_D.20	1069	9	112	11	12	0	49
JSC-1_D.21	993	10	132	15	19	1	79
JSC-1_D.22	937	8	44	14	16	1	106
JSC-1_D.24	1052	6	142	17	19	4	38
JSC-1_E	2996	125956	4210	585	1907	77	1448
JSC-1_E.1	968	14	82	11	36	3	55
JSC-1_E.2	1366	12	157	19	34	0	78
JSC-1_E.3	1148	21	109	12	35	1	56
JSC-1_E.4	1039	11	80	25	26	0	66
JSC-1_E.5	947	15	103	11	28	0	63
JSC-1_F	5419	124467	4185	874	1862	91	1497
JSC-1_F.2	2254	17	176	8	86	4	125
JSC-1_F.3	2386	18	244	27	85	6	113
JSC-1_F.4	1287	14	144	20	38	1	64
JSC-1_F.5	1621	10	142	13	59	5	79
JSC-1_F.7	4365	9	232	28	149	4	93
MDA-MB-453_A	3133	131769	3843	552	2619	100	1639
MDA-MB-453_A.13	2491	16	186	25	80	2	43
MDA-MB-453_A.14	2256	8	219	25	76	5	55
MDA-MB-453_A.15	2947	14	227	22	90	7	60
MDA-MB-453_A.16	2817	12	229	25	86	1	57
MDA-MB-453_A.17	3045	7	253	36	70	2	55
MDA-MB-453_B	4407	129623	3806	1078	2570	82	1516
MDA-MB-453_B.12	1385	51	138	35	111	3	59
MDA-MB-453_B.15	1277	48	140	11	84	1	49
MDA-MB-453_B.17	1265	46	121	9	86	3	82
MDA-MB-453_B.19	1160	44	127	16	95	1	115
MDA-MB-453_B.20	1219	51	161	18	98	4	60
MDA-MB-453_C	3960	129782	3800	835	2529	117	1728
MDA-MB-453_C.13	1074	37	135	9	78	1	45
MDA-MB-453_C.14	1184	36	138	5	99	5	74
MDA-MB-453_C.15	866	37	138	15	88	4	64
MDA-MB-453_C.16	989	36	122	9	86	1	48
MDA-MB-453_C.17	998	29	149	17	67	2	52
MDA-MB-453_D	3693	131529	3860	1025	2573	118	1739
MDA-MB-453_D.26	4742	44	279	48	247	5	88
MDA-MB-453_D.27	6928	41	374	58	336	11	120
MDA-MB-453_D.28	4501	35	364	118	222	8	81
MDA-MB-453_D.29	2096	46	250	16	128	2	50
MDA-MB-453_D.30	5735	33	291	82	280	4	91
MDA-MB-453_E	10960	131712	3920	754	2794	99	1510
MDA-MB-453_E.19	8301	24	896	68	190	5	109
MDA-MB-453_E.20	7387	22	518	45	190	7	122
MDA-MB-453_E.22	7389	29	974	70	208	10	136
MDA-MB-453_E.23	8890	26	610	99	244	13	119
MDA-MB-453_E.24	7091	22	882	56	189	7	112
MDA-MB-453_G	4019	135632	3917	538	2772	78	1449
MDA-MB-453_G.1	3395	18	221	31	65	3	67
MDA-MB-453_G.2	2474	15	405	22	53	5	54
MDA-MB-453_G.3	2691	18	241	26	60	2	55
MDA-MB-453_G.4	1584	18	91	22	41	1	64
MDA-MB-453_G.5	3409	27	123	31	68	5	70
MDA-MB-453_J	4569	135183	3901	523	2730	97	1624
MDA-MB-453_J.1	557	16	98	9	36	0	49
MDA-MB-453_J.2	691	15	80	12	24	1	59
MDA-MB-453_J.3	507	12	70	5	18	4	45
MDA-MB-453_J.4	771	13	80	10	47	3	34
MDA-MB-453_K	3621	135130	3934	652	2800	111	1701
MDA-MB-453_K.3	1413	25	105	22	49	1	107
MDA-MB-453_K.6	2433	27	104	28	50	4	71
MDA-MB-453_K.7	2890	24	140	27	81	4	81
MDA-MB-453_K.8	1386	22	122	13	58	4	105
MDA-MB-453_L	9622	134824	4025	502	2975	71	1518
MDA-MB-453_L.10	899	9	102	10	33	3	57
MDA-MB-453_L.11	934	10	110	19	20	4	65
MDA-MB-453_L.12	832	11	74	21	26	2	68
MDA-MB-453_L.2	897	12	83	16	27	5	56
MDA-MB-453_L.3	577	7	112	24	20	3	82
MDA-MB-453_L.4	606	12	73	15	15	5	80
MDA-MB-453_L.6	772	7	97	17	24	3	50
MDA-MB-453_L.7	751	11	100	16	23	0	77
MDA-MB-453_L.8	978	9	108	20	23	1	44
MDA-MB-453_L.9	819	6	81	8	26	3	46

## Sheet: brass
*PASS - final mutation number kept in analyses * removed - mutations removed because they may be preexisting (detected across other samples; see methods)
Sample	PASS	removed
BC-1_A.8	4	0
BC-1_A.9	8	0
BC-1_A.10	3	0
BC-1_A.11	7	0
BC-1_A.12	9	0
BC-1_H.2	7	0
BC-1_H.3	5	0
BC-1_H.4	8	0
BC-1_H.7	2	0
BC-1_H.8	5	0
BC-1_C.6	7	0
BC-1_C.7	3	0
BC-1_C.8	8	0
BC-1_C.9	7	0
BC-1_C.10	4	0
BC-1_I.1	2	0
BC-1_I.2	0	0
BC-1_I.5	0	0
BC-1_I.6	1	0
BC-1_J.1	5	0
BC-1_J.2	3	0
BC-1_J.3	1	0
BC-1_J.4	2	0
BC-1_J.5	2	0
MDA-MB-453_A.13	2	0
MDA-MB-453_A.14	11	0
MDA-MB-453_A.15	4	0
MDA-MB-453_A.16	5	0
MDA-MB-453_A.17	6	0
MDA-MB-453_K.3	5	0
MDA-MB-453_K.6	4	0
MDA-MB-453_K.7	3	0
MDA-MB-453_K.8	4	0
MDA-MB-453_B.12	4	0
MDA-MB-453_B.15	6	0
MDA-MB-453_B.17	3	0
MDA-MB-453_B.19	1	0
MDA-MB-453_B.20	2	0
MDA-MB-453_C.13	4	0
MDA-MB-453_C.14	2	0
MDA-MB-453_C.15	1	0
MDA-MB-453_C.16	1	0
MDA-MB-453_C.17	0	0
MDA-MB-453_D.26	6	0
MDA-MB-453_D.27	4	0
MDA-MB-453_D.28	8	0
MDA-MB-453_D.29	4	0
MDA-MB-453_D.30	11	0
MDA-MB-453_E.19	7	0
MDA-MB-453_E.20	7	0
MDA-MB-453_E.22	6	0
MDA-MB-453_E.23	5	0
MDA-MB-453_E.24	3	0
MDA-MB-453_L.2	4	0
MDA-MB-453_L.3	2	0
MDA-MB-453_L.4	4	0
MDA-MB-453_L.6	7	0
MDA-MB-453_L.7	1	0
MDA-MB-453_L.8	4	0
MDA-MB-453_L.9	4	0
MDA-MB-453_L.10	4	0
MDA-MB-453_L.11	3	0
MDA-MB-453_L.12	3	0
MDA-MB-453_J.1	4	0
MDA-MB-453_J.2	5	0
MDA-MB-453_J.3	2	0
MDA-MB-453_J.4	1	0
MDA-MB-453_G.1	4	0
MDA-MB-453_G.2	5	0
MDA-MB-453_G.3	6	0
MDA-MB-453_G.4	5	0
MDA-MB-453_G.5	7	0
BT-474_A.2	4	0
BT-474_A.4	11	0
BT-474_B.1	1	0
BT-474_B.2	3	0
BT-474_B.3	2	0
BT-474_B.4	1	0
BT-474_C.1	6	0
BT-474_C.2	7	0
BT-474_C.3	5	0
BT-474_C.5	2	0
BT-474_D.1	8	0
BT-474_D.2	1	0
BT-474_D.3	0	0
BT-474_D.4	3	0
BT-474_A.7	16	0
BT-474_A.9	15	0
BT-474_A.10	9	0
BT-474_A.11	5	0
BT-474_A.12	13	0
BT-474_A.13	91	0
BT-474_A.14	12	0
BT-474_K.1	6	0
BT-474_K.2	6	0
BT-474_K.3	4	0
BT-474_K.4	4	0
BT-474_K.5	9	0
BT-474_K.8	0	0
BT-474_B.8	8	0
BT-474_B.9	12	0
BT-474_B.10	13	0
BT-474_B.12	11	0
BT-474_B.13	10	0
BT-474_B.14	7	0
BT-474_B.15	28	0
BT-474_D.11	10	0
BT-474_D.12	9	0
BT-474_D.13	6	0
BT-474_D.15	7	0
BT-474_D.16	3	0
BT-474_L.1	4	0
BT-474_L.2	6	0
BT-474_L.3	12	0
BT-474_L.4	9	0
BT-474_L.5	7	0
BT-474_M.1	9	0
BT-474_M.2	9	0
BT-474_M.3	4	0
BT-474_M.4	6	0
BT-474_E.1	3	0
BT-474_E.2	8	0
BT-474_E.3	11	0
BT-474_E.7	11	0
BT-474_E.8	13	0
BT-474_F.12	8	0
BT-474_F.13	2	0
BT-474_F.14	13	0
BT-474_F.16	4	0
BT-474_F.17	15	0
BT-474_F.18	26	0
BT-474_F.19	13	0
BT-474_I.10	4	0
BT-474_I.2	6	0
BT-474_I.3	9	0
BT-474_I.5	7	0
BT-474_I.9	9	0
BT-474_J.9	9	0
BT-474_J.10	3	0
BT-474_J.11	11	0
BT-474_J.12	11	0
BT-474_J.13	7	0
BT-474_J.14	13	0
BT-474_G.1	6	0
BT-474_G.2	7	0
BT-474_G.3	9	0
BT-474_G.4	3	0
BT-474_G.5	9	0
JSC-1_A.12	1	0
JSC-1_A.13	0	0
JSC-1_A.15	3	0
JSC-1_A.16	0	0
JSC-1_A.18	3	0
JSC-1_A.19	2	0
JSC-1_A.22	2	0
JSC-1_B.15	4	0
JSC-1_B.16	1	0
JSC-1_B.17	0	0
JSC-1_B.18	0	0
JSC-1_B.19	2	0
JSC-1_B.20	3	0
JSC-1_B.21	1	0
JSC-1_B.22	4	0
JSC-1_B.23	5	0
JSC-1_C.13	7	0
JSC-1_C.14	1	0
JSC-1_C.15	11	0
JSC-1_C.16	4	0
JSC-1_C.18	6	0
JSC-1_C.19	2	0
JSC-1_C.21	20	0
JSC-1_C.24	1	0
JSC-1_D.13	3	0
JSC-1_D.14	2	0
JSC-1_D.15	0	0
JSC-1_D.16	1	0
JSC-1_D.17	5	0
JSC-1_D.18	4	0
JSC-1_D.20	3	0
JSC-1_D.21	3	0
JSC-1_D.22	1	0
JSC-1_D.24	1	0
JSC-1_E.1	2	0
JSC-1_E.2	6	0
JSC-1_E.3	1	0
JSC-1_E.4	3	0
JSC-1_E.5	4	0
JSC-1_F.2	2	0
JSC-1_F.3	4	0
JSC-1_F.4	1	0
JSC-1_F.5	1	0
JSC-1_F.7	1	0
HT-1376_A.3	5	0
HT-1376_A.4	5	0
HT-1376_A.6	12	0
HT-1376_A.7	5	0
HT-1376_B.1	3	0
HT-1376_B.2	1	0
HT-1376_B.3	2	0
HT-1376_B.5	1	0
HT-1376_B.7	3	0
HT-1376_C.1	9	0
HT-1376_C.3	8	0
HT-1376_C.4	6	0
HT-1376_C.5	5	0
HT-1376_C.6	5	0
HT-1376_C.7	8	0
HT-1376_C.8	6	0
HT-1376_D.1	9	0
HT-1376_D.2	4	0
HT-1376_D.3	4	0
HT-1376_D.4	3	0
HT-1376_D.5	10	0
HT-1376_D.6	6	0
HT-1376_D.7	3	0

## Sheet: pindel
*PASS - final mutation number kept in analyses * likely_preexisting - mutations removed because they may be preexisting (detected across other samples; see methods) *reads_in_normal- muations removed because variant-reporting reads were detected in reference samples *reads_in_tumor- mutations removed because they are not reported in at least 2 reads in tumor *normal_coverage- mutations removed be…
Sample	PASS	likely_preexisting	reads_in_normal	reads_in_tumor	normal_coverage
BC-1_A.8	74	0	27	0	6
BC-1_A.9	93	0	35	0	8
BC-1_A.10	94	0	29	1	0
BC-1_A.11	88	0	35	0	4
BC-1_A.12	110	0	37	1	3
BC-1_H.2	61	0	24	2	2
BC-1_H.3	51	0	28	1	11
BC-1_H.4	74	0	48	2	4
BC-1_H.7	69	0	38	0	4
BC-1_H.8	84	0	56	3	14
BC-1_C.6	87	0	22	0	3
BC-1_C.7	84	0	15	1	0
BC-1_C.8	69	0	33	2	4
BC-1_C.9	97	0	41	0	9
BC-1_C.10	117	0	51	2	9
BC-1_I.1	52	0	17	0	1
BC-1_I.2	62	0	20	3	0
BC-1_I.5	55	0	26	0	1
BC-1_I.6	92	0	39	3	6
BC-1_J.1	79	0	31	3	7
BC-1_J.2	48	0	23	0	4
BC-1_J.3	51	0	30	3	9
BC-1_J.4	66	0	47	4	4
BC-1_J.5	38	0	12	1	2
MDA-MB-453_A.13	102	0	23	1	1
MDA-MB-453_A.14	63	0	16	1	0
MDA-MB-453_A.15	101	0	23	0	5
MDA-MB-453_A.16	96	0	35	4	6
MDA-MB-453_A.17	85	0	23	1	1
MDA-MB-453_K.3	60	0	47	3	2
MDA-MB-453_K.6	63	0	25	1	6
MDA-MB-453_K.7	67	0	27	0	4
MDA-MB-453_K.8	84	0	33	2	6
MDA-MB-453_B.12	81	0	38	2	5
MDA-MB-453_B.15	67	0	45	1	5
MDA-MB-453_B.17	110	0	53	2	11
MDA-MB-453_B.19	71	0	37	3	2
MDA-MB-453_B.20	73	0	38	2	9
MDA-MB-453_C.13	85	0	31	1	4
MDA-MB-453_C.14	115	0	47	2	11
MDA-MB-453_C.15	68	0	39	0	6
MDA-MB-453_C.16	76	0	54	3	10
MDA-MB-453_C.17	91	0	30	1	3
MDA-MB-453_D.26	92	0	44	2	7
MDA-MB-453_D.27	106	0	42	3	13
MDA-MB-453_D.28	44	0	14	3	0
MDA-MB-453_D.29	84	0	63	4	9
MDA-MB-453_D.30	73	0	29	2	5
MDA-MB-453_E.19	109	0	33	3	4
MDA-MB-453_E.20	125	0	43	2	1
MDA-MB-453_E.22	89	0	29	2	5
MDA-MB-453_E.23	72	0	26	2	4
MDA-MB-453_E.24	96	0	23	2	2
MDA-MB-453_L.2	46	0	18	1	1
MDA-MB-453_L.3	28	0	20	0	3
MDA-MB-453_L.4	58	0	24	0	2
MDA-MB-453_L.6	38	0	11	3	0
MDA-MB-453_L.7	42	0	25	2	4
MDA-MB-453_L.8	40	0	9	0	3
MDA-MB-453_L.9	60	0	27	2	3
MDA-MB-453_L.10	60	0	33	3	2
MDA-MB-453_L.11	58	0	24	1	1
MDA-MB-453_L.12	61	0	36	2	4
MDA-MB-453_J.1	72	0	58	1	3
MDA-MB-453_J.2	91	0	68	1	5
MDA-MB-453_J.3	44	0	23	1	2
MDA-MB-453_J.4	57	0	23	1	5
MDA-MB-453_G.1	67	0	19	0	2
MDA-MB-453_G.2	88	0	31	0	2
MDA-MB-453_G.3	82	0	38	0	4
MDA-MB-453_G.4	66	0	20	0	3
MDA-MB-453_G.5	81	0	41	0	2
BT-474_A.2	31	0	16	1	1
BT-474_A.4	35	0	14	0	2
BT-474_B.1	26	0	25	1	2
BT-474_B.2	45	0	38	0	6
BT-474_B.3	41	0	24	0	1
BT-474_B.4	69	0	32	2	4
BT-474_C.1	38	0	17	4	1
BT-474_C.2	39	0	28	2	3
BT-474_C.3	64	0	47	3	4
BT-474_C.5	49	0	12	2	5
BT-474_D.1	37	0	20	0	2
BT-474_D.2	35	0	30	1	3
BT-474_D.3	28	0	15	0	0
BT-474_D.4	51	0	40	3	2
BT-474_A.7	95	0	24	1	4
BT-474_A.9	102	0	19	2	6
BT-474_A.10	77	0	25	2	5
BT-474_A.11	83	0	24	0	4
BT-474_A.12	88	0	16	1	3
BT-474_A.13	82	0	13	0	3
BT-474_A.14	70	0	19	0	4
BT-474_K.1	66	0	42	0	10
BT-474_K.2	61	0	31	0	6
BT-474_K.3	59	0	16	0	8
BT-474_K.4	87	0	32	1	7
BT-474_K.5	81	0	26	1	13
BT-474_K.8	73	0	28	0	9
BT-474_B.8	83	0	16	3	2
BT-474_B.9	52	0	13	1	2
BT-474_B.10	82	0	14	1	2
BT-474_B.12	76	0	21	2	5
BT-474_B.13	91	0	22	2	0
BT-474_B.14	83	0	16	1	3
BT-474_B.15	96	0	11	1	0
BT-474_D.11	41	0	9	1	1
BT-474_D.12	60	0	13	0	1
BT-474_D.13	68	0	24	2	3
BT-474_D.15	59	0	6	0	0
BT-474_D.16	73	0	18	0	5
BT-474_L.1	119	0	127	3	14
BT-474_L.2	50	0	31	0	4
BT-474_L.3	98	0	34	2	5
BT-474_L.4	55	0	20	1	5
BT-474_L.5	106	0	51	0	3
BT-474_M.1	63	0	30	2	9
BT-474_M.2	38	0	16	1	5
BT-474_M.3	112	0	48	5	13
BT-474_M.4	24	0	13	1	1
BT-474_E.1	65	0	9	0	3
BT-474_E.2	54	0	28	2	7
BT-474_E.3	73	0	40	5	5
BT-474_E.7	83	0	40	0	5
BT-474_E.8	103	0	37	2	7
BT-474_F.12	45	0	18	0	3
BT-474_F.13	59	0	24	0	4
BT-474_F.14	94	0	42	3	10
BT-474_F.16	86	0	32	3	5
BT-474_F.17	106	0	50	2	10
BT-474_F.18	126	0	63	1	14
BT-474_F.19	69	0	18	4	5
BT-474_I.10	88	0	42	2	2
BT-474_I.2	76	0	35	1	3
BT-474_I.3	77	0	23	4	1
BT-474_I.5	96	0	34	1	12
BT-474_I.9	76	0	25	2	4
BT-474_J.9	74	0	39	0	13
BT-474_J.10	70	0	47	1	4
BT-474_J.11	85	0	53	1	11
BT-474_J.12	103	0	72	2	16
BT-474_J.13	105	0	39	3	14
BT-474_J.14	66	0	38	5	11
BT-474_G.1	63	0	26	2	3
BT-474_G.2	97	0	35	5	6
BT-474_G.3	88	0	28	4	6
BT-474_G.4	50	0	17	0	3
BT-474_G.5	58	0	17	3	5
JSC-1_A.12	57	0	41	2	1
JSC-1_A.13	40	0	36	1	7
JSC-1_A.15	59	0	37	2	4
JSC-1_A.16	57	0	35	1	2
JSC-1_A.18	61	0	21	1	4
JSC-1_A.19	66	0	66	1	10
JSC-1_A.22	30	0	32	1	4
JSC-1_B.15	82	0	17	0	0
JSC-1_B.16	57	0	26	0	1
JSC-1_B.17	52	0	13	3	1
JSC-1_B.18	104	0	42	2	4
JSC-1_B.19	52	0	13	1	2
JSC-1_B.20	39	0	15	0	3
JSC-1_B.21	38	0	4	0	0
JSC-1_B.22	40	0	10	0	0
JSC-1_B.23	59	0	11	0	0
JSC-1_C.13	108	0	78	3	14
JSC-1_C.14	59	0	42	1	3
JSC-1_C.15	84	0	47	1	7
JSC-1_C.16	67	0	34	2	5
JSC-1_C.18	107	0	64	6	5
JSC-1_C.19	80	0	25	2	4
JSC-1_C.21	103	0	49	1	7
JSC-1_C.24	57	0	65	2	7
JSC-1_D.13	46	0	9	0	1
JSC-1_D.14	54	0	20	2	0
JSC-1_D.15	91	0	23	2	1
JSC-1_D.16	78	0	35	1	1
JSC-1_D.17	98	0	22	2	2
JSC-1_D.18	58	0	37	2	2
JSC-1_D.20	39	0	20	1	1
JSC-1_D.21	57	0	34	2	1
JSC-1_D.22	38	0	22	1	2
JSC-1_D.24	45	0	19	1	1
JSC-1_E.1	64	0	31	5	4
JSC-1_E.2	49	0	19	2	3
JSC-1_E.3	53	0	40	2	3
JSC-1_E.4	47	0	14	1	1
JSC-1_E.5	68	0	15	0	4
JSC-1_F.2	65	0	52	1	8
JSC-1_F.3	47	0	16	2	3
JSC-1_F.4	37	0	29	4	4
JSC-1_F.5	49	0	14	1	2
JSC-1_F.7	40	0	34	4	8
HT-1376_A.3	48	0	20	0	3
HT-1376_A.4	70	0	22	1	9
HT-1376_A.6	73	0	28	1	7
HT-1376_A.7	55	0	23	1	5
HT-1376_B.1	61	0	24	0	8
HT-1376_B.2	24	0	20	0	3
HT-1376_B.3	66	0	26	0	3
HT-1376_B.5	47	0	17	0	4
HT-1376_B.7	40	0	13	0	2
HT-1376_C.1	72	0	29	0	6
HT-1376_C.3	61	0	25	0	4
HT-1376_C.4	55	0	33	2	3
HT-1376_C.5	64	0	28	2	7
HT-1376_C.6	63	0	20	1	5
HT-1376_C.7	66	0	35	2	3
HT-1376_C.8	79	0	48	4	8
HT-1376_D.1	145	0	50	6	9
HT-1376_D.2	71	0	32	1	3
HT-1376_D.3	71	0	31	4	4
HT-1376_D.4	40	0	25	2	6
HT-1376_D.5	46	0	29	0	5
HT-1376_D.6	54	0	21	3	4
HT-1376_D.7	70	0	35	4	7
