# Supplementary material for: Mechanisms of APOBEC3 mutagenesis in human cancer cells
Source: Nature. 2022 Jul 20;607(7920):799–807. doi: 10.1038/s41586-022-04972-y (PMC9329121; doi:10.1038/s41586-022-04972-y)
Supplement: Supplementary file 5 — Supplementary Table 3 [file 41586_2022_4972_MOESM5_ESM.xlsx]

## Sheet: Outline
Tab	Output from SigProfilerMatrixGenerator
6-channel mutation matrices for all clones	Per sample counts of single base substitutions (SBS), across 6 SBS classes
96-channel mutation matrices for all clones	Per sample counts of single base substitutions (SBS), across 96 SBS classes
288-channel mutation matrices for all clones	Per sample counts of single base substitutions (SBS), across 288 SBS classes
1536-channel mutation matrices for all clones	Per sample counts of single base substitutions (SBS), across 1536 SBS classes

## Sheet: 6-channel mutation matrix
MutationType	BC-1	BC-1_A	BC-1_A.10	BC-1_A.11	BC-1_A.12	BC-1_A.8	BC-1_A.9	BC-1_C	BC-1_C.10	BC-1_C.6	BC-1_C.7	BC-1_C.8	BC-1_C.9	BC-1_H	BC-1_H.2	BC-1_H.3	BC-1_H.4	BC-1_H.7	BC-1_H.8	BC-1_I	BC-1_I.1	BC-1_I.2	BC-1_I.5	BC-1_I.6	BC-1_J	BC-1_J.1	BC-1_J.2	BC-1_J.3	BC-1_J.4	BC-1_J.5	BT-474	BT-474_A	BT-474_A.10	BT-474_A.11	BT-474_A.12	BT-474_A.13	BT-474_A.14	BT-474_A.2	BT-474_A.4	BT-474_A.7	BT-474_A.9	BT-474_B	BT-474_B.1	BT-474_B.10	BT-474_B.12	BT-474_B.13	BT-474_B.14	BT-474_B.15	BT-474_B.2
C>A	6485	164	225	273	279	235	254	173	311	297	319	328	328	379	174	104	122	126	101	391	158	189	160	170	476	145	186	148	173	166	13862	501	989	735	1158	1078	749	146	415	1064	969	446	129	401	418	436	496	429	155
C>G	3657	35	42	49	65	49	61	34	59	59	69	68	71	44	35	27	36	37	30	84	57	222	119	158	627	123	181	56	49	50	42316	1040	925	695	1650	2521	783	164	709	1062	975	991	74	204	192	205	256	208	81
C>T	51456	1262	1313	4725	2391	3950	13146	3619	4242	4121	7040	4968	3923	3057	493	354	454	345	357	3046	185	419	259	350	18060	254	297	153	132	158	57022	1422	2201	1713	3495	2950	1875	231	891	2819	2290	1308	102	396	366	396	403	377	130
T>A	3854	71	55	87	79	78	83	82	97	100	105	99	104	103	91	69	63	32	62	125	55	54	51	51	130	47	54	45	52	56	4940	117	169	189	191	235	148	42	76	156	166	101	66	154	151	163	196	151	64
T>C	11972	84	92	114	171	149	147	107	197	200	199	207	198	169	123	54	86	76	50	182	58	79	73	80	159	69	78	66	90	79	11096	110	109	120	129	143	93	27	55	137	127	92	56	143	159	150	162	144	45
T>G	4603	40	44	45	65	43	51	49	58	68	67	73	68	64	47	36	23	30	37	70	26	25	29	28	93	24	35	34	35	31	3589	50	61	63	62	85	71	27	37	74	68	49	29	96	76	85	70	74	27
[truncated: 207 more columns]

## Sheet: 96-channel mutation matrix
MutationType	BC-1	BC-1_A	BC-1_A.10	BC-1_A.11	BC-1_A.12	BC-1_A.8	BC-1_A.9	BC-1_C	BC-1_C.10	BC-1_C.6	BC-1_C.7	BC-1_C.8	BC-1_C.9	BC-1_H	BC-1_H.2	BC-1_H.3	BC-1_H.4	BC-1_H.7	BC-1_H.8	BC-1_I	BC-1_I.1	BC-1_I.2	BC-1_I.5	BC-1_I.6	BC-1_J	BC-1_J.1	BC-1_J.2	BC-1_J.3	BC-1_J.4	BC-1_J.5	BT-474	BT-474_A	BT-474_A.10	BT-474_A.11	BT-474_A.12	BT-474_A.13	BT-474_A.14	BT-474_A.2	BT-474_A.4	BT-474_A.7	BT-474_A.9	BT-474_B	BT-474_B.1	BT-474_B.10	BT-474_B.12	BT-474_B.13	BT-474_B.14	BT-474_B.15	BT-474_B.2
A[C>A]A	517	18	19	28	30	11	31	16	28	25	26	31	33	32	13	9	5	13	9	32	15	12	14	11	32	10	9	12	20	14	931	24	62	51	60	59	53	10	24	56	61	16	12	42	55	49	39	56	15
A[C>A]C	496	4	5	7	3	4	5	8	4	6	6	4	5	1	5	0	6	6	0	12	5	3	3	5	11	2	5	3	4	2	757	22	30	25	24	20	33	4	17	30	26	10	8	22	18	28	32	18	7
A[C>A]G	133	0	3	2	4	1	3	0	2	3	3	1	3	2	2	3	0	0	2	4	1	2	1	2	4	0	0	0	2	1	188	4	12	8	6	12	9	1	9	5	7	4	3	6	7	5	13	6	1
A[C>A]T	328	16	11	11	13	14	11	4	11	14	14	16	12	12	7	5	4	3	5	13	7	3	4	7	11	5	5	3	4	6	578	19	38	31	29	32	32	6	20	32	43	14	5	21	12	27	28	23	14
A[C>G]A	295	4	6	9	9	6	10	5	10	5	12	6	12	5	4	8	4	3	8	12	3	4	4	10	10	5	5	5	3	4	714	20	24	28	19	35	17	3	19	23	30	16	9	15	16	23	27	19	10
A[C>G]C	205	5	2	4	1	5	1	3	2	1	2	8	2	2	1	1	3	7	1	7	2	3	0	3	3	1	4	1	3	3	354	5	9	12	12	12	12	1	8	13	12	7	4	14	11	12	14	11	4
A[C>G]G	76	0	2	1	1	0	1	1	2	2	1	1	2	1	0	1	0	1	2	1	0	0	0	1	1	1	0	0	0	1	188	2	6	8	4	8	11	0	4	8	5	5	1	6	7	6	9	7	2
A[C>G]T	343	5	4	5	10	6	13	5	7	7	7	5	9	5	6	2	8	9	2	8	1	5	6	2	9	3	2	6	4	3	688	15	28	21	31	31	17	5	13	21	25	23	8	18	19	21	19	19	10
A[C>T]A	2304	48	40	73	70	84	142	51	87	86	104	85	92	72	28	18	34	23	17	96	8	19	15	21	177	6	11	9	11	13	1663	26	51	38	57	44	35	8	13	47	40	25	6	20	26	27	25	27	9
A[C>T]C	1121	16	18	32	23	34	45	22	34	37	48	42	44	20	13	13	12	12	12	42	8	6	9	9	59	4	6	5	4	5	997	10	15	14	18	20	16	2	10	17	20	10	4	14	11	19	10	15	5
A[C>T]G	2139	10	10	5	14	14	19	8	8	9	11	10	10	17	8	6	5	4	5	15	5	4	8	6	27	4	5	1	5	6	2175	15	17	23	18	28	25	5	7	22	28	14	8	21	21	18	22	23	9
A[C>T]T	1162	20	23	35	30	48	53	31	33	36	33	33	30	22	17	12	15	12	11	42	8	14	9	12	61	12	5	14	3	7	1217	23	25	27	34	39	32	4	9	29	24	23	11	26	31	26	33	25	9
A[T>A]A	296	3	3	11	3	5	9	5	4	4	6	6	2	8	5	3	1	1	1	10	5	5	3	4	13	2	3	2	4	4	382	10	14	10	20	12	10	2	3	9	14	8	3	7	13	12	12	15	3
A[T>A]C	289	5	0	5	2	5	3	6	4	7	4	3	6	7	2	3	6	4	3	5	4	2	2	2	3	2	0	2	2	1	334	7	7	9	9	10	7	4	2	5	5	6	2	2	4	7	8	6	3
A[T>A]G	314	5	6	4	3	3	3	2	5	4	5	7	6	5	3	3	4	1	3	8	4	1	2	4	4	0	1	1	0	2	368	3	5	6	8	8	4	2	7	2	5	3	2	5	3	3	11	1	3
A[T>A]T	455	10	5	16	14	14	14	20	15	12	17	10	14	23	17	9	10	5	7	18	9	9	6	9	23	9	7	6	13	5	473	17	15	17	11	20	9	6	8	11	14	11	8	18	11	15	16	14	6
A[T>C]A	1476	11	15	9	26	22	27	22	23	26	26	18	17	28	10	7	10	6	6	33	8	11	9	13	15	12	11	7	15	15	1477	10	12	17	22	21	11	5	5	20	11	12	6	19	23	22	25	24	8
A[T>C]C	480	1	8	3	8	2	3	4	12	14	8	9	9	6	8	4	2	5	4	5	1	3	3	6	4	1	5	6	4	1	463	4	4	8	5	7	1	0	2	8	2	3	1	5	6	2	4	2	3
A[T>C]G	1438	7	6	12	9	15	12	2	18	17	18	20	15	11	10	4	4	4	4	14	3	5	7	3	12	4	8	4	4	8	1288	8	8	6	15	9	5	5	3	9	10	7	4	13	12	8	13	9	4
A[T>C]T	1266	6	11	10	15	11	18	9	17	21	12	13	19	12	8	3	11	7	3	15	9	7	4	4	19	4	5	5	10	9	1267	12	12	10	9	14	12	1	7	15	18	7	4	14	15	12	13	15	9
A[T>G]A	198	0	2	1	1	1	3	1	3	3	2	7	4	2	3	2	3	0	3	3	2	2	0	3	4	0	0	1	1	4	232	2	4	8	4	5	9	4	1	5	4	2	4	10	7	7	5	10	1
A[T>G]C	107	2	3	3	3	2	3	3	0	2	1	1	0	0	2	0	0	2	0	0	2	0	1	2	1	0	2	0	3	0	105	3	3	1	4	2	2	1	1	3	4	0	0	1	1	3	0	1	1
A[T>G]G	245	2	1	0	4	1	2	3	2	2	3	3	7	1	3	3	3	3	3	2	2	1	1	4	6	0	1	3	3	0	257	2	2	3	3	5	4	1	0	5	2	1	0	5	4	0	2	2	1
A[T>G]T	446	3	10	3	7	4	9	2	7	9	11	7	5	11	7	4	2	2	4	3	3	1	6	4	8	3	3	8	3	0	250	4	4	4	4	3	4	2	4	9	5	5	1	9	5	10	5	8	3
C[C>A]A	465	15	20	20	23	17	17	9	34	29	29	30	33	35	16	10	14	11	11	34	11	13	10	12	31	13	12	8	18	6	795	30	69	47	54	56	44	15	32	48	58	18	14	43	46	39	53	47	14
C[C>A]C	330	4	8	6	6	7	4	2	8	6	10	10	11	6	4	3	5	2	3	12	8	4	4	5	12	1	1	3	6	7	601	15	62	24	39	35	24	5	19	49	43	14	5	24	22	20	30	23	8
C[C>A]G	128	1	2	5	4	4	1	1	1	1	4	7	3	6	2	0	3	0	1	2	1	3	1	3	1	1	2	0	3	2	187	3	11	4	12	9	5	2	10	12	7	8	2	9	8	6	12	6	5
C[C>A]T	424	16	16	23	24	23	15	10	30	35	37	31	30	32	22	8	8	14	8	40	8	12	6	11	26	12	17	6	12	11	642	23	49	48	49	49	27	8	17	50	45	18	13	34	40	34	43	36	15
C[C>G]A	256	2	1	4	0	3	3	1	3	3	3	5	5	2	3	1	0	3	1	5	2	3	0	6	7	4	2	0	3	4	614	15	25	18	28	25	24	4	14	19	19	11	10	17	19	12	23	20	7
C[C>G]C	284	1	3	1	3	1	3	2	2	1	8	5	2	4	3	1	3	0	2	5	1	2	4	3	1	1	1	2	0	5	413	9	11	12	12	15	12	3	7	12	15	5	3	9	12	8	17	11	9
C[C>G]G	101	0	2	1	0	0	0	0	0	1	0	0	0	0	0	0	0	0	0	2	0	0	0	1	3	0	0	0	0	0	227	3	9	8	7	4	10	0	5	12	6	5	3	7	7	8	16	6	2
C[C>G]T	326	4	4	3	4	1	3	4	5	6	3	3	3	3	2	2	0	2	2	6	3	4	6	0	9	1	5	2	2	5	785	22	19	19	29	31	19	1	11	25	16	12	4	13	11	14	16	14	3
C[C>T]A	1852	43	45	82	82	113	248	73	98	86	131	118	82	83	43	18	29	27	17	111	8	10	11	11	317	14	15	6	12	19	1754	42	54	44	79	81	47	4	21	52	54	34	7	21	23	26	35	25	7
C[C>T]C	1153	25	22	32	47	43	67	31	32	31	42	43	32	55	29	12	20	14	12	40	3	12	6	11	104	9	14	12	13	9	1117	20	26	24	29	32	21	3	11	26	29	13	9	28	19	15	19	11	5
C[C>T]G	1944	15	16	20	12	14	31	9	24	23	33	28	23	14	1	6	10	2	6	12	1	6	7	7	56	6	5	6	3	2	2003	17	25	19	33	35	22	6	12	33	27	19	3	11	7	18	17	17	9
C[C>T]T	1459	24	40	54	42	56	125	31	57	55	66	59	50	49	25	19	20	19	19	55	5	12	7	9	159	7	19	8	11	8	1566	43	50	44	52	59	39	9	23	50	50	27	9	35	31	31	23	29	6
C[T>A]A	145	5	1	4	4	2	4	2	5	6	6	6	5	5	5	7	4	0	7	4	3	0	1	1	4	0	3	0	0	6	222	8	17	16	13	12	7	1	5	12	13	7	5	11	10	9	14	8	5
C[T>A]C	205	2	3	2	3	2	4	6	4	4	3	4	3	5	5	1	4	1	1	4	3	3	1	2	2	2	1	2	5	2	293	4	12	11	13	13	8	2	11	12	15	4	4	11	3	13	12	10	4
C[T>A]G	214	1	1	2	4	6	4	5	6	6	5	6	4	3	1	5	5	2	6	4	1	1	1	0	4	2	3	6	0	5	292	10	21	18	14	14	18	3	6	14	16	5	3	9	8	13	15	14	3
C[T>A]T	227	1	1	6	6	5	7	2	3	4	5	5	3	6	5	3	4	2	3	7	2	3	2	2	8	1	8	0	2	3	332	8	3	7	10	15	11	4	1	15	9	7	2	12	5	6	16	10	4
C[T>C]A	526	5	5	7	9	5	8	3	12	11	12	10	14	12	10	6	4	2	5	12	4	6	3	7	6	6	3	2	1	6	531	5	6	5	10	12	6	2	2	13	10	5	4	5	7	6	6	8	3
C[T>C]C	543	1	3	6	7	5	6	3	7	9	9	9	5	6	4	1	5	5	1	5	2	4	3	4	10	1	5	2	5	0	383	3	3	11	7	6	5	0	2	3	6	6	3	5	9	7	7	10	0
C[T>C]G	898	3	6	9	16	12	5	6	14	12	16	12	15	11	8	4	7	8	4	7	3	6	5	5	10	3	1	3	2	5	707	10	7	5	7	5	5	4	4	7	6	6	3	9	4	9	11	6	3
C[T>C]T	720	10	4	10	7	5	4	5	11	12	10	15	11	3	9	4	3	2	4	13	2	1	3	10	9	3	6	2	4	4	624	6	3	6	0	7	5	1	1	6	5	7	3	10	4	8	10	10	2
C[T>G]A	141	4	1	1	2	3	2	1	2	3	3	3	2	3	0	2	4	2	1	2	1	2	1	2	5	2	2	1	1	2	139	0	5	5	2	6	4	2	1	3	4	1	2	6	4	4	3	2	2
C[T>G]C	198	0	2	6	1	0	0	6	3	3	4	6	5	2	2	0	2	3	0	2	2	1	0	0	5	0	1	4	1	1	150	4	2	3	4	3	4	0	1	3	2	1	2	2	3	6	4	3	2
C[T>G]G	247	4	1	5	5	8	6	1	3	5	3	5	6	4	1	2	3	3	2	2	2	0	1	1	2	4	3	2	1	4	271	5	6	6	9	5	10	1	5	4	5	4	1	5	2	2	2	4	1
C[T>G]T	738	3	5	5	3	7	3	4	8	11	15	12	7	8	7	4	2	7	5	6	0	5	4	1	10	2	0	3	5	5	290	4	1	2	3	6	2	1	4	2	4	3	3	5	8	6	7	5	2
G[C>A]A	691	18	39	40	41	44	40	31	40	38	35	41	37	66	20	13	14	16	13	49	17	23	15	25	46	21	23	29	22	26	574	10	47	43	43	51	38	6	16	42	49	11	6	27	33	26	34	27	10
G[C>A]C	398	4	6	7	4	10	11	6	5	6	4	5	7	13	6	2	1	4	2	14	4	4	7	5	9	6	10	7	7	6	436	10	28	18	24	21	22	7	11	26	26	11	6	14	16	17	24	12	6
G[C>A]G	142	2	4	3	1	0	3	4	4	3	2	2	2	1	2	1	2	2	1	5	2	1	0	0	3	0	5	3	2	3	181	6	8	4	4	8	2	2	2	7	7	4	3	4	4	6	4	4	1
G[C>A]T	423	17	21	22	33	33	25	22	35	30	32	37	29	48	14	10	14	12	11	40	19	16	15	13	36	8	17	20	17	25	487	13	35	26	30	25	28	5	10	30	35	10	5	19	21	24	20	21	11
G[C>G]A	142	1	0	2	5	3	2	4	5	4	3	6	4	1	1	2	2	2	1	1	1	0	3	5	0	2	1	2	2	3	304	8	8	9	9	13	10	1	10	9	14	7	3	9	7	5	11	4	5
G[C>G]C	202	1	2	4	3	2	4	1	4	3	5	3	5	2	1	1	1	2	1	4	0	3	0	4	5	2	2	2	0	1	300	6	12	16	13	11	9	1	2	15	10	4	3	13	11	7	8	8	3
G[C>G]G	61	0	0	1	1	1	1	0	1	1	1	1	1	1	0	0	0	1	0	1	0	0	0	1	0	0	0	0	1	0	93	5	4	6	6	7	5	1	4	3	3	2	2	4	1	4	5	2	1
G[C>G]T	214	3	1	4	5	6	4	4	3	3	5	5	2	4	1	1	2	0	1	3	1	2	2	2	8	4	4	4	1	1	465	9	17	15	13	25	14	6	10	12	14	6	3	8	7	11	11	11	1
G[C>T]A	1356	33	28	49	49	55	120	33	73	72	86	87	78	56	15	18	21	18	17	38	4	6	7	6	126	3	6	9	5	10	1129	27	31	32	46	49	36	4	9	38	32	24	4	18	29	19	24	16	11
G[C>T]C	1133	18	16	25	18	31	49	27	24	31	31	38	29	21	16	9	9	6	8	31	8	10	7	13	53	8	8	8	8	8	929	12	28	23	33	24	15	5	12	25	22	8	5	19	14	18	11	12	7
G[C>T]G	1621	5	7	15	10	16	21	6	7	5	9	9	7	16	6	2	7	1	2	5	4	5	0	4	27	5	2	6	1	7	1669	16	27	23	27	13	16	5	8	25	22	14	2	9	9	16	17	16	3
G[C>T]T	1013	14	15	34	16	34	53	25	34	33	35	43	32	33	18	7	12	11	6	43	12	8	3	7	68	5	3	6	2	10	1000	29	32	21	29	21	19	4	13	33	20	14	5	22	19	20	21	21	4
G[T>A]A	93	1	0	1	2	2	4	3	1	1	0	2	1	2	3	3	3	0	3	3	1	1	0	0	4	2	3	2	1	1	160	0	6	8	10	10	2	0	3	6	2	3	2	6	4	4	9	4	1
G[T>A]C	131	1	1	2	1	2	2	1	0	1	4	3	2	0	2	1	0	0	1	5	3	4	1	3	5	2	3	1	1	3	177	2	5	4	4	9	4	0	5	4	3	2	1	2	5	2	3	2	0
G[T>A]G	139	5	0	0	2	0	0	3	0	1	3	1	1	2	1	1	2	0	1	4	3	0	2	2	2	0	0	1	1	3	180	2	7	9	7	16	5	2	1	6	9	3	2	5	4	6	7	5	4
G[T>A]T	159	2	3	1	3	4	2	1	8	4	6	5	7	6	6	1	1	1	0	3	2	2	2	1	8	4	3	1	3	2	224	5	8	15	12	12	7	1	3	9	13	2	5	7	13	9	10	11	2
G[T>C]A	555	4	3	8	7	11	3	5	10	12	11	7	9	9	8	1	2	3	1	12	5	4	9	1	5	4	7	6	9	6	482	7	3	4	7	7	1	2	3	3	3	6	1	5	8	3	6	6	2
G[T>C]C	329	3	1	2	4	0	2	2	5	3	4	3	11	6	2	2	3	5	2	3	1	3	2	3	5	3	2	1	0	3	285	3	4	0	3	4	1	1	0	3	0	2	1	0	2	2	2	3	0
G[T>C]G	562	3	4	2	6	7	6	4	12	10	12	14	9	2	5	0	1	3	1	11	3	6	2	0	5	4	1	2	2	1	473	3	8	6	3	1	4	1	2	4	6	3	1	4	7	3	5	2	1
G[T>C]T	541	3	3	7	12	11	3	8	4	5	6	13	6	8	5	1	3	5	1	7	0	1	5	4	16	3	3	3	2	2	554	6	5	4	9	8	1	1	3	6	4	3	4	7	12	8	13	6	1
G[T>G]A	86	0	0	1	0	1	0	1	1	0	0	1	1	1	0	0	0	0	0	1	1	0	0	1	2	1	2	0	2	1	75	2	3	1	1	2	1	0	2	2	2	2	0	2	1	1	0	1	0
G[T>G]C	79	0	0	0	2	0	0	1	0	0	0	0	1	1	0	0	0	0	0	0	0	0	1	0	0	0	1	0	0	0	78	0	1	1	2	0	1	0	1	0	1	0	0	1	1	0	0	2	0
G[T>G]G	132	0	0	1	3	2	0	1	4	1	2	2	3	0	3	0	0	0	0	2	0	2	1	0	6	2	0	0	1	3	160	1	4	2	2	2	2	0	2	2	3	2	1	2	1	1	4	5	1
G[T>G]T	242	0	1	0	5	2	4	1	2	3	5	7	2	2	1	1	0	4	1	2	0	1	1	1	4	2	1	0	1	1	164	1	4	6	2	2	2	2	1	6	5	5	0	6	3	1	1	0	0
T[C>A]A	485	12	12	20	21	11	27	17	30	30	30	24	30	38	16	16	15	12	13	33	14	32	25	21	100	23	40	17	13	11	3171	150	201	158	334	299	158	35	85	284	223	134	17	48	40	49	56	55	14
T[C>A]C	404	8	10	18	15	10	10	5	20	17	17	17	22	22	7	5	6	4	5	22	9	13	14	10	43	14	11	10	5	14	1631	69	94	64	123	141	85	9	40	114	107	64	14	31	36	45	42	38	13
T[C>A]G	112	1	2	3	3	2	0	1	3	2	1	3	4	5	1	0	2	1	0	4	3	6	1	2	6	1	4	1	6	7	310	11	19	19	24	18	14	4	10	20	17	9	0	9	6	6	8	2	2
T[C>A]T	1009	28	47	58	54	44	51	37	56	52	69	69	67	60	37	19	23	26	17	75	34	42	40	38	105	28	25	26	32	25	2393	92	224	165	303	243	175	27	93	259	215	101	16	48	54	55	58	55	19
T[C>G]A	282	1	1	0	2	3	5	1	4	5	3	6	2	6	4	3	4	1	3	7	13	72	41	44	198	42	64	9	9	5	15039	333	244	187	537	824	214	49	217	294	284	328	8	18	23	24	26	27	7
T[C>G]C	237	2	7	6	5	5	5	1	4	7	5	3	11	5	6	1	2	3	1	4	5	16	6	11	38	6	10	3	5	5	3249	70	52	40	106	174	49	15	49	63	56	69	5	18	17	11	8	17	6
T[C>G]G	61	0	0	0	0	0	1	0	1	1	2	1	2	0	0	0	2	0	0	0	0	4	3	4	14	3	3	1	3	1	741	13	14	10	23	34	11	2	3	12	17	13	1	4	2	2	6	1	0
T[C>G]T	572	6	7	4	16	7	5	2	6	9	9	10	9	3	3	3	5	3	5	18	25	104	44	61	321	48	78	19	13	9	18142	505	443	286	801	1272	349	72	333	521	449	478	7	31	22	37	40	31	11
T[C>T]A	17118	557	558	2361	1091	1905	6886	1853	2129	2073	3696	2502	1954	1473	108	90	102	83	95	1387	58	162	76	112	9552	76	108	29	17	20	20858	610	942	705	1630	1321	798	88	377	1237	977	579	13	56	48	55	59	51	17
T[C>T]C	4370	137	144	504	274	390	1361	371	380	362	647	443	338	330	71	46	62	41	46	300	21	41	24	33	1715	32	31	11	8	10	5089	128	211	152	311	302	179	17	93	281	214	103	7	38	26	29	34	27	10
T[C>T]G	2637	41	45	186	73	131	537	149	174	170	296	202	165	106	7	6	5	6	8	123	6	29	13	15	838	20	12	5	3	7	3347	110	127	114	207	125	106	17	49	157	135	83	0	8	8	4	9	9	4
T[C>T]T	9074	256	286	1218	540	982	3389	899	1048	1012	1772	1226	957	690	88	72	91	66	76	706	26	75	57	74	4721	43	47	18	26	17	10509	294	540	410	892	757	469	50	224	747	596	318	9	50	44	55	44	53	15
T[T>A]A	465	18	13	15	14	16	14	13	20	17	19	18	17	16	20	14	9	6	14	23	6	9	11	8	22	11	12	8	16	5	520	18	13	12	23	26	18	7	6	18	13	16	10	21	28	18	20	12	14
T[T>A]C	187	3	4	7	5	3	5	3	10	8	8	6	10	4	5	3	2	5	3	3	2	4	3	4	6	2	2	5	2	5	277	10	16	14	16	15	10	2	5	13	17	7	4	5	14	17	13	12	6
T[T>A]G	134	1	2	3	2	4	2	2	4	3	3	5	3	4	3	2	4	0	1	6	1	4	8	4	6	2	2	1	0	2	184	3	9	10	4	9	9	1	0	8	6	5	2	8	9	6	10	7	0
T[T>A]T	401	8	12	8	11	5	6	8	8	18	11	12	20	7	8	10	4	4	8	18	6	6	6	5	16	6	3	7	2	7	522	10	11	23	17	34	19	5	10	12	12	12	11	25	17	23	20	20	6
T[T>C]A	706	13	6	5	16	13	12	12	18	16	23	24	20	20	21	5	8	10	5	11	5	6	4	6	7	4	7	8	8	5	728	6	15	17	10	16	11	1	8	10	18	9	10	18	24	21	22	20	2
T[T>C]C	503	5	8	9	7	9	13	5	11	9	7	12	12	9	7	5	7	1	2	9	8	4	2	4	12	5	3	4	7	5	491	5	9	10	6	5	9	1	4	10	12	6	4	11	4	13	9	11	3
T[T>C]G	559	3	2	8	13	8	9	11	12	10	12	14	14	13	6	1	5	1	1	10	3	7	7	6	8	5	6	3	7	5	505	5	4	2	5	9	4	1	2	5	5	5	3	9	7	6	7	2	2
T[T>C]T	870	6	7	7	9	13	16	6	11	13	13	14	12	13	2	6	11	9	6	15	1	5	5	4	16	7	5	8	10	4	838	17	6	9	11	12	12	1	7	15	11	5	4	9	15	20	9	10	2
T[T>G]A	257	4	1	7	2	3	3	1	2	4	6	3	4	2	2	6	1	1	7	5	0	2	0	3	5	2	6	5	2	4	287	4	4	5	6	8	4	3	2	9	6	2	4	8	6	12	7	5	2
T[T>G]C	207	2	4	2	3	3	4	5	7	3	2	3	5	4	4	2	0	2	0	4	2	1	2	3	5	0	2	0	2	2	205	5	3	1	3	4	3	0	1	3	2	5	1	5	3	9	8	2	4
T[T>G]G	300	5	4	6	13	1	7	7	3	5	4	4	6	11	5	6	1	0	6	15	1	3	5	0	13	3	2	3	1	2	317	4	5	5	7	13	6	2	4	6	6	8	3	6	7	7	9	8	1
T[T>G]T	980	11	9	4	11	5	5	11	11	14	6	9	10	12	7	4	2	1	5	21	8	4	5	3	17	3	9	4	8	2	609	9	10	10	6	19	13	8	7	12	13	8	7	23	20	16	13	16	6
[truncated: 207 more columns]

## Sheet: 288-channel mutation matrix
MutationType	BC-1	BC-1_A	BC-1_A.10	BC-1_A.11	BC-1_A.12	BC-1_A.8	BC-1_A.9	BC-1_C	BC-1_C.10	BC-1_C.6	BC-1_C.7	BC-1_C.8	BC-1_C.9	BC-1_H	BC-1_H.2	BC-1_H.3	BC-1_H.4	BC-1_H.7	BC-1_H.8	BC-1_I	BC-1_I.1	BC-1_I.2	BC-1_I.5	BC-1_I.6	BC-1_J	BC-1_J.1	BC-1_J.2	BC-1_J.3	BC-1_J.4	BC-1_J.5	BT-474	BT-474_A	BT-474_A.10	BT-474_A.11	BT-474_A.12	BT-474_A.13	BT-474_A.14	BT-474_A.2	BT-474_A.4	BT-474_A.7	BT-474_A.9	BT-474_B	BT-474_B.1	BT-474_B.10	BT-474_B.12	BT-474_B.13	BT-474_B.14	BT-474_B.15	BT-474_B.2
T:A[C>A]A	110	4	3	5	5	1	8	3	6	5	7	9	9	8	4	3	1	7	4	5	2	2	3	4	5	4	1	2	4	3	195	7	15	15	19	13	12	1	3	11	13	2	3	11	11	10	3	13	3
T:A[C>A]C	96	0	0	0	1	0	1	3	1	1	1	1	3	0	1	0	2	1	0	3	0	2	1	5	2	1	0	1	0	1	169	8	6	4	2	6	6	0	3	4	9	0	1	3	4	8	8	2	2
T:A[C>A]G	31	0	0	2	1	0	1	0	0	0	0	0	0	0	0	0	0	0	0	2	0	0	0	0	0	0	0	0	1	0	49	1	2	3	2	4	2	1	4	2	3	1	1	2	2	2	6	4	1
T:A[C>A]T	69	3	2	4	0	5	2	0	3	3	2	2	1	0	0	1	0	0	1	1	2	0	0	1	0	1	2	0	2	1	136	5	7	5	4	8	10	3	2	9	5	4	2	8	4	8	7	11	5
T:A[C>G]A	56	0	0	1	3	3	2	2	4	2	2	2	2	0	0	2	1	0	2	3	1	2	0	2	2	2	0	2	1	1	155	4	6	7	7	3	5	0	7	5	8	3	3	3	4	4	8	6	1
T:A[C>G]C	41	1	0	1	0	1	0	1	0	0	1	6	0	0	0	1	0	1	1	1	1	1	0	1	0	0	2	0	0	0	80	2	2	3	4	3	6	0	1	4	3	1	2	7	2	5	4	4	1
T:A[C>G]G	16	0	0	0	0	0	0	0	1	0	0	0	0	0	0	0	0	0	1	0	0	0	0	0	0	0	0	0	0	0	49	0	1	0	0	2	2	0	1	1	0	0	1	0	1	1	1	2	0
T:A[C>G]T	66	1	2	0	1	1	4	0	2	2	0	0	0	0	0	0	2	2	0	1	0	2	1	0	1	0	1	1	1	0	167	2	3	4	6	10	2	2	3	6	7	1	2	2	2	5	4	5	5
T:A[C>T]A	471	10	9	16	15	15	39	10	19	19	19	19	20	11	9	4	3	6	4	23	1	4	4	5	48	2	4	2	1	4	398	3	10	8	16	10	9	0	3	14	7	5	1	2	4	5	6	4	2
T:A[C>T]C	261	6	6	5	3	9	8	6	11	13	15	11	11	3	3	4	5	2	4	8	3	1	6	3	13	1	3	1	0	1	235	5	4	3	5	5	2	0	2	3	7	3	0	0	1	2	2	1	0
T:A[C>T]G	490	2	3	2	5	2	6	1	1	1	2	2	1	4	2	1	1	2	1	6	0	3	1	1	3	3	0	0	0	1	526	4	1	8	2	8	4	2	2	2	6	4	5	5	11	9	7	8	3
T:A[C>T]T	260	3	2	6	6	11	11	4	6	9	5	6	4	6	4	1	1	3	1	9	2	5	2	4	13	4	0	3	3	2	280	6	6	3	8	11	5	1	3	5	10	4	2	6	6	7	11	5	2
T:A[T>A]A	74	0	1	0	0	3	2	1	0	0	1	0	0	2	1	0	0	0	0	2	1	1	1	2	3	1	0	0	0	1	88	2	3	2	3	7	2	0	1	1	3	3	0	0	1	2	3	2	2
T:A[T>A]C	63	1	0	1	0	0	2	3	2	4	2	2	2	1	1	0	1	1	0	1	2	0	0	0	0	1	0	0	0	1	83	4	2	3	2	1	1	1	0	1	1	1	0	0	0	0	1	0	0
T:A[T>A]G	61	0	2	0	0	0	1	0	1	1	1	1	1	1	2	0	0	1	0	1	2	0	1	0	0	0	1	1	0	0	89	0	1	2	1	2	1	0	1	0	0	1	0	0	1	0	0	0	2
T:A[T>A]T	83	1	1	2	3	2	1	3	4	3	6	4	3	3	5	3	0	1	3	4	3	2	0	2	6	1	2	3	6	1	80	3	2	6	3	5	5	2	2	1	3	0	2	3	3	4	3	3	0
T:A[T>C]A	388	3	3	2	4	2	5	4	8	7	6	5	3	6	3	0	1	2	0	7	1	2	2	4	7	1	2	2	1	6	405	0	4	2	4	3	2	2	0	6	6	1	3	9	4	5	6	9	3
T:A[T>C]C	101	1	1	1	2	1	0	1	2	4	0	0	1	2	2	0	0	1	0	0	0	0	1	0	1	0	2	0	0	0	119	1	2	1	0	0	0	0	0	1	1	0	0	1	1	0	1	0	0
T:A[T>C]G	358	1	0	2	1	6	3	0	3	2	2	4	1	1	4	1	1	0	1	5	1	0	2	1	4	1	0	1	0	0	385	2	1	0	4	1	1	0	0	2	2	2	0	1	0	1	4	3	1
T:A[T>C]T	291	2	1	2	5	1	2	1	5	7	3	2	4	3	0	2	3	2	2	2	3	1	1	2	4	1	1	2	2	3	289	1	3	2	3	1	2	0	1	2	4	1	0	2	2	1	4	1	2
T:A[T>G]A	48	0	0	0	0	0	1	0	0	0	0	1	0	1	2	0	0	0	0	0	1	0	0	0	1	0	0	0	1	2	47	2	0	1	0	0	1	0	1	0	0	2	0	2	0	0	1	1	1
T:A[T>G]C	28	1	1	1	0	0	1	2	0	0	0	0	0	0	0	0	0	0	0	0	0	0	1	0	1	0	0	0	1	0	21	0	1	0	2	1	1	0	0	0	0	0	0	0	0	0	0	0	0
T:A[T>G]G	55	0	0	0	2	1	1	0	1	1	1	1	1	0	0	0	1	0	0	0	0	0	1	1	2	0	0	0	0	0	60	0	0	1	1	3	1	0	0	1	0	1	0	1	1	0	0	0	0
T:A[T>G]T	96	1	3	0	3	0	1	0	1	2	0	0	0	3	1	0	1	0	0	0	0	0	1	2	3	0	0	2	0	0	44	0	1	0	0	0	3	0	0	1	2	2	0	0	0	2	1	2	0
T:C[C>A]A	88	3	5	1	3	7	3	2	4	4	8	5	6	6	2	0	4	1	0	7	2	1	1	5	8	3	1	0	6	2	170	7	11	12	8	14	11	3	11	11	13	2	4	8	9	8	10	6	3
T:C[C>A]C	65	0	1	3	2	1	1	1	2	2	2	2	2	3	1	0	1	1	0	3	2	1	0	1	1	0	0	0	2	2	128	6	13	3	6	8	9	1	3	8	6	4	0	3	6	3	3	3	1
T:C[C>A]G	35	0	0	2	0	1	0	0	0	0	0	3	2	2	0	0	0	0	0	0	0	0	1	2	0	0	1	0	0	0	49	1	1	1	3	2	2	0	4	4	2	2	1	2	4	0	2	1	0
T:C[C>A]T	65	4	3	4	4	7	4	4	6	7	9	5	10	6	6	2	2	4	2	7	0	4	1	1	5	6	3	2	2	1	124	4	10	10	16	13	4	1	3	9	9	5	1	5	6	9	9	3	4
T:C[C>G]A	53	0	0	0	0	0	1	0	2	2	0	0	0	0	1	0	0	1	0	1	1	1	0	2	0	2	0	0	1	1	141	1	6	0	4	4	3	1	4	6	4	4	3	3	4	2	5	4	2
T:C[C>G]C	57	0	1	0	2	1	0	0	1	1	1	2	1	1	1	0	0	0	0	1	0	0	3	1	0	1	0	1	0	1	95	1	4	2	2	4	2	0	2	2	1	1	0	0	1	0	3	1	2
T:C[C>G]G	28	0	0	0	0	0	0	0	0	0	0	0	0	0	0	0	0	0	0	0	0	0	0	0	3	0	0	0	0	0	52	0	6	3	2	2	1	0	1	3	3	0	0	2	0	0	3	0	0
T:C[C>G]T	59	0	2	0	1	0	0	0	0	0	1	0	1	1	0	0	0	0	0	3	2	1	2	0	3	0	0	0	0	2	151	3	5	4	11	6	3	0	3	5	5	3	0	1	1	0	1	1	0
T:C[C>T]A	405	10	14	20	22	22	55	23	24	18	32	31	25	17	9	6	7	4	6	19	2	2	1	1	74	6	3	2	2	2	380	12	9	10	16	14	11	0	3	10	10	7	2	4	3	4	9	5	3
T:C[C>T]C	244	5	3	6	13	8	16	8	8	8	5	5	7	12	9	4	5	2	4	9	0	1	0	2	20	3	5	2	2	3	237	7	7	8	14	5	9	0	4	7	9	0	2	6	3	4	4	3	1
T:C[C>T]G	410	3	6	4	4	4	5	1	7	8	12	11	8	7	0	2	2	1	2	6	1	2	3	0	15	3	2	3	1	1	457	7	7	5	9	12	8	1	3	2	3	4	0	3	1	1	3	3	0
T:C[C>T]T	287	3	7	11	14	14	26	6	17	16	18	17	16	10	5	5	3	2	5	15	3	5	1	1	41	1	1	1	1	1	321	13	13	13	10	6	10	0	8	11	15	5	1	7	5	4	1	1	1
T:C[T>A]A	28	1	0	1	1	0	1	0	1	3	1	0	1	1	1	3	1	0	3	1	0	0	1	1	1	0	1	0	0	0	53	0	6	3	2	3	2	0	2	5	5	3	0	1	2	1	2	0	0
T:C[T>A]C	42	1	0	1	2	0	2	1	1	1	0	1	1	1	0	0	0	1	0	0	1	0	0	0	0	1	0	0	0	0	61	0	1	3	1	2	2	0	3	2	1	3	0	1	0	0	1	0	0
T:C[T>A]G	42	0	0	0	0	1	0	0	2	2	1	1	0	1	0	0	1	0	0	0	0	0	0	0	0	0	0	4	0	2	63	3	3	4	1	4	1	1	1	3	3	1	0	2	0	5	3	3	1
T:C[T>A]T	42	0	0	1	0	0	1	0	0	0	2	1	1	1	1	0	0	0	0	1	0	1	0	1	1	0	1	0	0	1	53	0	1	2	1	4	2	0	0	2	1	1	0	1	0	0	3	0	1
T:C[T>C]A	99	1	1	2	3	1	2	1	3	3	2	3	5	3	2	2	1	0	2	2	2	3	1	2	2	3	0	0	0	0	129	1	1	0	2	1	2	0	1	5	4	3	1	1	2	1	2	2	1
T:C[T>C]C	105	0	0	1	2	1	0	0	3	2	1	4	1	1	1	0	3	1	0	0	0	0	0	0	2	0	0	0	0	0	82	0	1	5	1	0	2	0	1	2	0	0	0	0	2	0	0	0	0
T:C[T>C]G	202	1	1	1	3	1	0	1	2	1	3	2	4	1	1	1	0	3	1	0	2	2	0	0	1	1	0	0	0	1	179	1	2	1	0	2	0	1	2	2	1	3	0	1	0	2	2	1	0
T:C[T>C]T	143	0	1	3	1	1	1	1	1	1	2	2	2	0	3	1	0	1	1	6	1	0	0	2	1	0	2	0	1	1	135	0	1	0	0	1	0	1	0	1	1	0	0	1	0	0	0	1	0
T:C[T>G]A	31	0	0	0	2	1	1	0	1	1	0	1	0	2	0	0	0	1	0	0	0	0	0	0	1	0	0	0	0	0	35	0	2	1	0	4	1	0	0	1	1	0	0	2	0	0	0	0	0
T:C[T>G]C	34	0	1	1	0	0	0	1	1	1	1	1	1	1	0	0	0	1	0	0	0	0	0	0	1	0	0	1	1	0	30	0	0	0	0	0	1	0	0	2	1	0	0	0	0	1	0	0	0
T:C[T>G]G	55	0	0	2	0	0	0	0	2	2	0	2	3	1	0	1	0	0	1	1	0	0	0	0	1	0	0	0	0	2	56	1	0	0	2	0	1	0	2	0	0	1	0	0	0	0	0	0	1
T:C[T>G]T	117	0	3	0	1	3	1	0	1	2	3	1	1	3	2	3	1	1	3	0	0	1	0	0	0	0	0	1	0	0	54	1	0	0	0	0	0	0	2	1	0	1	0	2	0	0	1	0	0
T:G[C>A]A	119	4	2	7	11	7	6	7	11	9	7	8	10	8	1	3	3	0	3	8	7	7	4	5	11	6	3	3	4	5	115	1	14	10	6	7	10	2	0	14	13	1	0	5	8	3	10	4	2
T:G[C>A]C	71	1	2	0	0	2	5	2	1	1	1	1	2	1	1	2	1	1	1	3	1	1	2	2	3	1	1	3	1	2	92	1	12	6	7	5	7	1	1	9	10	1	1	2	5	4	3	2	1
T:G[C>A]G	33	0	0	0	0	0	1	0	0	0	0	0	1	1	1	0	0	1	0	1	0	0	0	0	1	0	2	0	0	0	49	1	1	0	0	2	1	1	0	1	1	0	0	0	1	1	0	1	0
T:G[C>A]T	76	4	1	5	4	8	2	7	5	6	6	7	6	9	2	2	3	2	2	6	3	2	1	2	9	2	7	6	1	5	90	1	12	6	7	7	5	2	3	4	7	2	1	3	5	5	5	3	2
T:G[C>G]A	36	0	0	0	0	1	1	1	0	0	0	0	0	0	1	1	2	0	0	0	0	0	0	1	0	1	1	1	0	0	72	2	1	4	2	5	3	0	1	1	1	0	0	2	0	1	7	2	1
T:G[C>G]C	43	0	0	1	0	0	1	1	2	2	3	2	2	0	0	1	0	0	1	0	0	1	0	1	2	0	1	0	0	1	65	1	4	3	4	3	3	0	0	3	4	0	1	4	2	3	2	1	2
T:G[C>G]G	10	0	0	0	1	1	0	0	0	0	0	0	0	0	0	0	0	1	0	0	0	0	0	0	0	0	0	0	0	0	23	1	0	3	1	2	3	0	2	0	0	0	1	3	0	1	2	0	0
T:G[C>G]T	37	1	0	0	1	0	2	1	0	1	2	0	0	1	1	0	2	0	0	1	0	1	0	0	2	0	2	0	0	0	98	3	0	0	2	5	3	0	1	2	2	1	1	1	2	5	3	4	0
T:G[C>T]A	290	7	6	11	10	13	18	11	20	20	22	24	22	6	4	2	5	2	2	4	0	2	1	0	27	2	4	2	3	1	267	9	5	7	10	10	12	1	0	5	4	8	1	4	6	4	5	5	2
T:G[C>T]C	230	4	3	9	5	5	7	7	6	7	5	6	5	5	4	3	0	2	3	8	0	2	1	3	14	1	1	0	3	2	187	2	6	4	9	11	2	1	4	4	5	2	1	4	2	4	3	2	2
T:G[C>T]G	364	2	0	4	2	3	6	1	1	0	1	0	1	6	3	1	1	0	1	0	0	1	0	2	4	2	0	1	0	2	404	2	8	6	9	2	7	0	4	5	5	4	0	1	1	4	2	2	1
T:G[C>T]T	206	3	1	8	3	13	15	4	14	11	14	17	13	3	5	0	1	2	0	5	2	0	0	1	12	0	0	0	1	3	231	7	6	5	7	5	3	2	3	3	6	1	1	5	5	5	7	3	2
T:G[T>A]A	19	0	0	0	0	0	0	0	1	0	0	0	0	1	0	2	2	0	2	0	0	1	0	0	0	0	2	0	0	0	26	0	3	2	1	3	0	0	0	1	1	2	1	1	1	1	3	1	0
T:G[T>A]C	29	0	0	1	0	0	1	0	0	1	1	1	0	0	0	0	0	0	0	0	1	1	0	1	0	1	0	0	1	1	37	1	1	0	1	2	0	0	1	0	0	0	0	1	1	0	1	0	0
T:G[T>A]G	29	0	0	0	0	0	0	3	0	0	1	0	1	0	0	0	0	0	0	1	0	0	0	0	0	0	0	0	0	0	34	0	3	2	1	5	1	1	0	2	1	1	1	2	2	3	4	4	2
T:G[T>A]T	27	1	0	0	0	0	0	0	3	1	2	2	2	1	1	0	0	1	0	3	0	0	0	0	1	0	1	0	0	1	37	2	2	2	2	1	0	0	0	2	2	1	0	0	0	0	0	0	0
T:G[T>C]A	109	0	1	2	1	1	0	0	0	1	1	0	2	2	1	0	1	0	0	2	0	1	3	0	2	1	0	0	3	1	130	3	0	2	0	4	0	1	0	0	1	2	0	0	1	0	0	1	0
T:G[T>C]C	79	0	0	1	0	0	1	0	1	1	0	1	1	0	0	0	1	0	0	2	0	0	1	0	1	1	0	0	0	1	60	0	0	0	0	0	1	0	0	0	0	2	0	0	1	0	0	1	0
T:G[T>C]G	124	1	0	0	0	2	2	0	4	2	3	4	2	0	1	0	1	0	0	2	3	0	1	0	1	0	0	1	0	0	112	0	4	1	0	1	1	0	0	1	1	0	0	1	1	0	0	1	0
T:G[T>C]T	118	0	0	2	0	1	0	0	0	0	1	1	1	1	1	1	1	1	1	0	0	0	1	0	0	0	0	2	0	0	132	1	1	0	3	0	0	0	0	1	0	1	1	2	3	2	1	0	0
T:G[T>G]A	16	0	0	0	0	1	0	0	0	0	0	0	0	0	0	0	0	0	0	0	0	0	0	1	0	0	1	0	0	0	17	0	1	0	0	0	0	0	0	0	0	1	0	0	0	0	0	1	0
T:G[T>G]C	15	0	0	0	0	0	0	0	0	0	0	0	0	0	0	0	0	0	0	0	0	0	0	0	0	0	0	0	0	0	18	0	1	1	0	0	0	0	0	0	1	0	0	1	0	0	0	1	0
T:G[T>G]G	30	0	0	0	1	0	0	0	0	0	0	0	1	0	1	0	0	0	0	1	0	1	0	0	2	0	0	0	0	2	37	0	0	0	1	1	1	0	1	0	1	1	0	0	1	0	2	1	0
T:G[T>G]T	42	0	1	0	1	0	0	0	0	0	0	0	0	1	0	0	0	0	0	0	0	1	0	0	0	0	0	0	0	0	30	0	0	1	0	0	0	0	0	0	0	1	0	1	0	0	1	0	0
T:T[C>A]A	77	2	5	2	4	0	6	0	5	5	4	5	3	9	3	2	3	1	2	5	2	6	6	2	15	4	7	3	1	1	718	33	35	28	69	71	26	8	21	44	35	27	5	13	10	8	14	12	2
T:T[C>A]C	79	1	0	2	4	1	2	1	7	8	6	7	4	2	2	0	0	1	0	4	3	0	0	0	4	2	3	1	0	1	374	12	16	9	26	36	16	1	7	30	23	13	2	11	8	8	8	7	2
T:T[C>A]G	19	0	1	0	3	0	0	1	1	0	0	1	1	1	0	0	1	0	0	2	1	0	0	0	1	0	2	0	2	1	67	2	4	4	4	3	1	0	1	3	2	2	0	2	1	1	1	0	1
T:T[C>A]T	161	5	8	12	10	9	11	3	7	7	8	12	11	11	7	4	2	3	4	10	9	7	8	3	21	6	5	2	6	7	478	16	45	38	66	43	35	3	16	53	41	25	1	8	6	11	7	11	2
T:T[C>G]A	56	0	0	0	0	0	0	1	1	3	1	3	1	2	0	0	1	0	0	0	2	16	9	4	44	7	14	3	4	1	3432	70	61	35	124	190	41	10	44	71	67	63	1	4	7	5	4	8	2
T:T[C>G]C	43	1	4	1	0	2	1	0	1	1	2	1	2	0	1	0	0	2	0	1	0	2	2	2	8	2	0	0	1	3	732	11	11	8	20	39	10	3	9	16	10	15	1	4	2	2	3	4	1
T:T[C>G]G	14	0	0	0	0	0	0	0	0	0	1	0	0	0	0	0	0	0	0	0	0	0	1	0	4	0	0	0	0	0	195	3	1	0	5	5	1	1	1	2	2	4	0	0	0	0	3	0	0
T:T[C>G]T	88	2	2	0	0	0	1	1	4	4	5	3	3	0	0	1	1	1	1	5	6	23	8	9	66	10	20	2	1	2	3789	109	88	53	140	274	58	16	67	108	96	111	3	9	6	8	9	8	2
T:T[C>T]A	3759	127	108	491	239	395	1516	418	455	438	786	545	415	299	25	22	25	18	22	318	14	31	24	18	2126	14	25	7	2	3	4622	124	218	158	355	322	194	15	88	288	233	127	3	6	8	7	15	7	4
T:T[C>T]C	965	20	41	107	69	80	315	89	86	78	147	94	72	70	21	12	14	12	11	65	5	6	5	6	411	14	8	0	2	2	1113	24	45	37	76	72	39	3	16	62	54	18	1	10	8	4	10	8	5
T:T[C>T]G	559	9	13	43	11	23	101	38	43	42	66	47	40	25	2	3	2	1	3	29	0	4	3	3	190	5	4	0	1	1	751	23	29	22	47	41	26	5	13	30	28	20	0	3	2	1	1	2	0
T:T[C>T]T	1819	55	51	247	87	214	688	190	233	225	379	272	203	146	24	13	23	11	13	144	4	17	10	13	982	7	5	3	3	3	2101	58	114	73	163	157	88	7	49	143	118	56	1	12	6	12	9	10	3
T:T[T>A]A	83	0	1	4	1	1	2	1	5	4	3	4	5	2	2	2	1	2	2	5	0	3	1	0	8	1	4	3	2	2	109	4	5	3	7	6	4	4	1	7	6	5	2	4	3	2	1	1	4
T:T[T>A]C	24	1	0	0	2	1	1	1	2	2	1	1	2	0	0	0	0	0	0	1	1	0	0	1	3	2	0	1	1	1	47	1	5	1	2	0	1	1	2	2	4	2	0	1	1	2	1	0	3
T:T[T>A]G	19	0	1	1	0	1	0	1	0	1	1	0	0	0	0	1	1	0	0	1	1	0	1	1	0	0	1	0	0	1	34	0	3	3	1	3	2	1	0	3	1	0	1	1	2	1	3	2	0
T:T[T>A]T	69	1	0	2	1	0	1	1	0	5	1	0	3	1	3	2	0	0	1	2	1	1	1	1	2	0	1	1	1	0	103	2	2	6	1	8	4	1	0	3	4	1	2	4	4	5	3	2	2
T:T[T>C]A	153	3	1	1	4	2	1	3	4	5	6	3	4	4	2	1	0	3	1	3	2	0	0	0	1	2	1	1	1	0	165	3	7	3	7	3	2	0	0	3	7	2	1	2	5	5	5	5	1
T:T[T>C]C	94	1	2	2	1	1	1	2	2	1	1	3	3	1	2	1	2	0	0	1	2	1	1	0	1	1	1	0	1	0	101	1	4	2	0	0	1	0	0	2	3	0	0	0	1	1	1	2	0
T:T[T>C]G	91	1	0	3	1	0	2	3	2	1	0	0	0	2	3	0	0	0	0	1	0	1	0	0	2	2	0	0	2	1	124	0	1	0	1	2	0	1	0	1	1	2	0	2	1	0	0	0	0
T:T[T>C]T	191	0	2	0	2	2	1	1	2	2	4	2	3	3	0	0	1	0	0	3	0	2	0	0	1	4	1	0	1	0	166	2	1	2	2	2	3	0	2	2	2	1	0	0	1	3	2	0	1
T:T[T>G]A	62	1	0	0	0	1	1	0	0	1	1	0	0	0	0	2	1	1	2	0	0	0	0	0	1	1	1	0	0	1	53	1	0	2	1	3	0	1	0	3	2	1	0	0	0	0	1	0	0
T:T[T>G]C	41	0	2	0	1	0	1	1	2	1	1	1	1	0	1	1	0	0	0	1	1	0	0	0	0	0	0	0	1	1	41	2	0	0	1	0	1	0	1	1	1	2	0	1	0	2	0	0	0
T:T[T>G]G	53	1	0	1	0	0	2	1	0	0	0	0	1	2	0	0	0	0	0	3	0	1	1	0	5	3	1	0	0	1	55	0	3	2	2	4	1	0	1	2	1	2	2	2	4	1	3	3	1
T:T[T>G]T	152	1	2	2	2	0	1	2	2	2	0	0	0	1	1	1	0	0	0	5	1	0	0	0	1	0	3	1	2	0	119	1	2	2	0	2	0	2	3	3	3	3	0	2	2	4	1	3	0
U:A[C>A]A	55	3	1	5	7	1	5	3	7	4	6	5	3	5	2	1	0	1	1	4	4	2	2	2	3	1	1	2	3	2	136	3	10	6	8	15	6	1	4	9	8	2	1	4	10	10	7	10	3
U:A[C>A]C	75	0	0	2	1	2	0	0	1	2	0	0	0	1	2	0	1	0	0	3	0	0	0	0	2	0	0	0	0	0	126	3	4	2	4	2	2	1	3	1	2	3	0	5	1	4	7	2	1
U:A[C>A]G	24	0	1	0	0	0	1	0	0	0	1	0	0	0	0	2	0	0	2	0	1	0	0	0	2	0	0	0	0	1	41	1	2	1	0	1	2	0	0	0	1	0	0	0	1	0	2	0	0
U:A[C>A]T	40	4	1	0	4	3	1	0	0	1	2	3	0	1	1	0	0	1	0	2	1	1	1	1	3	0	0	0	0	0	100	1	8	4	7	3	2	0	6	5	6	0	0	2	2	3	3	2	3
U:A[C>G]A	48	1	1	0	2	1	1	0	0	0	1	0	3	1	2	2	1	1	1	3	0	0	0	2	2	0	0	1	0	0	128	1	3	7	5	7	2	1	1	5	4	2	1	0	2	3	4	1	3
U:A[C>G]C	33	1	0	0	0	0	0	0	1	0	1	0	1	0	0	0	1	3	0	0	0	0	0	0	0	0	0	0	1	0	63	0	0	2	1	1	0	0	2	2	0	3	0	2	2	0	2	1	2
U:A[C>G]G	19	0	0	0	0	0	1	0	0	0	0	0	0	1	0	0	0	0	0	0	0	0	0	0	1	0	0	0	0	0	44	1	2	1	0	2	1	0	0	1	3	2	0	4	2	1	0	2	0
U:A[C>G]T	79	1	0	1	2	1	3	1	2	3	1	2	3	0	0	0	1	0	0	3	0	1	1	0	4	1	1	3	2	0	139	3	8	2	3	4	4	0	1	2	2	5	3	7	5	8	5	3	2
U:A[C>T]A	405	12	8	15	12	16	28	11	18	18	27	17	19	16	6	3	8	2	3	10	0	3	4	4	32	1	2	0	2	3	303	3	7	7	10	5	8	1	5	7	8	4	3	4	6	5	6	4	1
U:A[C>T]C	204	4	0	8	8	8	8	2	3	4	4	7	6	4	1	1	2	1	1	10	0	0	2	0	14	0	1	1	0	2	206	4	1	1	3	2	0	0	1	6	3	3	1	2	2	5	3	3	2
U:A[C>T]G	438	1	2	1	2	3	1	2	2	1	2	3	3	8	0	1	0	1	1	2	1	0	3	2	11	0	0	1	1	0	439	2	4	3	6	5	7	1	3	9	9	3	1	3	3	1	5	5	2
U:A[C>T]T	232	3	4	5	10	12	14	11	6	8	6	6	6	6	2	1	2	2	1	9	2	3	2	3	16	2	2	1	0	2	240	6	2	4	6	7	3	0	4	4	3	3	0	4	3	3	1	2	1
U:A[T>A]A	39	1	0	3	0	0	1	0	1	1	0	0	1	2	0	2	0	0	0	2	0	0	1	0	1	0	0	1	1	1	57	3	1	2	3	0	1	1	0	1	2	1	0	2	4	4	2	4	0
U:A[T>A]C	45	3	0	1	1	2	0	1	1	2	1	1	2	2	0	1	2	0	1	1	0	1	1	0	1	0	0	1	0	0	48	0	0	1	2	1	1	1	0	1	0	0	0	0	0	1	1	1	1
U:A[T>A]G	39	0	0	0	0	1	2	0	1	0	1	0	2	1	0	2	1	0	2	1	1	0	0	1	1	0	0	0	0	1	59	0	1	0	3	4	0	0	1	0	0	0	1	1	2	2	1	0	1
U:A[T>A]T	72	2	0	2	3	5	4	2	2	2	4	4	4	3	3	1	2	0	1	5	1	2	1	2	3	2	0	2	0	0	90	3	3	5	3	4	2	1	0	3	1	3	2	7	5	2	6	3	3
U:A[T>C]A	210	2	0	4	3	6	7	2	2	3	7	3	3	4	3	1	5	0	1	0	1	0	1	1	1	1	3	0	1	0	239	1	1	2	1	6	3	0	0	6	2	5	0	2	2	3	3	3	1
U:A[T>C]C	87	0	4	0	1	0	0	0	3	3	1	1	2	2	1	0	1	1	0	1	0	2	0	0	1	0	0	1	0	0	84	2	0	1	0	2	0	0	0	1	0	0	0	0	0	0	1	0	0
U:A[T>C]G	254	1	1	3	2	4	1	1	1	2	2	3	2	1	1	0	1	0	0	3	0	1	2	0	0	1	1	0	0	3	232	2	1	0	2	3	2	0	1	3	3	1	1	1	1	2	2	0	1
U:A[T>C]T	207	0	0	1	3	2	4	2	5	7	3	3	5	3	3	0	3	0	0	4	2	2	0	0	4	0	2	0	0	1	244	1	0	1	1	2	1	0	2	4	1	1	2	5	4	4	4	3	0
U:A[T>G]A	28	0	0	0	1	0	0	0	1	1	0	0	1	0	0	0	1	0	1	0	0	0	0	1	0	0	0	0	0	1	36	0	1	2	1	1	2	2	0	3	1	0	1	1	3	2	0	2	0
U:A[T>G]C	15	0	0	1	2	1	1	0	0	0	0	0	0	0	0	0	0	0	0	0	0	0	0	0	0	0	0	0	0	0	21	1	1	0	0	0	0	0	0	0	1	0	0	0	0	0	0	0	1
U:A[T>G]G	42	0	0	0	0	0	0	1	0	0	0	0	2	0	2	2	1	0	2	0	2	0	0	0	0	0	0	0	0	0	37	1	1	1	2	1	1	1	0	3	1	0	0	1	1	0	0	2	0
U:A[T>G]T	86	1	1	0	1	2	1	0	0	0	3	0	1	1	3	0	0	0	1	1	1	0	2	1	0	0	1	0	1	0	43	0	2	1	0	2	0	0	1	1	0	1	0	3	1	0	2	0	1
U:C[C>A]A	78	4	4	3	5	2	3	2	3	2	2	1	5	6	4	2	3	3	2	5	3	3	1	2	8	2	4	1	4	1	129	4	13	11	4	9	5	2	6	5	4	2	0	3	5	4	7	4	2
U:C[C>A]C	59	1	2	2	0	1	2	0	1	1	3	3	3	2	1	0	2	0	0	0	1	0	1	1	2	0	0	0	1	0	106	0	13	4	12	4	2	1	2	10	9	5	1	1	3	3	7	1	1
U:C[C>A]G	23	0	1	1	1	0	0	1	1	1	4	1	1	0	0	0	0	0	0	0	1	0	0	0	0	0	0	0	2	1	39	1	5	0	2	3	2	0	3	3	2	1	0	0	0	0	4	0	1
U:C[C>A]T	73	1	1	8	7	3	0	0	7	9	10	8	6	5	3	4	2	2	4	8	3	1	2	0	2	0	3	1	2	2	120	2	12	11	7	7	10	0	5	15	12	5	1	5	3	3	3	5	4
U:C[C>G]A	49	1	0	1	0	1	0	0	0	0	0	1	1	0	0	0	0	1	0	0	1	1	0	1	2	1	1	0	1	1	110	0	6	4	5	4	6	1	3	3	2	1	0	2	1	0	5	0	0
U:C[C>G]C	54	1	0	0	1	0	2	0	0	0	1	0	0	0	0	1	1	0	1	2	0	1	0	1	0	0	1	1	0	0	111	2	2	0	0	2	0	2	1	3	2	0	1	2	3	4	4	2	2
U:C[C>G]G	28	0	2	0	0	0	0	0	0	0	0	0	0	0	0	0	0	0	0	0	0	0	0	0	0	0	0	0	0	0	57	1	0	0	0	0	2	0	1	3	0	2	0	1	1	1	0	1	0
U:C[C>G]T	89	2	0	1	2	0	0	1	2	2	0	0	0	0	2	0	0	0	0	1	1	0	0	0	3	1	1	0	0	1	192	5	4	3	9	9	2	0	0	5	3	1	2	2	3	4	6	3	0
U:C[C>T]A	372	9	7	13	15	24	54	17	21	21	28	21	17	14	10	4	7	6	3	28	1	4	1	4	72	0	3	1	3	3	352	6	12	7	10	19	11	1	5	12	12	4	0	1	4	3	4	5	1
U:C[C>T]C	240	6	5	7	11	11	18	6	6	4	9	6	6	13	7	0	3	5	0	11	0	5	0	0	27	3	2	4	4	1	239	3	3	2	3	8	2	3	3	8	7	7	1	8	5	3	5	2	0
U:C[C>T]G	498	4	1	11	2	3	6	3	10	9	11	8	10	1	0	0	3	1	0	0	0	2	2	2	15	0	3	0	1	1	521	5	4	2	4	6	1	1	3	10	7	5	2	4	3	8	5	6	5
U:C[C>T]T	337	10	6	11	10	6	26	3	13	11	12	10	9	13	3	4	4	2	4	12	1	2	2	2	32	2	6	1	2	3	342	11	7	7	12	10	5	1	5	9	5	3	2	6	7	7	5	8	2
U:C[T>A]A	24	1	0	2	0	0	0	1	1	1	2	1	1	0	0	0	1	0	0	1	0	0	0	0	0	0	0	0	0	1	36	1	1	0	1	2	0	1	0	1	2	0	2	2	3	3	3	2	1
U:C[T>A]C	29	0	0	0	0	0	0	1	1	2	1	0	1	0	1	0	1	0	0	1	1	1	0	0	0	0	0	1	1	1	60	1	4	3	5	5	3	0	2	4	4	0	0	2	0	4	2	3	2
U:C[T>A]G	41	1	1	1	1	2	0	1	1	1	1	2	2	1	0	0	0	0	1	1	0	0	1	0	0	0	0	0	0	0	54	3	6	1	1	1	3	1	0	1	1	1	1	1	2	2	3	3	0
U:C[T>A]T	35	0	0	0	1	1	0	0	1	1	0	0	0	0	3	1	1	0	1	1	0	1	0	1	0	1	2	0	0	0	65	1	0	0	0	1	0	2	0	5	5	1	0	3	0	1	0	1	1
U:C[T>C]A	87	1	2	2	1	1	0	1	1	1	1	1	2	0	4	2	1	0	2	6	0	1	1	0	2	0	0	0	1	1	106	0	1	1	0	0	0	0	1	0	1	0	1	1	2	1	1	3	0
U:C[T>C]C	92	0	1	0	1	0	0	1	1	1	1	2	0	1	0	1	0	0	1	1	0	2	1	2	0	0	0	0	3	0	77	1	1	1	0	2	1	0	1	0	2	1	0	3	1	0	0	1	0
U:C[T>C]G	170	0	0	2	2	2	0	1	4	3	4	4	3	3	1	1	2	0	1	1	0	1	0	2	3	1	0	0	0	0	138	2	2	2	2	0	1	0	1	2	2	1	0	1	0	1	2	0	0
U:C[T>C]T	136	3	0	3	1	2	0	1	1	2	1	4	2	2	1	0	1	0	0	0	0	1	1	1	1	0	0	0	0	1	133	1	1	2	0	2	1	0	0	3	3	2	0	0	0	1	1	1	0
U:C[T>G]A	22	2	1	0	0	1	0	0	1	2	2	1	1	0	0	0	0	0	0	0	0	1	0	0	0	0	0	0	0	0	26	0	0	0	0	1	0	0	0	0	0	0	0	1	0	0	0	0	0
U:C[T>G]C	42	0	0	1	0	0	0	2	0	0	0	1	1	0	0	0	0	0	0	1	0	0	0	0	0	0	1	0	0	0	28	3	0	1	1	1	1	0	0	0	0	0	0	0	0	0	1	0	1
U:C[T>G]G	60	1	1	1	1	1	2	0	0	2	0	1	1	0	0	0	2	0	0	1	1	0	1	0	1	2	1	0	1	0	56	2	1	1	1	1	3	0	1	1	1	1	0	1	1	0	0	2	0
U:C[T>G]T	150	0	1	2	1	0	1	1	2	3	3	1	0	0	1	0	0	0	1	1	0	1	0	0	4	1	0	0	1	2	66	2	0	0	1	2	0	0	0	0	0	0	0	0	0	2	0	1	0
U:G[C>A]A	127	4	11	7	9	7	5	1	5	5	4	8	3	15	3	2	2	4	2	6	3	4	4	2	8	5	3	6	4	6	84	5	6	7	8	7	7	2	4	5	6	3	1	5	5	3	2	3	2
U:G[C>A]C	79	1	1	2	1	2	1	0	2	2	1	0	3	2	0	0	0	1	0	0	1	0	1	1	1	0	2	1	1	0	75	0	2	2	2	1	2	4	1	1	3	1	2	3	2	4	5	2	1
U:G[C>A]G	27	1	1	2	0	0	0	1	2	1	2	2	1	0	0	0	1	0	0	2	2	0	0	0	2	0	1	2	1	1	27	3	2	3	0	2	0	0	0	1	1	1	0	0	0	1	0	0	0
U:G[C>A]T	83	2	7	5	3	2	9	3	8	5	6	7	7	12	1	3	4	1	3	5	5	2	2	3	6	1	3	3	2	1	99	2	5	4	3	6	9	1	2	8	7	1	2	5	3	8	3	5	2
U:G[C>G]A	17	0	0	1	1	0	0	1	1	0	0	1	0	1	0	0	0	1	0	0	1	0	0	2	0	0	0	0	1	1	63	1	1	1	1	3	1	0	2	1	0	3	1	1	0	0	1	1	2
U:G[C>G]C	44	0	1	1	0	0	1	0	0	0	0	0	1	0	0	0	0	1	0	1	0	0	0	0	1	1	0	0	0	0	66	2	4	3	1	2	0	0	1	0	2	0	1	1	2	1	2	3	0
U:G[C>G]G	12	0	0	1	0	0	1	0	0	0	0	0	1	0	0	0	0	0	0	0	0	0	0	0	0	0	0	0	0	0	18	2	2	2	1	0	0	0	0	0	0	1	0	0	0	1	0	0	0
U:G[C>G]T	49	0	0	1	1	3	0	0	0	0	1	0	0	1	0	0	0	0	0	0	1	0	0	0	0	0	0	2	1	1	108	3	5	4	2	3	2	2	1	3	5	1	0	0	0	0	0	2	0
U:G[C>T]A	261	7	5	12	10	13	28	5	16	15	18	15	17	13	2	3	4	2	3	9	0	2	1	1	31	0	0	0	0	3	225	3	10	7	7	9	5	2	2	10	6	4	0	5	1	1	3	3	2
U:G[C>T]C	225	3	3	6	4	6	9	5	7	7	8	11	5	4	5	0	4	1	0	4	2	2	3	1	13	0	4	1	2	1	208	0	3	3	6	3	1	2	2	2	3	4	0	0	1	2	1	1	2
U:G[C>T]G	358	0	2	3	3	2	3	0	1	1	1	2	2	3	0	0	3	0	0	2	0	1	0	1	7	1	2	3	0	2	404	3	6	3	6	6	3	3	1	5	5	3	1	4	3	6	4	5	0
U:G[C>T]T	192	2	5	8	2	7	11	5	6	5	4	6	5	8	3	1	6	3	1	9	2	2	1	0	16	0	1	2	0	2	195	6	4	3	7	9	4	1	1	9	4	2	1	4	2	5	5	1	1
U:G[T>A]A	11	0	0	0	0	0	1	0	0	0	0	0	0	0	0	0	0	0	0	2	0	0	0	0	0	1	1	0	0	0	21	0	0	1	0	1	0	0	0	2	1	0	0	0	0	1	3	1	0
U:G[T>A]C	25	0	0	0	0	1	0	0	0	0	2	0	1	0	0	0	0	0	0	2	0	0	0	0	3	0	2	0	0	0	33	1	0	1	0	3	0	0	0	0	0	0	0	0	0	0	0	0	0
U:G[T>A]G	18	3	0	0	1	0	0	0	0	0	1	0	0	0	0	0	0	0	0	0	1	0	0	0	0	0	0	0	0	0	40	0	0	1	0	3	0	0	0	3	3	0	0	0	0	1	3	0	1
U:G[T>A]T	27	0	0	0	1	2	0	0	0	0	0	0	1	1	1	0	0	0	0	0	0	1	2	0	2	1	1	0	1	0	39	0	2	2	1	4	2	0	0	2	3	0	0	0	1	1	1	1	0
U:G[T>C]A	95	1	1	3	2	1	0	2	3	4	2	2	2	2	2	0	1	2	0	1	2	1	0	0	1	1	0	0	2	1	78	1	1	1	4	1	1	0	0	0	0	1	0	0	1	0	2	0	0
U:G[T>C]C	47	2	1	0	1	0	1	0	2	1	2	0	1	1	0	1	0	1	1	0	0	0	0	1	0	1	0	0	0	0	51	2	0	0	1	1	0	0	0	0	0	0	0	0	0	1	0	1	0
U:G[T>C]G	126	1	2	0	1	1	0	1	5	5	1	3	2	0	1	0	0	3	1	2	0	3	0	0	1	2	1	0	0	0	100	0	0	0	0	0	0	0	1	0	0	1	1	2	1	1	1	0	1
U:G[T>C]T	100	1	0	0	5	0	1	1	2	2	1	1	2	2	1	0	0	1	0	0	0	0	0	2	3	1	3	1	0	0	89	1	0	3	2	2	0	1	0	0	1	0	2	2	4	4	7	2	0
U:G[T>G]A	12	0	0	0	0	0	0	0	1	0	0	0	0	0	0	0	0	0	0	0	0	0	0	0	1	0	0	0	1	0	15	0	1	0	0	0	0	0	1	0	0	0	0	0	0	1	0	0	0
U:G[T>G]C	14	0	0	0	0	0	0	1	0	0	0	0	1	1	0	0	0	0	0	0	0	0	0	0	0	0	0	0	0	0	14	0	0	0	1	0	0	0	0	0	0	0	0	0	0	0	0	0	0
U:G[T>G]G	29	0	0	0	0	0	0	0	0	0	0	0	1	0	0	0	0	0	0	1	0	0	0	0	1	0	0	0	0	0	35	0	0	0	0	0	0	0	0	0	0	1	0	1	0	0	0	2	1
U:G[T>G]T	47	0	0	0	1	1	0	0	0	0	1	3	0	0	0	0	0	0	0	0	0	0	0	0	2	0	0	0	0	0	34	0	1	3	0	1	2	0	0	1	1	1	0	1	1	1	0	0	0
U:T[C>A]A	86	0	2	4	2	3	6	3	8	8	7	4	9	7	1	2	1	1	0	11	4	7	4	3	20	3	10	3	2	0	648	31	42	32	81	69	35	9	18	59	45	26	2	5	9	9	6	7	3
U:T[C>A]C	80	2	3	4	1	3	3	1	3	4	1	2	3	3	0	0	0	3	0	5	2	3	8	2	8	2	1	1	2	3	355	17	20	15	28	33	14	1	7	25	22	19	3	4	8	7	9	4	3
U:T[C>A]G	28	0	1	0	0	0	0	0	2	1	1	1	1	1	1	0	0	0	0	1	1	0	0	0	0	0	0	1	0	0	76	2	5	4	3	0	3	1	4	3	4	2	0	1	0	1	0	1	0
U:T[C>A]T	179	5	0	10	9	8	5	5	10	10	16	14	16	13	3	2	4	7	2	18	7	10	7	9	16	7	5	7	3	2	494	18	47	32	65	59	36	8	18	61	45	18	2	9	10	6	20	3	2
U:T[C>G]A	64	1	0	0	0	0	1	0	1	0	0	0	0	0	0	0	0	1	0	0	4	15	5	12	46	7	12	1	2	1	3101	64	32	26	97	164	26	14	38	39	33	67	0	3	3	2	2	1	1
U:T[C>G]C	56	0	0	0	1	0	1	0	0	2	0	0	3	0	0	0	0	0	0	1	0	4	2	3	4	1	5	1	1	0	736	15	12	10	25	42	9	4	11	15	15	18	2	6	2	6	2	4	1
U:T[C>G]G	15	0	0	0	0	0	0	0	0	0	0	0	1	0	0	0	0	0	0	0	0	1	0	0	2	0	1	0	0	0	182	3	3	4	7	7	3	0	1	4	7	4	0	2	0	0	0	0	0
U:T[C>G]T	140	0	0	0	3	3	3	0	1	2	1	2	4	1	1	0	1	0	1	3	5	22	12	11	71	15	20	1	3	1	4091	109	93	58	180	299	68	15	78	113	94	108	1	5	5	7	8	4	0
U:T[C>T]A	3762	112	126	462	226	406	1456	421	486	482	843	587	447	314	24	19	14	11	22	325	9	36	11	22	2156	26	20	4	6	7	4560	123	204	163	360	290	172	17	75	257	211	136	2	13	7	16	9	12	4
U:T[C>T]C	973	28	31	103	60	80	310	83	105	101	164	124	96	75	17	10	15	11	10	64	6	8	9	4	392	9	5	2	3	1	1135	28	39	28	64	68	32	3	24	58	45	15	1	4	2	2	7	1	0
U:T[C>T]G	637	9	9	44	17	27	130	29	42	40	68	52	38	23	2	0	1	1	1	33	3	5	1	3	177	3	4	1	0	1	904	28	38	34	49	26	28	0	11	39	39	26	0	2	4	2	1	6	1
U:T[C>T]T	2143	47	65	265	139	192	769	208	244	234	412	283	223	143	19	11	20	19	12	153	9	13	15	16	1093	9	18	3	3	6	2329	63	115	96	205	180	99	13	55	161	127	84	0	9	4	11	5	9	1
U:T[T>A]A	101	2	2	4	3	4	2	3	0	2	5	4	1	3	5	3	2	1	2	5	2	2	2	3	0	3	1	1	2	1	93	3	1	2	4	5	3	2	2	4	2	2	0	3	5	4	6	2	2
U:T[T>A]C	39	1	2	0	1	0	1	1	2	0	0	0	1	0	1	0	2	0	0	0	0	1	1	1	1	0	1	0	0	0	54	3	1	3	5	4	1	1	1	2	4	3	0	0	2	2	0	5	0
U:T[T>A]G	22	0	0	0	1	1	1	0	1	1	0	1	1	0	2	0	0	0	0	1	0	1	1	1	0	2	0	0	0	1	43	1	3	2	2	0	3	0	0	1	0	0	0	1	2	1	1	2	0
U:T[T>A]T	79	1	1	0	0	1	5	4	0	1	1	3	4	2	1	3	0	1	2	3	0	1	0	2	4	3	1	1	0	1	100	3	3	4	4	8	3	2	5	3	2	4	4	8	5	5	5	6	0
U:T[T>C]A	151	2	2	0	1	2	0	1	1	0	2	2	1	4	4	1	3	0	1	5	1	2	2	1	1	0	1	1	2	1	134	0	1	3	0	3	1	1	4	2	1	2	2	4	5	4	4	5	0
U:T[T>C]C	107	1	3	2	1	1	4	0	2	2	2	4	3	0	1	1	1	0	0	2	1	0	1	1	2	0	0	0	0	2	91	0	0	1	0	2	0	1	1	0	0	2	0	3	0	1	0	0	0
U:T[T>C]G	122	0	0	2	2	1	0	2	2	2	4	3	3	1	2	0	2	0	0	1	2	1	1	1	2	1	0	0	0	2	97	2	0	0	1	2	1	0	0	1	1	0	2	3	0	3	2	1	0
U:T[T>C]T	157	1	1	3	0	3	3	2	1	3	1	1	2	4	0	1	3	4	1	3	0	1	0	0	4	0	2	2	2	1	192	4	0	2	1	4	2	1	1	1	0	0	0	2	1	1	2	0	0
U:T[T>G]A	43	1	0	1	1	0	1	1	0	0	0	0	2	1	0	2	0	0	2	1	0	0	0	1	1	0	1	2	0	0	57	1	0	0	1	3	1	1	0	1	0	0	1	2	2	3	0	1	0
U:T[T>G]C	42	0	0	1	0	0	0	1	1	0	0	0	0	1	1	0	0	2	0	1	0	0	0	2	1	0	0	0	0	0	41	1	0	1	1	0	1	0	0	0	0	2	0	1	0	1	4	1	2
U:T[T>G]G	69	2	1	2	4	0	0	1	2	3	2	3	2	2	0	1	1	0	1	2	0	2	0	0	3	0	0	0	0	0	75	1	0	0	0	0	1	0	0	0	0	2	0	1	0	0	0	0	0
U:T[T>G]T	211	1	2	1	1	0	0	2	5	8	3	4	3	2	2	0	0	1	0	4	1	1	1	0	3	2	2	0	2	0	154	2	0	0	0	4	2	0	1	0	1	0	0	5	2	1	0	2	1
N:A[C>A]A	352	11	15	18	18	9	18	10	15	16	13	17	21	19	7	5	4	5	4	23	9	8	9	5	24	5	7	8	13	9	600	14	37	30	33	31	35	8	17	36	40	12	8	27	34	29	29	33	9
N:A[C>A]C	325	4	5	5	1	2	4	5	2	3	5	3	2	0	2	0	3	5	0	6	5	1	2	0	7	1	5	2	4	1	462	11	20	19	18	12	25	3	11	25	15	7	7	14	13	16	17	14	4
N:A[C>A]G	78	0	2	0	3	1	1	0	2	3	2	1	3	2	2	1	0	0	0	2	0	2	1	2	2	0	0	0	1	0	98	2	8	4	4	7	5	0	5	3	3	3	2	4	4	3	5	2	0
N:A[C>A]T	219	9	8	7	9	6	8	4	8	10	10	11	11	11	6	4	4	2	4	10	4	2	3	5	8	4	3	3	2	5	342	13	23	22	18	21	20	3	12	18	32	10	3	11	6	16	18	10	6
N:A[C>G]A	191	3	5	8	4	2	7	3	6	3	9	4	7	4	2	4	2	2	5	6	2	2	4	6	6	3	5	2	2	3	431	15	15	14	7	25	10	2	11	13	18	11	5	12	10	16	15	12	6
N:A[C>G]C	131	3	2	3	1	4	1	2	1	1	0	2	1	2	1	0	2	3	0	6	1	2	0	2	3	1	2	1	2	3	211	3	7	7	7	8	6	1	5	7	9	3	2	5	7	7	8	6	1
N:A[C>G]G	41	0	2	1	1	0	0	1	1	2	1	1	2	0	0	1	0	1	1	1	0	0	0	1	0	1	0	0	0	1	95	1	3	7	4	4	8	0	3	6	2	3	0	2	4	4	8	3	2
N:A[C>G]T	198	3	2	4	7	4	6	4	3	2	6	3	6	5	6	2	5	7	2	4	1	2	4	2	4	2	0	2	1	3	382	10	17	15	22	17	11	3	9	13	16	17	3	9	12	8	10	11	3
N:A[C>T]A	1428	26	23	42	43	53	75	30	50	49	58	49	53	45	13	11	23	15	10	63	7	12	7	12	97	3	5	7	8	6	962	20	34	23	31	29	18	7	5	26	25	16	2	14	16	17	13	19	6
N:A[C>T]C	656	6	12	19	12	17	29	14	20	20	29	24	27	13	9	8	5	9	7	24	5	5	1	6	32	3	2	3	4	2	556	1	10	10	10	13	14	2	7	8	10	4	3	12	8	12	5	11	3
N:A[C>T]G	1211	7	5	2	7	9	12	5	5	7	7	5	6	5	6	4	4	1	3	7	4	1	4	3	13	1	5	0	4	5	1210	9	12	12	10	15	14	2	2	11	13	7	2	13	7	8	10	10	4
N:A[C>T]T	670	14	17	24	14	25	28	16	21	19	22	21	20	10	11	10	12	7	9	24	4	6	5	5	32	6	3	10	0	3	697	11	17	20	20	21	24	3	2	20	11	16	9	16	22	16	21	18	6
N:A[T>A]A	183	2	2	8	3	2	6	4	3	3	5	6	1	4	4	1	1	1	1	6	4	4	1	2	9	1	3	1	3	2	237	5	10	6	14	5	7	1	2	7	9	4	3	5	8	6	7	9	1
N:A[T>A]C	181	1	0	3	1	3	1	2	1	1	1	0	2	4	1	2	3	3	2	3	2	1	1	2	2	1	0	1	2	0	203	3	5	5	5	8	5	2	2	3	4	5	2	2	4	6	6	5	2
N:A[T>A]G	214	5	4	4	3	2	0	2	3	3	3	6	3	3	1	1	3	0	1	6	1	1	1	3	3	0	0	0	0	1	220	3	3	4	4	2	3	2	5	2	5	2	1	4	0	1	10	1	0
N:A[T>A]T	300	7	4	12	8	7	9	15	9	7	7	2	7	17	9	5	8	4	3	9	5	5	5	5	14	6	5	1	7	4	303	11	10	6	5	11	2	3	6	7	10	8	4	8	3	9	7	8	3
N:A[T>C]A	878	6	12	3	19	14	15	16	13	16	13	10	11	18	4	6	4	4	5	26	6	9	6	8	7	10	6	5	13	9	833	9	7	13	17	12	6	3	5	8	3	6	3	8	17	14	16	12	4
N:A[T>C]C	292	0	3	2	5	1	3	3	7	7	7	8	6	2	5	4	1	3	4	4	1	1	2	6	2	1	3	5	4	1	260	1	2	6	5	5	1	0	2	6	1	3	1	4	5	2	2	2	3
N:A[T>C]G	826	5	5	7	6	5	8	1	14	13	14	13	12	9	5	3	2	4	3	6	2	4	3	2	8	2	7	3	4	5	671	4	6	6	9	5	2	5	2	4	5	4	3	11	11	5	7	6	2
N:A[T>C]T	768	4	10	7	7	8	12	6	7	7	6	8	10	6	5	1	5	5	1	9	4	4	3	2	11	3	2	3	8	5	734	10	9	7	5	11	9	1	4	9	13	5	2	7	9	7	5	11	7
N:A[T>G]A	122	0	2	1	0	1	2	1	2	2	2	6	3	1	1	2	2	0	2	3	1	2	0	2	3	0	0	1	0	1	149	0	3	5	3	4	6	2	0	2	3	0	3	7	4	5	4	7	0
N:A[T>G]C	64	1	2	1	1	1	1	1	0	2	1	1	0	0	2	0	0	2	0	0	2	0	0	2	0	0	2	0	2	0	63	2	1	1	2	1	1	1	1	3	3	0	0	1	1	3	0	1	0
N:A[T>G]G	148	2	1	0	2	0	1	2	1	1	2	2	4	1	1	1	1	3	1	2	0	1	0	3	4	0	1	3	3	0	160	1	1	1	0	1	2	0	0	1	1	0	0	3	2	0	2	0	1
N:A[T>G]T	264	1	6	3	3	2	7	2	6	7	8	7	4	7	3	4	1	2	3	2	2	1	3	1	5	3	2	6	2	0	163	4	1	3	4	1	1	2	3	7	3	2	1	6	4	8	2	6	2
N:C[C>A]A	299	8	11	16	15	8	11	5	27	23	19	24	22	23	10	8	7	7	9	22	6	9	8	5	15	8	7	7	8	3	496	19	45	24	42	33	28	10	15	32	41	14	10	32	32	27	36	37	9
N:C[C>A]C	206	3	5	1	4	5	1	1	5	3	5	5	6	1	2	3	2	1	3	9	5	3	3	3	9	1	1	3	3	5	367	9	36	17	21	23	13	3	14	31	28	5	4	20	13	14	20	19	6
N:C[C>A]G	70	1	1	2	3	3	1	0	0	0	0	3	0	4	2	0	3	0	1	2	0	3	0	1	1	1	1	0	1	1	99	1	5	3	7	4	1	2	3	5	3	5	1	7	4	6	6	5	4
N:C[C>A]T	286	11	12	11	13	13	11	6	17	19	18	18	14	21	13	2	4	8	2	25	5	7	3	10	19	6	11	3	8	8	398	17	27	27	26	29	13	7	9	26	24	8	11	24	31	22	31	28	7
N:C[C>G]A	154	1	1	3	0	2	2	1	1	1	3	4	4	2	2	1	0	1	1	4	0	1	0	3	5	1	1	0	1	2	363	14	13	14	19	17	15	2	7	10	13	6	7	12	14	10	13	16	5
N:C[C>G]C	173	0	2	1	0	0	1	2	1	0	6	3	1	3	2	0	2	0	1	2	1	1	1	1	1	0	0	0	0	4	207	6	5	10	10	9	10	1	4	7	12	4	2	7	8	4	10	8	5
N:C[C>G]G	45	0	0	1	0	0	0	0	0	1	0	0	0	0	0	0	0	0	0	2	0	0	0	1	0	0	0	0	0	0	118	2	3	5	5	2	7	0	3	6	3	3	3	4	6	7	13	5	2
N:C[C>G]T	178	2	2	2	1	1	3	3	3	4	2	3	2	2	0	2	0	2	2	2	0	3	4	0	3	0	4	2	2	2	442	14	10	12	9	16	14	1	8	15	8	8	2	10	7	10	9	10	3
N:C[C>T]A	1075	24	24	49	45	67	139	33	53	47	71	66	40	52	24	8	15	17	8	64	5	4	9	6	171	8	9	3	7	14	1022	24	33	27	53	48	25	3	13	30	32	23	5	16	16	19	22	15	3
N:C[C>T]C	669	14	14	19	23	24	33	17	18	19	28	32	19	30	13	8	12	7	8	20	3	6	6	9	57	3	7	6	7	5	641	10	16	14	12	19	10	0	4	11	13	6	6	14	11	8	10	6	4
N:C[C>T]G	1036	8	9	5	6	7	20	5	7	6	10	9	5	6	1	4	5	0	4	6	0	2	2	5	26	3	0	3	1	0	1025	5	14	12	20	17	13	4	6	21	17	10	1	4	3	9	9	8	4
N:C[C>T]T	835	11	27	32	18	36	73	22	27	28	36	32	25	26	17	10	13	15	10	28	1	5	4	6	86	4	12	6	8	4	903	19	30	24	30	43	24	8	10	30	30	19	6	22	19	20	17	20	3
N:C[T>A]A	93	3	1	1	3	2	3	1	3	2	3	5	3	4	4	4	2	0	4	2	3	0	0	0	3	0	2	0	0	5	133	7	10	13	10	7	5	0	3	6	6	4	3	8	5	5	9	6	4
N:C[T>A]C	134	1	3	1	1	2	2	4	2	1	2	3	1	4	4	1	3	0	1	3	1	2	1	2	2	1	1	1	4	1	172	3	7	5	7	6	3	2	6	6	10	1	4	8	3	9	9	7	2
N:C[T>A]G	131	0	0	1	3	3	4	4	3	3	3	3	2	1	1	5	4	2	5	3	1	1	0	0	4	2	3	2	0	3	175	4	12	13	12	9	14	1	5	10	12	3	2	6	6	6	9	8	2
N:C[T>A]T	150	1	1	5	5	4	6	2	2	3	3	4	2	5	1	2	3	2	2	5	2	1	2	0	7	0	5	0	2	2	214	7	2	5	9	10	9	2	1	8	3	5	2	8	5	5	13	9	2
N:C[T>C]A	340	3	2	3	5	3	6	1	8	7	9	6	7	9	4	2	2	2	1	4	2	2	1	5	2	3	3	2	0	5	296	4	4	4	8	11	4	2	0	8	5	2	2	3	3	4	3	3	2
N:C[T>C]C	346	1	2	5	4	4	6	2	3	6	7	3	4	4	3	0	2	4	0	4	2	2	2	2	8	1	5	2	2	0	224	2	1	5	6	4	2	0	0	1	4	5	3	2	6	7	7	9	0
N:C[T>C]G	526	2	5	6	11	9	5	4	8	8	9	6	8	7	6	2	5	5	2	6	1	3	5	3	6	1	1	3	2	4	390	7	3	2	5	3	4	3	1	3	3	2	3	7	4	6	7	5	3
N:C[T>C]T	441	7	3	4	5	2	3	3	9	9	7	9	7	1	5	3	2	1	3	7	1	0	2	7	7	3	4	2	3	2	356	5	1	4	0	4	4	0	1	2	1	5	3	9	4	7	9	8	2
N:C[T>G]A	88	2	0	1	0	1	1	1	0	0	1	1	1	1	0	2	4	1	1	2	1	1	1	2	4	2	2	1	1	2	78	0	3	4	2	1	3	2	1	2	3	1	2	3	4	4	3	2	2
N:C[T>G]C	122	0	1	4	1	0	0	3	2	2	3	4	3	1	2	0	2	2	0	1	2	1	0	0	4	0	0	3	0	1	92	1	2	2	3	2	2	0	1	1	1	1	2	2	3	5	3	3	1
N:C[T>G]G	132	3	0	2	4	7	4	1	1	1	3	2	2	3	1	1	1	3	1	0	1	0	0	1	0	2	2	2	0	2	159	2	5	5	6	4	6	1	2	3	4	2	1	4	1	2	2	2	0
N:C[T>G]T	471	3	1	3	1	4	1	3	5	6	9	10	6	5	4	1	1	6	1	5	0	3	4	1	6	1	0	2	4	3	170	1	1	2	2	4	2	1	2	1	4	2	3	3	8	4	6	4	2
N:G[C>A]A	445	10	26	26	21	30	29	23	24	24	24	25	24	43	16	8	9	12	8	35	7	12	7	18	27	10	17	20	14	15	375	4	27	26	29	37	21	2	12	23	30	7	5	17	20	20	22	20	6
N:G[C>A]C	248	2	3	5	3	6	5	4	2	3	2	4	2	10	5	0	0	2	1	11	2	3	4	2	5	5	7	3	5	4	269	9	14	10	15	15	13	2	9	16	13	9	3	9	9	9	16	8	4
N:G[C>A]G	82	1	3	1	1	0	2	3	2	2	0	0	0	0	1	1	1	1	1	2	0	1	0	0	0	0	2	1	1	2	105	2	5	1	4	4	1	1	2	5	5	3	3	4	3	4	4	3	1
N:G[C>A]T	264	11	13	12	26	23	14	12	22	19	20	23	16	27	11	5	7	9	6	29	11	12	12	8	21	5	7	11	14	19	298	10	18	16	20	12	14	2	5	18	21	7	2	11	13	11	12	13	7
N:G[C>G]A	89	1	0	1	4	2	1	2	4	4	3	5	4	0	0	1	0	1	1	1	0	0	3	2	0	1	0	1	1	2	169	5	6	4	6	5	6	1	7	7	13	4	2	6	7	4	3	1	2
N:G[C>G]C	115	1	1	2	3	2	2	0	2	1	2	1	2	2	1	0	1	1	0	3	0	2	0	3	2	1	1	2	0	0	169	3	4	10	8	6	6	1	1	12	4	4	1	8	7	3	4	4	1
N:G[C>G]G	39	0	0	0	0	0	0	0	1	1	1	1	0	1	0	0	0	0	0	1	0	0	0	1	0	0	0	0	1	0	52	2	2	1	4	5	2	1	2	3	3	1	1	1	1	2	3	2	1
N:G[C>G]T	128	2	1	3	3	3	2	3	3	2	2	5	2	2	0	1	0	0	1	2	0	1	2	2	6	4	2	2	0	0	259	3	12	11	9	17	9	4	8	7	7	4	2	7	5	6	8	5	1
N:G[C>T]A	805	19	17	26	29	29	74	17	37	37	46	48	39	37	9	13	12	14	12	25	4	2	5	5	68	1	2	7	2	6	637	15	16	18	29	30	19	1	7	23	22	12	3	9	22	14	16	8	7
N:G[C>T]C	678	11	10	10	9	20	33	15	11	17	18	21	19	12	7	6	5	3	5	19	6	6	3	9	26	7	3	7	3	5	534	10	19	16	18	10	12	2	6	19	14	2	4	15	11	12	7	9	3
N:G[C>T]G	899	3	5	8	5	11	12	5	5	4	7	7	4	7	3	1	3	1	1	3	4	3	0	1	16	2	0	2	1	3	861	11	13	14	12	5	6	2	3	15	12	7	1	4	5	6	11	9	2
N:G[C>T]T	615	9	9	18	11	14	27	16	14	17	17	20	14	22	10	6	5	6	5	29	8	6	2	6	40	5	2	4	1	5	574	16	22	13	15	7	12	1	9	21	10	11	3	13	12	10	9	17	1
N:G[T>A]A	63	1	0	1	2	2	3	3	0	1	0	2	1	1	3	1	1	0	1	1	1	0	0	0	4	1	0	2	1	1	113	0	3	5	9	6	2	0	3	3	0	1	1	5	3	2	3	2	1
N:G[T>A]C	77	1	1	1	1	1	1	1	0	0	1	2	1	0	2	1	0	0	1	3	2	3	1	2	2	1	1	1	0	2	107	0	4	3	3	4	4	0	4	4	3	2	1	1	4	2	2	2	0
N:G[T>A]G	92	2	0	0	1	0	0	0	0	1	1	1	0	2	1	1	2	0	1	3	2	0	2	2	2	0	0	1	1	3	106	2	4	6	6	8	4	1	1	1	5	2	1	3	2	2	0	1	1
N:G[T>A]T	105	1	3	1	2	2	2	1	5	3	4	3	4	4	4	1	1	0	0	0	2	1	0	1	5	3	1	1	2	1	148	3	4	11	9	7	5	1	3	5	8	1	5	7	12	8	9	10	2
N:G[T>C]A	351	3	1	3	4	9	3	3	7	7	8	5	5	5	5	1	0	1	1	9	3	2	6	1	2	2	7	6	4	4	274	3	2	1	3	2	0	1	3	3	2	3	1	5	6	3	4	5	2
N:G[T>C]C	203	1	0	1	3	0	0	2	2	1	2	2	9	5	2	1	2	4	1	1	1	3	1	2	4	1	2	1	0	2	174	1	4	0	2	3	0	1	0	3	0	0	1	0	1	1	2	1	0
N:G[T>C]G	312	1	2	2	5	4	4	3	3	3	8	7	5	2	3	0	0	0	0	7	0	3	1	0	3	2	0	1	2	1	261	3	4	5	3	0	3	1	1	3	5	2	0	1	5	2	4	1	0
N:G[T>C]T	323	2	3	5	7	10	2	7	2	3	4	11	3	5	3	0	2	3	0	7	0	1	4	2	13	2	0	0	2	2	333	4	4	1	4	6	1	0	3	5	3	2	1	3	5	2	5	4	1
N:G[T>G]A	58	0	0	1	0	0	0	1	0	0	0	1	1	1	0	0	0	0	0	1	1	0	0	0	1	1	1	0	1	1	43	2	1	1	1	2	1	0	1	2	2	1	0	2	1	0	0	0	0
N:G[T>G]C	50	0	0	0	2	0	0	0	0	0	0	0	0	0	0	0	0	0	0	0	0	0	1	0	0	0	1	0	0	0	46	0	0	0	1	0	1	0	1	0	0	0	0	0	1	0	0	1	0
N:G[T>G]G	73	0	0	1	2	2	0	1	4	1	2	2	1	0	2	0	0	0	0	0	0	1	1	0	3	2	0	0	1	1	88	1	4	2	1	1	1	0	1	2	2	0	1	1	0	1	2	2	0
N:G[T>G]T	153	0	0	0	3	1	4	1	2	3	4	4	2	1	1	1	0	4	1	2	0	0	1	1	2	2	1	0	1	1	100	1	3	2	2	1	0	2	1	5	4	3	0	4	2	0	0	0	0
N:T[C>A]A	322	10	5	14	15	8	15	14	17	17	19	15	18	22	12	12	11	10	11	17	8	19	15	16	65	16	23	11	10	10	1805	86	124	98	184	159	97	18	46	181	143	81	10	30	21	32	36	36	9
N:T[C>A]C	245	5	7	12	10	6	5	3	10	5	10	8	15	17	5	5	6	0	5	13	4	10	6	8	31	10	7	8	3	10	902	40	58	40	69	72	55	7	26	59	62	32	9	16	20	30	25	27	8
N:T[C>A]G	65	1	0	3	0	2	0	0	0	1	0	1	2	3	0	0	1	1	0	1	1	6	1	2	5	1	2	0	4	6	167	7	10	11	17	15	10	3	5	14	11	5	0	6	5	4	7	1	1
N:T[C>A]T	669	18	39	36	35	27	35	29	39	35	45	43	40	36	27	13	17	16	11	47	18	25	25	26	68	15	15	17	23	16	1421	58	132	95	172	141	104	16	59	145	129	58	13	31	38	38	31	41	15
N:T[C>G]A	162	0	1	0	2	3	4	0	2	2	2	3	1	4	4	3	3	0	3	7	7	41	27	28	108	28	38	5	3	3	8506	199	151	126	316	470	147	25	135	184	184	198	7	11	13	17	20	18	4
N:T[C>G]C	138	1	3	5	4	3	3	1	3	4	3	2	6	5	5	1	2	1	1	2	5	10	2	6	26	3	5	2	3	2	1781	44	29	22	61	93	30	8	29	32	31	36	2	8	13	3	3	9	4
N:T[C>G]G	32	0	0	0	0	0	1	0	1	1	1	1	1	0	0	0	2	0	0	0	0	3	2	4	8	3	2	1	3	1	364	7	10	6	11	22	7	1	1	6	8	5	1	2	2	2	3	1	0
N:T[C>G]T	344	4	5	4	13	4	1	1	1	3	3	5	2	2	2	2	3	2	3	10	14	59	24	41	184	23	38	16	9	6	10262	287	262	175	481	699	223	41	188	300	259	259	3	17	11	22	23	19	9
N:T[C>T]A	9597	318	324	1408	626	1104	3914	1014	1188	1153	2067	1370	1092	860	59	49	63	54	51	744	35	95	41	72	5270	36	63	18	9	10	11676	363	520	384	915	709	432	56	214	692	533	316	8	37	33	32	35	32	9
N:T[C>T]C	2432	89	72	294	145	230	736	199	189	183	336	225	170	185	33	24	33	18	25	171	10	27	10	23	912	9	18	9	3	7	2841	76	127	87	171	162	108	11	53	161	115	70	5	24	16	23	17	18	5
N:T[C>T]G	1441	23	23	99	45	81	306	82	89	88	162	103	87	58	3	3	2	4	4	61	3	20	9	9	471	12	4	4	2	5	1692	59	60	58	111	58	52	12	25	88	68	37	0	3	2	1	7	1	3
N:T[C>T]T	5112	154	170	706	314	576	1932	501	571	553	981	671	531	401	45	48	48	36	51	409	13	45	32	45	2646	27	24	12	20	8	6079	173	311	241	524	420	282	30	120	443	351	178	8	29	34	32	30	34	11
N:T[T>A]A	281	16	10	7	10	11	10	9	15	11	11	10	11	11	13	9	6	3	10	13	4	4	8	5	14	7	7	4	12	2	318	11	7	7	12	15	11	1	3	7	5	9	8	14	20	12	13	9	8
N:T[T>A]C	124	1	2	7	2	2	3	1	6	6	7	5	7	4	4	3	0	5	3	2	1	3	2	2	2	0	1	4	1	4	176	6	10	10	9	11	8	0	2	9	9	2	4	4	11	13	12	7	3
N:T[T>A]G	93	1	1	2	1	2	1	1	3	1	2	4	2	4	1	1	3	0	1	4	0	3	6	2	6	0	1	1	0	0	107	2	3	5	1	6	4	0	0	4	5	5	1	6	5	4	6	3	0
N:T[T>A]T	253	6	11	6	10	4	0	3	8	12	9	9	13	4	4	5	4	3	5	13	5	4	5	2	10	3	1	5	1	6	319	5	6	13	12	18	12	2	5	6	6	7	5	13	8	13	12	12	4
N:T[T>C]A	402	8	3	4	11	9	11	8	13	11	15	19	15	12	15	3	5	7	3	3	2	4	2	5	5	2	5	6	5	4	429	3	7	11	3	10	8	0	4	5	10	5	7	12	14	12	13	10	1
N:T[T>C]C	302	3	3	5	5	7	8	3	7	6	4	5	6	8	4	3	4	1	2	6	5	3	0	3	9	4	2	4	6	3	299	4	5	7	6	3	8	0	3	8	9	4	4	8	3	11	8	9	3
N:T[T>C]G	346	2	2	3	10	7	7	6	8	7	8	11	11	10	1	1	3	1	1	8	1	5	6	5	4	2	6	3	5	2	284	3	3	2	3	5	3	0	2	3	3	3	1	4	6	3	5	1	2
N:T[T>C]T	522	5	4	4	7	8	12	3	8	8	8	11	7	6	2	5	7	5	5	9	1	2	5	4	11	3	2	6	7	3	480	11	5	5	8	6	7	0	4	12	9	4	4	7	13	16	5	10	1
N:T[T>G]A	152	2	1	6	1	2	1	0	2	3	5	3	2	1	2	2	0	0	3	4	0	2	0	2	3	1	4	3	2	3	177	2	4	3	4	2	3	1	2	5	4	1	3	6	4	9	6	4	2
N:T[T>G]C	124	2	2	1	2	3	3	3	4	2	1	2	4	3	2	1	0	0	0	2	1	1	2	1	4	0	2	0	1	1	123	2	3	0	1	4	1	0	0	2	1	1	1	3	3	6	4	1	2
N:T[T>G]G	178	2	3	3	9	1	5	5	1	2	2	1	3	7	5	5	0	0	5	10	1	0	4	0	5	0	1	3	1	1	187	3	2	3	5	9	4	2	3	4	5	4	1	3	3	6	6	5	0
N:T[T>G]T	617	9	5	1	8	5	4	7	4	4	3	5	7	9	4	3	2	0	5	12	6	3	4	3	13	1	4	3	4	2	336	6	8	8	6	13	11	6	3	9	9	5	7	16	16	11	12	11	5
[truncated: 207 more columns]

## Sheet: 1536-channel mutation matrix
MutationType	BC-1	BC-1_A	BC-1_A.10	BC-1_A.11	BC-1_A.12	BC-1_A.8	BC-1_A.9	BC-1_C	BC-1_C.10	BC-1_C.6	BC-1_C.7	BC-1_C.8	BC-1_C.9	BC-1_H	BC-1_H.2	BC-1_H.3	BC-1_H.4	BC-1_H.7	BC-1_H.8	BC-1_I	BC-1_I.1	BC-1_I.2	BC-1_I.5	BC-1_I.6	BC-1_J	BC-1_J.1	BC-1_J.2	BC-1_J.3	BC-1_J.4	BC-1_J.5	BT-474	BT-474_A	BT-474_A.10	BT-474_A.11	BT-474_A.12	BT-474_A.13	BT-474_A.14	BT-474_A.2	BT-474_A.4	BT-474_A.7	BT-474_A.9	BT-474_B	BT-474_B.1	BT-474_B.10	BT-474_B.12	BT-474_B.13	BT-474_B.14	BT-474_B.15	BT-474_B.2
AA[C>A]AA	80	5	3	4	4	1	9	2	4	3	3	6	4	1	2	2	0	1	2	5	0	0	2	0	5	4	1	1	4	3	154	2	3	3	6	8	2	1	4	3	6	3	2	5	7	8	5	5	1
AA[C>A]AC	19	0	0	2	1	0	1	0	1	2	0	2	0	4	2	0	0	0	0	1	1	2	1	2	2	0	1	0	1	0	39	0	3	2	3	2	4	0	1	1	4	1	0	2	3	1	4	2	0
AA[C>A]AG	38	1	0	1	0	1	4	0	1	1	1	2	3	1	1	1	0	0	1	3	0	2	0	0	1	1	0	1	0	0	56	0	5	4	6	4	5	1	3	4	2	2	1	6	2	3	7	6	1
AA[C>A]AT	28	0	1	2	4	1	2	1	0	2	1	1	2	1	2	0	1	2	0	2	1	1	3	2	4	0	1	1	2	1	64	2	2	0	1	3	2	0	3	4	3	1	1	1	8	5	2	6	1
AA[C>A]CA	69	1	1	1	0	0	0	0	1	1	0	0	0	1	2	0	1	0	0	1	2	1	1	1	2	0	0	0	1	0	105	5	3	4	1	3	6	0	2	4	5	1	1	5	4	6	4	4	1
AA[C>A]CC	58	0	0	1	0	1	0	0	1	1	1	1	2	0	0	0	1	0	0	1	1	0	0	1	0	0	2	0	2	0	51	2	2	1	1	2	2	0	0	2	1	2	0	0	1	2	1	0	1
AA[C>A]CG	6	0	0	0	0	0	0	0	0	0	0	0	0	0	0	0	0	0	0	0	0	0	0	0	0	0	0	0	0	0	6	0	0	1	0	0	0	0	0	0	0	0	0	0	0	1	1	0	0
AA[C>A]CT	60	0	0	0	1	0	1	1	0	1	0	0	0	0	0	0	1	2	0	2	0	0	0	0	2	0	1	1	1	0	96	0	1	1	0	0	3	1	2	3	1	1	0	4	0	2	2	2	0
AA[C>A]GA	9	0	0	0	0	0	0	0	0	0	0	0	0	0	1	1	0	0	1	0	0	0	0	0	1	0	0	0	0	0	11	1	3	2	1	0	1	0	1	2	1	0	1	1	2	2	2	0	0
AA[C>A]GC	4	0	0	0	0	0	0	0	0	0	1	0	0	0	0	0	0	0	0	0	0	0	0	0	0	0	0	0	0	0	9	0	0	0	0	0	0	0	0	0	0	0	0	0	0	0	0	0	1
AA[C>A]GG	9	0	0	0	1	0	0	0	0	0	0	0	0	0	0	0	0	0	0	0	0	0	0	1	0	0	0	0	0	0	13	0	1	0	1	0	0	0	0	0	0	0	0	0	0	0	1	0	0
AA[C>A]GT	19	0	0	0	0	0	1	0	1	0	0	0	0	0	0	1	0	0	0	0	0	0	0	0	0	0	0	0	1	0	14	0	0	0	0	1	0	1	0	1	1	2	0	1	1	1	0	2	0
AA[C>A]TA	20	1	0	1	1	1	0	1	2	2	1	1	1	1	1	0	0	0	0	1	2	0	0	1	0	0	1	0	0	0	52	2	2	1	0	1	3	0	1	4	6	1	0	1	0	4	0	4	1
AA[C>A]TC	24	1	1	0	0	0	1	0	1	1	1	3	1	0	1	1	0	0	1	1	0	0	0	1	0	0	1	0	0	1	30	2	1	0	0	2	0	0	1	0	2	0	0	1	0	1	1	1	1
AA[C>A]TG	18	0	0	1	2	0	1	0	0	1	0	1	0	0	0	1	0	0	1	0	0	0	1	0	0	0	0	0	0	0	39	2	3	3	3	1	4	2	1	3	3	4	0	2	1	1	3	0	3
AA[C>A]TT	34	1	3	2	2	1	1	0	2	2	2	2	5	1	1	0	0	0	0	1	2	0	0	0	0	0	0	1	1	1	77	0	2	2	3	0	4	0	0	3	2	4	1	2	1	3	3	3	0
AA[C>G]AA	34	1	1	0	0	1	1	0	1	1	1	1	2	0	0	0	0	0	0	1	0	0	1	1	1	1	1	1	0	0	100	3	0	1	2	7	1	0	4	0	4	2	1	2	3	1	3	1	0
AA[C>G]AC	12	0	0	0	0	0	0	0	1	0	1	0	0	0	1	0	1	0	0	0	0	0	0	0	0	0	1	1	0	0	19	1	1	5	2	1	2	0	0	1	1	0	1	1	0	2	1	3	0
AA[C>G]AG	45	1	0	3	1	1	0	0	0	0	1	0	1	0	2	1	0	0	1	0	1	0	0	2	0	2	0	0	0	0	78	1	2	1	1	1	1	0	0	3	6	0	3	3	3	4	4	2	3
AA[C>G]AT	19	0	1	0	0	1	0	0	1	0	0	0	0	0	1	0	1	1	1	0	0	0	0	0	1	1	0	1	0	0	30	0	1	3	0	4	3	0	1	3	0	1	0	0	2	1	1	1	0
AA[C>G]CA	25	0	0	0	0	1	0	0	0	0	0	0	0	0	0	0	0	1	0	0	0	0	0	0	1	0	1	0	0	0	54	0	1	2	3	3	1	0	1	4	2	1	1	1	4	1	2	2	0
AA[C>G]CC	17	1	0	0	0	0	0	0	0	0	0	1	0	1	0	0	0	0	0	0	0	1	0	0	0	0	0	0	0	0	25	1	0	0	2	0	1	0	1	0	0	1	0	0	0	0	1	1	0
AA[C>G]CG	3	0	0	0	0	0	0	0	0	0	0	0	0	0	0	0	0	0	0	0	0	0	0	0	0	0	0	0	0	0	3	0	0	0	0	0	0	0	0	0	0	0	0	0	0	0	0	0	0
AA[C>G]CT	19	2	0	0	0	0	0	0	0	0	0	1	0	0	0	0	0	1	0	0	1	0	0	0	0	1	0	0	0	0	31	2	1	0	0	0	0	0	0	1	0	1	0	0	1	0	0	0	0
AA[C>G]GA	7	0	0	0	0	0	0	0	0	0	0	0	0	1	0	0	0	1	0	0	0	0	0	0	0	0	0	0	0	0	11	0	0	0	0	0	1	0	0	0	0	1	1	2	1	2	1	2	0
AA[C>G]GC	3	0	0	0	0	0	0	0	1	0	0	0	0	0	0	0	0	0	0	0	0	0	0	0	0	0	0	0	0	0	3	1	0	2	0	0	2	0	0	0	0	0	0	0	0	1	2	0	0
AA[C>G]GG	2	0	0	0	0	0	1	0	0	0	0	0	0	0	0	0	0	0	0	0	0	0	0	0	0	0	0	0	0	0	8	0	2	0	0	1	0	0	0	1	0	0	0	0	0	0	0	0	0
AA[C>G]GT	5	0	0	0	1	0	0	0	0	0	0	0	0	0	0	0	0	0	0	1	0	0	0	0	0	0	0	0	0	0	17	0	0	0	0	0	0	0	1	0	1	0	0	0	1	1	0	4	0
AA[C>G]TA	35	0	2	0	2	1	1	0	0	0	1	0	0	0	1	1	1	1	1	0	0	1	1	0	1	0	0	0	1	0	51	1	5	2	3	1	1	0	1	4	3	4	1	4	2	1	2	1	0
AA[C>G]TC	18	0	0	0	2	0	1	0	2	2	1	1	2	1	0	0	1	0	0	0	0	0	0	0	0	0	0	1	0	0	39	1	1	0	1	3	1	1	0	0	2	0	1	2	2	2	3	2	1
AA[C>G]TG	35	2	0	1	2	2	0	0	0	0	1	0	2	1	1	0	0	1	0	1	0	0	0	1	0	0	0	0	0	0	47	1	1	2	1	1	1	0	1	0	2	1	0	0	1	2	2	2	3
AA[C>G]TT	30	1	1	1	0	0	1	0	1	1	1	2	3	0	0	0	0	1	0	1	0	0	1	0	1	1	1	1	3	1	68	2	0	2	3	2	4	0	0	3	2	2	1	1	2	3	1	1	1
AA[C>T]AA	188	2	8	5	8	7	8	6	9	8	10	11	11	10	4	1	3	2	1	3	0	2	0	1	16	0	2	1	2	0	137	3	2	5	4	5	4	0	1	6	4	1	0	2	1	2	0	2	1
AA[C>T]AC	129	5	1	3	3	3	4	3	8	4	6	4	2	2	0	2	2	1	2	4	0	0	2	0	4	0	0	1	0	0	79	1	4	0	2	5	1	0	1	0	3	2	1	1	0	0	1	4	0
AA[C>T]AG	157	2	5	5	4	9	10	2	7	7	10	6	5	1	0	2	2	2	2	9	0	0	2	1	9	2	1	0	1	2	105	3	2	0	5	2	0	0	0	2	0	0	0	2	2	2	3	1	0
AA[C>T]AT	213	5	3	10	6	10	15	6	10	10	9	10	7	9	3	1	3	2	1	14	2	5	1	2	15	1	3	1	3	2	153	3	3	4	3	8	4	2	1	1	0	2	2	3	5	6	5	5	2
AA[C>T]CA	102	0	2	3	4	4	4	0	2	3	1	2	2	2	1	2	1	1	1	2	1	0	2	1	7	0	0	0	0	0	80	2	2	0	1	3	2	0	1	1	3	2	0	2	0	0	1	1	0
AA[C>T]CC	80	0	1	5	0	3	4	1	1	2	4	4	1	0	3	4	2	5	3	4	1	0	1	0	0	0	0	0	0	0	79	2	1	3	1	0	2	0	2	2	3	0	0	0	0	0	1	1	0
AA[C>T]CG	9	0	0	0	0	0	2	0	0	0	0	0	0	1	0	0	0	0	0	1	1	0	0	0	1	0	0	0	0	0	9	0	0	0	0	1	0	0	0	0	0	0	0	0	0	0	0	0	0
AA[C>T]CT	104	1	2	3	2	3	3	0	2	2	4	5	2	0	0	0	0	0	0	3	2	1	0	1	6	0	1	0	0	1	90	0	0	1	3	2	2	1	0	0	3	0	0	1	2	2	1	2	1
AA[C>T]GA	135	1	1	0	1	2	1	0	0	0	0	0	0	1	0	1	0	1	1	1	0	0	1	0	2	0	0	0	0	0	149	0	2	1	0	4	0	0	1	2	3	0	0	2	0	1	2	2	0
AA[C>T]GC	91	0	0	0	1	1	0	0	0	0	1	0	0	1	0	2	1	0	1	1	0	0	0	1	3	0	0	0	0	1	102	0	0	1	0	3	1	1	0	1	1	4	0	0	1	1	0	1	0
AA[C>T]GG	146	1	0	0	0	0	0	0	1	1	2	1	1	0	0	0	0	0	0	1	0	0	0	0	2	0	0	0	1	1	107	0	0	0	0	1	0	0	0	0	1	0	1	4	1	3	2	2	1
AA[C>T]GT	126	1	3	1	0	0	1	0	0	0	0	2	0	0	0	0	0	0	0	2	2	0	0	0	2	0	1	0	0	0	149	0	1	2	1	4	4	0	0	1	2	2	0	1	1	0	1	1	1
AA[C>T]TA	45	3	1	2	2	2	7	1	2	2	3	1	1	2	0	0	2	1	0	2	0	0	0	0	1	1	0	0	0	0	59	2	3	5	2	4	4	0	1	2	3	1	1	1	1	2	4	1	1
AA[C>T]TC	73	3	2	1	1	2	0	0	2	4	1	0	1	2	0	0	1	1	0	2	0	1	1	3	3	1	1	1	0	0	90	3	1	1	2	1	4	0	1	1	2	0	1	2	1	3	3	4	2
AA[C>T]TG	67	0	3	3	1	1	4	2	0	1	0	1	1	0	1	2	2	1	2	3	0	0	0	0	4	1	0	0	1	0	60	3	2	1	2	3	1	0	0	0	0	2	1	2	3	1	3	1	0
AA[C>T]TT	101	2	0	9	5	5	4	2	5	6	3	4	5	1	2	0	1	0	0	4	0	1	0	1	3	1	0	1	0	0	107	0	2	2	2	5	1	0	0	5	1	3	0	5	4	6	2	3	0
AA[T>A]AA	49	0	1	1	0	0	2	3	1	2	0	0	0	2	2	3	0	1	1	0	0	0	0	1	1	0	0	0	0	1	74	0	4	2	3	3	2	0	0	1	3	1	0	0	2	0	0	0	0
AA[T>A]AC	10	0	0	0	1	1	0	0	0	0	0	0	0	0	0	0	0	0	0	0	1	0	0	0	0	0	0	0	0	0	16	1	2	1	0	0	1	0	0	0	0	0	0	0	1	3	0	4	0
AA[T>A]AG	15	0	0	3	0	0	0	0	0	0	1	1	0	2	0	0	0	0	0	0	1	0	0	0	0	0	0	0	0	0	20	1	0	0	2	0	1	1	0	1	0	0	0	0	0	1	1	0	0
AA[T>A]AT	34	1	1	2	1	2	1	0	0	0	1	1	1	0	1	0	0	0	0	2	1	1	1	0	1	0	0	0	0	0	42	3	1	2	3	6	1	0	3	2	2	0	0	2	4	1	0	1	0
AA[T>A]CA	23	1	0	1	0	0	0	2	0	0	0	0	0	1	0	1	0	0	1	0	0	0	0	0	0	0	0	1	1	0	39	0	0	0	0	1	0	0	1	1	0	0	0	0	0	1	1	0	1
AA[T>A]CC	22	2	0	0	0	0	1	0	1	1	1	1	1	1	0	0	0	0	0	2	0	0	0	0	1	0	0	0	0	0	15	0	2	0	0	1	0	0	0	1	2	1	0	0	0	1	0	1	0
AA[T>A]CG	0	0	0	0	0	0	0	0	0	0	0	0	0	0	0	0	0	0	0	0	0	0	0	0	0	0	0	0	1	0	2	0	0	1	0	0	1	0	0	1	0	0	0	0	0	1	0	0	1
AA[T>A]CT	32	0	0	1	0	1	0	1	1	2	0	0	0	0	1	0	0	0	0	0	0	0	1	0	1	0	0	0	0	0	38	1	1	3	1	1	3	1	0	1	1	0	1	1	1	3	1	3	0
AA[T>A]GA	22	0	0	0	0	1	0	1	0	0	0	1	0	3	0	0	0	0	0	0	0	0	2	0	0	0	0	0	0	0	36	2	0	1	0	1	0	0	0	0	0	0	1	0	0	0	0	0	1
AA[T>A]GC	19	0	0	1	0	0	0	0	0	0	0	1	0	0	0	0	0	0	0	0	0	0	0	0	0	0	0	0	0	0	18	0	0	0	0	0	1	0	0	0	1	0	0	0	0	0	3	0	0
AA[T>A]GG	21	0	0	0	0	0	0	0	0	0	0	1	0	1	0	0	1	1	0	0	0	0	0	0	0	0	1	0	0	0	22	0	0	0	1	0	0	1	0	0	0	0	0	1	0	0	0	0	0
AA[T>A]GT	32	1	2	1	0	0	0	0	0	0	0	0	1	0	0	1	0	0	1	1	0	0	0	1	0	0	0	0	0	0	43	1	1	0	1	2	1	0	0	0	1	3	0	1	0	0	1	0	0
AA[T>A]TA	67	2	2	1	1	1	2	6	0	1	2	0	1	4	0	0	2	1	0	2	1	2	2	3	4	3	0	2	2	0	55	1	3	3	3	2	1	0	1	2	2	2	2	2	2	5	5	2	2
AA[T>A]TC	29	0	0	0	1	0	0	0	0	0	0	0	1	2	1	1	0	1	0	3	1	1	0	0	2	0	0	0	1	1	21	0	0	1	0	0	0	0	2	0	2	0	0	3	0	0	0	0	0
AA[T>A]TG	25	1	0	0	0	0	1	0	1	0	3	0	0	3	3	0	1	1	0	1	1	1	1	0	3	0	0	2	0	1	23	0	0	1	1	0	0	1	1	0	1	2	1	3	1	0	2	1	0
AA[T>A]TT	137	3	2	8	10	5	6	4	5	3	5	5	6	7	6	5	1	1	4	6	4	2	3	1	4	4	4	1	3	1	117	7	5	7	3	5	5	2	2	3	3	0	1	3	3	2	1	3	1
AA[T>C]AA	102	0	2	0	1	3	3	1	0	2	3	0	1	3	2	0	2	0	0	1	0	0	2	0	1	2	0	0	3	2	109	0	1	4	4	1	2	0	0	2	3	1	0	2	2	3	3	2	0
AA[T>C]AC	64	1	3	0	1	2	2	0	3	4	3	1	1	2	0	1	1	0	1	4	0	2	0	1	0	1	0	2	1	0	71	0	1	1	2	2	0	0	1	1	0	1	0	0	1	1	0	1	0
AA[T>C]AG	138	1	2	1	1	0	1	3	1	1	1	1	0	1	0	0	2	0	0	2	1	1	0	0	2	1	1	0	0	1	136	1	1	2	0	2	1	1	1	2	2	1	1	2	1	2	2	3	0
AA[T>C]AT	105	2	2	0	1	1	4	3	1	3	2	2	1	2	1	0	1	0	0	2	2	0	0	2	1	1	1	1	3	1	127	2	3	3	2	3	3	1	0	2	2	3	0	1	1	0	4	2	1
AA[T>C]CA	34	0	1	0	1	0	0	0	0	1	0	1	0	2	4	0	0	0	0	0	0	0	1	1	0	0	1	1	0	0	53	0	1	0	0	1	0	0	0	0	0	0	1	0	1	0	0	1	0
AA[T>C]CC	23	0	0	0	1	0	0	1	1	1	1	1	1	0	0	0	0	0	0	0	0	0	0	0	1	0	0	1	0	0	22	0	0	1	0	0	0	0	0	0	0	1	0	1	0	0	0	0	0
AA[T>C]CG	6	0	0	0	0	0	0	0	0	1	0	0	0	1	0	0	0	0	0	0	0	0	0	0	0	0	0	0	0	0	2	0	0	0	0	1	0	0	0	0	0	0	0	0	0	0	0	0	0
AA[T>C]CT	47	0	1	1	2	0	0	0	3	4	1	1	0	0	0	1	1	0	1	1	0	1	0	0	1	0	1	0	0	0	48	0	0	0	1	0	0	0	0	1	0	0	0	1	0	0	0	0	2
AA[T>C]GA	108	1	1	1	2	2	0	0	1	1	3	3	1	1	2	0	0	0	0	1	1	1	1	0	3	0	2	0	1	2	72	1	0	0	1	1	0	0	1	1	2	2	0	2	1	0	1	0	1
AA[T>C]GC	61	0	0	1	1	0	1	1	2	1	3	1	1	0	0	0	0	1	0	0	0	0	0	1	0	0	0	1	0	0	65	0	2	0	1	0	0	0	0	0	0	2	0	1	0	1	0	1	0
AA[T>C]GG	103	0	1	2	0	1	0	0	0	0	0	0	1	0	1	0	0	0	0	2	0	1	0	0	1	0	1	0	1	2	92	0	1	1	0	0	1	1	1	1	0	1	2	2	3	3	2	1	0
AA[T>C]GT	132	1	1	0	1	1	1	1	0	1	0	0	0	1	0	1	0	0	1	0	0	0	0	0	0	0	0	1	0	0	110	2	1	0	2	3	0	0	0	0	1	0	0	2	1	0	0	0	0
AA[T>C]TA	71	1	2	1	1	2	1	0	1	2	0	1	3	0	0	0	0	1	0	2	0	0	0	1	3	0	0	1	0	1	71	0	3	0	0	1	0	0	0	1	2	1	0	2	1	1	0	1	1
AA[T>C]TC	42	0	1	0	0	0	0	1	0	1	0	0	0	0	0	0	0	0	0	1	0	0	1	0	1	1	2	1	1	1	46	1	0	0	0	1	1	0	0	2	1	0	0	0	2	1	0	1	0
AA[T>C]TG	141	0	2	1	1	0	2	0	1	1	1	1	1	2	1	0	1	1	0	0	1	2	0	2	1	0	0	0	1	0	122	0	1	1	0	0	2	0	1	1	1	1	0	1	0	0	2	1	1
AA[T>C]TT	84	0	2	2	5	1	2	3	1	1	1	1	2	2	0	0	3	1	0	2	1	0	0	0	1	0	0	0	0	0	87	2	1	2	1	3	2	0	0	2	2	1	1	1	3	2	2	1	1
AA[T>G]AA	27	0	0	0	0	1	0	1	0	0	0	2	0	0	1	0	1	0	1	1	1	0	0	0	0	0	0	0	0	1	40	1	2	1	1	3	1	0	0	2	1	0	1	2	1	3	2	3	0
AA[T>G]AC	13	0	0	0	0	0	0	0	0	0	0	0	0	0	1	1	0	0	1	0	0	0	0	1	0	0	0	0	0	0	5	0	0	0	0	0	0	0	0	0	0	0	0	0	0	0	0	0	0
AA[T>G]AG	22	0	0	0	0	0	0	0	0	0	0	0	1	1	0	1	0	0	1	0	1	0	0	0	0	0	0	0	0	0	19	0	0	3	0	0	1	0	0	0	0	0	1	1	0	1	0	2	0
AA[T>G]AT	17	0	2	0	0	0	1	0	0	0	0	1	1	0	0	0	0	0	0	0	0	0	0	0	0	0	0	0	0	0	18	0	0	1	0	0	0	0	0	0	0	0	0	0	1	0	0	0	0
AA[T>G]CA	14	0	2	1	0	1	1	0	0	0	0	0	0	0	0	0	0	1	0	0	0	0	0	1	0	0	0	0	0	0	12	0	2	1	2	0	2	0	0	1	3	0	0	0	0	0	0	0	0
AA[T>G]CC	4	0	0	1	0	0	0	1	0	0	0	0	0	0	0	0	0	0	0	0	0	0	1	0	0	0	0	0	2	0	7	0	0	0	0	1	0	0	0	0	0	0	0	0	1	0	0	0	0
AA[T>G]CG	1	0	0	0	0	0	0	0	0	0	0	0	0	0	0	0	0	0	0	0	0	0	0	0	0	0	0	0	0	0	1	0	0	0	0	0	0	0	0	0	1	0	0	0	0	0	0	0	0
AA[T>G]CT	11	0	0	0	0	0	1	1	0	0	0	0	0	0	0	0	0	0	0	0	0	0	0	0	1	0	0	0	0	0	13	2	0	0	0	0	0	0	0	0	0	0	0	0	0	0	0	0	0
AA[T>G]GA	21	0	0	0	0	1	0	0	0	0	0	0	0	0	0	0	0	0	0	0	0	0	0	1	2	0	0	1	0	0	28	0	0	1	0	0	2	0	0	0	1	0	0	0	0	0	0	0	0
AA[T>G]GC	5	0	0	0	1	0	0	1	0	0	0	0	0	0	0	0	0	1	0	0	1	0	0	0	2	0	0	0	0	0	9	0	0	0	0	1	0	0	0	0	0	0	0	1	0	0	0	0	0
AA[T>G]GG	13	0	0	0	0	0	0	0	1	1	1	2	1	0	0	1	0	0	1	0	0	1	0	0	0	0	0	0	1	0	18	1	0	0	0	0	0	0	0	1	0	1	0	0	0	0	1	0	0
AA[T>G]GT	21	0	1	0	1	0	1	2	0	0	0	0	2	0	0	0	1	1	0	0	0	0	0	1	0	0	0	1	0	0	22	0	0	1	2	1	1	0	0	1	1	0	0	0	1	0	0	0	0
AA[T>G]TA	57	0	1	0	0	1	1	0	1	1	1	1	0	0	0	1	0	1	1	0	0	0	0	2	3	0	0	1	0	0	17	0	0	2	0	0	1	0	0	0	0	0	0	0	0	1	0	1	0
AA[T>G]TC	15	1	1	0	1	0	0	0	0	0	0	0	0	0	0	1	0	0	1	0	0	0	0	0	0	1	0	1	0	0	15	1	0	1	1	0	0	0	0	0	0	0	0	0	0	0	0	2	0
AA[T>G]TG	18	1	2	0	0	0	0	0	1	1	1	1	1	0	0	0	0	0	0	0	0	0	0	0	0	1	0	0	0	0	18	1	1	0	0	0	0	0	1	2	1	1	1	2	1	2	1	1	0
AA[T>G]TT	85	0	1	2	0	1	1	0	1	1	2	1	2	2	1	0	0	0	0	0	0	0	1	1	1	0	1	1	1	0	32	0	1	0	1	0	1	0	1	0	1	2	0	2	1	2	2	1	0
AC[C>A]AA	49	1	3	1	2	0	1	0	2	3	3	4	3	4	1	2	2	1	2	1	1	1	2	1	4	1	2	0	0	0	71	1	6	3	3	5	5	1	0	1	6	2	1	3	3	2	5	5	2
AC[C>A]AC	19	1	0	1	0	2	1	1	3	2	4	2	2	1	0	0	0	0	1	0	0	1	0	2	3	0	0	2	0	1	44	1	5	6	4	3	3	1	2	1	1	1	0	1	0	2	1	1	0
AC[C>A]AG	41	1	1	4	3	1	1	0	2	1	3	3	2	1	4	1	0	3	1	1	1	0	0	1	2	1	1	0	2	1	45	4	7	2	5	7	1	3	1	2	4	0	1	2	2	2	3	3	2
AC[C>A]AT	44	1	2	1	2	1	1	0	1	1	0	0	0	4	1	1	1	1	1	2	0	0	1	1	4	1	1	0	1	0	52	1	7	0	3	5	1	1	3	4	2	2	2	3	4	6	7	7	0
AC[C>A]CA	35	0	2	0	1	0	0	0	0	0	0	0	2	2	0	1	0	0	1	2	2	1	0	1	1	0	0	1	0	1	59	1	10	4	8	4	5	1	3	8	5	3	2	4	5	4	5	3	0
AC[C>A]CC	21	0	0	0	2	0	1	0	0	0	1	1	0	1	0	0	0	0	0	1	1	0	0	2	2	0	0	0	1	0	48	1	3	0	1	0	3	0	1	2	1	3	0	2	0	2	2	3	0
AC[C>A]CG	7	0	0	0	0	0	0	1	1	0	0	0	0	0	0	0	1	0	0	0	0	0	0	0	0	0	0	0	1	0	11	0	2	0	2	0	1	0	0	1	3	0	0	0	1	0	0	0	0
AC[C>A]CT	35	0	0	0	0	1	0	0	0	0	0	1	0	0	1	0	1	1	0	3	0	0	2	0	0	0	0	0	0	0	50	1	7	0	1	7	1	0	1	2	1	2	0	0	0	2	0	3	1
AC[C>A]GA	2	0	0	0	0	0	0	0	0	0	0	1	0	0	1	0	0	0	0	0	0	0	0	0	0	0	0	0	1	0	8	0	0	0	0	0	1	0	0	1	0	0	0	1	1	0	1	0	0
AC[C>A]GC	6	0	0	1	1	0	0	0	0	0	0	2	0	0	0	0	0	0	0	0	0	0	0	0	0	0	0	0	0	0	16	0	1	2	1	0	1	0	0	1	1	0	1	1	2	0	1	1	0
AC[C>A]GG	3	0	0	1	1	0	0	0	0	0	0	1	0	0	0	0	0	0	0	0	1	0	0	0	0	0	1	0	0	0	6	0	0	0	3	0	0	0	1	0	0	0	0	0	0	1	0	1	0
AC[C>A]GT	12	0	0	1	0	0	0	0	0	0	0	0	0	0	0	0	0	0	0	0	0	0	0	0	0	0	0	0	0	0	8	0	1	0	0	0	0	0	3	0	2	2	0	0	0	0	0	0	2
AC[C>A]TA	16	1	1	1	2	4	1	1	0	0	0	1	0	1	0	1	1	0	1	0	1	0	1	2	0	2	2	0	1	1	36	0	1	2	2	3	0	0	1	1	1	1	1	2	1	4	4	2	1
AC[C>A]TC	32	1	1	3	0	2	2	0	1	2	1	2	1	3	2	1	0	0	1	4	2	0	1	0	2	0	2	1	0	2	49	0	1	4	7	3	1	0	0	0	1	1	0	1	4	1	0	1	0
AC[C>A]TG	23	2	1	2	2	2	2	1	3	4	4	1	5	5	1	1	0	0	0	2	0	0	0	0	3	1	1	0	2	0	62	1	4	4	1	3	2	0	2	4	3	0	1	5	4	3	4	2	2
AC[C>A]TT	43	3	1	0	2	0	1	1	3	3	2	1	2	2	0	0	2	2	0	3	1	4	1	1	1	1	1	0	0	2	49	2	1	3	3	2	1	3	2	5	2	1	0	3	4	0	1	3	2
AC[C>G]AA	33	0	0	0	0	0	1	0	1	0	1	1	1	0	0	0	0	0	0	0	0	0	0	1	1	0	0	0	0	1	61	0	5	4	7	4	3	0	2	4	3	2	3	3	3	4	4	5	2
AC[C>G]AC	16	1	0	0	0	1	0	0	0	0	0	0	2	0	1	0	0	1	0	0	0	0	0	0	0	0	0	0	0	0	26	1	0	0	2	3	0	0	1	1	0	1	0	1	0	0	0	0	0
AC[C>G]AG	20	1	0	0	0	0	0	0	0	0	0	0	0	0	0	0	0	0	0	0	1	0	0	0	0	0	1	0	0	0	37	2	4	3	2	1	1	0	0	1	2	0	0	0	1	0	0	0	0
AC[C>G]AT	14	0	0	0	0	0	0	0	1	1	0	0	1	0	0	1	0	0	1	0	0	0	0	1	2	0	0	0	1	0	33	0	4	1	1	0	2	0	2	0	1	1	0	0	1	0	1	0	1
AC[C>G]CA	22	0	1	0	0	0	1	0	0	0	3	0	0	1	0	0	0	0	0	1	0	0	0	0	0	0	0	0	0	1	42	2	3	1	0	0	0	0	2	1	0	0	0	2	1	1	0	1	1
AC[C>G]CC	12	0	0	0	1	0	1	1	1	0	0	0	0	0	1	0	0	0	1	0	0	0	0	1	0	0	0	0	0	1	11	0	2	2	1	2	2	0	0	1	3	0	0	1	1	0	2	0	2
AC[C>G]CG	4	0	0	0	0	0	0	0	0	0	0	0	0	0	0	0	0	0	0	0	0	0	0	0	0	0	0	0	0	0	6	1	0	0	1	0	0	0	0	0	0	0	0	0	0	0	1	0	0
AC[C>G]CT	33	0	0	0	1	0	0	0	0	0	0	0	0	0	0	0	1	0	0	1	0	0	0	0	0	0	0	0	0	1	32	2	1	5	0	0	3	0	1	1	4	0	0	1	1	1	3	1	2
AC[C>G]GA	7	0	0	0	0	0	0	0	0	0	0	0	0	0	0	0	0	0	0	0	0	0	0	0	0	0	0	0	0	0	16	1	0	1	0	0	0	0	0	1	0	1	0	1	0	0	3	1	0
AC[C>G]GC	7	0	0	0	0	0	0	0	0	1	0	0	0	0	0	0	0	0	0	0	0	0	0	0	0	0	0	0	0	0	8	0	1	0	1	1	0	0	0	1	0	0	0	1	0	0	0	0	1
AC[C>G]GG	5	0	0	0	0	0	0	0	0	0	0	0	0	0	0	0	0	0	0	0	0	0	0	0	0	0	0	0	0	0	7	0	0	0	1	0	0	0	1	0	0	1	0	0	1	1	1	0	0
AC[C>G]GT	5	0	1	0	0	0	0	0	0	0	0	0	0	0	0	0	0	0	0	0	0	0	0	0	0	0	0	0	0	0	18	0	0	0	0	1	1	0	0	0	0	1	2	2	1	3	3	3	0
AC[C>G]TA	27	0	0	0	1	0	0	0	1	1	1	1	0	1	1	1	0	0	1	1	1	1	1	0	0	0	0	0	0	1	48	2	1	2	1	2	1	1	1	2	1	1	0	0	0	2	0	3	0
AC[C>G]TC	27	0	0	0	0	0	0	0	0	0	0	0	0	0	0	1	0	0	1	0	0	0	0	0	0	0	0	0	0	0	50	1	0	0	1	2	1	0	1	0	0	1	0	0	0	1	0	1	1
AC[C>G]TG	23	1	0	0	0	0	0	1	0	0	0	0	0	0	0	0	0	0	0	1	0	0	0	0	0	0	0	0	0	0	47	2	1	1	2	1	1	0	5	3	1	1	0	2	2	3	1	1	1
AC[C>G]TT	23	0	0	0	0	0	0	0	1	1	0	1	1	0	0	0	0	0	0	0	0	1	0	0	1	1	1	0	0	1	64	1	2	0	1	3	2	0	2	2	2	0	0	1	2	0	0	0	0
AC[C>T]AA	95	2	4	2	6	7	8	2	5	6	9	6	5	7	0	0	2	1	0	2	0	0	1	0	21	0	1	0	2	1	69	2	4	4	9	3	5	1	2	4	5	1	0	2	1	0	0	0	1
AC[C>T]AC	102	0	3	2	5	6	8	5	6	4	4	3	2	7	5	1	1	2	1	7	0	0	2	0	12	0	2	0	0	2	88	3	3	1	1	3	1	1	0	0	1	1	0	0	2	0	0	1	0
AC[C>T]AG	102	4	2	4	2	3	25	4	4	4	9	8	3	6	2	0	2	5	0	6	2	1	0	1	20	3	0	1	0	2	92	4	4	2	6	8	5	0	2	2	4	1	0	1	1	2	2	2	1
AC[C>T]AT	105	3	2	4	6	7	14	2	7	5	6	6	4	3	4	1	2	3	1	10	0	1	0	0	21	1	2	0	0	2	116	4	1	3	3	4	2	0	0	7	5	2	2	3	3	3	2	5	0
AC[C>T]CA	91	3	2	1	7	3	7	4	4	4	2	3	2	6	2	1	3	1	1	2	0	0	1	1	10	1	0	1	1	0	68	2	3	5	4	2	2	0	1	4	4	0	0	2	1	2	0	1	0
AC[C>T]CC	85	1	0	2	6	0	0	2	1	1	1	1	1	3	2	0	1	1	0	0	0	2	0	1	5	0	0	0	0	0	78	1	1	3	1	1	1	0	0	2	1	1	0	1	0	0	0	1	1
AC[C>T]CG	16	0	1	1	0	0	0	1	0	0	0	0	0	1	2	0	0	0	0	1	0	0	0	1	1	0	0	0	0	0	15	0	0	1	0	0	0	0	0	2	2	1	0	0	0	0	0	0	0
AC[C>T]CT	67	2	2	3	2	4	2	0	5	6	8	6	4	3	4	1	0	3	1	6	0	0	0	0	7	0	1	0	1	0	79	2	1	2	2	5	2	1	2	3	3	1	2	3	3	2	4	1	1
AC[C>T]GA	68	0	0	0	0	0	0	1	1	1	1	1	1	0	0	1	1	0	1	0	0	0	0	0	1	0	0	0	1	0	79	2	2	3	2	2	2	0	0	3	3	0	0	0	0	1	0	0	0
AC[C>T]GC	110	0	0	0	0	0	0	1	2	2	2	1	2	1	0	1	2	0	1	1	0	0	0	0	4	1	0	0	0	1	117	2	1	1	1	3	0	0	0	2	3	1	0	0	0	0	1	1	1
AC[C>T]GG	96	0	0	1	1	2	1	0	0	0	2	1	0	0	0	0	0	0	0	0	0	1	0	0	4	0	0	1	0	0	72	0	2	1	2	2	1	0	0	0	2	1	0	1	0	1	0	1	0
AC[C>T]GT	84	0	2	2	4	0	4	0	0	0	1	0	0	1	0	0	1	0	0	0	0	0	0	1	5	1	0	0	0	0	100	0	2	1	0	2	0	0	1	0	0	2	0	1	1	1	0	0	0
AC[C>T]TA	71	3	3	2	1	2	5	0	1	1	2	2	1	2	1	0	1	0	0	1	0	0	0	0	6	0	1	1	0	0	49	2	1	1	2	1	3	0	2	2	2	1	0	0	0	0	0	0	0
AC[C>T]TC	78	2	1	4	1	6	7	1	3	3	4	4	3	2	1	1	0	0	1	1	0	2	2	1	9	0	0	0	1	1	92	1	1	2	3	2	1	0	2	5	1	4	1	3	5	1	3	3	0
AC[C>T]TG	99	0	3	1	3	5	4	2	6	6	7	5	5	3	1	0	0	3	0	2	2	0	1	1	16	0	2	1	0	0	97	2	2	2	6	6	4	1	3	4	4	2	1	1	1	2	0	2	0
AC[C>T]TT	94	2	0	2	2	0	6	0	3	2	2	0	1	5	1	0	1	1	0	2	0	2	0	0	16	0	0	0	1	1	89	4	2	1	1	3	2	1	0	1	2	2	0	2	4	1	1	2	0
AC[T>A]AA	20	1	1	0	1	0	1	1	0	1	0	0	0	1	0	3	0	0	3	0	1	0	1	0	0	0	1	0	0	0	29	0	1	0	1	0	0	0	0	0	1	1	0	0	2	0	1	0	0
AC[T>A]AC	10	1	0	0	0	0	1	0	0	0	0	1	0	0	0	0	0	0	0	1	0	0	0	0	0	0	0	0	0	0	12	0	0	1	1	0	2	0	0	0	1	0	0	1	0	0	0	0	0
AC[T>A]AG	9	0	0	0	0	1	0	0	0	0	1	0	0	0	0	0	0	0	0	1	0	0	0	0	1	0	0	0	0	1	10	0	1	1	0	3	0	0	0	0	0	1	0	1	0	0	1	0	0
AC[T>A]AT	22	0	0	0	0	0	1	0	0	1	0	0	0	1	2	0	1	0	0	0	0	0	0	0	0	0	0	0	0	3	23	1	0	3	0	1	0	0	1	1	0	0	0	0	0	0	0	0	0
AC[T>A]CA	23	0	0	0	0	0	0	0	0	0	1	2	0	0	0	0	0	0	0	0	1	0	0	0	0	0	0	0	0	0	29	2	0	0	0	1	0	0	4	1	1	0	0	1	0	0	1	1	0
AC[T>A]CC	11	0	0	1	0	0	0	1	1	0	1	0	0	2	0	0	1	0	0	1	0	0	0	0	1	0	0	0	0	0	27	0	2	1	2	2	2	0	0	2	1	0	0	0	0	0	1	0	0
AC[T>A]CG	0	0	0	0	0	0	0	0	0	0	0	0	0	0	0	0	0	0	0	0	0	0	0	0	0	0	0	0	0	0	1	0	1	0	0	0	0	0	0	0	0	0	0	0	0	0	0	0	0
AC[T>A]CT	16	0	1	0	0	0	0	0	0	0	0	0	0	0	1	0	0	1	0	0	0	0	0	0	0	0	1	1	0	0	32	0	3	2	2	1	1	0	1	2	1	1	0	0	0	0	1	0	0
AC[T>A]GA	16	0	0	0	0	0	2	0	0	0	0	1	0	1	0	0	0	0	0	0	0	0	0	0	0	2	0	0	0	1	24	1	1	1	0	1	1	0	0	0	0	0	0	1	0	2	0	2	0
AC[T>A]GC	11	0	0	0	2	0	1	0	0	1	0	0	1	0	0	0	0	0	0	0	0	0	0	0	1	0	0	0	0	0	20	0	1	1	0	1	0	0	0	0	0	1	0	2	0	1	0	1	0
AC[T>A]GG	21	0	0	0	0	0	0	0	0	0	0	0	0	0	0	0	1	0	0	1	0	0	0	0	0	0	0	0	0	0	14	0	1	3	0	0	3	0	0	0	0	0	1	1	1	2	2	1	0
AC[T>A]GT	16	1	0	0	0	2	0	0	1	1	0	1	0	1	0	0	1	0	0	0	0	1	0	0	0	0	0	0	0	0	22	0	0	3	2	1	1	0	1	0	1	0	1	1	2	2	3	1	0
AC[T>A]TA	8	0	0	1	0	0	1	0	1	1	1	1	1	0	0	0	0	0	0	2	0	0	0	0	1	1	1	0	0	0	22	0	0	0	0	0	2	0	0	1	0	0	0	3	0	0	0	1	0
AC[T>A]TC	16	0	0	0	1	0	0	0	0	0	0	0	1	0	0	0	0	0	0	0	0	0	0	0	0	0	0	0	0	0	15	0	0	1	0	0	0	0	0	0	1	0	0	0	1	0	0	0	0
AC[T>A]TG	15	0	0	0	1	0	0	0	0	0	0	0	0	1	0	0	0	0	0	0	0	0	0	0	0	0	0	0	1	1	20	0	0	0	0	1	0	0	1	1	0	0	0	0	1	0	1	0	0
AC[T>A]TT	38	0	0	1	0	0	0	0	1	0	1	0	0	1	0	0	1	0	0	1	1	0	2	0	0	0	1	0	0	1	52	2	0	0	1	2	1	1	0	2	1	1	0	1	0	1	2	1	0
AC[T>C]AA	46	0	0	0	0	0	2	0	0	1	0	0	3	1	1	0	1	0	0	1	0	1	0	0	1	1	0	0	0	0	25	0	0	0	1	1	0	0	0	1	2	0	0	0	0	1	0	0	0
AC[T>C]AC	32	0	0	1	0	0	0	0	1	1	0	0	0	0	0	0	1	0	0	1	0	0	0	0	1	0	0	0	0	0	33	1	1	0	0	0	0	0	0	1	1	1	0	0	1	0	0	0	0
AC[T>C]AG	47	0	0	0	1	0	0	0	0	0	0	0	1	1	1	0	0	0	0	1	1	1	0	0	1	0	0	0	0	1	25	0	1	0	0	2	0	0	0	2	0	0	0	0	0	0	0	0	0
AC[T>C]AT	36	0	0	1	0	0	1	0	2	2	0	0	1	0	0	0	1	0	0	0	0	1	0	0	0	0	0	0	1	1	37	1	0	0	0	1	1	0	0	0	2	0	0	0	0	0	0	1	0
AC[T>C]CA	45	0	0	0	1	0	0	0	0	0	1	0	0	0	0	0	0	0	0	1	0	0	0	1	0	0	0	0	2	0	23	0	0	2	1	1	1	0	1	0	0	0	0	1	1	1	0	1	0
AC[T>C]CC	27	0	0	0	1	0	1	0	1	1	1	0	0	0	0	0	2	1	0	0	0	0	0	0	0	0	0	0	0	0	16	0	0	0	0	0	0	0	0	1	1	0	0	0	0	0	0	0	0
AC[T>C]CG	4	0	0	0	0	0	1	0	0	0	0	0	0	1	0	0	0	0	0	0	0	0	0	0	0	0	0	0	0	0	2	0	0	0	0	0	0	0	0	0	0	0	0	0	0	0	0	0	0
AC[T>C]CT	50	0	0	1	1	0	0	0	1	0	1	2	0	0	0	0	0	0	0	0	0	0	0	0	0	0	0	0	0	0	38	1	0	3	2	0	0	0	1	0	0	0	0	0	0	1	0	0	0
AC[T>C]GA	60	0	0	1	3	2	2	0	1	1	4	2	1	2	0	0	0	4	0	1	0	1	0	0	1	2	0	0	0	2	58	0	0	1	0	0	0	0	0	1	2	0	0	0	0	0	0	0	0
AC[T>C]GC	60	1	0	0	0	0	0	0	1	1	1	1	1	2	0	0	1	0	0	0	0	0	0	0	0	0	0	0	0	0	38	2	0	0	0	1	0	0	1	1	0	0	1	2	0	1	1	1	0
AC[T>C]GG	68	0	1	0	2	1	1	2	1	0	0	0	1	0	2	1	0	0	1	0	0	0	0	0	0	0	0	0	0	0	50	1	0	0	0	1	0	0	0	0	0	0	1	1	1	1	1	0	0
AC[T>C]GT	56	0	0	0	2	1	0	0	0	0	2	1	0	1	0	0	1	1	0	0	1	1	2	0	0	0	0	0	0	0	59	0	1	0	0	0	0	2	0	1	0	1	0	0	0	0	1	1	0
AC[T>C]TA	38	1	0	1	0	0	0	0	1	0	0	0	0	0	1	0	0	0	0	0	0	0	1	1	1	0	1	1	0	0	26	1	0	1	0	2	0	0	0	0	0	1	0	0	0	1	0	1	0
AC[T>C]TC	45	0	0	0	0	0	0	0	0	0	0	0	0	0	0	1	0	0	1	2	0	0	0	0	1	0	0	0	1	0	29	0	1	0	0	0	0	0	0	1	0	1	0	1	0	0	0	1	0
AC[T>C]TG	57	0	0	2	1	0	0	0	0	0	0	0	0	2	0	0	0	0	0	0	0	0	0	1	0	1	0	0	0	0	36	0	0	0	0	1	0	0	0	0	0	0	0	0	0	1	1	0	0
AC[T>C]TT	66	1	1	1	2	2	0	2	1	1	1	1	1	0	0	1	0	0	1	1	1	0	0	1	2	1	1	0	0	1	55	0	0	0	0	1	0	0	0	1	1	1	1	1	1	2	2	1	1
AC[T>G]AA	14	2	0	0	0	0	1	0	0	0	0	1	0	0	0	1	0	0	0	1	0	0	0	0	0	0	0	0	0	0	17	0	1	1	1	2	1	0	0	1	1	0	0	0	0	0	0	0	0
AC[T>G]AC	10	0	0	0	0	1	0	0	0	0	0	0	0	0	0	0	1	0	0	0	0	0	0	1	1	0	0	0	0	0	11	0	0	0	0	0	1	0	0	0	0	0	0	0	0	0	0	0	0
AC[T>G]AG	3	0	0	0	0	1	0	0	0	0	0	0	0	0	0	0	0	0	0	0	0	0	0	0	0	0	0	0	0	0	4	0	0	1	0	1	0	0	0	1	1	0	0	0	0	0	0	0	1
AC[T>G]AT	15	0	0	0	0	0	0	0	1	1	0	0	1	0	0	0	1	1	0	0	0	0	0	0	0	0	1	0	0	2	13	0	1	0	0	1	0	0	0	0	0	0	0	1	0	0	0	0	0
AC[T>G]CA	12	0	0	2	0	0	0	1	1	1	1	2	1	0	0	0	1	1	0	0	0	0	0	0	1	0	0	2	0	0	14	0	0	0	0	0	0	0	0	1	0	0	0	0	0	2	0	0	0
AC[T>G]CC	14	0	0	0	1	0	0	0	1	1	1	1	1	0	0	0	0	0	0	0	0	0	0	0	0	0	0	1	0	0	9	0	0	0	0	0	2	0	1	0	0	1	0	0	0	0	0	0	1
AC[T>G]CG	1	0	0	0	0	0	0	0	0	0	0	0	0	0	0	0	0	0	0	0	0	0	0	0	0	0	0	0	0	0	0	0	0	0	0	0	0	0	0	0	0	0	0	0	0	0	0	0	0
AC[T>G]CT	15	0	0	0	0	0	0	0	0	0	0	0	0	0	1	0	0	0	0	0	0	0	0	0	0	0	0	0	0	0	14	3	0	0	0	0	1	0	0	0	0	0	0	0	0	0	0	1	0
AC[T>G]GA	33	0	0	1	1	2	1	0	0	0	0	0	0	0	0	1	0	1	1	0	0	0	0	0	0	1	0	0	0	2	17	1	0	0	0	2	1	0	0	0	0	0	0	0	0	0	0	0	0
AC[T>G]GC	18	0	0	0	0	1	1	0	0	0	0	0	0	1	0	0	0	1	0	0	0	0	0	0	0	0	0	0	0	0	29	0	0	0	1	0	0	1	1	0	1	0	0	0	0	0	0	1	0
AC[T>G]GG	13	0	0	0	1	0	0	0	0	0	0	0	0	0	0	0	0	0	0	0	0	0	0	0	1	1	0	0	0	0	20	1	0	0	0	0	0	0	0	0	0	0	0	0	0	0	0	0	0
AC[T>G]GT	17	1	1	0	0	0	0	0	0	0	0	0	0	1	0	0	0	0	0	0	0	0	0	0	0	1	0	0	0	0	16	1	1	1	1	0	1	0	0	1	1	1	0	0	0	0	0	0	0
AC[T>G]TA	110	0	1	1	0	1	0	0	0	1	0	1	0	1	1	0	0	1	0	1	0	0	0	0	1	0	0	0	0	1	24	0	0	0	1	1	0	0	0	1	0	0	0	0	1	0	1	0	0
AC[T>G]TC	44	0	0	0	0	2	0	0	0	0	0	0	0	0	0	0	2	1	0	0	0	1	1	0	0	0	0	0	0	0	24	0	0	0	0	0	0	0	1	0	0	0	0	0	1	0	1	0	0
AC[T>G]TG	46	0	0	0	0	0	0	0	0	0	0	1	0	0	0	0	0	0	0	0	0	0	0	0	1	0	0	0	0	1	14	0	0	0	0	0	0	0	0	0	0	0	0	0	0	0	0	0	0
AC[T>G]TT	102	0	2	0	1	0	0	2	1	3	3	1	2	1	1	0	0	1	0	0	0	0	1	1	3	1	0	0	1	0	29	2	1	0	0	2	0	0	0	0	0	0	0	1	0	0	0	1	0
AG[C>A]AA	99	1	3	6	5	5	7	4	6	4	2	3	5	10	0	2	2	0	2	7	4	3	0	5	4	4	3	2	2	4	69	0	4	4	5	6	5	0	2	1	3	2	2	5	3	3	5	2	0
AG[C>A]AC	43	0	2	4	0	0	1	2	3	4	3	4	2	4	1	0	1	3	0	2	3	3	2	1	2	1	2	2	0	1	33	0	3	1	1	4	0	0	0	1	1	1	0	2	1	1	1	2	0
AG[C>A]AG	62	1	4	3	4	5	5	1	4	2	3	6	7	3	4	3	2	2	2	6	3	5	0	3	8	2	4	2	3	1	50	0	1	3	4	3	2	1	1	7	5	1	0	3	2	2	3	2	1
AG[C>A]AT	50	1	6	3	4	2	3	3	1	1	3	1	0	4	0	1	2	3	1	2	0	2	1	1	1	1	0	1	1	2	37	1	5	5	5	5	3	0	0	5	6	2	1	1	2	2	3	2	1
AG[C>A]CA	60	1	0	0	2	2	1	1	2	2	1	1	3	2	1	0	0	0	0	1	1	0	2	0	0	2	2	0	2	0	46	2	3	2	1	4	0	1	1	0	3	0	0	2	0	2	4	2	0
AG[C>A]CC	33	0	0	1	1	0	1	0	0	0	0	0	0	1	0	0	0	0	0	3	1	0	0	0	2	0	0	0	1	1	37	0	1	1	0	1	0	0	0	2	1	0	1	1	2	1	2	1	0
AG[C>A]CG	4	0	0	0	0	0	0	0	0	1	0	0	0	0	0	0	0	0	0	0	0	0	1	0	1	0	0	0	0	0	8	0	2	0	0	0	1	0	0	0	0	0	0	0	1	0	0	0	1
AG[C>A]CT	54	0	0	0	0	0	0	0	2	1	0	0	0	0	0	0	0	0	0	1	0	1	1	1	1	0	0	0	0	0	65	1	6	5	4	5	5	1	2	7	5	2	2	3	3	2	4	1	0
AG[C>A]GA	16	0	0	0	0	0	0	0	1	1	1	1	1	0	0	1	0	0	1	1	1	0	0	0	1	0	0	0	0	0	23	2	1	0	0	1	0	0	0	1	0	0	1	1	0	1	1	1	0
AG[C>A]GC	7	0	0	0	0	0	0	0	0	0	0	0	0	0	0	0	0	0	0	1	0	0	0	0	0	0	0	0	0	0	7	0	0	0	0	0	0	0	0	0	1	0	0	0	0	0	0	0	0
AG[C>A]GG	10	0	0	0	0	0	0	0	0	0	1	1	0	0	0	0	0	0	0	1	0	0	0	0	0	0	0	0	0	0	11	0	0	0	0	0	0	0	1	1	0	1	0	0	1	0	0	0	0
AG[C>A]GT	5	0	0	0	0	0	1	0	0	0	0	0	0	0	0	0	0	2	0	0	0	0	0	0	0	0	0	0	0	0	11	0	1	0	0	0	0	0	0	0	1	0	0	0	1	1	0	0	0
AG[C>A]TA	20	1	1	1	4	5	2	2	2	2	3	2	4	4	1	0	1	2	0	0	2	1	2	1	5	1	1	0	1	1	52	2	4	1	5	0	1	1	0	3	3	0	0	1	4	3	3	3	3
AG[C>A]TC	34	0	1	1	0	0	3	0	2	1	1	0	0	5	0	0	0	0	0	3	1	0	2	0	1	1	0	2	1	1	28	0	3	1	2	0	2	1	1	3	2	0	1	1	1	2	1	1	0
AG[C>A]TG	38	4	1	2	2	3	1	3	3	3	3	5	3	4	0	2	1	0	2	3	2	2	2	2	3	3	0	1	3	1	58	1	4	5	0	1	4	0	0	1	3	1	0	2	1	1	2	1	0
AG[C>A]TT	56	0	3	0	3	1	1	2	4	2	5	3	2	3	2	2	2	1	3	8	2	2	0	0	2	1	1	0	0	2	42	0	3	4	3	3	3	2	2	2	3	3	0	4	1	2	2	1	2
AG[C>G]AA	25	0	0	0	0	0	0	2	1	1	0	1	0	0	0	0	1	2	0	0	0	0	0	1	0	0	0	0	0	0	66	1	2	2	1	2	1	0	1	2	0	1	0	0	0	1	0	0	1
AG[C>G]AC	10	0	0	0	0	0	0	0	1	1	1	2	1	0	0	0	0	0	0	0	0	0	2	0	0	0	0	0	0	0	25	0	1	1	0	1	1	0	0	1	2	1	0	0	0	1	0	0	0
AG[C>G]AG	12	0	0	1	1	0	1	0	0	0	0	0	0	0	0	1	0	0	1	0	0	0	0	2	0	0	0	0	1	0	32	1	0	0	0	3	2	0	0	1	2	1	1	2	0	1	1	0	0
AG[C>G]AT	13	0	0	0	0	0	0	0	0	0	0	0	0	0	0	0	1	0	0	0	0	0	0	0	0	0	0	0	0	0	23	0	1	3	2	1	1	0	1	0	1	0	0	1	1	0	0	0	0
AG[C>G]CA	21	0	0	0	0	0	0	0	2	1	1	1	1	0	1	0	0	0	0	1	0	1	0	0	0	0	0	1	0	1	49	1	4	4	5	0	2	0	1	1	1	0	0	3	2	1	0	0	1
AG[C>G]CC	17	0	0	0	0	0	1	0	0	0	0	0	0	0	0	0	0	0	0	0	0	0	0	0	0	0	0	0	0	0	20	0	1	1	1	3	0	0	0	1	0	0	0	1	1	1	1	1	0
AG[C>G]CG	7	0	1	0	0	0	0	0	0	0	0	0	0	0	0	0	0	0	0	0	0	0	0	1	0	0	1	0	0	0	4	0	1	0	0	0	0	0	0	0	0	0	0	0	0	0	0	0	0
AG[C>G]CT	55	0	0	0	0	1	0	0	0	0	0	0	1	0	0	0	0	0	0	0	0	1	0	0	1	1	0	0	0	0	60	0	0	2	1	0	1	1	0	1	0	0	0	1	3	1	2	0	0
AG[C>G]GA	4	0	0	0	1	0	0	0	0	0	0	0	0	0	0	0	0	0	0	0	0	0	0	0	0	0	0	0	0	0	11	0	0	0	0	0	0	0	1	1	0	1	0	1	0	0	0	0	0
AG[C>G]GC	3	0	0	0	0	0	0	0	0	0	0	0	0	0	0	0	0	1	0	1	0	0	0	0	0	0	0	0	0	0	3	0	1	1	0	1	2	1	0	0	0	0	0	0	0	0	1	0	0
AG[C>G]GG	4	0	0	0	0	0	0	0	0	0	0	0	0	0	0	0	0	0	0	0	0	0	0	0	0	0	0	0	0	0	3	1	1	0	2	0	0	0	0	2	1	1	1	0	0	1	1	1	0
AG[C>G]GT	6	0	0	0	0	0	0	0	0	0	0	0	0	0	0	0	0	0	0	0	0	0	0	0	0	0	0	0	0	0	5	0	0	1	1	2	0	0	0	0	0	0	0	0	0	0	0	0	1
AG[C>G]TA	24	0	1	0	1	0	0	1	0	0	1	2	0	0	0	0	0	0	0	0	1	0	0	0	1	0	1	0	0	0	57	1	4	1	2	0	3	1	0	3	2	1	0	0	1	1	1	1	0
AG[C>G]TC	18	2	0	1	1	1	0	1	0	0	0	0	0	0	0	0	0	0	0	0	0	0	0	0	1	1	0	0	0	0	34	1	0	1	0	1	2	0	1	0	0	0	2	2	1	3	2	3	0
AG[C>G]TG	35	0	0	0	0	1	1	0	1	1	1	1	1	0	0	0	1	0	0	0	0	0	0	1	0	1	1	0	0	0	62	2	1	1	0	2	0	0	0	0	1	2	1	0	1	2	2	1	0
AG[C>G]TT	28	0	0	0	2	0	0	0	0	0	0	0	0	0	0	0	0	0	0	0	0	0	1	0	0	1	1	0	0	0	45	0	1	3	3	1	1	2	1	1	1	1	0	1	1	0	1	0	0
AG[C>T]AA	110	3	2	3	5	6	11	5	3	3	6	3	4	2	2	5	2	4	4	2	2	1	0	1	16	1	0	0	0	1	81	6	3	7	3	10	4	1	1	3	2	2	0	0	1	1	1	2	1
AG[C>T]AC	104	1	1	6	3	2	3	3	3	3	5	4	6	2	0	0	1	0	0	4	0	1	0	0	4	1	0	1	0	1	66	1	2	0	3	1	1	0	0	2	1	1	0	0	0	0	3	0	0
AG[C>T]AG	131	3	2	5	4	8	13	5	10	10	14	13	11	7	1	3	0	3	3	5	0	1	0	0	18	0	1	1	0	1	100	0	0	0	2	6	2	1	0	6	1	2	0	1	3	1	1	1	4
AG[C>T]AT	108	4	3	4	5	5	14	2	3	3	3	3	3	7	3	1	2	0	1	1	0	0	0	0	6	0	0	0	0	0	98	0	5	3	6	4	3	0	0	4	4	1	2	4	4	3	2	2	1
AG[C>T]CA	86	5	2	3	0	3	5	1	2	2	0	2	2	2	2	1	2	1	1	2	0	1	1	2	8	1	1	0	2	1	82	0	3	2	4	4	2	0	1	5	3	1	0	3	1	3	2	1	0
AG[C>T]CC	87	2	0	1	0	1	2	1	0	0	2	2	1	1	0	2	0	0	2	1	1	2	0	1	0	0	0	2	2	0	68	0	4	4	5	1	1	0	0	2	1	0	1	3	2	2	1	1	0
AG[C>T]CG	19	0	1	0	1	0	1	0	0	1	0	0	0	0	0	0	1	0	0	0	0	1	0	0	0	0	0	0	0	0	18	1	0	0	0	1	0	1	0	1	1	0	1	1	1	1	1	1	0
AG[C>T]CT	120	1	2	4	1	3	7	5	3	3	5	3	3	4	1	2	1	1	1	2	0	1	1	2	5	0	2	1	0	3	85	2	1	1	1	2	0	1	1	2	3	1	1	2	2	2	0	0	0
AG[C>T]GA	136	0	0	2	0	1	0	1	1	1	0	0	0	2	0	1	1	0	1	0	2	0	0	0	1	1	0	2	0	1	122	2	0	1	2	1	1	0	1	1	2	0	0	2	1	1	0	2	0
AG[C>T]GC	71	1	0	1	1	2	1	0	0	0	1	0	0	1	0	0	0	0	0	0	0	0	0	0	2	0	0	0	0	0	92	1	3	1	1	2	0	0	1	1	1	1	0	0	0	2	0	2	0
AG[C>T]GG	101	0	0	0	0	1	3	0	1	0	0	1	1	1	0	1	0	0	1	1	0	0	0	1	1	0	0	1	0	2	116	0	0	1	0	0	0	1	1	0	0	1	0	0	0	0	4	1	1
AG[C>T]GT	82	0	2	0	2	1	1	0	0	0	0	0	0	0	0	0	0	0	0	1	0	1	0	0	2	0	0	0	0	0	77	0	3	1	2	0	0	1	1	3	2	1	0	1	0	3	0	0	0
AG[C>T]TA	63	1	0	0	3	1	3	4	1	1	1	3	1	2	2	0	1	0	0	5	1	0	0	0	6	0	0	0	0	1	48	2	1	2	0	1	0	0	1	3	2	3	0	0	0	1	1	1	1
AG[C>T]TC	51	1	1	1	2	2	2	1	2	1	2	1	2	0	1	1	1	1	0	3	1	0	0	0	5	1	0	2	0	0	66	0	2	1	2	0	3	0	0	2	1	0	0	2	0	2	0	1	0
AG[C>T]TG	73	0	2	1	2	4	2	2	4	4	5	7	3	2	0	2	1	1	2	3	0	0	0	0	6	3	0	0	0	1	85	2	4	2	3	1	1	0	0	1	2	2	1	1	3	4	3	3	0
AG[C>T]TT	77	0	3	3	1	2	7	3	2	2	3	1	4	2	1	2	0	1	2	4	0	0	1	2	10	0	0	0	0	1	65	5	3	1	1	2	1	1	0	5	2	2	1	2	2	2	4	2	0
AG[T>A]AA	9	0	0	0	1	0	0	0	0	0	0	0	0	0	0	0	0	0	0	0	0	0	0	0	0	0	0	0	1	0	16	0	0	1	1	1	0	0	0	0	0	0	0	0	0	0	1	1	0
AG[T>A]AC	4	0	0	0	0	0	0	0	0	0	0	0	0	0	0	0	0	0	0	0	0	0	0	0	0	0	0	0	0	0	9	0	0	0	0	0	0	0	0	0	0	0	0	0	0	0	2	0	0
AG[T>A]AG	13	0	0	0	0	0	1	0	0	0	0	0	0	0	0	0	1	0	0	0	0	0	0	0	1	2	1	0	0	0	16	0	1	0	2	0	0	0	0	1	0	0	0	0	0	0	0	0	1
AG[T>A]AT	8	1	0	0	0	0	0	0	0	0	0	0	0	0	0	0	0	0	0	0	0	0	0	0	1	0	1	0	0	1	14	0	1	2	1	2	0	0	1	1	0	1	0	2	0	0	0	0	0
AG[T>A]CA	20	0	0	0	0	0	0	0	0	0	1	1	0	0	0	0	0	0	0	1	1	0	0	1	0	2	0	0	0	1	27	0	0	0	2	1	0	0	0	0	1	0	0	0	0	0	0	0	0
AG[T>A]CC	7	0	0	0	0	0	0	0	0	0	1	0	0	0	0	0	0	0	0	2	1	1	0	1	0	0	1	0	0	0	13	0	0	0	1	0	0	0	2	0	0	0	0	0	0	0	0	0	0
AG[T>A]CG	0	0	0	0	0	0	1	0	0	0	0	0	0	0	0	0	0	0	0	0	0	0	0	0	0	0	0	0	0	0	0	0	0	0	0	0	0	0	0	0	0	0	0	0	2	0	0	0	0
AG[T>A]CT	22	0	0	0	0	0	1	1	0	0	0	1	0	0	0	0	0	0	0	0	0	0	0	0	0	0	1	0	0	1	20	0	1	0	0	0	0	0	0	0	0	1	1	0	0	1	1	1	0
AG[T>A]GA	19	0	0	0	0	0	0	0	0	0	0	0	0	0	0	0	0	0	0	0	0	0	0	0	0	0	0	1	0	1	23	0	1	0	0	1	0	0	0	1	0	1	0	0	0	0	0	0	0
AG[T>A]GC	11	1	0	0	0	0	0	0	0	0	0	0	0	0	1	0	0	0	0	0	0	0	0	0	0	0	0	0	0	1	9	0	0	2	1	3	1	0	1	1	1	0	0	0	0	0	0	0	1
AG[T>A]GG	10	0	0	0	0	0	0	1	0	0	1	0	0	0	0	0	0	0	0	1	1	0	0	0	0	0	0	0	0	0	20	0	0	1	1	1	0	0	0	1	2	0	0	0	1	4	0	1	0
AG[T>A]GT	11	1	0	0	0	0	0	0	0	0	0	0	0	2	0	1	0	0	1	1	0	0	0	1	0	0	0	0	0	0	14	0	0	1	0	0	0	0	0	0	0	0	0	1	0	0	1	0	1
AG[T>A]TA	6	1	0	0	0	0	0	0	0	0	0	0	0	2	0	0	0	0	0	0	0	0	0	0	1	1	0	0	0	1	14	1	2	0	0	0	0	0	0	1	1	0	0	0	2	0	0	0	0
AG[T>A]TC	10	0	1	0	0	0	1	0	1	1	1	1	1	0	0	0	0	1	0	0	0	0	0	0	0	1	0	0	1	0	17	0	0	0	1	1	0	0	0	0	0	0	1	1	1	1	1	1	0
AG[T>A]TG	5	0	0	0	1	0	0	0	1	1	1	1	1	0	0	0	0	0	0	0	0	0	0	0	0	0	1	0	0	0	18	0	0	0	2	0	0	0	1	0	0	1	0	0	0	0	0	1	0
AG[T>A]TT	26	0	0	0	1	0	0	1	0	0	0	0	1	0	0	0	0	0	0	1	0	0	1	0	1	1	1	0	1	0	38	0	3	2	3	2	2	0	1	3	3	1	1	1	2	1	2	1	0
AG[T>C]AA	50	0	0	0	1	3	0	0	0	1	0	0	0	0	1	0	0	0	0	2	0	0	0	0	1	1	1	0	0	0	35	1	0	0	1	1	0	0	2	0	0	0	0	0	0	0	0	0	0
AG[T>C]AC	27	0	0	1	0	2	0	0	0	0	0	0	0	2	0	0	0	0	0	1	1	0	0	0	0	0	0	0	0	1	21	0	0	0	0	0	0	0	0	1	1	2	0	0	0	0	0	0	0
AG[T>C]AG	84	0	0	0	1	0	1	0	1	1	1	2	1	1	1	0	0	0	0	3	0	0	3	0	0	0	3	0	0	0	57	0	1	0	1	2	0	1	0	1	0	0	0	1	0	0	0	1	0
AG[T>C]AT	48	1	0	2	0	1	0	0	1	2	0	0	1	3	1	0	0	0	0	1	0	0	2	0	0	0	0	0	2	1	45	0	0	0	1	0	0	0	0	0	1	0	0	0	0	0	0	0	0
AG[T>C]CA	30	1	0	0	0	0	0	0	0	0	1	2	2	0	1	0	0	1	0	0	0	0	0	0	1	0	0	0	0	0	31	0	2	0	0	1	0	0	0	0	0	0	0	0	0	0	0	0	0
AG[T>C]CC	24	0	0	0	1	0	1	1	2	1	1	0	0	0	0	0	0	0	0	0	0	0	0	0	0	0	0	0	0	0	21	0	0	0	1	0	0	0	0	0	0	0	0	0	0	0	0	1	0
AG[T>C]CG	4	0	0	0	0	0	0	0	0	0	0	0	0	0	0	0	0	0	0	0	0	0	0	0	0	0	0	0	0	0	1	0	0	0	0	0	0	0	0	0	0	0	0	0	0	0	0	0	0
AG[T>C]CT	39	0	0	0	0	0	0	0	1	1	0	1	1	1	0	1	0	1	1	0	0	0	1	0	0	0	0	0	0	0	34	0	0	0	0	1	0	0	0	0	0	1	0	0	0	0	1	0	0
AG[T>C]GA	42	0	0	2	2	1	1	1	0	0	1	0	0	1	0	0	0	0	0	1	0	0	1	0	0	1	0	0	1	0	46	1	0	0	0	0	0	0	0	0	1	1	0	1	0	0	0	0	0
AG[T>C]GC	43	0	0	0	1	0	0	0	0	0	0	0	1	0	0	0	0	0	0	0	0	0	0	0	0	0	0	1	0	0	26	0	2	0	1	0	0	0	0	1	1	0	0	0	1	0	0	0	0
AG[T>C]GG	55	1	0	0	0	1	0	0	1	2	2	1	0	0	1	0	0	0	0	0	1	2	0	0	0	1	0	0	0	1	38	0	0	1	0	0	0	0	0	0	0	0	0	0	0	0	0	0	0
AG[T>C]GT	60	1	0	0	0	1	0	0	0	0	0	1	1	0	0	0	0	0	0	1	0	0	0	0	0	0	0	0	0	0	50	0	0	0	0	0	0	0	0	0	0	2	0	1	1	0	0	0	0
AG[T>C]TA	30	0	0	2	2	0	0	0	0	0	0	1	1	0	0	0	1	1	0	1	0	0	0	0	1	1	0	0	1	0	19	1	0	1	1	0	0	0	0	0	0	0	1	2	2	1	1	1	0
AG[T>C]TC	32	0	0	0	1	1	0	0	0	0	0	0	1	2	1	0	0	0	0	0	0	0	0	0	4	0	0	0	0	0	37	0	1	1	1	0	0	0	0	0	0	0	0	0	0	0	0	0	1
AG[T>C]TG	78	0	0	0	1	2	0	0	0	0	0	0	0	1	0	0	0	0	0	1	0	0	0	0	1	0	0	0	0	0	69	1	0	0	0	1	0	0	0	0	0	1	0	0	1	0	2	0	0
AG[T>C]TT	46	0	0	1	0	0	0	0	1	1	0	1	0	0	0	0	1	1	0	0	0	0	1	0	0	1	0	1	0	0	52	0	0	0	0	0	0	0	0	1	0	0	0	1	2	2	0	0	0
AG[T>G]AA	16	0	0	0	0	0	0	1	0	0	0	0	0	0	0	0	0	0	0	1	0	0	0	0	1	0	1	0	0	0	9	0	0	0	0	1	0	0	0	0	0	0	0	0	0	0	0	0	0
AG[T>G]AC	7	0	0	0	0	0	0	0	0	0	0	0	0	0	0	0	0	0	0	0	0	0	0	0	0	0	0	0	0	0	5	0	1	1	1	0	1	0	0	1	1	0	0	0	0	1	0	0	0
AG[T>G]AG	8	0	0	0	0	0	0	0	1	0	0	0	0	0	0	0	0	0	0	0	0	0	0	1	0	0	0	0	0	0	8	0	0	0	0	0	0	0	0	1	1	0	0	0	0	0	0	0	0
AG[T>G]AT	10	0	0	0	0	0	0	0	0	0	0	0	0	0	0	0	0	0	0	0	1	0	0	0	0	1	0	0	0	0	8	0	0	0	0	0	0	0	0	0	0	0	0	0	0	0	0	0	0
AG[T>G]CA	10	0	0	0	0	0	0	0	0	0	0	0	0	0	0	0	0	0	0	0	0	0	1	0	0	0	0	0	0	0	11	0	0	0	0	0	0	0	0	0	1	0	0	0	0	0	0	0	0
AG[T>G]CC	9	0	0	0	0	0	0	0	0	0	0	0	0	0	0	0	0	0	0	0	0	0	0	0	0	0	0	0	0	0	9	0	0	0	0	0	0	0	0	0	0	0	0	0	0	0	0	0	0
AG[T>G]CG	0	0	0	0	0	0	0	0	0	0	0	0	0	0	0	0	0	0	0	0	0	0	0	0	0	0	0	0	0	0	1	0	0	1	0	0	0	0	0	0	0	0	0	0	0	0	0	0	0
AG[T>G]CT	12	0	0	0	0	0	0	0	0	0	0	0	0	1	0	0	0	0	0	0	0	0	0	0	0	0	0	0	0	0	13	0	0	0	0	0	0	0	0	0	0	0	0	0	0	0	0	0	0
AG[T>G]GA	15	0	0	0	0	0	0	0	0	0	0	0	0	0	0	0	0	0	0	1	0	1	0	0	2	0	0	0	0	1	21	0	0	1	0	0	0	0	0	0	1	0	0	1	0	0	0	0	0
AG[T>G]GC	11	0	0	0	0	0	0	0	0	0	0	0	1	0	0	0	0	0	0	1	0	0	0	0	0	0	0	0	0	0	13	0	1	0	0	0	0	0	1	0	0	0	0	0	0	0	1	0	0
AG[T>G]GG	11	0	0	0	0	0	0	0	0	0	1	1	0	0	1	0	0	0	0	0	0	0	0	0	0	0	0	0	0	0	8	0	0	0	0	0	0	0	0	0	0	0	0	0	0	0	0	1	0
AG[T>G]GT	11	0	0	0	0	1	0	0	1	1	1	1	1	0	1	0	0	0	0	0	0	0	0	0	0	0	0	0	0	1	18	0	1	0	0	1	0	0	1	0	0	0	1	1	0	1	0	2	0
AG[T>G]TA	32	0	0	0	0	1	0	0	0	0	0	0	0	0	0	0	0	0	0	0	0	0	0	0	1	0	0	0	1	0	12	0	1	1	1	0	0	0	0	1	1	0	0	1	0	0	0	0	0
AG[T>G]TC	18	0	1	0	0	0	0	0	0	0	0	1	0	0	0	0	0	1	0	0	0	0	0	0	0	0	0	0	0	0	9	0	0	2	0	0	0	0	0	0	0	0	0	2	0	0	0	0	0
AG[T>G]TG	16	0	0	0	1	0	0	0	0	0	0	0	0	2	1	0	0	0	0	0	0	0	0	0	0	0	0	0	0	0	10	0	0	0	0	0	0	0	0	0	0	0	0	0	0	0	0	0	0
AG[T>G]TT	22	0	0	0	2	0	0	0	0	0	0	0	0	0	0	1	0	0	1	0	0	0	1	0	2	1	0	0	0	0	24	0	0	0	0	1	1	2	0	1	0	1	0	0	0	0	0	0	0
AT[C>A]AA	54	1	3	4	4	1	2	1	3	5	3	3	4	5	2	3	3	3	3	5	3	3	0	1	7	3	4	3	1	1	124	7	7	10	13	17	7	2	3	12	9	4	4	8	4	8	7	7	3
AT[C>A]AC	23	1	0	2	0	1	3	1	2	2	4	1	5	3	2	0	1	0	0	2	0	0	1	2	1	2	1	1	0	0	125	8	10	3	9	18	2	1	2	15	7	12	2	3	5	5	2	5	0
AT[C>A]AG	35	0	1	0	2	1	0	2	1	1	1	1	1	4	2	4	1	2	3	1	2	0	0	1	6	1	6	0	0	0	157	5	9	3	11	21	5	1	5	9	4	5	0	1	0	1	3	0	2
AT[C>A]AT	61	2	1	3	0	3	3	0	5	5	4	4	5	5	1	1	0	0	1	2	0	2	3	1	8	3	2	3	2	0	226	12	13	14	21	18	11	2	6	22	14	4	1	4	7	3	8	5	0
AT[C>A]CA	36	1	1	1	0	2	3	0	1	1	1	1	4	2	0	1	2	0	1	1	0	2	1	0	3	4	1	1	0	1	119	3	4	3	8	8	6	1	2	4	8	5	0	2	3	4	2	5	1
AT[C>A]CC	45	0	1	1	2	1	0	1	1	1	2	1	2	2	0	1	1	0	1	1	1	1	1	2	3	0	1	0	0	0	82	7	4	3	6	3	5	0	3	7	10	3	1	3	2	1	5	1	3
AT[C>A]CG	6	0	0	0	0	0	0	0	0	1	0	0	0	0	0	0	0	0	0	1	0	0	0	0	1	0	0	0	0	0	5	0	1	1	1	1	1	0	0	1	0	0	0	0	0	0	0	0	0
AT[C>A]CT	38	1	2	1	2	0	1	0	2	1	0	1	2	1	1	0	0	1	0	1	0	2	0	1	4	0	1	1	0	2	114	4	5	6	9	13	7	1	2	9	6	4	1	3	3	3	2	3	2
AT[C>A]GA	9	0	0	0	2	0	0	0	0	0	0	0	1	1	0	0	0	0	0	0	0	0	0	0	1	0	0	0	1	2	13	1	1	0	0	3	0	1	1	1	3	0	0	1	0	2	1	1	0
AT[C>A]GC	8	0	0	0	0	0	0	0	0	0	0	0	0	0	0	0	0	0	0	0	0	0	0	0	0	0	0	0	0	0	12	0	0	0	2	2	0	0	0	0	0	0	0	1	1	0	0	0	0
AT[C>A]GG	9	0	0	0	0	1	0	0	1	0	0	0	0	0	0	0	0	0	0	0	0	1	0	0	1	0	0	0	0	0	17	0	0	2	1	2	1	0	0	0	1	1	0	0	0	0	0	0	0
AT[C>A]GT	9	1	0	0	0	0	0	0	0	0	0	0	0	0	1	0	0	0	0	0	0	0	0	0	0	0	0	0	1	0	20	2	1	3	3	1	3	0	0	2	1	0	0	1	1	1	2	0	0
AT[C>A]TA	65	1	2	4	3	2	2	0	7	7	5	7	7	4	0	1	1	0	1	6	1	2	2	4	3	0	0	0	2	0	125	6	15	14	16	9	11	2	5	21	14	12	1	3	4	5	2	2	3
AT[C>A]TC	63	2	1	6	4	2	2	3	2	1	3	5	2	4	2	0	2	3	0	4	3	3	4	2	4	1	1	3	3	1	116	2	12	9	14	15	10	0	1	12	13	8	2	5	7	4	3	4	1
AT[C>A]TG	56	2	4	9	7	5	3	0	4	5	7	7	5	6	2	3	3	1	2	6	5	4	4	4	11	4	3	2	1	2	170	8	16	11	21	15	13	4	7	19	21	6	1	4	2	1	5	4	1
AT[C>A]TT	113	1	6	10	6	8	6	3	5	4	7	8	3	4	3	1	5	1	1	7	2	2	2	4	7	3	1	0	6	3	281	11	24	15	37	29	14	5	14	35	26	9	3	3	8	5	8	8	2
AT[C>G]AA	31	0	1	0	0	0	2	1	0	0	0	0	0	0	0	1	0	0	1	2	2	9	6	2	26	3	8	1	0	0	1591	36	30	27	68	91	36	11	26	39	30	38	2	3	6	7	5	8	1
AT[C>G]AC	11	0	0	0	0	0	0	0	0	0	0	0	0	0	0	0	0	0	0	0	1	1	0	0	7	2	0	0	1	0	278	9	3	5	9	16	3	0	5	4	8	2	1	1	1	2	1	2	0
AT[C>G]AG	23	0	0	0	0	1	1	0	1	1	0	0	0	1	1	0	1	0	0	0	0	8	0	1	11	0	1	2	0	0	761	16	5	6	24	36	11	3	7	9	7	15	0	0	1	1	0	2	1
AT[C>G]AT	21	0	0	0	0	0	1	0	1	1	1	1	0	0	0	0	0	0	0	0	1	4	1	0	5	1	4	0	1	1	524	7	3	5	16	24	3	2	9	7	6	12	0	2	1	1	1	1	1
AT[C>G]CA	20	1	0	1	0	0	1	0	1	1	2	1	1	0	1	1	1	2	1	0	0	0	2	1	2	0	2	0	2	1	287	10	3	2	7	11	4	3	6	6	7	10	2	3	4	2	2	2	2
AT[C>G]CC	11	0	3	0	1	1	0	0	0	0	0	0	0	1	1	0	0	0	0	1	0	0	1	1	1	0	0	0	0	1	101	2	2	1	2	3	2	0	3	0	4	1	0	2	1	0	1	0	1
AT[C>G]CG	1	0	0	0	0	0	0	0	0	0	0	0	0	0	0	0	0	0	0	0	0	1	0	0	0	0	0	0	0	1	17	2	1	0	0	1	0	1	0	1	1	0	0	0	1	0	0	0	0
AT[C>G]CT	16	0	0	1	2	1	1	0	0	0	0	0	0	0	0	0	0	0	0	0	0	0	0	2	4	0	2	0	0	0	176	6	8	4	9	9	5	0	7	6	5	4	1	1	3	1	1	1	1
AT[C>G]GA	5	0	0	0	0	0	0	0	0	0	0	0	0	0	0	0	0	0	0	0	0	0	0	1	0	0	0	0	0	0	63	0	1	0	2	5	0	0	1	0	0	0	0	1	1	0	0	0	0
AT[C>G]GC	5	0	0	0	0	0	0	0	0	0	0	0	0	0	0	0	0	0	0	0	0	0	0	0	0	0	0	0	0	0	33	0	1	1	0	0	0	0	0	0	0	0	0	0	0	0	0	0	0
AT[C>G]GG	3	0	0	0	0	0	0	0	1	1	1	1	1	0	0	0	0	0	0	0	0	0	0	0	1	0	0	0	0	0	32	1	1	0	2	3	0	1	0	1	1	0	1	1	1	1	2	0	0
AT[C>G]GT	3	0	0	0	0	0	0	0	0	0	0	0	1	0	0	0	0	0	0	0	0	0	0	1	0	0	0	0	0	1	33	2	0	0	2	2	1	0	0	1	1	0	0	0	0	1	0	1	0
AT[C>G]TA	26	0	0	1	2	0	0	0	0	0	0	0	0	0	0	0	0	0	0	1	0	3	4	6	21	2	6	0	0	1	840	25	26	19	49	75	26	2	24	33	28	32	1	3	2	2	7	3	2
AT[C>G]TC	30	0	1	1	0	0	1	0	2	2	2	2	2	0	0	0	0	0	0	0	1	6	2	1	11	2	3	1	0	1	614	15	13	8	31	48	11	3	11	17	13	16	1	2	1	2	3	2	1
AT[C>G]TG	27	0	0	0	1	0	0	1	0	2	2	0	0	1	1	0	1	1	0	2	2	4	2	3	12	1	3	1	0	1	898	27	16	16	36	55	14	6	18	20	17	29	0	4	2	3	4	2	0
AT[C>G]TT	33	1	0	0	1	1	0	0	0	1	0	0	0	0	0	1	0	1	1	1	3	7	6	2	21	2	5	1	4	1	1119	31	33	22	46	69	26	3	23	33	32	33	0	3	1	4	5	1	1
AT[C>T]AA	915	31	30	118	71	90	371	102	116	114	190	137	108	81	10	7	6	8	7	86	2	6	4	4	491	6	3	1	1	1	767	23	43	28	76	56	31	7	12	54	44	26	2	6	5	4	6	3	0
AT[C>T]AC	441	16	24	81	36	38	191	61	42	40	96	51	40	45	3	8	12	5	9	33	2	6	2	9	232	1	5	1	1	1	758	18	38	31	62	58	39	2	14	42	39	25	1	4	2	5	4	6	0
AT[C>T]AG	914	28	26	107	58	94	334	90	127	125	202	134	114	70	4	7	4	4	6	80	5	13	3	6	476	1	8	2	0	3	1187	34	41	34	90	92	49	10	21	68	53	34	2	4	5	6	3	9	3
AT[C>T]AT	930	34	40	137	62	136	427	107	129	128	222	159	116	99	8	11	11	8	10	98	7	10	9	11	539	6	7	0	1	0	1121	33	60	45	92	81	47	5	22	77	61	29	2	6	2	5	7	4	3
AT[C>T]CA	261	14	14	34	25	11	74	19	20	20	33	22	19	23	4	8	6	1	8	25	1	2	1	2	97	0	1	0	0	2	292	14	14	12	22	22	14	0	6	22	16	8	0	1	3	1	1	0	0
AT[C>T]CC	220	9	5	23	10	13	43	17	14	14	26	18	14	11	5	2	4	2	2	12	0	0	2	1	59	3	2	1	1	0	285	6	11	5	18	14	9	0	4	14	9	5	0	0	3	1	3	0	2
AT[C>T]CG	33	0	4	8	1	4	16	2	1	1	4	1	1	1	2	0	2	0	0	1	0	0	0	0	15	0	0	0	0	0	77	2	4	4	2	3	2	0	1	4	3	1	0	1	0	0	1	1	0
AT[C>T]CT	291	5	7	33	14	31	95	27	24	23	32	29	22	26	3	4	9	5	4	18	2	3	2	3	123	3	2	1	0	2	315	10	9	6	24	19	15	0	7	20	14	6	1	5	2	3	7	5	0
AT[C>T]GA	123	2	2	6	7	8	28	3	8	9	12	9	8	3	0	1	0	0	1	2	0	3	1	2	35	0	0	0	0	0	120	5	2	3	5	3	4	0	3	7	5	1	0	0	0	1	0	1	1
AT[C>T]GC	146	1	0	9	5	4	19	8	9	8	7	7	6	7	0	1	0	0	1	5	0	1	1	1	32	3	1	0	0	0	174	6	8	6	11	9	7	1	3	11	6	2	0	0	0	0	0	0	0
AT[C>T]GG	100	1	0	6	3	6	18	8	6	6	6	7	6	4	0	0	0	0	0	1	0	1	0	1	37	0	0	0	0	1	140	3	1	2	6	7	4	0	1	3	2	0	0	0	0	0	1	0	0
AT[C>T]GT	141	0	4	17	7	8	33	14	7	7	15	7	8	4	1	2	1	0	3	9	0	4	0	0	58	2	0	0	0	2	185	13	7	5	7	3	5	2	3	7	5	4	0	0	1	0	1	0	0
AT[C>T]TA	338	6	14	36	29	38	143	39	40	38	77	47	39	22	5	5	1	5	5	22	1	3	1	5	163	1	1	1	0	1	293	12	21	14	31	28	20	1	7	23	19	6	0	1	2	3	1	1	1
AT[C>T]TC	315	13	5	48	16	38	101	28	31	31	65	37	30	30	7	2	7	2	4	34	0	1	3	3	146	1	1	1	1	1	462	16	18	22	36	33	24	3	11	39	33	13	1	5	3	4	3	2	0
AT[C>T]TG	482	17	15	69	19	46	174	53	61	61	111	68	54	38	4	3	9	6	3	35	2	5	4	3	232	4	4	0	0	0	623	11	27	24	62	51	28	2	12	39	33	27	0	3	3	3	1	1	0
AT[C>T]TT	554	16	19	69	37	60	181	50	62	57	104	74	56	42	6	8	6	3	8	47	2	2	5	5	289	3	3	1	1	2	444	14	15	13	25	38	19	2	10	25	26	12	1	5	6	8	3	10	2
AT[T>A]AA	23	1	0	0	1	0	0	1	0	0	1	2	0	0	1	1	0	0	1	1	0	0	1	0	4	0	1	0	0	0	31	1	0	0	2	2	0	0	0	1	1	1	0	0	3	0	1	0	3
AT[T>A]AC	15	1	0	0	0	0	1	0	0	0	0	0	1	1	0	0	0	0	0	0	0	0	1	0	1	0	0	0	0	0	19	1	1	1	3	0	2	0	0	1	1	0	1	1	2	0	1	0	0
AT[T>A]AG	6	0	0	0	0	1	0	0	0	0	1	1	0	1	1	1	0	0	1	1	0	0	0	1	0	0	0	1	0	0	8	0	0	0	1	3	0	0	0	1	0	0	0	0	0	0	0	0	0
AT[T>A]AT	27	2	0	0	1	0	0	0	2	1	1	1	1	2	0	0	0	0	0	0	0	0	1	1	1	1	0	1	1	1	34	4	0	0	2	1	1	0	1	1	0	2	0	1	4	1	2	1	0
AT[T>A]CA	12	0	0	1	0	1	0	0	1	1	1	2	2	0	0	0	0	1	0	0	0	0	0	0	0	0	0	1	0	0	36	2	0	0	0	1	2	0	0	0	2	1	0	1	0	2	1	2	0
AT[T>A]CC	20	0	1	2	0	0	0	1	0	0	0	0	0	0	0	0	0	1	0	0	0	0	0	0	1	0	0	0	0	0	19	1	1	0	0	0	0	0	0	1	1	0	1	0	2	2	1	1	0
AT[T>A]CG	1	0	0	0	0	0	0	0	0	0	0	0	0	0	0	0	0	0	0	0	0	0	0	0	0	0	0	0	0	0	3	0	0	0	0	0	0	1	0	0	0	0	0	0	0	0	0	0	0
AT[T>A]CT	18	0	1	0	1	0	2	0	1	1	2	1	2	0	1	0	0	0	0	0	0	0	1	0	0	0	0	0	0	2	31	2	2	3	3	2	0	0	0	1	3	0	2	1	2	3	4	2	2
AT[T>A]GA	8	0	0	1	0	0	0	0	0	0	0	0	0	1	0	0	0	0	0	0	0	0	0	0	1	0	0	0	0	0	14	0	1	0	0	0	0	0	0	0	0	0	0	2	0	1	0	2	0
AT[T>A]GC	7	0	0	0	0	0	0	0	0	0	0	0	0	0	1	0	0	0	0	0	0	0	1	0	0	0	0	0	0	0	10	0	0	0	0	1	1	0	0	0	0	0	0	0	1	0	0	0	0
AT[T>A]GG	15	0	0	0	0	0	0	0	0	0	0	0	0	0	0	1	0	0	1	0	1	0	0	0	0	0	0	0	0	0	12	1	0	1	0	0	0	0	0	1	1	0	0	0	0	0	1	0	0
AT[T>A]GT	9	0	0	0	0	0	0	0	0	0	0	0	0	0	0	0	0	0	0	0	0	0	0	0	0	0	0	0	0	0	24	0	0	0	1	1	1	0	0	0	0	0	1	2	1	1	2	1	0
AT[T>A]TA	26	0	0	0	1	0	1	2	0	1	0	0	2	0	1	0	0	0	0	0	0	1	0	0	0	2	0	1	0	2	27	1	1	0	1	2	0	0	0	1	1	2	0	0	0	2	0	0	0
AT[T>A]TC	10	1	1	0	0	0	0	0	0	1	0	1	0	0	0	0	0	0	0	1	1	0	0	1	1	0	0	0	0	0	35	0	0	0	1	2	1	0	1	1	1	0	0	2	0	0	1	0	0
AT[T>A]TG	22	0	0	1	0	1	0	0	1	1	2	1	2	0	1	0	1	0	0	1	0	0	1	0	1	0	1	0	0	0	31	1	0	0	0	1	0	0	0	0	1	0	1	3	1	2	1	2	0
AT[T>A]TT	78	1	4	3	3	2	1	2	1	2	3	2	3	0	0	2	0	1	2	1	4	1	0	1	1	0	0	2	0	0	85	0	1	6	3	4	8	1	3	2	2	3	1	4	1	4	6	5	2
AT[T>C]AA	37	0	1	0	0	0	0	1	1	1	1	1	1	1	2	0	1	1	0	0	0	0	0	0	1	0	1	0	1	1	37	1	1	1	1	0	0	0	0	0	1	0	1	2	1	2	1	1	0
AT[T>C]AC	36	0	0	0	0	0	0	1	1	1	1	2	3	1	1	0	0	1	0	0	0	0	0	1	1	0	0	1	0	0	26	0	1	0	0	0	0	0	0	0	1	0	0	0	2	1	0	2	0
AT[T>C]AG	38	0	0	1	0	0	0	1	1	1	1	1	1	0	0	1	0	2	1	1	0	1	0	0	1	0	0	0	0	0	48	1	0	2	1	2	2	0	0	0	0	1	2	1	3	1	3	1	0
AT[T>C]AT	61	0	0	0	1	1	2	0	0	0	2	4	0	0	3	1	0	0	1	1	0	0	0	0	0	0	0	0	0	0	47	0	0	1	0	0	1	0	2	0	0	1	0	0	0	1	0	1	1
AT[T>C]CA	29	1	1	0	1	1	0	1	1	1	0	1	0	0	0	1	1	0	1	0	0	0	0	1	0	0	0	0	1	0	24	0	0	1	0	0	0	0	0	1	0	1	0	1	0	0	0	0	0
AT[T>C]CC	20	0	0	0	0	2	1	0	0	1	0	1	0	2	0	0	0	0	0	0	1	0	0	0	1	1	0	0	0	0	17	1	0	0	0	0	0	0	0	0	1	1	0	1	0	1	0	1	0
AT[T>C]CG	4	0	0	0	0	0	0	0	0	0	0	0	1	0	0	1	0	0	0	0	0	0	0	0	0	0	0	0	0	0	3	0	0	0	0	0	0	0	0	0	0	0	0	0	0	0	0	0	0
AT[T>C]CT	40	0	0	0	1	0	2	0	0	0	0	0	0	1	1	0	0	0	0	0	2	0	0	0	0	1	2	0	2	1	40	0	2	4	3	0	3	0	0	2	2	0	1	2	1	1	1	1	1
AT[T>C]GA	33	0	0	1	0	0	0	0	0	0	0	1	0	0	0	0	0	0	0	1	0	0	1	1	1	0	0	0	0	0	34	0	0	0	0	0	1	0	1	1	0	0	0	1	0	0	0	0	0
AT[T>C]GC	37	0	0	1	2	1	0	0	0	0	0	0	1	1	1	0	1	0	0	0	0	0	0	0	1	1	0	0	0	0	31	1	0	0	0	0	0	0	0	0	0	0	0	1	0	0	0	0	0
AT[T>C]GG	29	0	0	0	0	0	1	0	0	0	0	1	1	0	0	0	0	0	0	0	0	0	0	0	2	0	0	0	0	0	25	0	0	1	0	2	0	0	0	0	0	1	0	0	1	0	0	0	0
AT[T>C]GT	45	0	0	0	1	0	1	1	0	0	1	2	1	0	1	1	0	0	1	1	0	0	0	0	0	0	1	0	0	0	23	0	0	0	1	1	1	0	0	0	0	0	0	0	0	0	0	0	0
AT[T>C]TA	29	1	0	0	0	1	0	0	0	0	1	1	1	1	0	0	0	0	0	0	0	0	0	0	0	0	1	1	0	1	30	0	0	0	0	1	0	0	0	0	0	0	0	1	1	1	0	0	0
AT[T>C]TC	31	0	0	0	0	0	0	0	0	0	0	0	0	1	0	0	1	1	0	0	0	0	1	0	0	0	0	1	0	0	21	2	0	0	0	1	0	0	0	0	1	0	0	0	1	0	0	0	0
AT[T>C]TG	65	0	0	0	0	0	1	0	1	0	1	0	0	0	0	0	0	1	0	1	0	0	0	0	2	0	0	0	0	1	65	2	0	0	1	0	2	1	0	0	0	0	0	0	1	0	0	0	0
AT[T>C]TT	56	0	0	2	0	1	1	1	1	1	1	1	1	0	0	0	3	0	0	2	0	0	0	1	2	1	0	0	1	0	60	2	0	0	0	0	1	0	2	0	0	0	0	0	0	3	2	0	0
AT[T>G]AA	37	1	0	0	0	0	1	0	0	0	2	1	0	1	0	0	0	0	0	1	0	0	0	0	0	0	0	1	1	1	45	0	0	2	1	2	0	1	1	0	0	0	0	1	0	2	0	0	1
AT[T>G]AC	9	0	0	3	1	0	0	0	0	0	0	0	1	0	0	1	0	0	1	0	0	0	0	0	0	0	0	0	0	0	14	0	0	0	0	0	0	0	0	1	0	0	0	0	0	0	0	0	0
AT[T>G]AG	25	0	0	0	0	0	0	0	0	0	0	0	0	1	0	0	0	0	0	0	0	0	0	0	1	0	0	0	0	0	20	0	0	0	0	0	0	1	0	0	0	0	1	2	1	1	0	1	0
AT[T>G]AT	29	0	0	1	0	1	0	0	0	1	2	0	0	0	0	2	1	0	2	0	0	0	0	0	0	1	1	0	1	2	15	0	0	0	0	1	1	0	0	0	0	0	1	2	1	1	1	2	1
AT[T>G]CA	28	0	1	0	1	0	2	0	3	0	0	0	1	0	0	0	0	0	0	0	1	1	0	0	0	0	0	0	1	0	14	0	0	0	0	1	1	0	0	0	0	0	0	0	0	0	0	0	1
AT[T>G]CC	14	0	1	0	0	1	0	1	0	0	0	0	0	0	0	0	0	1	0	0	0	0	0	0	0	0	1	0	0	0	14	1	0	0	0	0	0	0	0	0	0	0	0	1	0	1	0	1	0
AT[T>G]CG	2	0	0	0	0	0	0	0	0	0	0	0	0	0	0	0	0	0	0	0	0	0	0	0	0	0	0	0	0	0	2	0	1	0	0	0	0	0	0	0	0	0	0	0	0	0	0	0	0
AT[T>G]CT	18	1	0	0	0	1	0	0	0	0	0	0	0	0	0	0	0	0	0	0	0	0	1	0	0	0	0	0	0	0	27	0	0	0	0	0	0	0	0	0	0	1	1	1	1	2	2	1	1
AT[T>G]GA	16	0	0	1	2	0	0	1	0	0	1	0	1	1	0	1	1	0	1	4	0	0	0	0	1	0	1	0	0	0	21	0	0	0	0	0	0	0	0	0	0	0	0	0	0	0	0	0	1
AT[T>G]GC	15	0	0	1	1	0	0	0	0	0	0	0	0	0	0	0	0	0	0	0	0	0	0	0	1	0	0	0	0	0	14	0	0	0	0	1	0	0	1	0	0	1	0	0	0	0	0	1	0
AT[T>G]GG	11	0	0	1	0	0	0	0	0	0	0	0	0	1	0	0	0	0	0	0	0	1	0	0	0	0	0	0	0	0	13	1	0	0	1	0	1	0	0	0	0	0	0	0	0	0	0	0	0
AT[T>G]GT	20	0	1	0	0	0	1	0	0	0	1	0	0	0	0	2	0	0	2	0	0	0	0	0	1	0	0	0	1	1	22	0	0	0	1	1	0	0	0	0	0	0	0	0	1	0	1	1	0
AT[T>G]TA	99	1	2	0	2	1	1	0	0	1	0	0	0	2	0	0	1	0	0	3	1	0	0	0	2	0	1	0	1	0	57	0	0	0	0	2	0	1	0	2	0	0	0	2	5	0	0	1	0
AT[T>G]TC	34	0	1	0	0	2	0	0	1	2	1	1	1	0	0	0	0	1	0	3	0	0	0	0	0	0	0	0	3	0	21	1	1	1	0	0	0	2	1	1	3	0	0	0	0	1	2	1	1
AT[T>G]TG	45	1	0	0	0	0	0	0	0	0	0	1	0	1	0	0	0	0	0	2	1	0	0	0	0	0	1	0	0	0	28	1	1	0	1	1	0	0	1	0	0	0	2	3	2	2	3	2	0
AT[T>G]TT	117	2	3	1	3	0	0	3	1	3	1	1	2	0	1	0	1	0	1	4	0	1	0	1	3	1	1	1	2	0	74	4	0	1	0	2	1	1	0	1	3	0	1	3	4	1	3	2	0
CA[C>A]AA	39	2	2	0	2	0	0	0	1	2	2	1	1	3	1	1	0	0	1	4	1	2	0	0	2	0	0	1	1	2	84	3	1	5	2	3	4	0	1	4	6	1	0	1	2	5	0	6	0
CA[C>A]AC	14	1	1	1	0	0	1	1	1	1	1	1	1	3	0	0	0	0	0	1	0	0	0	0	0	0	0	1	0	0	48	1	6	1	3	1	3	1	0	1	2	0	0	2	2	0	3	1	1
CA[C>A]AG	26	1	0	0	0	0	1	0	3	2	2	3	2	1	0	0	1	1	0	0	3	0	2	0	3	0	0	0	1	0	56	0	6	4	4	3	4	0	0	8	5	0	0	1	4	1	2	3	1
CA[C>A]AT	22	1	0	0	1	0	0	0	0	0	0	0	2	1	0	1	0	0	1	0	1	0	0	1	1	0	0	1	1	1	41	2	9	5	6	5	4	0	2	6	7	2	0	3	1	1	2	3	1
CA[C>A]CA	33	0	1	0	0	1	1	0	0	1	0	0	0	0	0	0	0	1	0	4	0	0	1	1	0	0	0	0	0	0	74	4	4	5	2	5	6	0	2	4	4	1	1	2	2	5	4	4	1
CA[C>A]CC	47	0	0	1	0	0	0	2	0	0	0	0	1	0	0	0	0	1	0	0	0	0	0	0	1	1	0	0	0	1	53	2	0	3	0	1	0	0	1	2	1	0	0	2	0	2	3	1	0
CA[C>A]CG	7	0	0	0	0	0	1	0	0	0	0	0	0	0	0	0	0	0	0	0	0	0	0	0	0	0	0	0	0	0	14	0	0	0	0	3	0	0	0	0	0	0	0	0	0	1	0	0	0
CA[C>A]CT	41	0	1	0	0	0	0	1	0	0	2	1	0	0	1	0	0	0	0	1	0	1	0	1	1	0	2	2	0	0	67	3	3	3	6	1	2	2	2	6	3	1	0	0	1	1	5	0	0
CA[C>A]GA	10	0	1	1	1	1	0	0	0	0	0	0	0	1	0	0	0	0	0	0	0	0	0	0	0	0	0	0	0	0	14	0	3	2	0	1	0	0	1	0	1	0	1	1	0	1	2	1	0
CA[C>A]GC	13	0	0	0	1	0	0	0	0	0	0	0	0	0	0	0	0	0	0	0	0	1	0	0	0	0	0	0	0	0	21	0	1	0	1	0	1	0	1	2	1	0	0	0	0	0	0	0	0
CA[C>A]GG	9	0	0	0	0	0	0	0	0	0	0	0	0	0	0	0	0	0	0	0	0	0	0	0	0	0	0	0	0	0	14	1	0	0	1	1	4	0	0	0	0	0	1	2	1	0	1	2	0
CA[C>A]GT	20	0	0	0	1	0	1	0	0	0	0	0	0	0	0	0	0	0	0	1	0	0	0	0	0	0	0	0	0	0	23	2	1	0	0	3	0	0	0	0	0	0	0	0	1	0	1	1	0
CA[C>A]TA	17	1	0	1	3	0	0	0	0	0	0	1	0	0	1	0	0	0	0	0	0	0	0	0	1	2	0	1	0	0	26	0	1	0	1	4	0	0	4	2	1	0	0	1	0	2	1	1	0
CA[C>A]TC	18	1	0	1	0	0	0	0	1	1	0	1	0	0	1	0	0	1	0	1	0	0	1	1	0	1	0	0	0	0	21	2	1	1	0	0	2	0	2	0	0	2	0	0	1	1	2	0	0
CA[C>A]TG	21	3	2	0	0	2	1	0	1	2	0	0	0	0	0	0	1	0	0	0	0	1	0	0	0	0	1	0	0	0	53	3	7	6	6	3	5	0	5	5	7	1	0	1	0	2	0	4	3
CA[C>A]TT	23	0	3	1	0	4	2	0	1	1	1	3	1	0	0	1	0	0	1	2	0	0	0	0	2	0	0	0	1	0	57	2	4	2	4	4	3	1	3	4	5	1	0	3	0	4	3	0	0
CA[C>G]AA	18	0	0	1	0	1	0	2	3	1	0	0	0	0	0	0	0	0	0	3	0	0	1	0	0	0	1	0	0	0	47	1	2	1	2	2	2	0	1	1	2	2	2	2	2	4	1	3	0
CA[C>G]AC	12	0	0	0	1	0	0	1	0	0	0	0	0	0	0	0	0	0	0	1	0	1	0	0	0	0	0	0	0	0	26	0	1	0	0	0	0	1	0	2	2	1	0	0	0	0	2	0	0
CA[C>G]AG	29	0	1	1	1	0	3	0	0	0	2	2	0	2	0	1	0	0	1	1	0	0	0	0	1	1	1	0	1	0	74	1	3	3	5	4	1	0	2	2	1	2	0	2	0	3	2	2	1
CA[C>G]AT	10	0	0	1	3	0	1	0	0	0	1	0	1	1	0	0	1	0	0	0	0	0	0	0	1	0	0	0	1	1	36	2	0	2	1	3	0	1	1	0	2	0	0	2	0	0	0	0	0
CA[C>G]CA	19	0	0	1	0	0	0	0	0	0	0	1	0	0	0	0	0	1	0	3	0	0	0	0	1	0	1	0	0	1	45	0	1	4	2	0	3	0	0	2	2	1	2	3	3	2	5	2	2
CA[C>G]CC	17	0	0	0	0	0	0	0	1	1	1	1	0	1	1	0	1	1	0	1	0	0	0	0	1	0	0	1	0	0	28	1	0	1	2	0	2	0	3	2	0	1	0	1	0	1	1	1	0
CA[C>G]CG	5	0	0	0	0	0	0	0	0	0	0	0	0	0	0	0	0	0	0	0	0	0	0	0	0	0	0	0	1	0	7	0	0	0	0	0	0	0	0	0	0	0	0	0	0	0	0	0	0
CA[C>G]CT	18	0	0	0	0	0	0	0	0	0	0	2	0	0	0	0	0	1	0	0	0	0	0	0	0	0	1	0	0	1	40	0	2	0	0	4	0	0	0	1	3	0	0	0	0	1	0	1	1
CA[C>G]GA	7	0	0	0	0	0	0	0	0	1	0	0	0	0	0	0	0	0	0	0	0	0	0	0	0	0	0	0	0	1	21	0	0	0	0	1	0	0	0	0	1	1	0	1	0	0	1	0	0
CA[C>G]GC	7	0	0	0	0	0	0	0	0	0	0	0	1	0	0	0	0	0	0	0	0	0	0	0	0	0	0	0	0	0	22	0	0	0	0	1	1	0	0	0	0	0	0	0	2	0	1	0	0
CA[C>G]GG	6	0	0	0	0	0	0	0	1	1	1	1	1	0	0	0	0	0	1	0	0	0	0	0	0	0	0	0	0	0	15	0	1	0	1	0	0	0	1	0	0	0	0	0	0	0	0	0	1
CA[C>G]GT	10	0	0	0	0	0	0	1	0	0	0	0	0	0	0	1	0	0	1	0	0	0	0	0	1	1	0	0	0	0	23	1	1	2	1	2	3	0	1	2	1	1	0	1	2	0	2	0	1
CA[C>G]TA	16	0	0	0	0	0	1	0	0	0	0	0	0	0	0	0	0	1	0	0	0	0	0	0	0	0	0	1	0	1	45	0	0	0	3	2	0	0	1	0	2	2	0	1	3	1	1	1	0
CA[C>G]TC	27	0	0	0	0	0	0	0	0	1	0	0	0	0	1	0	0	0	0	1	0	0	0	0	2	0	1	0	0	0	36	1	2	0	1	1	0	0	0	1	2	0	0	0	1	0	0	0	0
CA[C>G]TG	27	0	0	1	0	0	0	0	2	2	0	0	0	1	1	0	0	2	0	0	0	0	1	0	0	0	0	0	0	0	73	1	7	1	2	2	2	1	0	2	4	3	0	1	1	2	1	2	0
CA[C>G]TT	29	1	0	0	0	1	3	1	0	0	1	1	1	0	1	0	1	1	0	0	0	1	0	0	1	1	0	0	0	0	65	0	0	2	4	3	1	0	3	0	0	3	1	2	2	0	1	2	0
CA[C>T]AA	117	2	2	5	7	5	5	7	3	3	9	5	4	11	4	0	3	1	0	7	1	2	0	1	15	0	0	1	1	1	79	1	2	1	5	0	3	2	0	2	6	0	1	2	4	2	2	1	2
CA[C>T]AC	108	4	2	4	4	3	5	1	5	6	5	7	7	5	0	0	0	0	0	5	0	1	3	1	5	1	2	0	1	2	98	0	5	4	4	0	3	0	1	4	4	0	1	2	3	1	1	3	0
CA[C>T]AG	163	6	1	4	8	3	20	2	6	9	4	6	9	2	1	2	5	1	2	6	1	0	2	2	13	0	0	0	0	1	125	2	6	2	8	1	2	1	1	7	4	4	0	0	0	0	0	1	1
CA[C>T]AT	168	6	4	6	7	6	10	5	8	8	8	7	12	3	1	0	2	2	0	4	0	2	0	2	20	1	2	0	0	2	128	3	4	3	3	4	2	0	2	4	1	2	1	1	2	4	5	3	0
CA[C>T]CA	126	1	1	5	3	2	1	2	2	3	1	1	6	5	3	0	0	0	0	4	0	1	0	1	8	0	0	0	2	0	97	0	4	2	0	4	1	0	0	3	2	0	1	2	2	4	2	4	0
CA[C>T]CC	91	1	2	2	0	1	6	3	3	2	6	6	7	2	1	2	2	0	2	7	0	1	1	2	4	0	0	1	1	0	110	0	1	0	2	1	2	0	0	0	3	0	0	0	0	1	1	0	1
CA[C>T]CG	21	1	0	0	0	1	0	1	1	2	2	1	1	0	0	1	0	0	1	0	0	0	0	0	3	0	1	0	0	0	19	0	0	0	0	0	0	0	0	0	0	0	0	0	0	0	0	0	0
CA[C>T]CT	136	4	2	3	5	4	8	5	7	7	10	6	6	2	0	0	3	1	0	8	0	0	2	1	4	1	2	0	0	1	128	1	2	1	4	4	1	1	0	1	2	1	0	0	1	1	0	0	0
CA[C>T]GA	165	1	0	0	2	2	2	0	0	1	0	0	0	1	0	0	0	0	0	0	1	0	1	0	2	0	0	0	1	0	155	0	1	1	0	0	0	0	0	3	2	1	0	1	1	3	2	3	3
CA[C>T]GC	227	0	2	0	2	1	1	2	2	2	4	2	3	1	1	0	0	1	0	4	1	0	0	0	1	0	0	0	0	0	258	3	3	1	2	1	4	0	1	2	2	3	2	3	3	2	3	3	0
CA[C>T]GG	200	1	0	1	1	1	5	0	3	3	2	2	2	1	0	0	1	1	0	1	0	0	2	1	4	0	0	0	0	2	194	2	0	4	2	4	4	3	0	1	1	2	1	1	2	0	2	0	0
CA[C>T]GT	164	2	0	0	1	1	2	0	0	1	0	1	0	2	0	0	0	0	0	1	0	0	1	1	3	1	1	0	0	0	168	0	3	2	3	5	1	0	1	3	3	1	1	1	2	1	2	1	0
CA[C>T]TA	51	0	1	1	0	4	2	1	3	2	1	2	1	1	0	0	2	1	0	3	0	2	0	2	1	0	0	3	0	0	48	0	1	2	0	0	0	0	1	1	1	1	2	1	3	1	2	2	0
CA[C>T]TC	94	1	0	3	1	2	1	0	2	0	2	1	2	1	1	1	0	1	1	3	0	0	0	1	3	0	0	2	0	0	82	1	0	1	0	1	2	0	1	3	0	1	0	2	2	0	1	0	0
CA[C>T]TG	114	1	2	4	3	4	8	1	5	6	9	6	8	3	5	1	0	2	1	5	2	2	4	2	7	1	1	4	1	2	119	6	4	1	5	5	2	0	1	4	4	2	2	2	4	5	4	5	3
CA[C>T]TT	91	3	3	3	7	7	6	3	5	3	4	2	2	4	2	1	1	1	1	2	0	0	1	1	9	0	0	0	0	1	112	3	3	2	3	4	5	1	1	3	3	2	1	1	3	1	1	0	0
CA[T>A]AA	25	0	1	0	0	0	1	0	0	0	0	1	0	0	0	0	0	0	0	1	0	0	1	1	2	0	1	0	0	1	27	0	2	0	4	0	0	0	0	0	2	2	0	0	0	0	0	0	0
CA[T>A]AC	11	0	0	0	0	0	0	1	0	0	0	1	0	0	0	0	0	0	0	3	0	0	0	0	4	0	0	0	0	0	13	1	1	0	0	0	0	0	0	0	0	0	0	0	0	0	0	0	0
CA[T>A]AG	10	0	0	0	1	1	0	0	1	1	0	0	0	1	0	0	0	0	0	0	0	0	0	1	0	0	0	0	0	0	20	0	0	0	1	1	0	0	0	0	0	0	0	0	0	0	0	2	1
CA[T>A]AT	11	0	0	0	0	0	0	0	0	0	0	0	0	0	0	0	0	0	0	0	0	0	0	0	0	0	0	0	2	0	23	0	0	0	1	0	0	0	0	0	1	2	0	0	1	0	0	0	0
CA[T>A]CA	28	1	0	0	1	0	1	1	0	0	0	0	1	0	0	0	0	0	0	0	0	2	0	0	0	2	0	0	0	0	26	3	0	1	1	0	0	2	0	0	1	0	0	0	0	0	1	1	0
CA[T>A]CC	22	0	0	0	0	0	0	0	1	1	1	1	1	0	0	0	1	0	0	0	0	0	0	1	0	0	0	0	0	0	20	0	0	1	1	0	1	0	0	0	0	1	0	0	1	0	0	0	0
CA[T>A]CG	2	0	0	0	0	0	0	0	0	0	0	0	0	0	0	0	0	0	0	0	0	0	0	0	0	0	0	0	0	0	1	0	0	1	1	0	0	0	0	0	0	1	0	0	0	0	0	0	0
CA[T>A]CT	20	0	0	1	0	1	1	1	1	1	1	1	2	0	0	0	2	2	0	0	2	0	0	0	0	0	0	0	0	1	52	0	1	2	1	1	0	1	0	0	0	0	0	0	0	0	1	0	0
CA[T>A]GA	21	1	1	0	0	0	0	0	0	0	1	0	0	0	1	0	1	0	0	1	0	0	0	0	0	0	0	0	0	0	27	0	1	0	0	1	0	0	0	0	1	0	0	0	1	0	3	1	0
CA[T>A]GC	13	1	0	0	0	0	0	0	1	1	1	1	1	0	0	0	1	0	0	0	0	0	0	1	1	0	0	0	0	0	19	0	1	0	0	0	0	0	1	2	0	0	0	0	0	0	1	0	0
CA[T>A]GG	14	0	0	0	1	0	0	0	2	1	0	0	0	0	1	1	0	0	1	2	0	1	0	0	0	0	0	0	0	0	22	0	0	0	0	1	0	0	0	0	0	0	0	0	0	1	1	0	0
CA[T>A]GT	34	0	1	0	0	0	0	0	0	0	0	0	0	0	0	1	0	0	1	0	0	0	0	0	1	0	0	0	0	1	35	0	1	1	1	0	0	0	0	0	0	0	0	1	0	1	0	0	0
CA[T>A]TA	11	1	0	1	1	1	1	0	1	1	1	1	1	0	1	0	0	0	0	0	0	1	0	0	0	0	0	0	0	0	19	0	0	0	0	0	2	0	0	0	0	1	2	2	2	2	1	2	1
CA[T>A]TC	14	0	0	0	0	0	0	0	1	1	0	0	1	1	0	0	0	0	0	1	0	0	0	0	0	0	0	0	1	0	12	2	0	0	0	2	0	0	1	1	0	1	0	0	0	0	2	0	0
CA[T>A]TG	7	0	0	0	0	1	1	0	1	1	1	1	1	0	2	0	0	1	0	0	1	0	0	1	0	0	0	0	0	0	27	0	1	1	0	0	0	0	0	0	0	0	0	0	0	1	0	0	0
CA[T>A]TT	24	0	0	1	0	2	1	2	0	0	0	0	0	1	1	0	1	0	0	0	0	1	0	0	1	0	0	0	1	0	31	1	1	1	1	2	0	0	1	1	1	0	0	2	0	1	0	0	1
CA[T>C]AA	62	0	1	0	1	2	1	1	2	3	3	4	3	4	0	1	1	1	1	2	0	0	0	0	0	1	2	1	1	2	69	2	1	0	1	0	0	1	0	2	0	1	1	2	2	2	2	2	0
CA[T>C]AC	63	0	1	1	1	0	0	1	0	0	1	0	0	3	1	1	0	0	1	1	0	1	0	4	1	1	1	2	0	1	54	0	0	2	0	1	0	0	0	0	0	0	0	0	0	1	1	1	0
CA[T>C]AG	123	0	1	0	1	2	0	0	4	4	2	2	3	0	2	0	0	0	0	2	0	0	1	0	0	0	0	0	0	1	114	0	0	0	0	1	1	0	0	0	1	2	0	1	1	1	0	1	1
CA[T>C]AT	85	2	0	1	0	1	1	1	1	1	1	1	3	2	2	2	1	0	1	0	1	3	0	0	3	1	0	0	0	0	85	0	1	0	3	0	0	0	0	0	0	0	1	2	4	4	3	3	0
CA[T>C]CA	43	0	1	1	0	0	0	0	2	4	2	2	2	1	1	0	0	0	0	0	0	1	0	0	0	0	1	0	0	0	29	0	0	0	0	1	0	0	0	0	0	0	0	0	0	0	1	0	0
CA[T>C]CC	33	0	1	0	3	1	1	0	1	0	1	1	0	2	0	0	0	0	0	0	0	0	0	0	0	1	1	2	2	0	25	0	0	0	0	1	0	0	0	0	0	0	0	0	0	0	0	0	0
CA[T>C]CG	3	0	0	0	0	0	0	0	0	0	0	0	0	0	0	0	0	0	0	0	0	1	0	0	0	0	0	0	0	0	2	0	0	0	0	0	0	0	0	0	0	0	0	0	0	0	0	0	0
CA[T>C]CT	58	0	1	0	0	0	1	0	1	1	1	2	1	0	0	1	0	1	1	0	0	0	0	0	0	0	0	1	0	0	77	2	1	1	1	0	0	0	0	1	0	0	0	0	0	0	0	0	0
CA[T>C]GA	89	1	0	1	1	3	1	0	2	0	0	0	0	0	1	0	2	0	0	1	0	0	1	0	2	1	0	0	0	0	82	0	1	1	0	1	1	1	0	0	0	1	0	2	0	0	3	0	0
CA[T>C]GC	81	0	1	2	0	0	1	0	0	0	1	1	0	1	0	1	1	0	1	2	0	0	2	0	0	0	0	0	0	1	63	1	0	0	2	0	0	0	0	0	1	0	0	0	1	0	0	0	0
CA[T>C]GG	115	0	0	2	0	2	1	0	0	0	0	2	2	2	1	0	0	0	0	0	0	0	0	1	1	0	0	1	1	1	128	1	0	0	2	0	1	0	0	2	1	0	1	1	2	1	2	1	0
CA[T>C]GT	136	1	0	0	0	1	0	0	2	2	3	3	3	2	2	1	0	1	1	2	0	0	0	0	1	0	0	1	0	0	136	0	1	2	1	0	0	0	0	1	1	0	0	0	0	0	0	0	1
CA[T>C]TA	44	1	0	0	0	0	0	0	2	2	0	0	0	1	1	0	0	0	0	0	0	0	0	0	0	0	0	0	1	2	46	0	1	1	0	0	1	0	0	2	3	0	0	0	0	0	1	0	0
CA[T>C]TC	36	0	0	0	0	1	0	0	0	0	0	0	1	1	0	1	0	1	1	1	0	0	0	0	0	1	0	1	0	0	37	2	0	1	0	0	0	0	0	0	0	0	0	0	1	1	1	1	2
CA[T>C]TG	171	0	0	1	1	0	3	1	2	1	2	1	1	0	1	0	0	0	0	0	1	0	1	0	1	0	0	1	0	0	177	0	0	0	1	0	0	0	0	0	0	0	0	0	0	0	0	1	1
CA[T>C]TT	82	1	1	0	1	0	1	0	1	2	0	1	0	0	0	1	1	1	1	4	1	2	0	0	3	0	1	0	2	3	82	0	2	0	2	1	0	0	0	1	2	1	0	0	1	0	0	1	0
CA[T>G]AA	16	0	0	0	0	0	0	0	0	0	0	0	0	0	0	0	1	0	0	0	0	0	0	0	1	0	0	0	1	1	13	0	0	0	0	0	1	1	0	1	1	0	0	0	1	0	0	0	0
CA[T>G]AC	2	0	0	0	0	0	0	0	0	0	0	0	0	1	0	0	0	0	0	0	0	0	0	0	0	0	0	0	0	0	3	0	0	0	0	0	0	0	0	0	0	0	0	0	0	0	0	0	0
CA[T>G]AG	11	0	0	0	1	0	0	0	1	1	1	1	1	0	1	0	0	0	0	1	0	1	0	0	0	0	0	0	0	1	14	0	0	0	0	0	0	0	0	0	0	0	0	1	0	0	0	0	0
CA[T>G]AT	7	0	0	0	0	0	0	0	0	0	0	0	0	0	0	0	0	0	0	0	0	0	0	0	0	0	0	1	0	0	5	0	1	0	0	0	1	0	0	0	0	1	0	1	0	1	0	1	0
CA[T>G]CA	14	0	0	0	1	0	1	0	0	0	0	0	0	0	0	0	0	0	0	0	0	0	0	0	0	0	0	0	0	0	11	1	0	0	0	0	0	1	0	0	0	0	0	0	0	1	0	0	0
CA[T>G]CC	6	0	0	0	0	0	0	0	0	0	0	0	0	0	0	0	0	0	0	0	1	0	0	0	0	0	1	0	0	0	7	0	0	0	0	0	0	0	0	0	0	0	0	0	0	0	0	0	0
CA[T>G]CG	0	0	0	0	0	0	0	0	0	0	0	0	0	0	0	0	0	0	0	0	1	0	0	0	0	0	0	0	0	0	0	0	0	0	0	0	0	0	0	0	0	0	0	0	0	0	0	0	0
CA[T>G]CT	10	0	1	0	0	0	0	0	0	0	1	0	0	0	0	0	0	0	0	0	0	0	0	0	0	0	0	0	0	0	11	0	1	0	0	0	0	0	0	1	0	0	0	1	0	1	0	0	0
CA[T>G]GA	17	0	0	0	0	0	0	0	0	0	0	0	1	0	0	1	0	0	1	0	1	0	0	0	0	0	0	0	1	0	24	0	1	0	0	0	0	0	0	0	0	0	0	1	0	0	0	0	0
CA[T>G]GC	18	0	0	0	0	0	0	0	0	0	0	0	1	1	0	0	1	0	0	0	0	0	0	0	0	0	1	0	0	0	11	0	0	0	0	1	0	0	0	0	0	0	0	1	0	0	1	0	0
CA[T>G]GG	11	0	0	0	1	0	0	0	0	0	0	0	0	0	0	0	0	0	0	0	0	0	0	0	1	0	0	0	1	0	16	0	0	1	0	0	1	0	0	0	0	0	0	0	0	0	0	0	0
CA[T>G]GT	25	1	0	0	0	0	0	0	1	1	1	1	1	0	0	0	0	1	0	1	0	0	0	2	0	0	0	0	0	0	21	0	0	0	1	1	0	0	0	2	0	0	0	0	2	0	0	1	0
CA[T>G]TA	23	0	0	0	1	0	0	0	0	0	1	0	0	0	0	0	0	0	0	0	0	0	0	0	0	1	0	0	0	0	16	0	0	0	0	0	0	0	0	0	0	0	0	0	0	0	0	0	0
CA[T>G]TC	12	0	0	0	0	0	0	0	0	0	1	0	0	0	0	0	1	0	0	0	0	1	1	0	1	0	0	0	0	0	5	0	0	0	0	0	0	0	0	2	0	0	0	0	0	0	0	0	0
CA[T>G]TG	10	0	0	0	0	0	0	0	0	0	0	0	0	0	0	0	0	0	0	0	1	0	1	0	0	0	0	1	0	0	9	0	0	0	0	0	1	0	0	1	0	0	0	0	0	0	0	0	0
CA[T>G]TT	31	0	2	1	1	0	2	1	0	0	1	0	0	1	2	1	0	0	2	1	0	0	2	0	0	0	0	1	0	0	19	0	1	0	0	0	0	0	0	1	1	1	0	3	0	2	0	2	0
CC[C>A]AA	35	3	2	2	1	4	1	1	4	1	1	1	0	2	2	1	2	1	1	3	1	0	1	0	3	1	0	0	1	0	82	3	6	13	6	4	6	3	1	11	11	0	2	5	8	2	5	3	2
CC[C>A]AC	33	0	2	0	2	0	2	0	0	0	1	2	0	1	0	0	0	0	0	1	1	1	0	0	1	1	0	0	1	1	70	1	5	2	3	0	5	0	3	7	6	0	1	6	6	3	6	3	1
CC[C>A]AG	61	2	3	5	6	2	5	3	7	6	5	6	9	8	4	2	2	0	2	7	4	3	1	2	5	2	2	2	4	0	98	5	6	3	8	6	6	0	5	5	5	1	0	4	3	3	4	9	1
CC[C>A]AT	35	1	0	0	0	1	0	1	1	1	2	1	3	0	1	2	1	0	2	5	0	1	1	0	0	0	1	1	0	1	52	2	6	5	5	3	5	2	3	4	6	1	1	2	1	4	3	2	1
CC[C>A]CA	44	0	0	0	1	2	1	0	0	0	0	1	1	0	1	0	0	0	0	2	2	0	0	0	1	0	0	0	1	0	66	3	8	2	2	5	2	0	1	8	12	1	0	4	5	3	8	3	0
CC[C>A]CC	22	1	0	0	1	0	0	0	0	0	0	0	0	0	0	0	1	0	0	0	0	0	0	1	2	0	0	1	0	1	45	0	1	1	0	4	2	0	0	0	1	1	1	3	3	2	2	1	1
CC[C>A]CG	3	0	0	0	0	0	0	0	0	0	1	0	1	0	0	0	0	0	0	0	0	0	0	0	1	0	0	0	1	0	11	0	2	0	3	1	0	1	0	1	0	0	0	0	0	0	0	0	0
CC[C>A]CT	30	0	0	0	0	1	0	0	1	0	0	0	0	0	0	0	0	1	0	0	1	0	0	0	1	0	1	0	0	0	45	0	5	3	3	2	2	1	1	8	5	0	0	1	0	0	1	0	0
CC[C>A]GA	8	0	1	1	0	1	0	1	0	0	0	0	0	2	0	0	0	0	0	1	0	1	1	0	1	0	0	0	0	1	14	0	0	1	1	0	1	0	2	2	0	1	0	2	0	1	0	2	0
CC[C>A]GC	16	0	0	0	0	1	0	0	0	0	0	0	1	0	0	0	0	0	0	0	0	0	0	0	0	0	1	0	0	0	18	0	1	0	0	0	0	1	1	1	1	0	0	1	1	1	2	1	0
CC[C>A]GG	25	0	1	0	1	0	1	0	0	0	1	1	0	4	0	0	2	0	0	1	0	1	0	1	0	0	0	0	1	1	27	1	2	1	2	2	0	0	1	1	1	2	0	0	1	0	2	0	0
CC[C>A]GT	14	0	0	1	0	1	0	0	0	0	0	0	0	0	0	0	0	0	0	0	0	0	0	0	0	0	0	0	1	0	11	0	0	0	0	1	0	1	0	1	1	1	0	0	0	1	0	0	0
CC[C>A]TA	19	1	1	1	1	3	0	0	3	3	4	3	4	6	1	1	1	1	1	0	0	0	0	1	1	2	0	0	1	0	31	2	0	2	3	3	2	0	1	5	3	2	1	1	1	1	5	2	0
CC[C>A]TC	28	0	1	0	1	3	0	0	1	1	3	1	0	1	0	1	0	1	1	1	0	0	1	0	1	0	2	0	0	0	38	0	5	1	1	2	1	0	2	2	1	0	0	1	1	1	0	3	0
CC[C>A]TG	28	0	1	5	4	2	0	1	4	4	2	2	1	1	1	1	1	1	1	5	0	1	0	1	0	0	3	1	1	1	42	5	7	4	2	6	2	1	1	9	3	2	1	1	1	1	2	1	0
CC[C>A]TT	30	1	0	3	1	0	0	0	2	3	3	4	4	1	3	1	0	1	1	4	0	1	0	1	2	1	2	0	2	1	40	2	6	2	5	5	2	1	1	4	7	1	0	2	0	0	8	0	1
CC[C>G]AA	21	0	0	0	0	0	1	0	0	1	1	0	1	1	0	0	0	0	0	0	0	1	0	2	1	0	0	0	0	1	75	3	2	3	5	1	5	0	2	3	4	0	0	0	0	1	2	1	0
CC[C>G]AC	26	0	0	0	0	0	0	0	0	0	0	0	0	0	0	0	0	0	0	0	0	0	0	0	0	0	0	0	0	0	32	1	0	0	0	0	1	0	0	1	0	0	0	1	2	0	0	4	0
CC[C>G]AG	30	0	0	0	0	0	0	0	1	1	0	0	0	1	0	0	0	1	0	1	0	0	0	2	0	0	1	0	1	0	120	0	2	1	3	5	3	0	1	4	1	1	0	0	0	0	5	0	1
CC[C>G]AT	12	0	0	0	0	0	0	0	0	0	0	1	0	0	0	0	0	0	0	0	0	0	0	0	0	1	0	0	0	0	23	0	2	2	1	2	1	1	0	1	1	1	2	0	1	1	1	3	0
CC[C>G]CA	42	1	0	0	0	0	0	1	0	0	0	0	0	0	0	1	0	0	1	0	0	1	1	0	0	0	0	0	0	1	66	1	1	2	1	1	2	0	1	0	1	1	0	0	2	0	2	1	2
CC[C>G]CC	41	0	0	0	0	0	0	0	1	1	1	0	0	0	0	0	0	0	0	0	0	0	0	0	0	0	0	1	0	0	46	1	0	0	1	3	0	1	1	3	1	0	0	0	1	0	0	1	0
CC[C>G]CG	7	0	0	0	0	0	1	0	0	0	0	0	0	0	0	0	0	0	0	0	0	0	0	0	0	0	0	0	0	0	11	0	0	0	1	0	0	0	0	0	0	0	0	0	1	0	0	0	0
CC[C>G]CT	48	0	1	0	0	0	0	0	0	0	0	1	0	1	0	0	0	0	0	1	0	0	0	0	1	0	0	0	0	0	48	0	0	1	0	1	2	0	1	0	1	2	0	1	1	1	0	1	0
CC[C>G]GA	14	0	0	0	0	0	0	0	0	0	0	0	0	0	0	0	0	0	0	0	0	0	0	0	0	0	0	0	0	0	22	0	1	0	0	0	1	0	0	2	1	0	0	0	0	0	0	0	0
CC[C>G]GC	16	0	0	0	0	0	0	0	0	0	0	0	0	0	0	0	0	0	0	0	0	0	0	0	1	0	0	0	0	0	32	0	1	1	0	0	1	0	1	2	0	2	0	0	0	0	0	0	0
CC[C>G]GG	11	0	0	0	0	0	0	0	0	0	0	0	0	0	0	0	0	0	0	0	0	0	0	0	1	0	0	0	0	0	20	2	0	0	0	0	0	0	0	1	0	0	0	1	0	2	3	0	0
CC[C>G]GT	9	0	0	0	0	0	0	0	0	0	0	0	0	0	0	0	0	0	0	0	0	0	0	0	1	0	0	0	0	0	17	0	1	0	2	0	0	0	1	0	1	0	0	0	0	0	0	0	0
CC[C>G]TA	15	0	0	1	0	0	0	0	0	0	0	0	0	0	0	0	0	1	0	0	0	0	1	0	0	0	1	0	0	0	54	1	0	1	5	3	0	0	0	1	0	0	0	1	0	0	0	0	0
CC[C>G]TC	26	0	0	0	1	0	1	1	0	0	0	0	0	1	0	0	0	0	0	0	1	0	0	0	1	0	0	1	0	0	54	1	3	1	3	1	2	0	0	1	1	1	1	1	1	2	2	1	0
CC[C>G]TG	27	1	1	0	1	0	1	0	1	1	2	1	1	0	1	0	0	0	0	0	0	1	2	0	1	0	2	0	0	0	71	3	2	2	2	5	2	0	1	1	1	1	0	2	0	1	1	2	0
CC[C>G]TT	25	1	0	1	1	0	0	0	0	2	0	0	0	0	0	0	0	0	0	2	1	0	0	0	1	0	0	0	0	1	65	1	3	4	2	1	6	0	0	3	2	2	0	0	1	0	2	0	1
CC[C>T]AA	132	5	3	4	8	7	19	4	8	7	9	9	7	4	2	4	3	2	4	8	1	1	1	1	21	1	0	0	1	0	101	2	4	5	7	0	3	0	0	3	5	1	1	1	2	1	2	0	1
CC[C>T]AC	99	1	0	3	2	5	12	2	3	2	7	5	5	2	2	0	3	1	0	5	1	0	1	1	18	0	0	1	1	0	121	2	9	3	6	4	2	0	0	5	6	1	0	0	0	0	4	1	0
CC[C>T]AG	236	7	6	12	10	15	48	14	11	12	15	17	12	14	6	0	3	5	0	10	0	2	0	2	50	1	2	1	1	1	240	5	5	8	15	11	6	0	1	11	7	5	0	0	2	2	4	1	0
CC[C>T]AT	103	2	3	4	7	8	19	7	10	10	15	11	11	6	0	2	1	0	2	10	1	1	1	2	21	0	0	0	1	0	135	3	1	4	3	14	3	0	6	1	3	2	0	1	2	1	2	3	1
CC[C>T]CA	97	4	2	1	2	5	9	1	3	3	5	4	5	1	1	1	2	0	1	4	0	2	1	1	9	3	1	0	3	0	86	1	5	0	1	4	3	1	0	2	2	0	1	1	2	1	2	1	0
CC[C>T]CC	63	1	0	4	0	3	2	1	0	0	1	1	2	3	0	2	1	1	2	3	0	1	0	1	4	0	0	1	0	1	71	1	1	0	1	0	1	0	0	1	3	1	1	0	0	0	2	1	0
CC[C>T]CG	18	0	0	1	1	0	1	0	0	0	0	1	0	1	2	0	0	0	0	1	0	0	0	0	2	0	0	0	0	0	20	1	1	0	0	2	0	0	0	1	0	0	0	3	0	1	0	0	0
CC[C>T]CT	94	2	3	2	1	5	9	3	1	1	1	2	1	4	1	0	1	0	0	3	0	3	0	1	9	0	2	0	2	2	99	2	4	3	5	3	2	0	3	3	2	1	0	3	2	1	2	1	0
CC[C>T]GA	118	2	1	1	1	2	2	1	1	1	5	3	2	1	0	1	0	0	1	1	0	1	0	1	1	0	0	1	0	0	109	1	1	1	3	1	1	0	1	3	2	1	0	0	0	0	0	1	0
CC[C>T]GC	173	2	0	5	1	4	4	1	5	5	5	6	5	1	0	0	1	1	0	2	0	0	0	0	10	0	0	0	1	0	209	1	2	2	2	2	4	0	2	4	2	2	0	2	0	1	0	1	2
CC[C>T]GG	261	0	2	3	3	2	3	0	6	5	8	6	7	3	0	0	1	0	0	5	0	2	1	2	10	3	1	0	1	1	287	5	5	4	6	5	2	1	4	5	2	3	2	3	2	4	6	3	1
CC[C>T]GT	117	0	1	1	0	0	2	1	4	4	4	4	3	0	0	0	0	0	0	0	0	0	0	0	2	0	1	1	0	0	121	0	2	0	1	2	0	1	0	3	0	0	0	0	0	2	2	4	2
CC[C>T]TA	58	2	2	2	0	0	8	3	0	0	1	0	2	3	2	0	2	1	0	3	0	1	0	0	5	0	0	0	0	0	61	3	1	1	4	1	1	1	1	2	3	0	0	0	1	0	0	0	0
CC[C>T]TC	87	1	0	0	1	3	6	1	2	3	2	2	1	4	2	3	1	2	3	4	1	0	1	0	7	0	0	0	0	1	85	2	1	1	0	3	0	0	1	1	5	1	1	2	1	1	1	1	1
CC[C>T]TG	104	3	3	5	4	7	11	1	5	6	8	6	4	3	4	0	2	1	0	4	0	0	0	0	12	2	3	1	0	1	120	3	7	5	4	7	4	0	1	5	8	1	0	2	1	8	5	4	1
CC[C>T]TT	100	1	4	9	2	1	9	2	2	1	2	1	3	3	3	4	3	0	4	5	0	0	0	0	15	1	1	1	0	1	119	3	5	3	2	0	3	0	0	1	1	0	0	4	2	2	1	1	1
CC[T>A]AA	8	0	0	1	0	0	0	0	0	0	1	0	0	0	0	0	0	0	0	0	0	0	0	0	0	0	0	0	0	0	14	2	0	1	0	0	1	0	0	0	0	1	0	1	0	1	0	0	1
CC[T>A]AC	1	0	0	1	1	1	0	0	1	0	0	0	0	0	0	0	0	0	0	1	0	0	0	0	1	0	1	0	0	1	7	1	3	1	0	0	1	0	0	2	2	0	1	1	1	1	2	1	0
CC[T>A]AG	6	0	0	0	0	0	0	1	0	0	0	0	2	0	0	1	0	0	1	0	0	0	0	0	0	0	0	0	0	0	10	1	1	1	2	0	0	0	0	0	0	0	2	1	1	0	1	0	2
CC[T>A]AT	7	0	0	1	0	0	0	0	0	0	0	0	0	1	0	1	0	0	1	0	0	0	0	0	0	0	0	0	0	0	17	2	0	1	2	1	0	0	2	1	1	0	1	1	1	2	2	2	0
CC[T>A]CA	14	0	1	0	1	0	0	1	0	0	0	0	1	0	1	0	1	0	0	0	0	0	0	0	0	0	0	0	1	0	26	0	0	0	2	2	0	0	1	0	1	0	0	0	0	0	1	0	1
CC[T>A]CC	25	0	0	0	0	0	2	2	0	0	0	0	0	1	0	0	0	0	0	0	0	0	0	0	0	0	0	0	1	0	29	0	0	1	0	1	0	0	1	1	0	0	1	2	1	2	2	2	0
CC[T>A]CG	3	0	0	0	0	0	1	0	0	0	0	0	0	0	0	0	1	0	0	0	0	0	0	0	0	0	0	0	1	1	7	0	1	1	1	0	1	0	0	1	1	0	0	0	0	0	0	0	0
CC[T>A]CT	12	0	0	1	1	1	0	0	3	1	0	0	1	0	0	0	1	0	0	0	0	0	1	0	0	1	0	1	1	0	33	0	0	0	1	2	0	0	0	0	1	1	0	2	0	1	1	1	0
CC[T>A]GA	16	0	0	0	0	0	0	1	0	0	1	0	0	0	0	1	0	0	1	1	0	0	0	0	0	0	0	2	0	1	14	1	4	0	0	1	1	0	0	2	2	1	0	1	1	2	2	2	1
CC[T>A]GC	11	0	0	1	0	0	0	0	0	0	0	0	0	0	0	0	0	0	0	0	0	0	0	0	0	0	0	0	0	0	17	1	2	0	1	0	1	0	1	1	0	0	0	0	1	1	1	1	0
CC[T>A]GG	20	0	0	0	0	0	1	0	1	1	1	1	1	0	0	0	0	0	0	0	0	0	0	0	0	0	0	1	0	0	26	0	1	1	3	1	2	0	1	2	4	0	0	0	0	1	1	0	1
CC[T>A]GT	10	0	0	0	0	0	0	0	0	0	0	1	0	0	0	1	2	1	1	0	0	0	0	0	0	0	1	1	0	0	26	1	0	1	2	3	1	0	1	1	0	0	0	0	0	0	1	0	0
CC[T>A]TA	7	0	0	0	1	0	0	1	0	0	0	0	0	0	0	0	2	0	0	0	0	0	0	0	1	0	0	0	0	0	5	0	0	1	0	1	1	1	0	1	0	1	0	0	0	0	1	0	2
CC[T>A]TC	11	0	0	1	0	1	0	0	0	0	0	0	0	1	1	0	0	0	0	1	0	0	0	0	0	0	0	0	0	0	10	1	1	0	0	2	1	0	0	0	0	0	0	0	0	0	0	0	0
CC[T>A]TG	6	0	0	0	0	1	0	0	0	0	1	1	0	0	1	0	0	0	0	0	1	1	0	0	1	0	1	0	0	0	22	0	0	1	1	1	1	1	0	2	0	0	1	4	0	0	2	1	1
CC[T>A]TT	13	1	0	0	1	0	0	0	0	1	0	2	0	1	0	0	0	0	0	2	0	0	0	0	1	0	0	0	1	0	33	0	1	1	3	2	1	0	0	2	0	1	0	1	1	0	2	1	0
CC[T>C]AA	23	1	1	0	1	0	1	0	0	0	1	0	1	2	0	0	0	0	0	1	0	0	0	2	0	1	0	1	0	0	34	1	0	1	0	0	0	0	0	0	0	1	0	0	0	0	0	0	0
CC[T>C]AC	16	0	0	0	0	1	1	0	0	0	0	0	0	0	2	0	0	0	0	1	0	1	0	0	0	0	1	1	0	1	30	0	0	0	0	0	0	1	0	1	0	0	0	0	0	1	0	2	0
CC[T>C]AG	26	1	1	1	1	0	1	0	2	1	3	3	1	0	0	1	0	0	1	0	0	0	1	1	1	0	0	0	0	2	32	0	0	0	0	0	3	0	0	2	1	0	0	0	0	0	0	0	0
CC[T>C]AT	29	1	0	0	0	0	0	0	3	2	1	2	1	0	1	0	0	0	0	1	0	0	0	0	0	1	0	0	0	0	21	0	1	2	1	1	0	0	0	0	0	0	0	0	1	0	0	0	0
CC[T>C]CA	47	1	0	0	1	1	0	0	1	1	1	1	2	1	0	0	0	0	0	0	0	1	0	0	2	0	1	0	0	0	40	0	0	0	0	2	0	0	0	0	1	0	0	0	0	0	0	0	0
CC[T>C]CC	35	0	0	3	2	0	1	2	0	0	1	2	0	0	0	0	0	1	0	0	0	0	0	0	0	0	0	0	0	0	20	0	0	0	0	1	0	0	0	0	0	0	1	1	2	2	2	2	0
CC[T>C]CG	5	0	1	0	0	0	0	1	0	0	0	0	0	0	1	0	0	0	0	0	0	0	0	0	0	0	0	0	0	0	3	0	0	0	0	0	0	0	0	0	0	0	0	0	0	0	0	0	0
CC[T>C]CT	41	0	1	0	0	0	1	0	3	5	2	1	2	1	0	0	1	1	0	0	0	0	0	0	1	0	0	1	0	0	30	0	0	0	0	0	0	0	0	0	1	0	0	0	2	0	1	2	0
CC[T>C]GA	54	0	1	2	3	1	0	0	1	0	4	0	3	0	1	2	2	1	2	2	0	1	0	0	1	1	0	1	1	0	38	0	2	0	0	0	0	0	0	1	0	1	0	2	0	0	0	0	0
CC[T>C]GC	32	0	0	0	1	0	0	1	0	1	0	0	0	2	0	0	0	1	0	2	0	1	0	0	0	0	0	0	0	0	38	0	1	0	0	0	0	0	0	1	0	1	0	0	0	0	1	0	0
CC[T>C]GG	80	0	1	1	0	0	0	0	0	0	1	0	1	0	1	0	0	0	0	0	0	0	0	0	0	0	0	0	0	0	49	1	1	1	2	0	2	0	0	1	1	0	0	0	0	1	0	0	0
CC[T>C]GT	58	0	0	1	2	1	1	1	3	3	1	3	4	0	1	0	1	0	0	1	1	0	0	0	2	0	0	0	0	0	47	0	0	1	0	1	0	0	1	0	1	1	0	0	0	0	0	0	1
CC[T>C]TA	11	0	0	0	0	0	0	0	0	1	0	2	0	0	0	0	0	0	0	0	0	0	0	0	1	0	0	0	0	0	17	0	0	1	0	0	1	0	0	0	0	0	0	1	0	0	0	0	0
CC[T>C]TC	21	0	0	1	0	0	1	0	0	0	0	0	1	0	2	1	0	0	0	0	0	0	0	1	0	0	0	0	0	0	25	1	1	0	0	0	0	0	0	0	0	1	0	0	0	0	1	0	0
CC[T>C]TG	44	1	0	1	0	0	0	1	0	0	0	0	1	1	0	0	1	0	0	0	0	0	0	2	0	0	1	0	0	0	38	0	0	1	0	0	0	0	0	0	0	0	0	0	0	0	1	0	0
CC[T>C]TT	39	3	1	0	0	0	2	0	2	2	1	4	2	0	1	0	0	0	1	3	0	0	1	0	1	0	1	1	0	0	41	1	0	0	0	0	1	0	0	1	1	1	0	1	0	2	0	0	0
CC[T>G]AA	12	0	1	0	0	0	0	0	1	1	2	1	1	1	0	0	0	0	0	0	0	0	0	0	0	0	1	0	0	0	11	0	0	0	0	0	0	0	0	0	0	0	0	1	0	0	0	0	0
CC[T>G]AC	2	0	0	0	0	0	0	0	0	0	0	0	0	0	0	0	0	1	0	0	0	0	0	1	0	0	0	0	0	0	7	0	1	2	0	0	2	0	0	1	1	0	0	0	0	0	0	0	0
CC[T>G]AG	8	0	0	0	0	0	0	1	0	0	0	0	0	0	0	0	0	0	0	0	0	0	0	0	0	0	0	0	0	0	5	0	0	0	0	0	0	0	0	0	0	0	0	0	0	0	0	0	0
CC[T>G]AT	4	0	0	0	0	0	0	0	0	0	0	0	0	0	0	0	0	0	0	0	1	0	0	0	0	1	0	0	0	0	6	0	0	0	0	0	0	1	0	0	0	0	0	0	2	0	0	0	0
CC[T>G]CA	30	0	0	1	0	0	0	1	0	0	0	1	0	0	0	0	0	0	0	0	0	0	0	0	0	0	0	1	0	0	10	0	0	1	2	1	0	0	0	0	0	0	1	0	1	2	1	1	0
CC[T>G]CC	16	0	0	1	0	0	0	0	1	1	1	1	1	0	0	0	0	0	0	0	1	1	0	0	0	0	0	0	0	0	14	0	0	0	1	0	0	0	0	0	1	0	0	0	0	0	1	0	0
CC[T>G]CG	5	0	0	0	0	0	0	0	0	0	0	0	0	0	0	0	0	0	0	0	0	0	0	0	0	0	0	0	0	0	4	0	0	0	0	0	0	0	0	0	0	0	0	0	0	0	0	0	0
CC[T>G]CT	18	0	0	1	0	0	0	0	0	0	0	0	0	0	0	0	0	0	0	0	0	0	0	0	1	0	0	0	1	0	16	0	0	0	0	0	0	0	0	0	0	0	0	0	0	0	0	0	1
CC[T>G]GA	15	0	0	2	0	1	0	0	0	0	0	0	1	1	0	0	0	0	0	0	0	0	0	0	0	0	0	0	0	0	21	0	0	0	0	0	0	0	0	0	0	0	0	0	0	0	0	0	0
CC[T>G]GC	12	0	0	0	0	0	0	0	0	0	0	2	0	0	0	1	1	0	1	0	0	0	0	0	0	0	1	0	0	0	13	0	1	0	0	0	0	0	0	0	0	0	0	1	0	0	0	0	0
CC[T>G]GG	15	0	0	0	0	1	0	0	1	2	0	2	1	0	0	0	1	0	0	0	0	0	1	0	0	0	0	0	0	0	15	0	0	0	1	0	2	0	1	0	0	0	0	0	0	0	0	0	0
CC[T>G]GT	10	1	0	0	1	0	0	0	1	1	0	0	0	0	0	0	1	0	0	1	1	0	0	0	0	0	0	0	0	0	26	0	1	1	3	0	1	0	0	1	1	0	0	1	0	1	0	1	0
CC[T>G]TA	39	0	0	1	1	0	0	0	1	0	0	0	0	2	2	0	0	0	1	0	0	0	0	0	1	0	0	0	0	0	13	0	0	0	0	1	0	0	0	0	1	1	0	0	0	0	0	0	0
CC[T>G]TC	22	1	1	0	0	1	0	0	1	2	1	1	1	0	0	0	0	0	0	2	0	0	0	0	0	0	0	0	0	0	19	0	0	0	0	0	1	0	1	0	0	1	0	0	0	0	0	0	0
CC[T>G]TG	25	0	0	0	0	0	0	0	0	0	0	0	0	0	0	1	0	0	1	0	0	0	0	0	0	0	0	0	0	1	15	0	0	0	0	0	0	0	0	0	0	0	0	0	2	0	0	0	1
CC[T>G]TT	37	0	0	0	0	0	0	2	0	0	1	1	0	1	0	0	0	1	0	1	0	1	0	0	1	0	0	1	0	0	16	0	0	0	0	0	0	0	0	0	0	1	0	0	0	1	0	1	0
CG[C>A]AA	4	0	0	0	0	0	0	0	0	0	0	0	0	0	0	0	0	0	0	0	0	0	0	0	0	0	0	0	0	1	4	0	0	0	0	1	0	0	0	0	0	0	0	0	0	0	0	0	0
CG[C>A]AC	3	0	0	0	0	0	0	0	0	0	0	0	0	0	1	0	0	0	0	0	0	0	0	0	0	0	0	0	0	0	6	0	0	0	0	1	0	0	0	0	0	1	0	0	0	0	0	0	0
CG[C>A]AG	4	0	0	0	0	0	2	0	0	0	1	0	0	0	1	0	0	0	0	0	0	0	0	0	0	0	0	0	0	0	3	0	2	0	0	0	0	0	0	0	1	0	0	0	0	0	0	0	0
CG[C>A]AT	3	0	0	0	0	0	0	0	0	1	0	0	0	0	0	0	0	0	0	0	0	0	0	0	0	0	0	0	0	0	7	0	0	0	0	0	0	0	0	0	0	0	0	0	1	0	0	0	0
CG[C>A]CA	6	0	0	0	0	0	0	0	0	0	0	0	0	0	0	0	0	0	0	0	0	0	0	0	0	0	0	0	0	0	6	0	0	0	1	0	1	1	0	0	0	0	0	0	0	0	0	0	0
CG[C>A]CC	5	0	0	1	0	0	0	0	0	0	0	0	0	0	0	0	0	0	0	0	0	0	0	0	0	0	0	0	0	0	12	0	1	1	2	0	1	0	0	1	1	0	0	0	1	1	1	1	0
CG[C>A]CG	2	0	0	0	0	0	0	0	0	0	0	0	0	0	0	0	0	0	0	0	0	0	0	0	0	0	0	0	0	0	0	0	0	0	0	0	0	0	0	0	0	0	0	0	0	0	0	0	0
CG[C>A]CT	1	0	0	0	0	0	0	0	0	0	0	0	0	0	0	0	0	0	0	1	0	0	0	0	0	0	0	0	0	1	8	0	1	0	0	0	0	0	0	1	1	0	0	0	0	0	0	0	1
CG[C>A]GA	1	0	0	0	0	0	0	0	0	0	0	0	0	0	0	0	0	0	0	0	0	0	0	0	0	0	0	0	0	0	3	0	0	0	1	0	0	0	0	0	0	0	0	0	0	0	0	0	0
CG[C>A]GC	1	0	0	0	0	0	0	0	0	0	0	0	0	0	0	0	0	0	0	0	1	0	0	0	0	0	0	0	0	0	3	1	0	0	0	0	0	0	0	0	0	0	0	0	0	0	0	0	0
CG[C>A]GG	2	0	1	0	0	0	1	0	0	0	0	0	0	0	0	0	0	0	0	0	0	0	0	0	0	0	0	0	0	0	3	0	0	0	0	0	0	0	0	0	0	0	0	0	0	0	0	0	0
CG[C>A]GT	0	0	0	0	0	0	0	0	0	0	0	0	0	0	0	0	0	0	0	0	0	0	0	0	0	0	0	0	0	0	0	1	0	0	0	0	0	0	0	0	0	0	0	0	0	0	0	0	0
CG[C>A]TA	0	1	0	0	0	0	0	0	0	0	0	0	0	0	0	0	0	0	0	0	0	1	0	0	0	0	0	0	0	0	2	1	0	0	0	0	0	0	0	0	0	0	0	0	1	0	0	0	0
CG[C>A]TC	3	0	0	0	0	0	0	0	1	1	0	1	0	0	0	0	0	0	0	0	0	0	0	1	0	0	0	0	0	0	5	0	0	0	0	0	0	0	0	0	0	0	0	0	0	0	0	0	0
CG[C>A]TG	3	0	0	0	0	0	0	0	0	0	0	0	0	0	0	0	0	0	0	0	0	0	0	1	0	0	0	0	0	0	7	0	0	0	0	0	0	0	1	0	0	0	0	0	0	0	0	0	0
CG[C>A]TT	3	0	0	1	0	0	0	1	0	0	0	0	0	0	0	0	0	0	0	0	0	0	0	0	0	0	0	0	0	0	6	0	0	1	0	1	1	0	0	0	0	0	0	0	0	0	0	0	0
CG[C>G]AA	0	0	0	0	0	0	0	0	0	0	0	0	0	0	0	0	0	0	0	0	0	0	0	0	0	0	0	0	0	0	4	0	0	0	0	0	0	0	0	0	0	0	0	0	0	0	0	0	0
CG[C>G]AC	2	0	0	0	0	0	0	0	0	0	0	0	0	0	0	0	0	0	0	0	0	0	0	0	0	0	0	1	0	0	2	0	0	0	0	0	0	0	0	0	0	1	0	0	0	0	0	1	0
CG[C>G]AG	1	0	0	0	0	0	0	0	0	0	0	0	0	0	0	0	0	0	0	0	0	0	0	0	0	0	0	0	0	0	7	1	0	0	0	0	0	0	0	0	0	0	0	0	0	0	0	0	0
CG[C>G]AT	2	0	0	0	0	0	0	0	0	0	0	0	0	0	0	0	0	0	0	0	0	0	0	0	0	0	0	0	0	0	1	0	0	0	0	0	0	0	0	0	0	0	0	0	0	0	0	0	0
CG[C>G]CA	4	0	0	0	0	0	0	0	0	0	0	0	0	0	0	0	0	0	0	0	0	0	0	0	0	0	0	0	0	0	4	1	0	0	0	1	0	0	0	0	0	0	0	1	0	0	0	0	0
CG[C>G]CC	5	0	0	0	0	0	1	0	0	0	0	0	0	0	0	0	0	0	0	0	0	0	0	0	0	0	0	0	0	0	4	0	0	0	1	0	0	0	0	0	0	0	0	0	0	0	0	0	0
CG[C>G]CG	1	0	0	0	0	0	0	0	0	0	0	0	0	0	0	0	0	0	0	0	0	0	0	0	0	0	0	0	0	0	2	0	0	0	0	0	0	0	0	0	0	0	0	0	0	0	0	0	0
CG[C>G]CT	3	0	0	0	0	0	0	0	0	0	0	0	0	0	0	0	0	0	0	0	0	0	0	0	0	0	1	0	0	0	7	1	1	0	0	3	0	0	0	2	1	0	0	0	0	0	0	0	0
CG[C>G]GA	2	0	0	0	0	0	0	0	0	0	0	0	0	0	0	0	0	0	0	0	0	0	0	0	0	0	0	0	0	0	3	0	0	0	0	0	0	0	0	0	0	0	0	0	0	0	1	0	0
CG[C>G]GC	0	0	0	0	0	1	0	0	0	0	0	0	1	0	0	0	0	0	0	0	0	0	0	0	0	0	0	0	0	0	7	0	0	1	0	0	0	0	0	0	0	0	0	1	0	0	0	0	0
CG[C>G]GG	2	0	0	0	0	0	0	0	0	0	0	0	0	0	0	0	0	0	0	0	0	0	0	0	0	0	0	0	0	0	4	0	0	1	0	1	1	0	0	0	0	0	0	0	0	1	1	0	0
CG[C>G]GT	2	0	0	0	0	0	0	0	0	0	0	0	0	0	0	0	0	0	0	0	0	0	0	0	0	0	0	0	0	0	2	0	0	0	0	1	0	0	0	0	0	0	0	0	0	0	0	0	0
CG[C>G]TA	1	0	0	0	0	0	0	0	0	0	0	0	0	0	0	0	0	0	0	0	0	0	0	0	0	0	0	0	0	0	4	0	1	0	1	1	0	0	0	0	2	0	0	0	0	0	0	0	0
CG[C>G]TC	3	0	0	0	0	0	0	0	0	0	0	0	0	0	1	0	0	0	0	0	0	0	0	0	0	0	0	0	0	0	2	0	0	0	0	0	0	0	0	0	0	0	0	0	0	0	0	0	0
CG[C>G]TG	1	0	0	0	0	0	0	0	0	0	0	0	0	1	0	0	0	0	0	0	0	0	0	0	0	0	0	0	0	0	4	1	0	0	0	0	0	0	0	0	0	0	0	0	0	0	0	1	0
CG[C>G]TT	4	0	0	0	0	0	0	0	0	0	0	0	0	0	0	0	0	0	0	0	0	1	0	0	1	0	0	0	0	0	3	0	0	0	0	0	0	0	0	0	0	0	0	0	0	0	0	0	0
CG[C>T]AA	9	0	0	0	0	0	1	0	1	1	1	1	1	2	0	0	0	0	0	0	0	0	0	0	1	0	0	0	0	0	6	0	0	0	0	1	0	0	0	1	0	1	0	0	1	0	1	0	0
CG[C>T]AC	14	0	0	1	1	1	2	0	3	3	3	4	3	1	0	0	0	0	0	0	0	1	0	0	1	0	0	1	0	0	12	0	0	0	0	0	1	0	0	0	0	0	0	0	0	0	0	0	0
CG[C>T]AG	20	1	0	0	0	1	2	0	0	0	0	1	0	0	1	0	1	0	0	1	0	0	1	0	4	0	1	1	0	0	17	1	1	0	1	0	1	0	0	0	1	0	0	0	0	2	0	0	0
CG[C>T]AT	8	0	0	0	1	0	0	0	0	0	1	0	0	0	0	0	0	0	0	0	0	0	0	0	2	0	0	0	0	0	6	0	0	0	0	1	1	0	0	0	0	0	0	0	1	0	1	1	0
CG[C>T]CA	23	1	2	1	0	3	5	1	1	1	0	1	1	0	1	0	0	0	0	0	0	0	0	0	2	0	0	0	0	0	18	0	1	1	0	0	1	0	2	0	0	0	0	0	0	0	0	0	0
CG[C>T]CC	41	0	0	0	0	0	3	0	2	2	2	2	1	1	1	0	0	1	0	1	0	1	0	1	0	0	0	1	0	0	23	0	1	2	3	1	1	0	0	1	1	0	0	1	0	0	0	0	0
CG[C>T]CG	4	0	0	0	0	0	1	0	0	0	0	0	0	0	0	0	0	0	0	0	0	0	0	0	0	0	0	0	0	0	5	0	1	2	1	1	2	0	0	3	1	0	0	0	0	0	0	0	0
CG[C>T]CT	27	0	1	1	0	3	2	1	0	0	2	2	0	0	1	0	0	0	0	0	0	0	0	0	1	0	0	0	0	0	34	0	2	1	1	1	1	0	0	1	1	0	0	0	0	1	0	0	0
CG[C>T]GA	26	0	0	1	0	0	0	0	0	0	0	0	1	0	0	0	0	0	0	0	0	0	0	0	0	0	0	0	0	0	24	1	3	2	4	0	0	0	0	2	1	1	0	1	0	0	0	0	0
CG[C>T]GC	52	1	0	1	1	0	2	0	0	0	1	0	0	1	0	0	0	0	0	0	1	0	0	1	5	1	0	0	0	1	59	1	1	1	1	0	1	0	1	1	0	0	0	0	0	0	0	2	0
CG[C>T]GG	43	1	1	0	0	0	1	0	0	0	0	0	1	0	0	0	1	0	0	0	1	0	0	0	1	0	0	0	0	0	50	0	2	1	1	0	1	1	0	2	2	1	0	0	0	2	0	0	0
CG[C>T]GT	18	0	0	0	0	0	0	0	0	0	0	0	0	0	0	0	0	0	0	0	0	0	0	0	1	0	0	0	0	0	20	0	0	0	0	0	0	0	0	0	0	0	0	0	0	0	1	1	0
CG[C>T]TA	7	0	0	0	0	0	2	0	0	0	0	1	0	0	0	0	0	0	0	0	0	0	0	0	0	0	0	0	0	0	6	0	1	0	0	0	0	0	0	0	0	0	0	0	0	0	0	0	0
CG[C>T]TC	13	0	0	0	0	0	1	0	0	0	0	0	0	0	0	0	0	0	0	0	0	0	0	0	0	0	0	0	0	0	19	1	1	1	1	0	1	0	1	1	1	0	0	1	0	0	0	0	0
CG[C>T]TG	17	0	0	0	0	1	1	0	0	0	0	0	0	1	0	0	1	0	0	1	1	0	0	0	0	0	0	0	0	0	16	2	0	0	0	1	0	0	0	0	0	0	0	0	2	0	0	0	0
CG[C>T]TT	19	0	1	1	0	1	0	2	0	0	0	0	0	0	1	0	0	0	0	1	0	0	0	0	0	0	0	0	0	0	19	0	1	0	0	1	0	0	0	0	0	1	0	0	0	0	0	1	0
CG[T>A]AA	1	0	0	0	0	0	0	0	0	0	0	0	0	0	0	0	0	0	0	0	0	0	0	0	0	0	0	0	0	0	3	0	0	0	0	0	0	0	0	1	0	0	0	0	0	0	0	0	0
CG[T>A]AC	1	0	0	0	0	0	0	0	0	0	0	0	0	0	0	0	0	0	0	1	0	0	0	0	0	0	0	0	0	0	1	0	0	1	0	0	0	0	0	0	1	0	0	0	0	0	0	0	0
CG[T>A]AG	1	0	0	0	0	0	0	0	0	0	0	0	0	0	0	0	0	0	0	0	0	0	0	0	0	0	0	0	0	0	1	0	0	0	0	1	0	0	0	0	0	0	0	0	0	0	0	0	0
CG[T>A]AT	1	0	0	0	0	0	0	0	0	0	0	1	0	0	0	0	0	0	0	0	0	0	0	0	0	0	0	0	0	0	2	0	0	1	0	0	0	0	0	0	0	0	0	0	0	0	0	0	0
CG[T>A]CA	3	0	0	0	0	0	0	0	0	0	0	0	0	0	0	0	0	0	0	0	0	1	0	0	0	0	0	0	0	0	0	0	0	0	0	0	0	0	0	0	0	0	0	0	0	0	0	0	0
CG[T>A]CC	1	0	0	0	0	0	0	0	0	0	0	1	0	0	0	0	0	0	0	0	0	0	0	0	0	0	0	0	0	0	3	0	0	1	0	0	0	0	0	0	0	0	0	0	0	0	0	0	0
CG[T>A]CG	0	0	0	0	0	0	0	0	0	0	0	0	0	0	0	0	0	0	0	0	0	0	0	0	0	0	0	0	0	0	0	0	0	0	0	0	0	0	0	0	0	0	0	0	0	0	0	0	0
CG[T>A]CT	1	0	0	0	0	1	0	0	0	0	0	0	0	0	0	0	0	0	0	0	0	0	0	0	0	0	0	0	0	0	6	0	0	0	0	0	0	0	0	0	0	0	0	0	0	0	0	0	0
CG[T>A]GA	2	0	0	0	0	0	0	0	0	0	0	0	0	0	0	0	0	0	0	0	0	0	1	0	0	0	0	0	0	0	5	0	0	0	1	0	0	0	0	0	0	0	0	0	0	0	0	0	0
CG[T>A]GC	3	0	0	0	0	0	0	0	0	0	0	0	0	0	0	0	0	0	0	0	0	0	0	0	0	0	0	0	0	0	2	0	0	0	0	1	0	0	0	0	0	0	0	0	0	0	0	0	0
CG[T>A]GG	4	0	0	0	0	0	0	0	0	0	0	0	0	0	0	0	0	0	0	0	0	0	0	0	0	0	0	0	0	0	0	0	0	0	0	2	0	0	0	0	0	0	0	0	0	0	0	0	0
CG[T>A]GT	1	0	0	0	0	0	0	0	0	0	0	0	0	0	0	0	0	0	0	0	1	0	0	0	0	0	0	0	0	0	5	0	0	1	0	0	0	0	0	0	0	0	0	0	0	0	1	0	0
CG[T>A]TA	1	0	0	0	0	0	0	0	0	0	0	0	0	0	0	0	0	0	0	0	0	0	0	0	0	0	0	0	0	0	1	0	0	0	0	0	0	0	0	0	0	0	0	0	0	0	0	0	0
CG[T>A]TC	0	0	0	0	0	0	0	0	0	0	0	0	0	0	0	0	0	0	0	0	0	0	0	0	0	0	0	0	0	0	1	0	0	0	0	0	0	0	0	0	0	0	0	0	0	0	0	0	0
CG[T>A]TG	2	0	0	0	0	0	0	0	0	0	1	0	0	0	0	0	0	0	0	0	0	0	0	0	0	0	0	0	0	0	1	0	0	0	0	0	0	0	0	0	0	0	0	0	1	0	0	0	0
CG[T>A]TT	2	0	0	0	0	0	0	0	0	0	0	0	0	0	0	0	0	0	0	0	0	0	0	0	0	0	0	0	0	0	8	1	0	0	0	0	0	0	0	0	0	0	0	0	0	0	1	0	0
CG[T>C]AA	3	0	0	0	0	0	0	0	0	0	0	0	0	0	0	0	0	0	0	1	0	0	0	0	0	0	0	0	0	0	1	0	0	0	0	1	0	0	0	0	0	1	0	0	0	0	0	0	0
CG[T>C]AC	2	0	0	0	0	0	0	0	0	0	0	0	0	0	0	0	0	0	0	0	0	0	0	0	0	0	0	0	0	0	2	0	0	0	0	0	0	0	0	0	0	0	0	0	0	0	0	0	0
CG[T>C]AG	4	0	0	0	0	0	0	0	0	0	0	0	0	0	0	0	0	0	0	1	0	0	0	0	1	0	0	0	0	0	7	0	0	0	0	0	0	0	0	0	0	0	0	0	0	0	0	0	0
CG[T>C]AT	5	0	0	0	0	0	0	0	0	0	0	0	0	0	0	0	0	0	0	0	2	0	0	0	0	0	0	0	0	0	6	0	0	0	0	0	0	0	0	0	0	1	0	0	0	0	0	0	0
CG[T>C]CA	7	0	0	0	0	0	0	0	0	0	0	0	0	0	0	0	0	0	0	0	0	0	0	0	0	1	0	0	0	0	5	1	0	0	0	0	0	0	0	0	0	0	0	0	0	0	0	0	0
CG[T>C]CC	4	0	0	0	0	0	0	0	0	0	0	0	0	0	0	0	0	0	0	0	0	0	0	1	1	0	0	0	0	0	4	0	0	0	0	0	0	0	0	0	0	0	0	0	0	0	1	0	0
CG[T>C]CG	2	0	0	0	0	0	0	0	0	0	0	0	0	0	0	0	0	0	0	0	0	0	0	0	0	0	0	0	0	0	0	0	0	0	0	0	0	0	0	0	0	0	0	0	0	0	0	0	0
CG[T>C]CT	9	0	0	0	0	0	0	0	0	0	0	0	0	0	0	0	0	0	0	0	0	0	0	0	0	0	0	0	0	0	10	0	0	0	0	0	0	0	0	0	0	0	0	0	0	0	0	0	0
CG[T>C]GA	8	0	0	0	1	0	0	0	1	1	1	2	0	0	0	0	0	0	0	0	0	0	0	0	0	0	0	0	0	0	7	0	0	0	0	0	0	0	0	0	0	0	0	0	0	0	0	0	0
CG[T>C]GC	7	0	0	0	0	0	1	0	0	0	0	0	0	0	0	0	0	0	0	0	0	0	0	0	0	0	0	0	0	0	6	0	0	0	0	0	0	0	0	0	0	0	0	0	0	0	0	0	0
CG[T>C]GG	6	0	0	0	0	0	0	0	0	0	0	0	0	0	0	0	0	1	0	1	0	0	0	0	0	0	0	0	0	0	9	0	1	1	1	0	1	0	0	1	1	0	0	0	0	0	0	0	0
CG[T>C]GT	8	0	0	0	0	0	0	0	0	0	1	0	0	0	0	0	0	0	0	1	0	0	0	0	1	0	0	0	0	0	8	0	0	0	0	0	0	0	0	0	0	0	0	0	1	1	1	1	0
CG[T>C]TA	1	0	0	0	0	0	0	1	0	0	0	0	0	0	0	0	0	0	0	0	0	0	0	0	1	0	0	0	0	0	1	0	0	0	1	0	0	0	0	0	0	0	0	0	1	0	0	0	0
CG[T>C]TC	2	0	0	0	0	0	1	0	0	0	0	0	0	0	0	0	0	0	0	0	0	0	0	0	0	0	0	0	0	0	1	0	0	0	0	0	0	0	0	0	0	0	0	0	0	0	0	1	0
CG[T>C]TG	7	0	0	0	0	0	0	0	0	0	0	0	0	0	0	0	0	0	0	0	0	0	0	0	0	0	0	0	0	0	13	0	0	0	0	0	0	0	0	0	0	0	0	0	0	0	0	0	0
CG[T>C]TT	7	0	0	0	0	0	0	0	0	0	0	0	0	0	0	0	0	0	0	0	0	0	0	0	0	0	0	0	0	0	5	0	0	0	0	0	0	0	0	0	0	0	0	0	0	0	1	0	0
CG[T>G]AA	0	0	0	0	0	0	0	0	0	0	0	1	0	0	0	0	0	0	0	0	0	0	0	0	0	0	0	0	0	0	1	0	0	0	0	0	0	0	0	0	0	0	0	0	0	0	0	1	0
CG[T>G]AC	0	0	0	0	0	0	0	0	0	0	0	0	0	0	0	0	0	0	0	0	0	0	0	0	0	0	0	0	0	0	0	0	0	0	0	0	0	0	0	0	0	0	0	0	0	0	0	0	0
CG[T>G]AG	1	0	0	0	0	0	0	0	0	0	0	0	0	0	0	0	0	0	0	0	0	0	0	0	0	0	0	0	0	0	1	0	0	0	0	0	0	0	0	0	0	0	0	0	0	0	0	0	0
CG[T>G]AT	0	0	0	0	0	0	0	0	0	0	0	0	0	0	0	0	0	0	0	0	0	0	0	0	0	0	0	0	0	0	0	0	0	0	0	0	0	0	0	0	0	0	0	0	0	0	0	0	0
CG[T>G]CA	2	0	0	0	0	0	0	0	0	0	0	0	1	0	0	0	0	0	0	0	0	0	0	0	0	0	0	0	0	0	0	0	0	0	0	0	1	0	0	0	0	0	0	0	0	0	0	0	0
CG[T>G]CC	0	0	0	0	1	0	0	0	0	0	0	0	0	0	0	0	0	0	0	0	0	0	0	0	0	0	0	0	0	0	0	0	0	0	0	0	0	0	0	0	0	0	0	0	0	0	0	0	0
CG[T>G]CG	0	0	0	0	0	0	0	0	0	0	0	0	0	0	0	0	0	0	0	0	0	0	0	0	0	0	0	0	0	0	0	0	0	0	0	0	0	0	0	0	0	0	0	0	0	0	0	0	0
CG[T>G]CT	2	0	0	0	0	0	0	0	0	0	0	0	0	0	0	0	0	0	0	0	0	0	0	0	0	0	0	0	0	0	0	0	0	0	0	0	0	0	0	0	0	0	0	0	0	0	0	0	0
CG[T>G]GA	4	0	0	0	0	0	0	0	0	0	0	0	0	0	0	0	0	0	0	0	0	0	0	0	0	0	0	0	0	0	5	0	0	0	0	0	0	0	0	0	0	0	0	0	0	0	0	0	0
CG[T>G]GC	2	0	0	0	0	0	0	0	0	0	0	0	0	0	0	0	0	0	0	0	0	1	0	0	0	0	0	0	0	0	1	0	0	0	0	0	0	0	0	0	0	0	0	0	0	0	0	0	0
CG[T>G]GG	5	0	0	0	0	0	0	0	0	0	0	0	0	0	0	0	0	0	0	0	0	0	0	0	0	0	0	0	0	0	1	0	0	0	0	0	0	0	0	0	0	0	0	0	0	0	0	0	0
CG[T>G]GT	1	0	0	0	0	0	0	0	0	0	0	0	0	0	0	0	0	0	0	0	0	0	0	0	0	0	0	0	0	0	0	0	0	0	0	0	0	0	0	0	0	0	0	0	0	0	0	0	0
CG[T>G]TA	1	0	0	0	0	0	0	0	0	0	0	0	0	0	0	0	0	0	0	0	0	0	0	0	0	0	0	0	0	0	0	0	0	0	0	0	0	0	0	0	0	0	0	0	0	0	0	0	0
CG[T>G]TC	0	0	0	0	0	0	0	0	0	0	0	0	0	0	0	0	0	0	0	0	0	0	0	0	0	0	0	0	0	0	3	0	0	0	0	0	0	0	0	0	0	0	0	0	0	0	0	0	0
CG[T>G]TG	2	0	0	0	0	0	0	0	0	0	0	0	0	0	0	0	0	0	0	0	0	0	0	0	0	0	0	0	0	0	3	0	0	0	0	0	0	0	0	0	0	0	0	0	0	0	0	0	0
CG[T>G]TT	0	0	0	0	0	0	0	0	0	0	0	0	0	0	0	0	0	0	0	0	0	0	0	0	0	0	0	0	0	0	2	0	0	0	0	0	0	0	0	0	0	0	0	0	0	1	0	0	0
CT[C>A]AA	29	2	1	2	0	0	1	1	2	2	4	3	3	2	0	1	1	2	0	3	0	4	0	1	8	1	2	1	0	0	186	4	15	9	20	14	12	3	8	19	15	10	3	5	2	2	6	3	1
CT[C>A]AC	22	0	1	0	0	0	0	1	1	1	0	0	0	2	0	0	1	0	0	2	2	0	1	1	5	1	4	0	0	1	277	15	18	12	38	18	13	2	10	25	22	11	1	4	1	4	2	3	1
CT[C>A]AG	22	2	0	2	2	0	0	1	3	1	1	1	3	1	1	0	1	0	0	2	2	1	3	1	5	1	5	0	1	1	402	20	28	21	41	30	22	1	13	38	30	26	1	3	1	3	3	5	1
CT[C>A]AT	30	0	0	0	1	0	1	0	1	1	3	2	3	3	0	0	1	0	0	5	1	1	1	1	9	0	1	0	1	1	263	12	16	11	37	24	12	2	4	24	17	11	0	1	3	1	1	2	1
CT[C>A]CA	27	1	0	1	1	1	2	0	0	0	0	1	0	2	0	1	0	2	1	1	1	0	2	1	5	2	1	1	0	0	169	7	15	9	17	14	10	2	7	16	13	7	0	2	3	4	3	5	0
CT[C>A]CC	36	1	2	1	0	1	1	0	1	1	3	0	1	0	1	0	0	0	0	0	3	2	1	0	7	1	0	1	0	0	163	7	13	6	15	17	7	0	1	13	8	7	6	6	8	5	6	6	3
CT[C>A]CG	7	0	0	0	0	1	1	0	0	0	0	0	1	0	0	0	0	0	0	0	0	0	0	0	2	0	0	0	1	0	27	1	1	3	1	6	2	0	0	2	3	2	1	0	2	2	0	1	0
CT[C>A]CT	20	2	0	1	2	1	1	0	3	1	0	1	1	1	0	0	0	0	0	0	2	0	3	0	4	0	1	0	0	0	214	8	17	5	21	22	8	1	5	21	15	6	0	3	0	6	2	3	1
CT[C>A]GA	9	0	0	1	1	0	0	0	0	1	1	2	2	0	0	0	0	0	0	0	0	0	0	0	1	0	0	0	2	1	13	1	1	2	3	0	1	0	0	2	3	2	0	1	1	1	0	0	0
CT[C>A]GC	3	0	1	0	0	0	0	0	1	1	0	0	0	0	0	0	0	0	0	0	0	1	0	0	1	0	0	1	0	0	37	1	2	1	1	1	1	0	3	0	0	0	0	0	0	0	0	0	0
CT[C>A]GG	11	0	1	0	0	0	0	0	0	0	0	0	0	0	0	0	0	1	0	0	0	0	0	1	0	0	0	0	2	1	67	0	5	3	4	3	2	1	3	6	5	1	0	0	1	0	0	1	0
CT[C>A]GT	7	0	0	0	0	0	0	0	0	0	0	0	0	0	0	0	0	0	0	0	0	2	0	0	0	0	0	0	0	0	27	0	4	1	3	1	0	0	1	2	0	1	0	2	0	0	0	0	2
CT[C>A]TA	26	1	0	0	0	2	1	1	1	1	1	1	1	2	1	2	1	0	1	3	1	1	4	1	3	0	0	0	0	0	97	5	9	11	16	7	11	2	3	13	9	4	0	4	1	5	1	1	2
CT[C>A]TC	27	1	3	0	0	1	2	1	3	2	1	1	3	3	3	0	0	0	0	2	0	1	3	0	4	3	1	2	2	3	40	1	3	2	7	2	3	0	4	3	4	3	3	3	4	4	8	2	1
CT[C>A]TG	24	1	3	1	1	2	5	2	4	3	4	5	2	3	2	2	0	0	2	1	1	0	2	3	12	1	3	0	2	2	199	9	18	18	27	26	14	5	5	24	20	9	1	4	2	7	3	3	1
CT[C>A]TT	47	0	3	4	3	2	2	0	2	0	2	2	1	1	4	1	1	1	1	4	3	4	1	4	5	2	4	0	3	0	163	5	16	7	22	7	15	3	8	16	15	2	2	4	3	3	2	3	1
CT[C>G]AA	25	0	0	0	0	0	0	0	0	0	0	1	0	0	0	0	0	0	0	0	2	16	14	13	44	12	18	2	2	0	3256	77	70	45	135	199	55	13	53	80	82	83	0	1	4	1	2	2	0
CT[C>G]AC	15	0	0	0	0	0	0	0	0	1	1	1	0	0	0	0	0	0	0	0	0	3	3	2	9	1	2	1	0	0	744	17	11	12	27	33	12	0	6	12	10	20	0	0	1	0	0	1	1
CT[C>G]AG	27	0	0	0	1	0	0	0	0	1	0	0	1	0	0	1	0	0	1	1	3	16	4	7	21	6	8	1	2	1	2205	54	31	18	61	125	19	3	30	35	32	47	0	0	0	1	0	2	0
CT[C>G]AT	19	0	0	0	0	0	0	0	0	0	0	0	0	0	0	0	0	1	0	0	1	0	3	3	20	1	3	2	1	0	1040	22	14	10	31	53	13	1	14	13	15	27	0	0	1	0	2	0	0
CT[C>G]CA	29	0	0	2	0	0	2	0	1	1	1	1	1	0	1	0	0	0	0	0	1	6	0	2	9	2	2	1	0	1	730	11	15	14	33	38	12	5	8	19	13	19	1	2	2	2	2	4	1
CT[C>G]CC	24	0	0	0	0	1	0	0	0	1	0	0	0	1	0	0	0	0	0	0	1	2	0	0	7	0	0	0	0	0	304	5	1	1	2	14	7	1	7	3	1	7	0	1	0	0	0	2	0
CT[C>G]CG	3	0	0	0	0	0	0	0	0	0	0	0	0	0	0	0	0	0	0	0	0	0	1	0	0	0	0	0	0	0	126	4	0	0	3	10	0	1	1	0	0	0	0	0	0	0	0	0	0
CT[C>G]CT	29	1	1	0	0	0	1	0	1	1	2	1	1	1	2	0	0	0	0	1	1	1	1	2	4	2	2	0	1	0	551	15	7	8	22	32	8	1	7	7	7	9	0	2	2	1	0	0	0
CT[C>G]GA	8	0	0	0	0	0	1	0	0	0	0	0	0	0	0	0	1	0	0	0	0	0	2	0	4	2	1	0	1	0	126	2	3	1	3	5	2	0	1	4	4	5	0	0	0	0	0	0	0
CT[C>G]GC	1	0	0	0	0	0	0	0	0	0	0	0	0	0	0	0	0	0	0	0	0	1	0	0	1	0	0	0	0	0	88	0	1	1	3	6	1	0	0	1	1	1	0	1	0	0	0	0	0
CT[C>G]GG	8	0	0	0	0	0	0	0	0	0	0	0	0	0	0	0	1	0	0	0	0	0	0	0	1	1	1	1	0	0	119	6	3	2	4	4	2	0	1	1	4	1	0	0	0	0	1	0	0
CT[C>G]GT	2	0	0	0	0	0	0	0	0	0	0	0	0	0	0	0	0	0	0	0	0	1	1	2	2	0	0	0	1	0	79	0	2	2	1	2	3	0	0	0	2	1	0	0	0	0	0	0	0
CT[C>G]TA	50	1	0	2	1	0	0	0	0	0	1	1	0	0	0	0	0	0	0	1	3	11	7	11	33	2	8	0	1	1	1721	41	63	43	84	129	53	9	31	69	59	44	1	1	0	3	2	3	0
CT[C>G]TC	53	0	1	0	1	0	1	0	0	0	0	1	1	0	0	0	1	1	0	0	1	6	1	2	23	4	4	2	1	0	1139	36	27	19	49	81	17	4	18	36	27	29	0	0	0	2	2	0	1
CT[C>G]TG	50	1	1	0	1	0	2	0	0	0	0	0	1	1	0	0	1	0	0	1	4	16	2	8	47	7	7	2	1	1	2227	47	56	32	109	164	43	3	43	69	62	62	1	0	1	1	0	0	0
CT[C>G]TT	51	0	0	0	1	0	0	0	0	0	0	1	0	0	0	0	0	0	0	1	3	9	6	4	34	9	12	2	2	0	2159	60	50	26	106	137	35	11	40	52	40	53	0	2	1	3	3	2	1
CT[C>T]AA	1527	45	46	213	81	178	639	141	173	167	313	215	159	139	6	8	6	3	8	126	1	10	7	6	854	8	2	1	1	0	1132	46	64	51	99	58	58	3	26	84	72	30	0	2	1	1	3	1	1
CT[C>T]AC	1011	32	31	138	59	104	365	113	133	136	221	158	121	78	5	3	3	3	3	90	5	18	2	12	583	7	7	1	0	3	1601	47	75	50	119	91	59	7	31	103	78	34	0	1	1	0	0	1	0
CT[C>T]AG	2537	71	69	355	153	270	1034	298	340	321	576	394	313	230	6	3	5	4	5	217	6	26	11	14	1453	9	16	6	3	2	3556	105	151	103	258	226	128	9	58	199	152	101	3	6	5	6	5	3	3
CT[C>T]AT	1555	50	56	224	98	167	632	162	195	186	335	240	177	128	7	1	9	5	2	115	1	12	6	9	902	6	7	3	2	0	1653	49	76	62	133	112	66	5	26	90	74	41	0	3	3	6	4	3	1
CT[C>T]CA	470	16	10	64	40	56	181	49	49	46	80	51	44	34	6	6	5	4	6	30	3	4	2	4	213	6	6	0	2	0	423	9	16	11	29	21	14	2	15	18	12	15	2	3	1	2	4	1	2
CT[C>T]CC	410	11	13	43	31	34	121	37	36	34	68	41	31	39	6	4	7	3	5	28	1	4	2	3	155	6	5	2	2	0	646	14	25	18	38	43	17	3	11	30	28	14	2	7	3	3	4	2	0
CT[C>T]CG	97	4	1	20	5	12	45	10	9	9	24	13	9	9	0	0	1	2	0	7	0	1	1	1	61	1	3	1	0	0	149	5	8	3	9	10	6	0	0	14	10	6	0	0	0	0	0	0	0
CT[C>T]CT	685	20	22	79	40	64	239	63	68	64	125	85	62	43	8	5	4	6	5	44	5	7	1	8	293	6	5	1	2	2	657	14	27	18	41	33	28	4	13	29	28	19	0	3	2	5	1	3	0
CT[C>T]GA	236	2	6	14	5	15	45	17	12	14	22	18	12	7	1	0	0	1	0	10	0	0	0	1	59	0	1	0	1	0	252	9	8	8	20	7	6	2	5	13	10	9	0	0	0	0	0	0	0
CT[C>T]GC	240	3	5	20	5	14	72	14	20	16	42	18	15	12	0	0	0	0	0	16	0	3	3	2	96	2	1	1	0	1	377	17	21	22	26	17	17	2	4	22	27	8	0	2	0	0	2	1	0
CT[C>T]GG	445	7	6	30	12	23	94	16	32	30	44	37	30	14	1	0	1	1	1	23	2	5	3	0	185	4	2	1	1	0	624	20	33	28	50	24	26	4	6	32	23	14	0	0	3	0	0	2	0
CT[C>T]GT	272	9	6	28	8	14	65	28	24	24	40	29	20	15	1	1	0	0	1	18	1	2	2	2	102	1	3	1	0	0	304	9	8	10	16	20	4	0	6	14	13	11	0	2	2	1	1	0	1
CT[C>T]TA	585	10	20	78	30	72	262	49	72	69	125	73	65	33	2	5	3	4	5	58	2	2	3	2	299	1	1	0	3	0	462	13	29	25	43	39	26	4	9	33	29	16	1	2	1	1	3	3	1
CT[C>T]TC	466	17	12	69	28	46	128	43	55	52	88	70	53	38	5	4	7	5	4	29	0	5	1	3	259	3	3	2	2	1	624	12	33	23	50	44	20	3	15	47	36	19	0	0	0	0	0	4	1
CT[C>T]TG	1065	30	28	155	58	133	377	125	117	115	216	144	109	103	6	5	9	1	6	98	4	6	10	9	583	3	6	1	7	3	1379	39	76	48	118	92	53	2	34	96	78	31	1	4	1	2	1	3	1
CT[C>T]TT	926	30	25	110	61	83	357	88	118	113	175	128	102	62	8	3	7	6	3	75	1	7	4	6	481	1	2	0	1	1	758	26	41	26	57	36	28	4	13	56	49	13	0	4	0	4	1	1	2
CT[T>A]AA	16	0	0	0	0	1	2	0	1	1	1	0	0	1	2	2	0	0	2	2	1	0	0	0	3	0	0	0	2	1	22	1	1	0	2	2	0	1	0	3	0	0	0	0	0	0	1	0	0
CT[T>A]AC	6	0	0	0	1	1	1	1	1	1	0	0	0	0	0	0	0	0	0	0	0	0	1	0	0	0	0	0	1	0	8	0	1	0	1	4	0	1	0	0	0	0	0	0	2	0	0	0	1
CT[T>A]AG	8	2	0	0	0	0	0	1	0	0	0	0	0	0	0	0	0	0	0	0	0	0	0	0	0	0	0	0	0	0	7	0	0	0	1	1	1	0	0	0	0	0	0	1	0	0	0	0	1
CT[T>A]AT	13	0	0	1	0	0	0	0	0	2	0	0	0	2	0	0	0	0	0	0	1	0	2	0	0	1	0	1	1	0	14	0	0	0	0	1	0	0	0	0	1	0	0	0	0	1	1	0	0
CT[T>A]CA	4	0	0	0	0	0	1	0	0	0	0	0	0	0	0	0	0	0	0	0	0	0	0	0	0	0	0	0	0	0	16	2	1	3	1	4	1	0	1	1	2	0	0	0	1	0	0	0	0
CT[T>A]CC	12	1	0	0	0	0	0	0	1	1	1	0	0	2	0	0	0	1	0	0	0	1	0	0	0	0	0	0	0	0	17	0	0	1	0	2	1	0	0	0	1	0	1	1	1	1	1	1	1
CT[T>A]CG	1	0	0	0	0	0	0	0	0	0	0	0	0	0	0	0	0	0	0	0	0	0	0	0	0	0	0	0	0	0	2	0	0	0	0	0	0	0	1	0	0	0	0	0	0	1	0	1	0
CT[T>A]CT	12	0	0	1	0	0	0	2	2	0	0	1	1	1	0	0	0	0	0	0	0	0	0	0	0	0	0	2	1	0	34	1	2	2	1	3	0	0	0	1	1	1	0	0	0	2	2	1	2
CT[T>A]GA	11	0	0	0	0	0	0	0	1	0	0	1	0	0	0	0	0	0	0	0	0	1	0	0	0	0	0	0	0	1	9	0	1	0	0	0	0	0	0	1	1	0	0	1	0	1	0	1	0
CT[T>A]GC	2	0	0	0	0	0	0	0	0	0	0	0	0	0	0	0	0	0	0	0	0	1	1	0	0	0	0	0	0	0	6	0	0	0	0	1	1	0	0	0	0	0	1	1	1	1	1	1	0
CT[T>A]GG	8	1	0	0	0	0	0	0	0	0	0	0	0	1	0	0	1	0	0	0	0	0	2	0	1	1	1	0	0	0	8	2	0	1	0	1	0	0	0	0	1	0	0	0	0	0	0	0	0
CT[T>A]GT	3	0	0	0	0	1	0	0	0	0	0	0	0	0	0	0	1	0	0	1	0	0	1	0	0	0	1	0	0	0	7	0	0	1	0	0	1	0	0	0	0	0	0	0	0	0	1	0	0
CT[T>A]TA	9	0	0	0	0	0	0	0	0	0	0	0	0	0	0	0	0	1	0	0	0	0	0	0	1	0	0	0	0	0	17	0	1	0	0	0	0	0	0	0	0	0	0	0	0	1	0	0	0
CT[T>A]TC	6	0	0	0	0	0	0	0	1	0	0	0	2	0	1	0	0	0	0	0	0	0	0	0	2	0	0	0	0	0	10	1	0	0	0	0	0	0	0	1	0	0	0	0	1	0	1	0	0
CT[T>A]TG	7	0	0	0	0	0	0	0	0	1	0	0	0	0	0	0	0	0	0	0	0	0	0	0	0	0	0	0	0	0	14	0	0	0	0	0	1	0	0	1	2	0	0	0	0	0	0	0	0
CT[T>A]TT	23	0	2	1	0	0	1	0	0	0	0	0	0	0	0	0	1	0	0	0	0	0	2	0	1	0	0	1	0	1	26	2	0	5	4	3	1	0	0	0	1	1	2	1	3	3	1	4	0
CT[T>C]AA	22	1	1	0	0	0	1	0	0	0	0	0	0	1	0	3	0	0	3	0	0	0	1	0	0	0	0	0	0	1	28	1	0	0	0	0	0	0	1	0	1	1	0	1	1	2	2	2	0
CT[T>C]AC	24	1	0	0	0	1	0	0	0	0	0	0	0	0	0	0	0	1	0	0	0	1	0	0	0	1	0	1	0	0	25	0	0	0	0	1	0	0	0	0	0	0	0	0	0	0	0	0	0
CT[T>C]AG	40	0	0	0	1	0	0	0	0	0	0	0	1	2	1	0	1	0	0	1	1	0	0	1	0	1	1	0	0	0	27	0	0	0	0	1	0	0	0	0	0	0	1	1	1	1	1	1	0
CT[T>C]AT	35	1	0	0	1	0	0	0	0	0	0	1	0	3	1	0	2	0	0	1	0	2	0	1	0	0	0	1	1	1	39	0	0	1	0	1	0	0	1	0	2	0	0	2	3	1	1	1	0
CT[T>C]CA	19	0	0	0	1	1	0	3	0	0	0	0	0	0	1	0	0	0	0	0	0	0	0	0	0	0	0	0	0	1	19	0	0	0	1	0	1	0	0	0	0	0	1	1	1	1	2	0	0
CT[T>C]CC	26	0	1	0	1	0	2	0	1	1	0	1	1	1	2	0	3	0	0	0	1	0	1	0	1	1	0	0	0	0	35	0	0	0	0	0	1	1	0	0	0	0	0	0	0	0	0	0	0
CT[T>C]CG	3	0	0	0	0	0	0	0	0	0	0	0	0	0	0	0	0	0	0	0	0	0	0	0	0	0	0	0	0	0	1	0	1	0	0	0	0	0	1	1	1	0	0	0	0	0	0	0	0
CT[T>C]CT	41	1	0	0	1	3	1	0	0	0	0	1	0	1	0	0	0	0	0	0	0	0	0	0	0	0	0	1	0	0	42	0	2	1	1	0	0	0	0	1	2	0	0	0	0	1	0	0	1
CT[T>C]GA	30	0	0	0	1	0	0	1	1	1	1	1	2	0	1	0	1	0	0	0	0	1	0	0	0	0	0	0	1	1	19	0	1	0	1	1	0	0	0	2	1	0	0	2	0	0	1	0	0
CT[T>C]GC	21	0	0	1	0	0	1	0	1	1	1	2	1	1	0	0	0	0	0	0	0	0	1	0	0	1	0	0	0	0	19	0	0	0	0	1	0	0	0	0	1	0	0	0	0	0	0	0	0
CT[T>C]GG	43	0	0	0	0	1	1	1	1	2	1	1	1	0	1	0	0	0	0	0	0	0	1	1	0	0	0	0	0	1	41	0	0	0	0	0	0	0	0	0	0	0	0	0	0	0	0	0	0
CT[T>C]GT	37	0	0	0	1	0	0	0	1	0	0	0	0	0	0	0	0	0	0	1	1	3	0	0	1	0	0	0	0	0	19	2	1	0	1	0	0	0	0	0	0	0	1	1	0	1	3	1	0
CT[T>C]TA	15	1	1	0	0	0	0	0	0	0	0	0	0	0	0	0	0	1	0	1	0	0	0	0	0	0	0	0	0	0	28	0	0	0	0	0	0	0	0	1	0	0	0	0	0	0	0	0	0
CT[T>C]TC	23	1	1	0	0	0	1	0	1	2	1	1	1	1	0	0	0	0	0	0	0	0	1	0	0	0	0	0	0	0	31	0	0	2	3	0	0	0	1	0	1	0	0	1	0	4	1	0	0
CT[T>C]TG	45	0	0	1	0	1	1	1	1	1	1	2	1	0	0	1	0	1	1	0	0	0	0	1	1	0	0	0	0	0	52	1	0	1	1	0	0	0	0	0	1	0	2	2	2	2	2	3	0
CT[T>C]TT	63	0	1	0	1	1	2	1	0	1	0	1	0	1	0	0	0	0	0	3	0	1	1	0	0	0	1	1	0	1	48	2	1	1	1	2	0	0	0	4	2	0	0	0	1	2	1	1	0
CT[T>G]AA	19	0	0	0	0	0	0	1	1	1	1	1	1	0	0	0	0	0	0	0	0	0	0	0	0	0	0	0	0	0	13	0	0	1	0	0	0	0	0	0	1	0	0	0	1	2	1	0	0
CT[T>G]AC	6	0	0	0	0	0	0	0	0	0	0	0	0	0	0	0	0	0	0	0	0	0	0	0	0	0	0	0	0	0	11	0	0	0	0	1	0	0	0	0	0	1	0	0	0	2	0	0	0
CT[T>G]AG	5	0	0	0	0	0	1	0	0	0	0	0	0	0	0	1	0	0	1	0	0	0	0	1	0	0	0	0	0	0	12	0	0	0	0	0	0	0	0	0	0	0	0	0	0	0	0	0	0
CT[T>G]AT	7	0	0	1	0	0	1	0	0	0	0	0	0	0	0	0	0	0	0	0	0	1	0	0	0	0	1	1	0	0	17	0	1	0	0	0	0	0	0	1	0	0	0	1	0	1	1	1	0
CT[T>G]CA	13	1	0	0	1	0	0	0	0	0	0	1	0	2	1	1	0	0	0	0	0	0	0	2	0	0	0	0	0	0	21	0	0	0	0	0	0	0	0	0	0	1	0	0	0	1	0	0	0
CT[T>G]CC	9	0	0	0	0	0	1	1	0	0	0	0	1	0	0	0	0	0	0	0	0	0	0	0	0	0	0	0	0	0	12	0	0	0	0	0	0	0	0	0	0	0	0	0	1	1	0	0	0
CT[T>G]CG	1	0	0	0	0	0	0	0	0	0	0	0	0	0	0	0	0	0	0	0	0	0	0	0	0	0	0	0	0	0	1	0	0	0	0	0	0	0	0	1	0	0	0	0	0	0	0	0	0
CT[T>G]CT	18	0	0	1	0	0	0	2	0	0	0	0	0	0	1	0	0	0	0	1	0	0	0	0	0	0	0	0	0	1	9	1	0	1	0	0	1	0	1	0	0	1	0	0	0	0	1	0	0
CT[T>G]GA	27	0	0	1	1	0	2	0	0	0	0	0	1	0	0	0	0	0	0	1	0	0	1	0	0	0	0	0	0	0	22	0	0	0	0	0	0	0	0	0	0	0	0	0	0	1	1	0	0
CT[T>G]GC	9	0	0	0	0	0	0	0	0	0	0	0	1	0	0	0	0	0	0	0	0	1	0	0	0	0	0	0	0	0	16	0	0	0	0	3	0	0	1	0	0	0	1	1	1	1	1	0	0
CT[T>G]GG	9	0	1	0	0	0	0	0	0	0	0	0	0	0	1	0	0	0	0	0	0	0	0	0	1	0	0	0	0	0	13	0	1	1	1	0	1	0	1	2	1	0	1	1	1	1	2	1	0
CT[T>G]GT	10	0	0	0	0	0	0	0	0	0	0	0	0	0	2	1	0	0	1	1	0	0	0	0	0	0	0	0	0	1	14	0	0	0	0	0	0	0	0	1	0	0	0	0	0	0	0	0	0
CT[T>G]TA	32	0	0	2	0	0	0	0	1	1	0	1	1	0	0	0	0	0	0	0	0	0	0	0	1	0	0	0	1	0	33	0	0	0	0	2	1	0	0	0	0	0	0	1	2	0	1	0	0
CT[T>G]TC	29	0	0	0	0	0	1	0	1	0	0	0	3	1	0	0	0	0	0	0	0	2	0	0	1	0	0	0	0	0	22	0	0	0	0	2	0	0	0	0	0	0	0	1	0	0	1	0	0
CT[T>G]TG	24	0	0	0	0	0	0	0	0	0	0	0	0	0	0	0	0	0	0	0	0	0	0	0	0	0	1	0	0	0	12	0	0	0	0	1	1	0	0	1	0	1	0	0	0	0	0	0	0
CT[T>G]TT	45	1	1	0	1	0	0	0	0	1	0	0	0	2	1	1	0	0	1	0	0	1	0	0	0	0	0	0	1	0	23	0	0	0	0	0	0	1	0	0	0	0	0	1	0	1	0	0	0
GA[C>A]AA	52	1	4	3	0	2	3	3	2	2	2	2	5	2	1	2	2	5	1	0	2	0	1	0	2	1	1	0	3	1	60	3	1	3	3	3	4	0	2	4	4	3	2	1	5	4	2	2	2
GA[C>A]AC	22	1	0	1	2	1	0	1	0	0	2	0	0	1	0	0	0	0	1	3	0	0	1	0	3	0	1	0	1	1	38	2	5	4	5	1	3	0	2	4	5	1	1	1	2	3	1	1	0
GA[C>A]AG	27	1	0	2	2	0	0	0	4	5	5	5	4	6	2	2	1	1	2	5	1	1	3	2	2	1	2	1	2	1	40	3	3	1	3	4	2	2	0	4	1	0	2	3	4	6	2	6	0
GA[C>A]AT	24	0	1	0	4	0	0	1	4	3	3	4	4	3	0	0	0	0	0	4	0	0	0	1	3	2	0	0	1	2	31	2	1	5	3	4	3	0	1	3	1	1	0	3	3	2	1	1	0
GA[C>A]CA	32	0	0	0	2	0	1	0	0	0	0	0	0	0	0	0	1	0	0	0	0	0	0	0	0	0	0	0	0	0	48	0	3	1	3	1	1	0	1	1	1	0	3	3	3	0	2	1	1
GA[C>A]CC	28	0	0	2	0	0	0	0	0	0	0	0	0	0	0	0	0	0	0	1	1	0	0	0	0	0	0	0	0	1	49	2	1	0	0	0	0	0	1	1	1	0	0	0	0	2	1	0	0
GA[C>A]CG	2	0	1	0	0	0	0	0	0	0	0	0	0	0	0	0	0	0	0	0	0	0	0	0	0	0	0	0	0	0	2	0	0	0	0	0	0	0	0	1	1	0	0	0	0	0	0	0	0
GA[C>A]CT	32	1	0	1	0	1	0	0	1	1	0	0	1	0	0	0	1	0	0	1	0	0	1	0	3	0	0	0	0	0	44	3	3	1	2	0	1	1	0	1	1	0	1	0	1	1	0	2	0
GA[C>A]GA	6	0	0	0	0	0	0	0	0	0	0	0	1	0	0	0	0	0	0	0	0	0	0	0	0	0	0	0	0	1	7	0	0	0	0	0	0	0	0	0	0	0	0	0	0	0	0	0	0
GA[C>A]GC	1	0	0	0	0	0	0	0	0	0	0	0	0	0	0	0	0	0	0	0	0	0	1	0	0	0	0	0	0	0	7	0	0	2	1	0	0	0	0	0	0	1	0	0	2	0	2	0	0
GA[C>A]GG	6	0	0	1	0	0	0	0	0	0	0	0	0	1	1	1	0	0	1	0	1	0	0	1	0	0	0	0	0	0	7	0	0	0	0	0	0	0	1	0	0	0	0	0	0	0	0	0	0
GA[C>A]GT	2	0	0	0	0	0	1	0	0	0	0	0	1	0	0	0	0	0	0	0	0	1	0	0	2	0	0	0	0	0	8	0	0	0	0	0	1	0	0	0	1	0	0	0	0	0	1	0	0
GA[C>A]TA	14	0	0	2	1	1	1	1	0	0	0	0	0	1	1	0	0	1	0	0	0	0	0	0	0	0	0	0	0	1	28	0	2	0	0	0	0	0	1	1	2	0	0	2	1	0	2	0	0
GA[C>A]TC	11	2	0	0	1	1	0	0	0	0	0	0	0	4	0	0	0	0	0	1	0	0	1	0	0	0	0	0	0	0	22	0	1	3	2	1	3	0	0	1	2	0	0	1	0	0	3	1	0
GA[C>A]TG	24	0	0	0	0	0	0	0	0	0	2	0	0	1	0	0	1	0	0	0	1	0	0	1	0	0	0	0	0	1	16	1	5	1	2	3	0	0	0	3	3	0	0	2	0	2	0	2	1
GA[C>A]TT	27	2	1	1	0	1	0	1	1	1	4	1	1	1	0	0	1	1	0	1	0	0	0	0	3	2	0	0	1	0	36	2	1	2	0	1	1	1	0	2	0	0	0	0	1	0	0	2	2
GA[C>G]AA	12	0	0	0	0	0	0	0	1	0	1	0	1	0	0	1	0	1	1	0	0	0	0	1	2	0	0	0	0	2	43	1	0	1	0	0	0	1	1	1	1	2	0	1	1	1	4	1	0
GA[C>G]AC	4	0	0	1	0	0	0	0	1	1	1	1	1	0	0	0	0	0	0	0	1	0	0	0	1	0	0	0	0	0	13	2	0	0	1	0	0	0	0	0	0	2	0	0	0	0	0	0	0
GA[C>G]AG	29	1	0	1	1	1	2	0	0	0	0	0	0	0	0	1	0	0	1	1	0	0	1	4	0	0	0	0	0	0	61	1	4	2	2	2	2	0	1	0	1	0	0	1	1	2	1	1	0
GA[C>G]AT	9	0	1	0	0	0	1	2	2	2	1	1	2	0	0	0	0	0	0	0	0	1	0	0	1	0	1	0	0	0	28	0	2	1	0	0	0	0	1	1	1	1	0	0	0	2	1	0	0
GA[C>G]CA	14	0	0	2	0	2	0	0	0	0	0	0	0	0	0	0	1	1	0	2	0	1	0	0	0	0	0	0	1	0	30	0	0	0	0	1	0	1	0	0	0	0	1	2	1	1	3	1	1
GA[C>G]CC	4	1	0	1	0	0	0	1	0	0	0	0	0	0	0	0	0	1	0	0	0	0	0	0	0	0	0	0	0	1	14	0	1	0	0	0	0	0	0	0	0	0	0	3	0	2	0	0	0
GA[C>G]CG	2	0	0	0	0	0	0	0	0	0	0	0	0	0	0	0	0	0	0	0	0	0	0	0	0	0	0	0	0	0	2	0	0	1	0	0	0	0	0	0	0	0	0	0	0	0	0	0	0
GA[C>G]CT	10	0	1	0	0	0	0	0	0	0	0	1	1	0	0	0	0	0	0	0	0	0	0	0	0	0	0	0	1	0	17	0	0	2	0	0	1	0	0	0	1	0	0	2	1	1	0	1	0
GA[C>G]GA	5	0	1	0	0	0	0	0	0	0	0	0	0	0	0	0	0	0	0	0	0	0	0	1	0	0	0	0	0	0	9	0	1	1	1	2	1	0	0	1	1	0	0	0	1	0	0	0	0
GA[C>G]GC	3	0	1	0	0	0	0	0	0	0	0	0	0	0	0	0	0	0	0	0	0	0	0	0	0	0	0	0	0	0	6	0	0	0	0	1	0	0	0	0	0	0	0	1	0	0	0	0	0
GA[C>G]GG	3	0	0	0	0	0	0	0	0	0	0	0	0	0	0	0	0	0	0	0	0	0	0	0	0	0	0	0	0	0	10	0	0	0	0	0	0	0	0	0	0	0	0	0	0	0	0	0	0
GA[C>G]GT	2	0	0	0	0	0	0	0	0	0	0	0	0	0	0	0	0	0	0	0	0	0	0	0	0	0	0	0	0	0	7	0	0	3	0	0	2	0	0	1	0	0	0	0	0	0	0	0	0
GA[C>G]TA	11	1	0	1	0	0	0	0	0	0	0	0	0	1	0	0	0	0	0	0	0	1	1	0	1	0	0	1	0	0	33	1	2	2	2	3	0	1	1	2	2	0	0	0	0	1	0	0	0
GA[C>G]TC	8	0	0	0	0	0	0	0	0	0	1	0	0	0	0	0	1	0	0	2	0	0	0	0	0	0	0	0	0	1	19	0	1	0	0	0	2	0	0	0	0	2	0	0	0	1	1	0	0
GA[C>G]TG	19	0	0	0	0	0	2	1	1	0	0	0	0	0	0	0	0	0	0	0	0	0	1	0	0	0	0	0	0	0	26	1	0	1	2	3	1	0	0	0	0	1	0	1	0	0	0	1	1
GA[C>G]TT	7	0	0	0	0	0	1	0	0	0	0	0	0	0	0	0	1	1	0	1	1	0	1	0	0	0	0	1	0	0	33	0	1	1	1	2	0	0	1	0	0	1	0	1	0	1	1	1	2
GA[C>T]AA	109	5	1	7	2	3	7	5	3	4	6	4	5	3	2	2	1	2	2	10	0	1	0	1	7	0	1	0	0	1	48	0	2	1	2	2	1	1	0	1	2	1	0	0	2	1	2	1	0
GA[C>T]AC	89	3	1	2	3	6	4	1	3	3	3	3	7	4	0	0	1	1	0	2	0	1	0	1	6	0	0	2	0	0	56	0	2	3	3	0	3	1	1	2	1	0	0	0	0	1	0	1	0
GA[C>T]AG	106	1	2	5	2	7	5	3	10	8	5	4	5	4	2	2	5	3	2	6	0	1	0	2	7	0	0	1	0	0	80	3	2	0	4	1	0	0	1	2	2	2	0	0	0	1	0	1	2
GA[C>T]AT	123	1	1	1	2	3	4	0	4	4	4	3	5	4	2	1	2	0	1	6	1	1	0	1	12	1	0	0	1	0	94	1	3	3	2	3	5	0	2	5	2	2	0	1	0	0	1	1	0
GA[C>T]CA	75	1	0	0	1	1	4	2	2	1	3	2	3	1	1	0	1	2	0	2	0	0	1	0	2	0	0	0	0	0	51	0	1	2	3	2	0	0	2	4	1	0	3	2	3	2	1	3	0
GA[C>T]CC	60	1	1	1	3	2	2	1	0	0	0	2	0	1	0	0	1	1	0	1	0	2	0	0	4	0	0	0	0	0	53	0	1	1	0	0	0	0	0	1	0	0	0	1	1	1	0	1	0
GA[C>T]CG	7	1	0	0	0	0	1	0	0	0	0	0	0	0	0	1	0	0	1	0	0	0	0	0	0	0	0	0	0	0	4	0	0	0	0	0	0	0	0	0	0	0	0	1	0	0	0	0	0
GA[C>T]CT	71	1	4	2	2	2	3	2	3	4	3	2	3	2	1	0	1	0	1	2	0	1	0	2	9	0	1	2	0	0	67	1	0	1	1	1	4	0	0	0	0	0	0	1	0	1	0	0	1
GA[C>T]GA	102	1	0	0	0	0	2	0	1	0	0	0	1	2	0	1	0	0	1	0	0	0	0	1	0	1	0	1	1	0	92	1	1	1	1	2	2	0	0	0	2	0	0	1	1	0	0	0	0
GA[C>T]GC	105	0	1	1	1	0	0	0	0	0	0	0	0	2	1	2	0	0	2	0	0	0	0	0	1	1	2	0	0	1	97	0	0	0	2	0	1	0	0	1	2	0	1	1	1	4	1	1	1
GA[C>T]GG	179	1	0	1	1	2	1	1	0	0	0	0	0	2	2	0	1	0	0	0	0	0	1	0	1	1	0	0	0	1	170	1	3	2	1	2	2	0	0	2	3	0	2	3	3	0	4	3	2
GA[C>T]GT	99	0	1	0	0	0	0	1	1	1	0	1	1	1	2	0	0	0	0	2	0	1	0	0	0	0	0	0	0	0	90	1	2	3	2	0	2	0	0	2	2	0	0	0	0	0	0	0	0
GA[C>T]TA	32	1	0	2	1	2	2	3	0	0	1	0	0	0	0	1	0	1	0	0	0	1	1	0	3	0	1	1	0	0	43	0	1	4	2	0	1	0	0	1	2	1	0	1	1	0	1	0	0
GA[C>T]TC	56	0	3	2	3	2	3	1	0	0	0	2	0	0	2	1	0	1	1	1	0	0	0	1	2	0	0	1	0	0	46	0	0	0	3	0	1	0	0	1	1	0	0	1	2	0	0	1	0
GA[C>T]TG	55	3	1	0	1	4	2	1	1	3	3	3	1	0	2	0	3	0	0	3	2	0	0	0	2	0	0	0	0	0	49	1	1	0	1	1	2	0	1	0	2	1	0	0	1	1	1	0	1
GA[C>T]TT	78	0	2	0	1	1	4	1	3	3	2	4	3	1	1	2	1	0	2	5	1	3	1	1	6	2	0	1	0	1	74	2	1	0	1	3	2	0	0	0	0	3	0	4	0	1	0	1	0
GA[T>A]AA	33	1	0	0	0	0	1	0	2	1	2	1	1	0	0	0	0	0	0	0	0	1	0	0	0	1	0	0	0	0	17	0	0	0	0	0	1	0	0	1	1	0	1	1	1	1	2	2	0
GA[T>A]AC	9	0	0	0	0	1	0	0	0	0	0	0	0	0	1	0	1	0	0	0	1	0	0	0	0	0	0	0	1	1	16	1	0	0	1	0	0	0	0	0	0	0	0	0	0	0	0	0	0
GA[T>A]AG	12	0	0	1	0	0	1	0	0	0	0	0	0	0	0	0	0	0	0	0	0	1	0	0	1	0	0	0	0	1	9	1	0	0	0	0	0	0	0	0	0	0	0	0	1	2	1	2	0
GA[T>A]AT	7	0	0	0	0	0	0	0	0	0	0	0	0	0	0	0	0	0	0	0	0	0	0	0	0	0	0	0	0	0	17	0	0	1	2	0	1	0	0	1	0	0	0	0	0	0	2	0	0
GA[T>A]CA	31	0	0	0	0	0	0	0	0	1	0	0	1	1	1	0	1	0	0	1	0	0	1	0	0	0	0	0	0	0	21	0	1	0	1	1	0	0	0	0	0	1	0	0	1	0	0	0	0
GA[T>A]CC	14	0	0	0	0	0	0	0	0	0	0	0	0	0	0	0	0	0	0	0	0	0	0	1	0	0	0	0	0	0	14	0	0	0	0	0	1	0	1	0	0	0	0	0	0	0	0	0	0
GA[T>A]CG	1	0	0	0	0	0	0	0	0	0	0	0	0	0	0	0	0	0	0	0	0	0	0	0	0	0	0	0	0	0	3	0	0	0	0	0	0	0	0	0	0	0	0	0	0	0	0	0	0
GA[T>A]CT	21	0	0	1	1	0	0	1	0	0	1	0	0	0	0	0	0	0	0	0	0	0	0	0	0	0	0	0	0	0	29	0	1	0	1	2	1	0	0	1	1	1	1	1	0	1	2	1	1
GA[T>A]GA	18	1	0	1	1	0	0	0	0	0	0	0	0	0	0	0	0	0	0	0	0	0	0	0	1	0	0	0	0	0	20	0	0	0	2	0	0	0	0	0	0	0	0	0	0	0	0	0	0
GA[T>A]GC	13	0	0	0	0	0	0	0	1	1	2	1	1	0	0	0	0	0	0	1	0	0	0	0	0	0	0	0	0	1	12	0	0	2	0	1	1	0	0	0	0	0	0	0	0	0	0	0	0
GA[T>A]GG	12	0	0	0	0	0	0	1	0	0	0	0	0	0	1	0	0	0	0	1	0	0	0	0	1	0	0	0	0	0	23	0	0	0	1	1	0	0	3	0	0	0	1	0	1	0	2	0	0
GA[T>A]GT	22	0	0	0	0	1	0	0	0	0	0	0	1	0	0	0	0	0	0	0	0	0	0	0	0	0	0	0	0	0	22	0	0	0	0	0	0	0	0	0	0	0	0	0	0	0	0	0	1
GA[T>A]TA	12	0	0	0	1	0	0	0	0	1	0	0	0	0	1	0	2	0	0	0	1	0	0	1	1	0	1	0	0	0	19	0	0	1	0	1	1	2	0	0	1	0	0	1	0	1	0	0	0
GA[T>A]TC	7	0	0	0	0	1	0	0	0	0	0	0	0	1	0	0	0	0	0	0	0	0	0	0	0	0	0	0	1	0	6	0	0	0	1	0	0	1	0	0	0	0	1	0	0	0	0	0	0
GA[T>A]TG	12	0	0	0	0	0	0	0	1	0	0	0	0	0	0	0	1	0	0	1	0	0	0	1	0	0	2	1	0	0	10	1	1	0	0	0	0	0	0	1	2	0	1	1	1	0	1	1	0
GA[T>A]TT	20	1	0	0	0	0	0	3	0	0	1	0	1	1	1	0	0	0	0	1	0	1	0	0	2	0	0	0	0	1	23	0	1	0	0	2	0	0	0	0	0	1	0	0	0	0	1	0	1
GA[T>C]AA	44	0	0	0	0	0	2	1	3	1	2	1	0	0	1	0	0	2	0	1	0	1	0	1	3	0	0	0	0	0	46	0	0	1	2	0	1	0	2	1	0	0	0	0	0	0	0	0	1
GA[T>C]AC	36	1	0	0	0	1	1	0	1	1	0	1	2	0	0	0	0	0	0	2	1	0	1	0	0	0	0	0	1	1	35	0	0	0	0	1	0	0	0	0	0	1	0	0	1	0	0	0	0
GA[T>C]AG	71	0	0	0	1	0	1	2	1	1	1	0	0	1	0	0	0	0	0	1	0	1	0	0	2	1	1	0	0	1	73	0	0	0	1	0	0	0	0	2	0	0	0	2	1	0	1	2	0
GA[T>C]AT	56	0	0	1	3	3	1	0	0	0	1	0	0	0	0	1	0	0	1	1	0	0	2	0	0	0	0	0	1	0	48	2	0	0	0	1	1	0	0	0	0	0	2	4	3	3	2	2	0
GA[T>C]CA	27	0	0	0	0	0	0	1	0	0	0	0	0	0	1	0	1	0	0	1	0	0	1	0	0	0	0	0	0	0	23	0	1	3	1	0	1	0	0	1	1	0	0	1	0	0	1	0	0
GA[T>C]CC	21	0	0	0	0	1	0	0	0	0	0	0	2	0	0	0	0	0	0	0	0	0	0	0	2	0	0	0	0	0	12	1	0	0	0	0	0	0	0	0	0	0	0	0	1	0	0	0	0
GA[T>C]CG	3	0	0	0	0	0	0	0	0	0	0	0	0	0	0	0	0	1	0	0	1	0	0	0	0	0	0	0	0	0	1	0	0	0	0	0	0	0	0	0	0	0	0	0	0	0	0	0	1
GA[T>C]CT	28	0	1	0	1	0	0	0	0	0	0	0	1	0	0	1	0	0	1	0	0	0	0	1	0	0	0	1	0	0	30	0	0	0	0	0	0	0	1	2	0	0	0	1	2	0	0	0	0
GA[T>C]GA	49	0	1	1	2	0	1	0	0	1	0	1	0	2	1	1	0	0	1	1	0	0	0	0	0	1	0	0	0	0	41	0	0	0	2	1	0	0	0	2	0	0	0	0	1	0	0	0	1
GA[T>C]GC	36	0	0	1	0	0	1	0	0	0	0	0	1	0	1	0	1	1	0	1	0	0	0	0	0	1	0	0	0	0	32	0	0	0	0	0	0	0	0	1	0	0	0	0	0	0	0	1	0
GA[T>C]GG	85	0	1	0	0	0	0	0	0	0	0	0	1	0	1	0	0	0	0	0	0	0	0	0	0	0	1	0	0	0	72	0	0	0	3	2	0	1	1	0	0	0	0	0	0	2	2	1	0
GA[T>C]GT	68	0	0	0	0	0	1	0	0	1	0	0	0	0	0	0	0	0	0	0	1	0	0	0	0	0	1	0	0	0	41	1	0	0	0	0	1	0	0	1	1	0	0	0	0	0	0	0	0
GA[T>C]TA	15	1	0	0	0	0	0	0	2	2	1	2	4	0	0	0	0	1	0	0	1	0	0	0	1	0	0	0	0	0	47	0	0	1	0	0	0	0	0	0	0	0	0	1	0	0	0	1	0
GA[T>C]TC	27	0	0	0	0	0	0	0	1	2	2	1	1	0	0	0	1	0	0	0	0	0	0	0	1	0	1	0	0	0	21	0	0	0	1	0	0	0	0	0	0	0	0	0	0	0	0	0	0
GA[T>C]TG	102	0	0	0	0	0	1	1	0	0	0	0	0	0	0	0	0	1	0	0	0	0	0	0	0	0	0	0	0	1	84	0	0	0	0	0	1	0	1	0	0	0	0	0	0	0	0	0	0
GA[T>C]TT	51	1	1	1	1	2	1	0	0	1	0	0	0	3	0	0	1	0	0	2	3	0	0	0	1	0	0	0	1	0	59	0	1	1	2	0	2	0	1	1	2	0	0	1	0	1	1	0	0
GA[T>G]AA	15	0	0	0	0	0	1	0	0	0	0	0	0	0	0	0	0	0	0	0	0	1	0	0	0	0	0	0	0	0	13	0	0	0	0	0	0	1	0	0	0	0	0	1	0	0	0	1	0
GA[T>G]AC	5	0	0	0	0	0	0	0	0	0	0	0	0	0	0	0	0	0	0	0	0	0	0	0	0	0	0	0	0	0	7	0	0	0	0	0	0	0	0	0	0	0	1	1	1	1	1	1	0
GA[T>G]AG	13	0	0	0	0	0	0	0	0	0	0	0	0	0	0	0	1	0	0	1	0	0	0	0	1	0	0	0	0	0	16	1	0	1	0	0	1	0	1	0	0	0	0	0	1	0	0	0	0
GA[T>G]AT	4	0	0	0	0	0	0	0	0	0	0	1	0	0	0	0	0	0	0	0	0	0	0	0	0	0	0	0	0	0	10	0	0	0	1	1	0	0	0	1	0	0	0	0	0	0	0	1	0
GA[T>G]CA	9	1	0	0	0	0	0	0	0	0	0	0	0	0	1	0	0	0	0	0	0	0	0	0	0	0	0	0	0	0	5	0	0	0	0	0	0	0	1	0	0	0	0	0	0	0	0	1	0
GA[T>G]CC	4	0	0	0	0	0	0	0	0	1	0	0	0	0	0	0	0	0	0	0	0	0	0	0	0	0	0	0	0	0	4	0	0	0	0	0	0	0	0	0	0	0	0	0	0	1	0	0	0
GA[T>G]CG	0	0	0	1	0	0	0	0	0	0	0	0	0	0	0	0	0	0	0	0	0	0	0	0	0	0	0	0	0	0	1	0	0	0	0	0	0	0	0	0	0	0	0	0	0	0	0	0	0
GA[T>G]CT	7	0	0	0	0	0	0	0	0	0	0	1	0	0	0	0	0	0	0	0	0	0	0	0	0	0	1	0	0	0	4	0	0	0	0	0	0	0	0	1	0	0	0	0	0	0	0	0	0
GA[T>G]GA	20	0	0	0	0	0	0	0	0	0	0	0	0	0	0	0	0	0	0	0	0	0	0	0	0	0	0	0	0	0	10	0	0	0	0	0	0	0	0	0	0	0	0	0	0	0	0	0	0
GA[T>G]GC	11	0	0	0	0	0	0	0	0	0	0	0	0	0	0	0	0	0	0	0	0	0	0	0	0	0	0	0	0	0	10	1	0	0	0	0	0	0	0	0	0	0	0	1	0	0	0	0	0
GA[T>G]GG	13	1	0	0	0	0	0	0	0	0	0	0	0	0	1	0	0	0	0	0	0	0	0	0	0	0	0	0	0	0	3	0	0	0	0	0	0	0	0	0	0	0	0	0	0	0	0	0	0
GA[T>G]GT	16	0	0	0	0	0	0	0	0	0	1	0	0	0	1	0	0	0	0	1	0	0	0	0	0	0	0	1	0	0	11	0	0	0	0	0	0	0	0	0	0	0	0	0	1	0	0	0	1
GA[T>G]TA	15	0	1	0	0	0	1	0	0	0	0	0	0	0	0	0	0	0	0	0	0	0	0	0	1	0	0	0	0	0	8	1	0	0	1	0	0	1	0	1	0	0	0	0	0	0	0	0	1
GA[T>G]TC	15	0	1	0	1	0	0	0	0	0	0	0	0	2	1	0	0	0	0	0	0	0	1	0	0	0	0	0	0	0	12	0	0	0	0	0	0	0	0	0	0	0	0	1	1	0	1	1	0
GA[T>G]TG	14	0	0	0	1	0	0	0	0	0	0	0	0	1	0	0	0	0	0	0	0	0	0	0	1	0	0	0	0	0	10	0	0	0	0	0	0	0	0	0	0	0	0	1	0	0	0	0	0
GA[T>G]TT	31	0	1	0	0	0	1	0	0	0	0	0	0	2	0	1	0	1	0	0	0	0	0	0	0	0	0	2	2	0	12	0	1	0	0	0	0	1	0	1	0	0	0	0	0	0	0	0	1
GC[C>A]AA	15	0	1	0	1	0	0	1	0	1	1	0	2	3	2	0	1	1	0	1	2	3	0	1	2	1	2	0	1	0	24	4	2	2	0	5	1	0	1	1	3	1	0	2	2	2	3	1	0
GC[C>A]AC	10	0	0	0	1	1	0	0	1	2	1	1	1	0	0	0	1	0	0	0	0	0	1	2	0	1	1	1	0	0	26	0	4	1	1	1	2	0	4	2	2	1	1	1	2	2	2	3	0
GC[C>A]AG	17	1	1	1	2	0	2	0	2	3	1	0	1	2	0	0	0	0	0	2	1	0	0	0	1	0	0	1	1	0	29	1	0	1	2	2	1	0	3	1	1	4	0	2	2	1	4	0	0
GC[C>A]AT	20	1	0	1	1	0	0	0	2	1	1	1	2	0	0	0	0	1	0	1	0	1	0	0	0	0	0	0	0	0	27	1	4	1	1	1	2	1	0	2	1	1	2	1	3	5	2	4	0
GC[C>A]CA	19	0	2	1	0	1	2	0	0	0	1	1	1	1	1	0	0	0	0	0	1	1	1	0	0	0	0	1	0	0	40	2	5	2	2	1	0	1	1	6	3	0	1	1	4	3	2	3	3
GC[C>A]CC	11	1	0	0	0	0	0	0	1	1	1	1	1	0	0	0	0	0	0	1	0	0	0	0	0	0	0	0	1	0	33	1	1	0	0	2	2	0	0	1	1	0	0	1	1	0	0	0	0
GC[C>A]CG	7	0	0	1	0	0	0	0	0	0	0	0	0	0	0	0	0	0	0	1	0	0	0	0	0	0	0	0	0	0	6	0	0	0	1	0	0	0	0	0	1	0	0	0	0	0	0	0	0
GC[C>A]CT	13	0	0	3	0	0	0	0	1	1	1	1	1	0	1	0	1	0	0	0	0	0	0	0	1	0	0	0	0	1	27	2	4	2	1	3	1	0	2	4	3	2	0	1	0	1	2	2	0
GC[C>A]GA	6	0	0	0	1	1	0	0	0	0	0	0	1	0	0	0	0	0	0	0	0	0	0	0	0	0	0	0	0	0	18	1	0	0	2	2	0	0	0	2	0	0	0	1	0	0	1	0	0
GC[C>A]GC	7	0	0	0	0	0	0	0	0	0	0	0	0	0	0	0	0	0	0	0	0	0	0	1	0	0	0	0	0	0	7	0	2	0	1	2	1	0	0	1	1	0	0	0	0	0	0	0	0
GC[C>A]GG	4	0	0	0	0	0	0	0	1	1	2	1	1	0	0	0	1	0	0	0	0	0	0	0	0	0	0	0	0	0	14	1	1	0	0	0	0	0	1	0	0	1	0	1	0	1	1	0	1
GC[C>A]GT	2	1	0	0	0	0	0	0	0	0	0	1	0	0	1	0	0	0	0	0	0	0	0	0	0	0	0	0	0	0	6	0	1	0	0	0	0	0	1	0	0	0	0	0	1	0	1	0	0
GC[C>A]TA	8	0	0	0	1	0	1	1	2	1	1	1	1	1	1	0	1	1	0	0	0	1	0	0	1	0	0	1	0	1	19	1	1	2	1	4	0	0	0	0	1	1	1	0	3	1	1	0	1
GC[C>A]TC	26	0	0	0	0	1	2	1	2	2	2	2	2	2	1	0	0	0	0	3	1	1	0	0	1	0	0	0	0	1	30	0	3	2	5	1	3	0	0	2	4	2	1	1	5	3	1	4	1
GC[C>A]TG	14	1	1	1	1	0	1	1	2	3	0	1	1	0	4	0	0	1	0	5	2	1	0	0	3	1	0	0	0	1	38	1	4	3	4	2	2	0	3	4	4	2	1	5	4	1	2	2	2
GC[C>A]TT	22	0	0	2	3	1	1	0	0	0	1	0	0	1	3	0	0	3	0	1	0	0	0	1	2	0	0	0	1	1	33	1	2	3	1	1	2	0	1	5	7	2	0	2	1	5	4	6	1
GC[C>G]AA	10	0	1	1	0	0	0	1	0	0	0	0	0	0	1	0	0	0	0	0	0	1	0	0	0	0	0	0	0	0	42	0	0	0	0	2	0	0	2	0	1	2	0	1	0	0	1	1	0
GC[C>G]AC	12	0	0	0	0	0	0	0	0	0	0	0	0	0	0	0	0	0	0	0	0	0	0	0	1	0	0	0	0	0	14	1	1	0	3	1	0	0	1	0	1	0	0	1	0	0	0	0	0
GC[C>G]AG	10	0	0	2	0	0	0	0	0	0	0	0	0	0	0	0	0	1	0	0	1	0	0	0	0	0	0	0	0	0	26	0	2	0	0	1	2	0	1	1	1	0	1	2	2	1	2	1	0
GC[C>G]AT	11	0	0	1	0	0	0	0	0	0	0	0	0	0	1	0	0	0	0	0	0	1	0	0	0	0	0	0	0	1	10	0	0	0	0	0	0	1	0	0	0	0	1	2	2	1	1	1	0
GC[C>G]CA	18	0	0	0	0	0	0	0	0	0	0	0	0	1	0	0	0	0	0	0	0	0	0	0	0	0	0	1	0	0	21	0	0	0	0	2	0	0	0	1	1	0	2	1	1	3	2	2	2
GC[C>G]CC	4	0	1	0	0	0	0	0	0	0	0	0	0	0	0	0	0	0	0	0	0	0	0	2	0	0	0	0	0	0	15	0	1	0	1	0	0	0	0	1	0	1	0	0	0	0	0	0	0
GC[C>G]CG	2	0	0	0	0	0	0	0	0	0	0	0	0	0	0	0	0	0	0	0	0	0	1	0	0	0	0	0	0	0	5	0	0	0	0	0	0	1	0	0	0	0	1	1	0	0	3	1	0
GC[C>G]CT	7	0	0	1	0	0	0	0	0	0	0	0	0	0	0	0	0	0	0	0	0	0	0	0	0	0	0	0	0	0	16	0	0	0	0	2	0	0	0	0	0	0	0	0	0	1	1	0	0
GC[C>G]GA	4	0	1	0	0	0	0	0	0	0	0	0	0	0	0	0	0	0	0	0	0	0	0	0	0	0	0	0	0	0	20	0	0	0	0	0	0	0	0	0	0	0	0	0	0	0	0	0	1
GC[C>G]GC	2	0	0	0	0	0	0	0	0	0	0	0	0	0	0	0	0	0	0	0	0	0	0	0	0	0	0	0	0	0	11	0	1	0	0	1	0	0	1	0	1	0	0	0	1	0	0	0	0
GC[C>G]GG	5	0	0	1	0	0	0	0	0	0	0	0	0	0	0	0	0	0	0	0	0	0	0	0	0	0	0	0	0	0	12	0	1	2	0	0	2	0	0	1	0	0	0	0	2	0	2	0	0
GC[C>G]GT	3	0	0	0	0	0	0	0	0	0	0	0	0	0	0	0	0	0	0	0	0	0	0	0	0	0	0	0	0	0	13	0	0	0	0	0	1	0	0	0	0	0	0	1	0	0	0	0	0
GC[C>G]TA	11	0	0	0	0	0	0	0	0	0	0	0	0	0	0	0	0	0	0	1	0	1	1	0	0	0	0	0	1	0	21	0	0	0	1	1	0	0	0	0	0	1	0	0	1	0	1	0	0
GC[C>G]TC	13	0	0	1	0	0	0	0	0	0	0	0	0	0	0	0	0	0	0	0	0	0	0	0	1	0	1	0	0	0	32	1	1	1	2	2	1	0	0	2	1	0	0	0	0	0	0	0	0
GC[C>G]TG	16	1	0	0	0	1	0	0	1	0	0	0	0	0	0	0	0	0	0	0	0	0	0	0	0	0	0	0	0	0	34	3	0	1	1	3	0	0	0	1	0	0	0	2	0	1	2	2	0
GC[C>G]TT	17	0	0	0	0	0	0	0	0	0	0	0	0	0	0	0	0	0	0	0	0	0	0	0	0	0	0	0	0	0	32	0	1	1	0	1	0	0	0	1	1	0	0	1	1	0	1	0	0
GC[C>T]AA	66	2	3	4	3	4	8	5	2	1	0	2	1	1	1	1	0	0	1	8	0	0	0	0	7	1	1	0	2	0	67	0	4	0	2	3	1	0	1	3	3	1	0	0	0	0	4	1	0
GC[C>T]AC	102	0	3	2	3	2	4	0	3	2	4	2	1	2	1	0	1	1	0	6	1	1	0	1	5	0	1	0	0	3	62	0	0	1	2	4	3	1	0	2	1	1	1	1	1	1	3	2	1
GC[C>T]AG	88	1	2	2	4	6	7	3	5	4	3	6	3	1	3	1	3	1	1	7	0	2	1	0	9	0	1	0	0	1	67	0	3	4	7	4	3	0	0	4	0	3	0	4	3	5	2	1	0
GC[C>T]AT	81	2	3	0	4	11	7	0	4	4	6	6	5	4	0	1	3	3	1	1	1	0	0	1	7	1	0	0	2	2	72	3	2	0	2	2	0	0	1	2	1	0	0	1	1	1	0	2	1
GC[C>T]CA	78	1	3	0	2	2	5	1	5	4	6	5	3	1	6	3	5	0	3	2	0	1	1	1	6	0	2	1	0	0	62	2	2	1	2	2	2	0	0	0	0	1	0	1	1	0	0	0	1
GC[C>T]CC	63	1	1	1	4	3	1	1	0	1	3	1	1	1	0	0	0	2	0	3	0	0	0	0	1	2	1	0	0	0	67	1	1	0	1	1	0	0	0	0	0	1	0	1	1	1	2	0	0
GC[C>T]CG	14	0	0	0	0	1	2	1	3	3	2	2	2	1	1	0	0	1	0	0	0	0	0	0	2	0	0	0	0	0	22	0	0	0	0	0	0	0	0	0	0	0	0	0	0	0	0	0	0
GC[C>T]CT	72	2	0	2	2	3	3	3	1	2	2	2	2	6	1	0	0	0	0	1	0	2	0	0	4	0	0	1	1	2	63	0	2	2	2	0	2	0	0	1	5	1	1	1	1	2	0	0	0
GC[C>T]GA	130	0	1	0	0	0	0	0	0	1	0	0	0	0	0	1	0	1	1	0	0	0	0	0	4	1	0	0	0	0	123	1	0	0	1	3	0	0	1	0	2	2	0	0	0	0	2	0	0
GC[C>T]GC	97	0	2	1	1	0	2	0	1	1	1	2	1	2	1	0	0	0	0	0	0	0	1	0	1	0	0	2	0	0	88	0	2	3	2	3	3	0	0	5	3	0	0	0	2	0	1	1	1
GC[C>T]GG	145	3	1	1	1	0	3	3	1	1	1	2	1	1	0	0	2	0	0	0	0	0	4	0	3	0	1	0	0	0	156	0	1	0	0	3	1	1	0	1	0	0	0	2	0	2	0	1	0
GC[C>T]GT	77	0	0	0	0	1	0	0	0	0	1	0	0	0	0	0	0	0	0	0	0	0	0	0	1	0	0	1	0	0	68	0	0	0	2	0	0	0	0	1	3	1	0	0	0	0	1	0	1
GC[C>T]TA	38	0	2	2	2	2	1	0	0	0	2	1	1	1	0	2	0	0	2	2	0	0	0	1	2	0	1	0	0	0	43	0	1	1	1	0	1	0	0	0	0	0	0	0	0	0	0	1	0
GC[C>T]TC	105	1	1	4	1	2	3	2	7	8	5	5	4	2	0	1	0	0	1	1	1	1	1	2	2	1	3	1	2	1	106	1	0	1	3	2	2	1	0	3	0	1	0	1	2	1	0	2	0
GC[C>T]TG	92	0	2	7	5	1	7	4	2	3	3	3	1	4	3	2	3	1	2	6	0	1	1	0	11	0	1	1	1	0	93	3	3	5	4	5	2	0	1	0	3	3	0	0	4	0	0	2	0
GC[C>T]TT	73	3	4	2	3	3	4	3	4	3	3	7	3	2	2	2	0	0	2	3	0	3	1	1	3	0	1	1	1	0	74	0	2	1	3	1	2	0	2	1	1	1	0	2	0	2	0	1	1
GC[T>A]AA	6	0	0	0	0	0	0	0	1	2	1	1	1	0	0	0	0	0	0	0	1	0	0	0	0	0	0	0	0	0	16	1	0	1	0	0	0	0	0	0	1	0	1	1	2	1	1	2	0
GC[T>A]AC	8	0	0	0	0	0	0	0	1	1	1	1	2	0	2	0	1	0	0	0	1	0	0	0	0	0	0	0	0	0	4	0	1	1	0	2	1	0	0	1	1	0	0	0	0	0	0	0	0
GC[T>A]AG	2	0	0	0	0	0	0	0	0	0	0	0	0	0	0	0	1	0	0	0	0	0	0	0	0	0	0	0	0	0	8	0	1	0	0	1	0	0	0	1	1	0	0	1	0	1	0	1	0
GC[T>A]AT	7	1	0	0	2	0	0	0	0	0	1	2	0	1	0	1	0	0	1	0	0	0	0	0	0	0	0	0	0	1	10	0	1	0	0	0	1	1	0	0	0	0	0	2	0	1	0	2	0
GC[T>A]CA	12	0	0	0	0	0	0	0	0	1	1	2	0	0	0	0	0	0	0	0	0	0	0	0	0	0	0	0	0	0	12	0	0	1	0	1	0	0	0	0	1	0	0	1	0	2	1	1	0
GC[T>A]CC	13	1	0	0	0	0	0	0	0	1	0	0	1	0	0	0	0	0	0	1	0	0	0	0	0	0	0	0	0	0	9	0	0	0	0	0	0	0	0	0	0	0	0	0	0	0	1	0	1
GC[T>A]CG	2	0	0	0	0	0	0	0	0	0	0	0	0	0	0	0	0	0	0	0	0	0	0	0	0	0	0	0	0	0	2	0	0	0	0	0	0	0	0	0	0	0	0	0	0	0	0	0	0
GC[T>A]CT	7	0	0	0	0	0	0	0	0	0	0	0	0	0	1	0	0	0	0	0	0	0	0	1	1	0	0	0	0	0	8	0	1	0	1	2	0	0	0	1	1	0	0	0	0	0	0	0	1
GC[T>A]GA	15	0	0	0	0	1	0	0	0	0	0	0	0	0	0	2	0	0	2	0	0	0	0	0	0	0	0	0	0	0	17	0	2	0	2	0	0	0	0	1	0	0	0	0	0	0	2	1	0
GC[T>A]GC	13	0	0	0	0	1	0	0	1	1	1	1	1	0	0	0	0	0	0	0	1	0	0	0	0	0	0	0	0	1	12	1	0	0	0	0	2	1	0	0	0	1	0	0	0	0	0	1	0
GC[T>A]GG	14	0	0	0	1	1	0	0	2	2	1	1	1	0	0	1	0	0	1	2	0	0	0	0	0	0	0	0	0	0	18	0	2	2	1	2	1	1	0	4	3	0	0	1	0	0	1	0	0
GC[T>A]GT	6	0	0	0	0	1	0	1	0	0	0	0	0	0	0	0	0	0	0	0	0	0	0	0	1	0	0	0	0	0	16	0	1	1	0	1	0	0	0	0	1	0	1	1	1	1	1	2	0
GC[T>A]TA	6	0	1	0	0	0	2	1	0	0	0	0	0	0	0	0	0	0	0	0	0	0	0	0	0	0	2	0	0	0	13	1	0	0	1	2	0	0	0	1	2	0	0	0	0	0	2	0	0
GC[T>A]TC	3	0	0	0	0	0	2	0	0	0	1	0	0	0	0	2	0	0	2	0	0	0	0	0	0	0	0	0	0	0	10	1	1	0	0	0	0	0	0	0	1	0	0	1	0	0	0	0	0
GC[T>A]TG	5	0	0	1	1	0	0	0	0	0	0	0	0	0	0	0	0	0	0	0	0	0	0	0	0	0	1	0	0	0	13	1	0	0	0	0	0	1	0	1	0	0	0	0	0	0	0	0	0
GC[T>A]TT	20	0	0	0	0	0	0	0	0	0	0	0	0	0	1	1	0	0	1	0	0	1	0	0	1	0	0	0	0	0	17	0	0	1	0	1	2	0	0	0	1	1	0	0	0	0	0	0	0
GC[T>C]AA	23	0	0	0	0	1	0	0	0	0	1	0	0	0	0	0	0	0	0	0	0	0	0	0	1	0	0	0	0	0	17	0	0	0	1	0	0	0	0	0	0	0	1	1	1	1	1	2	0
GC[T>C]AC	15	0	1	0	0	0	0	0	0	0	0	1	0	0	1	1	0	0	1	0	0	0	0	0	0	0	0	0	0	0	27	1	0	0	1	0	0	0	0	0	1	0	0	0	0	0	0	0	0
GC[T>C]AG	21	0	0	1	0	1	0	0	0	0	0	1	0	0	0	0	0	0	0	1	0	0	0	0	0	0	0	0	0	0	16	0	0	0	0	1	0	0	0	1	0	0	0	0	1	0	0	0	0
GC[T>C]AT	25	0	0	0	0	0	0	0	0	1	0	0	0	1	0	0	0	0	0	0	0	0	0	0	0	0	1	0	0	0	24	0	0	1	0	1	0	0	0	1	0	0	1	1	1	1	1	0	1
GC[T>C]CA	28	0	0	1	0	1	0	0	0	0	0	0	0	1	0	0	0	0	0	0	0	0	0	1	3	0	0	0	0	0	17	0	0	0	0	0	0	0	0	0	0	1	0	0	0	0	0	0	0
GC[T>C]CC	24	0	0	0	1	0	0	0	0	0	0	0	0	0	1	0	0	0	0	1	0	0	0	0	1	0	0	0	0	0	18	0	0	0	0	0	0	0	0	1	0	1	0	1	0	0	0	0	0
GC[T>C]CG	2	0	0	0	0	0	0	0	0	1	1	1	0	0	0	0	0	0	0	0	0	0	0	0	0	0	0	0	0	0	2	0	0	0	0	0	0	0	0	0	0	0	0	0	0	0	0	0	0
GC[T>C]CT	33	0	0	0	0	0	0	0	0	0	0	0	0	1	0	0	0	1	0	1	0	0	1	0	0	0	2	0	0	0	31	0	1	1	1	0	1	0	0	0	0	0	1	0	0	1	1	1	0
GC[T>C]GA	59	0	0	0	1	1	0	0	1	1	1	1	0	0	1	0	0	0	0	0	0	0	1	1	1	0	0	0	0	0	25	2	1	0	0	1	0	0	0	0	0	0	0	2	1	1	2	0	1
GC[T>C]GC	30	0	0	1	1	1	0	0	0	0	0	0	0	0	0	0	0	1	0	0	0	0	0	0	0	0	0	0	0	1	33	0	0	0	0	0	0	0	1	0	1	0	0	0	0	0	0	0	0
GC[T>C]GG	60	0	0	1	0	0	0	1	2	2	1	1	1	0	0	0	0	0	0	0	0	0	1	0	1	0	1	0	0	1	39	1	0	1	0	0	0	0	0	0	0	0	0	0	0	0	1	0	0
GC[T>C]GT	38	0	0	1	0	0	0	0	0	0	0	0	0	2	0	0	1	0	0	0	0	0	0	2	0	0	0	1	0	0	30	0	0	1	1	0	0	0	0	0	0	0	0	0	0	1	0	1	0
GC[T>C]TA	23	0	0	0	0	0	0	0	0	0	0	0	0	0	0	0	0	0	0	1	0	0	0	0	0	0	0	0	1	0	24	0	0	0	0	0	0	0	0	0	0	0	0	0	0	0	0	0	0
GC[T>C]TC	27	1	0	1	0	2	0	1	0	0	3	0	0	0	0	0	0	0	0	0	0	1	0	0	0	0	0	0	0	1	22	0	0	0	0	1	0	0	0	0	0	0	0	1	0	1	1	1	0
GC[T>C]TG	35	0	0	0	1	0	0	0	1	1	1	2	1	0	0	0	0	0	0	0	0	0	0	0	0	0	0	0	0	0	28	0	0	0	0	0	0	0	0	1	0	0	1	1	1	1	1	1	0
GC[T>C]TT	38	1	0	0	0	0	0	0	1	1	0	0	1	0	2	1	0	0	1	1	0	0	0	1	0	0	0	0	1	0	23	1	1	1	0	0	1	0	1	0	1	0	0	0	0	0	0	1	0
GC[T>G]AA	6	0	0	0	0	0	1	0	0	0	0	0	0	0	0	0	0	0	0	0	0	0	1	0	1	0	0	1	0	0	13	0	0	1	0	0	0	0	0	0	1	1	0	0	0	1	0	0	0
GC[T>G]AC	6	0	0	0	0	1	0	0	0	0	0	0	0	0	0	0	1	0	0	0	0	0	0	0	0	0	0	0	0	0	4	0	0	0	0	0	0	0	0	0	0	0	1	1	0	1	1	0	0
GC[T>G]AG	2	0	0	0	0	0	0	0	0	0	0	0	0	0	0	0	0	0	0	0	0	0	0	0	0	0	0	0	0	0	2	0	0	0	0	0	0	0	0	0	0	0	0	0	0	0	0	0	0
GC[T>G]AT	7	0	0	0	0	0	0	0	0	1	0	1	0	0	0	0	0	0	0	1	0	0	0	0	2	1	0	0	0	0	3	0	0	0	1	0	0	0	1	0	0	0	0	1	0	0	0	0	0
GC[T>G]CA	10	0	0	1	0	0	0	1	0	0	0	0	0	0	0	0	0	0	0	0	0	0	0	0	0	0	0	0	0	0	4	0	1	0	0	1	0	0	0	0	0	0	0	0	0	0	0	0	0
GC[T>G]CC	5	0	0	0	0	0	0	0	0	0	0	0	0	1	0	0	0	0	0	0	0	0	0	0	0	0	0	0	0	0	6	0	0	0	0	0	0	0	0	1	0	0	0	0	1	0	0	0	0
GC[T>G]CG	1	0	0	0	0	0	0	0	0	0	0	0	0	0	0	0	0	0	0	0	0	0	0	0	0	0	0	0	0	0	2	0	0	0	0	0	0	0	0	0	0	0	0	0	0	0	0	0	0
GC[T>G]CT	4	0	0	0	0	0	0	0	0	0	0	0	1	0	1	0	0	0	0	0	0	0	0	0	1	0	0	0	0	0	5	0	0	0	0	0	0	0	0	0	0	0	0	0	0	0	1	0	0
GC[T>G]GA	19	0	0	0	0	0	0	0	0	1	0	0	0	0	0	0	0	0	0	0	0	0	0	0	0	0	0	0	0	0	11	0	0	0	0	0	0	0	0	0	0	0	0	0	0	0	0	0	0
GC[T>G]GC	11	0	0	0	0	2	0	0	0	0	1	0	1	0	0	0	0	0	0	0	0	0	0	0	0	1	0	0	0	0	15	0	0	0	1	0	1	0	0	0	0	0	0	0	0	0	0	0	0
GC[T>G]GG	10	0	0	1	0	0	0	0	0	0	0	0	1	0	0	0	0	0	0	0	0	0	0	0	0	0	0	0	0	1	8	1	0	0	1	1	0	0	1	0	0	1	0	1	0	0	0	1	0
GC[T>G]GT	7	1	0	0	0	0	1	0	0	0	1	0	0	0	0	0	0	0	0	0	0	0	0	1	0	0	0	0	0	0	9	0	0	1	0	0	2	0	1	0	0	1	0	0	0	0	0	0	0
GC[T>G]TA	20	0	0	1	0	0	0	0	1	1	1	1	0	0	1	0	0	0	0	1	0	1	0	0	0	0	0	0	0	0	6	0	0	0	0	0	1	0	0	0	0	0	0	0	0	0	0	0	0
GC[T>G]TC	23	1	0	0	0	0	0	0	0	0	0	0	0	0	0	0	0	1	0	0	0	0	0	0	0	0	0	0	1	0	17	0	0	0	0	0	0	0	0	0	1	0	0	0	0	0	1	0	0
GC[T>G]TG	18	0	0	1	0	1	1	0	0	0	1	1	0	0	0	1	0	0	1	0	0	0	0	0	0	0	0	0	1	1	9	0	0	0	1	0	0	0	0	0	0	0	2	1	2	2	3	2	0
GC[T>G]TT	40	0	0	1	0	0	0	0	1	1	0	1	0	0	0	0	0	1	0	0	0	0	0	0	0	1	0	0	0	0	13	0	0	0	0	1	0	0	0	0	0	0	0	0	0	0	0	0	0
GG[C>A]AA	78	2	5	3	2	6	10	8	6	6	5	6	5	7	2	3	0	2	4	2	1	6	1	7	7	1	3	9	4	5	54	0	5	5	2	4	5	0	3	7	4	0	0	1	3	1	3	2	0
GG[C>A]AC	25	3	1	3	1	0	1	0	2	2	1	1	1	4	0	0	1	1	0	4	1	0	0	1	1	1	2	3	1	2	26	0	1	1	2	1	0	0	2	0	0	0	0	0	3	6	2	3	2
GG[C>A]AG	95	1	6	8	8	10	3	1	7	5	8	9	6	9	5	2	1	0	2	14	0	2	3	4	10	3	4	6	4	2	63	3	9	2	5	4	3	1	2	6	5	1	0	4	7	3	4	4	0
GG[C>A]AT	30	0	3	3	3	4	1	5	2	4	2	2	3	3	1	0	1	0	0	1	0	1	1	0	0	3	0	0	1	3	39	0	6	9	5	7	6	0	1	2	5	0	1	4	3	1	2	2	1
GG[C>A]CA	46	0	3	2	0	1	1	1	1	1	1	1	1	1	2	0	0	0	1	4	1	0	0	0	0	1	1	2	2	1	32	0	4	0	1	4	4	2	1	3	2	2	0	3	0	2	3	1	0
GG[C>A]CC	29	2	0	0	0	3	0	0	0	0	0	0	1	0	0	0	0	0	0	1	0	0	0	0	0	0	0	0	0	1	29	3	0	1	1	0	1	1	0	0	0	0	0	0	2	2	1	2	1
GG[C>A]CG	9	0	0	0	0	0	0	0	0	0	0	0	0	0	0	0	0	0	0	0	0	0	0	0	0	0	0	0	0	0	6	0	0	0	1	0	0	0	0	2	0	1	0	0	0	0	0	0	0
GG[C>A]CT	33	0	1	0	0	1	4	0	0	0	0	0	0	0	0	1	0	1	0	2	0	2	0	2	1	1	1	1	1	0	42	1	2	1	2	2	1	0	2	2	2	2	1	2	2	2	4	1	0
GG[C>A]GA	10	0	0	2	1	0	0	0	1	0	0	0	0	0	0	0	0	0	0	0	0	1	0	0	1	0	1	1	0	1	16	0	0	0	1	0	0	0	1	1	0	0	0	1	0	0	0	0	0
GG[C>A]GC	13	0	0	0	0	0	0	1	1	1	0	0	0	0	0	0	1	0	0	0	0	0	0	0	0	0	1	0	0	0	14	1	0	1	0	2	0	1	0	0	1	1	0	0	0	1	2	1	0
GG[C>A]GG	24	2	1	0	0	0	0	1	0	0	0	0	0	1	1	0	1	0	0	1	0	0	0	0	1	0	1	1	0	0	23	0	1	0	0	1	0	0	0	1	2	0	1	2	0	3	1	2	1
GG[C>A]GT	11	0	0	0	0	0	0	0	0	0	0	0	0	0	1	0	0	0	0	0	0	0	0	0	0	0	0	0	0	0	9	0	2	0	0	0	1	0	0	1	0	1	0	0	0	0	0	0	0
GG[C>A]TA	25	0	1	5	2	6	1	4	3	2	1	3	1	6	3	2	4	1	2	0	2	0	1	0	2	1	2	4	0	4	33	2	5	0	1	2	3	0	0	2	1	2	0	0	2	1	0	2	1
GG[C>A]TC	29	0	3	1	3	2	6	3	4	5	6	4	5	8	0	1	1	1	1	1	0	2	2	1	3	0	5	2	1	3	28	0	2	0	2	2	0	0	1	0	1	0	0	1	0	1	1	0	1
GG[C>A]TG	52	4	2	4	4	3	3	0	8	8	5	7	7	6	2	1	1	2	1	6	2	2	1	1	8	1	1	4	3	6	53	3	1	6	3	3	3	0	0	3	2	2	1	6	1	4	4	5	0
GG[C>A]TT	29	3	4	1	3	6	2	1	1	2	1	4	1	4	3	1	1	0	1	5	1	0	1	2	6	0	2	3	1	0	27	1	4	3	1	2	2	0	2	5	6	0	0	1	4	2	0	2	1
GG[C>G]AA	6	0	0	0	0	2	1	0	1	1	1	1	1	0	0	0	0	0	0	1	0	0	0	0	0	0	0	0	1	1	23	2	1	0	1	0	0	0	0	1	0	1	0	0	0	0	1	0	0
GG[C>G]AC	5	0	0	0	0	0	0	0	1	0	0	0	0	0	0	0	0	0	0	0	0	0	0	0	0	0	0	0	0	0	8	0	0	0	0	0	0	0	0	1	0	0	0	0	0	0	0	0	0
GG[C>G]AG	17	0	0	0	0	0	0	0	0	0	0	0	0	0	0	0	0	0	0	0	0	0	0	0	0	0	0	0	0	1	17	2	1	0	3	0	0	0	0	2	2	1	1	1	1	1	1	1	2
GG[C>G]AT	6	0	0	1	2	0	0	0	0	0	0	0	0	0	0	0	0	0	0	0	0	0	0	0	0	0	0	0	0	0	9	0	0	1	0	1	1	0	0	0	0	0	0	0	1	1	0	0	1
GG[C>G]CA	8	0	0	0	1	0	0	0	0	0	0	0	1	0	0	0	0	0	0	0	0	1	0	0	0	0	0	0	0	0	26	0	2	0	1	0	0	0	0	1	3	0	0	1	0	1	1	0	0
GG[C>G]CC	6	0	0	0	1	0	0	0	0	0	0	0	0	0	0	0	0	0	0	0	0	0	0	0	0	0	0	1	0	0	14	1	0	0	1	1	0	0	0	0	0	1	0	1	0	0	1	1	0
GG[C>G]CG	4	0	0	1	0	0	0	0	0	0	0	0	0	0	0	0	0	0	0	0	0	0	0	0	0	0	0	0	0	0	5	0	0	0	2	0	0	0	0	0	0	0	0	0	0	0	0	0	1
GG[C>G]CT	16	0	0	1	0	0	0	0	0	0	2	0	0	1	0	0	0	0	0	0	0	0	0	0	1	0	0	0	0	0	14	0	0	0	0	0	0	0	1	1	1	0	0	0	1	0	0	1	0
GG[C>G]GA	7	0	0	0	0	0	0	0	0	0	0	0	0	0	0	0	0	0	0	0	0	0	0	0	0	0	0	0	0	0	9	1	0	0	0	0	0	0	1	0	0	0	0	0	0	0	0	0	0
GG[C>G]GC	4	0	0	0	0	0	0	0	0	0	1	1	0	0	0	0	0	0	0	0	0	0	0	0	0	0	0	0	0	0	3	0	0	0	1	0	0	0	1	0	0	0	0	0	0	0	0	1	0
GG[C>G]GG	8	0	0	0	0	0	1	0	0	0	0	0	0	0	0	0	0	0	0	0	0	0	0	0	0	0	0	0	0	0	6	1	0	0	0	1	0	0	0	0	0	0	0	1	0	1	1	0	0
GG[C>G]GT	4	0	0	0	0	0	0	0	0	0	0	0	0	0	0	0	0	0	0	0	0	0	0	1	0	0	0	0	1	0	3	2	0	2	0	0	1	0	0	0	0	0	0	0	1	0	0	0	0
GG[C>G]TA	8	0	0	0	0	0	0	0	0	0	0	0	0	0	0	0	0	0	0	1	0	0	0	0	0	0	0	0	0	0	21	0	0	2	2	3	2	0	1	0	1	0	0	0	0	1	1	0	0
GG[C>G]TC	8	0	0	1	0	0	1	0	0	1	1	1	0	0	0	1	0	0	1	0	0	0	0	0	1	0	0	0	0	0	17	1	0	0	0	3	0	0	1	0	0	0	0	0	0	0	0	0	0
GG[C>G]TG	17	1	0	0	0	1	0	0	2	1	0	0	0	2	0	0	0	0	0	0	0	0	0	1	0	1	0	0	0	0	35	0	2	1	0	2	1	1	0	0	0	0	0	2	1	0	0	0	1
GG[C>G]TT	12	0	0	1	0	0	0	0	0	0	0	0	0	0	0	0	0	0	0	0	0	1	0	0	0	0	0	0	0	0	27	0	0	0	0	2	0	0	0	1	0	0	0	1	1	0	1	0	0
GG[C>T]AA	77	1	3	2	4	4	5	2	8	7	8	9	9	6	3	3	1	1	3	4	1	0	0	1	5	0	0	0	0	1	69	1	4	2	5	2	2	0	2	4	2	0	1	4	1	2	3	1	1
GG[C>T]AC	71	2	1	1	2	4	1	0	2	3	5	3	3	2	1	0	3	2	0	3	0	0	1	0	2	0	0	0	0	0	41	3	1	1	5	1	1	0	1	2	1	1	0	0	1	0	1	1	0
GG[C>T]AG	133	4	2	6	5	2	7	5	5	5	8	10	5	1	1	0	4	1	0	4	0	0	0	1	15	0	1	1	0	0	95	2	2	2	3	2	3	0	0	2	3	0	0	1	0	2	0	3	1
GG[C>T]AT	93	0	2	1	3	2	1	0	2	6	2	3	4	2	1	1	0	2	1	3	0	0	1	2	8	0	1	0	3	2	87	2	0	5	3	4	5	0	0	2	1	2	0	3	2	3	1	1	0
GG[C>T]CA	104	1	3	2	3	2	1	3	1	3	4	1	1	2	2	0	0	0	0	9	0	0	0	1	6	1	2	0	0	0	71	1	2	0	0	2	1	0	1	3	3	0	0	0	3	0	1	1	1
GG[C>T]CC	62	1	1	1	0	1	3	1	0	1	0	1	0	2	1	1	0	0	1	2	0	0	0	2	2	2	1	0	1	1	36	2	1	0	3	1	0	0	0	1	0	1	0	0	0	1	1	1	1
GG[C>T]CG	24	0	0	1	2	0	1	0	1	1	1	2	1	0	0	0	0	0	0	0	0	0	0	0	1	0	1	0	0	0	18	1	1	0	1	1	0	0	0	0	0	0	0	0	0	1	0	0	0
GG[C>T]CT	104	2	0	1	3	3	2	4	0	0	1	1	2	2	2	0	3	1	0	4	0	0	0	0	4	1	0	0	1	1	76	1	1	0	1	1	0	1	1	0	1	0	0	2	0	1	2	3	1
GG[C>T]GA	126	0	2	1	0	0	1	0	1	1	2	2	1	1	0	0	0	0	0	0	0	0	0	0	3	0	0	2	0	0	99	0	1	0	1	0	0	0	0	0	0	2	0	0	1	0	2	1	0
GG[C>T]GC	155	0	0	2	0	2	3	0	0	0	1	1	0	1	0	0	1	1	0	0	0	0	0	0	2	1	1	0	0	2	169	1	1	2	4	2	3	0	0	3	1	1	0	0	1	1	0	2	0
GG[C>T]GG	242	0	2	3	1	0	1	1	2	2	2	2	2	2	2	0	2	0	0	1	0	1	0	0	0	0	0	1	0	0	233	3	4	5	2	2	3	1	0	3	6	1	0	2	0	2	1	2	0
GG[C>T]GT	138	1	0	1	1	0	0	1	1	1	1	1	1	1	1	0	1	0	0	1	0	0	0	0	2	0	1	0	0	0	140	3	1	1	2	0	1	1	0	2	2	3	1	1	4	2	3	1	1
GG[C>T]TA	42	1	1	2	0	1	2	1	2	2	1	1	2	4	2	0	0	1	0	0	0	0	0	1	2	0	0	1	0	2	35	0	0	1	1	0	0	0	0	2	0	1	0	1	1	0	3	0	0
GG[C>T]TC	68	1	0	1	1	0	1	0	2	4	2	4	3	3	2	0	0	0	0	0	3	0	0	1	5	0	0	1	0	2	69	2	3	3	3	2	4	0	3	3	2	2	0	1	0	0	0	2	1
GG[C>T]TG	81	3	1	5	2	6	2	3	5	5	4	4	1	4	4	0	1	0	0	4	1	0	0	0	4	1	0	1	0	2	81	6	2	0	3	1	2	0	0	0	0	1	0	3	1	2	2	2	1
GG[C>T]TT	71	1	0	4	1	1	2	1	3	3	2	4	3	4	0	1	0	2	1	2	2	1	0	1	4	0	1	0	1	0	58	1	3	3	1	1	1	1	3	2	2	0	1	3	0	3	0	0	0
GG[T>A]AA	6	0	0	0	0	0	0	0	0	0	0	0	0	1	0	0	0	0	0	0	0	0	0	0	1	0	0	0	0	0	15	0	1	0	1	0	0	0	0	0	0	0	0	0	0	0	0	0	0
GG[T>A]AC	3	0	0	0	0	0	0	0	0	0	0	0	0	0	0	0	1	0	0	0	0	0	0	0	0	0	0	0	0	0	9	0	0	0	0	0	0	0	0	0	0	0	1	2	1	1	1	1	0
GG[T>A]AG	9	0	0	0	0	0	0	0	0	0	0	0	0	0	1	0	0	0	0	1	0	0	0	0	0	0	0	1	0	0	5	0	0	1	1	0	0	0	0	0	0	0	0	1	0	1	0	0	0
GG[T>A]AT	2	0	0	0	0	1	0	1	0	0	0	0	0	0	0	0	0	0	0	1	0	0	0	0	1	0	0	1	0	0	1	0	0	1	1	2	0	0	0	1	0	0	0	0	0	0	1	0	0
GG[T>A]CA	12	0	0	0	0	0	0	0	0	0	1	0	0	0	0	0	0	0	0	1	0	0	0	0	2	0	0	0	0	1	16	0	0	0	0	1	1	0	1	1	0	0	0	0	0	0	0	0	0
GG[T>A]CC	7	0	0	1	0	0	0	0	0	0	0	0	1	0	0	0	0	0	0	0	0	0	0	1	0	0	0	0	0	0	10	0	1	1	0	2	1	0	0	1	1	0	0	0	0	0	0	0	0
GG[T>A]CG	1	0	0	0	0	0	0	0	0	0	0	0	0	0	0	0	0	0	0	0	0	0	0	0	0	0	0	0	0	0	1	0	0	0	0	0	0	0	0	0	0	0	0	0	0	0	0	0	0
GG[T>A]CT	10	0	0	0	1	0	0	0	0	0	0	0	0	0	0	0	0	0	0	0	0	0	1	0	0	0	1	0	0	0	24	0	0	0	0	0	0	0	0	0	0	0	0	0	0	0	0	0	0
GG[T>A]GA	7	1	0	0	0	0	0	1	0	0	1	1	0	0	0	0	1	0	0	0	0	0	1	0	1	0	0	0	0	0	13	0	1	0	0	1	0	0	0	0	0	1	0	0	1	0	1	1	1
GG[T>A]GC	6	0	0	0	0	0	0	0	0	0	0	0	0	0	0	0	0	0	0	0	1	0	0	0	0	0	0	0	0	0	9	0	0	0	0	1	1	0	0	0	0	0	0	0	0	0	0	0	0
GG[T>A]GG	9	0	0	0	0	0	0	0	0	1	0	0	0	0	0	0	0	0	0	1	0	0	0	0	1	0	0	0	0	0	16	0	0	1	2	2	1	0	0	0	1	0	0	0	0	0	1	0	0
GG[T>A]GT	5	0	0	0	1	0	0	0	0	0	0	0	1	0	0	0	0	0	0	0	0	0	0	0	0	0	0	0	0	0	6	0	1	0	0	1	0	0	0	0	1	0	1	3	1	2	2	2	1
GG[T>A]TA	5	0	0	0	0	0	0	0	0	0	0	0	1	0	1	0	0	0	0	0	0	0	0	0	0	0	0	0	1	0	9	0	1	0	0	0	1	0	0	1	1	0	1	1	2	1	1	2	0
GG[T>A]TC	6	0	0	0	0	0	1	0	0	0	0	0	0	0	0	0	0	0	0	0	0	0	0	0	1	0	0	0	0	0	6	1	0	0	0	1	0	1	0	0	0	0	0	1	0	1	1	1	0
GG[T>A]TG	7	0	2	0	0	0	0	0	1	0	0	0	1	0	0	0	0	0	0	0	0	1	0	0	0	0	0	0	0	1	8	0	0	0	0	1	0	0	0	0	1	0	0	0	0	0	0	0	0
GG[T>A]TT	13	1	0	0	0	1	0	0	2	2	1	1	1	1	0	0	0	0	0	0	0	1	0	0	1	0	0	0	0	0	20	0	1	2	2	0	2	0	0	2	1	0	0	0	3	0	1	0	0
GG[T>C]AA	27	0	1	1	0	0	0	0	0	0	0	1	1	1	0	0	0	0	0	1	0	0	0	0	0	0	0	1	0	0	20	0	0	0	0	0	0	0	0	0	0	0	0	0	0	0	0	0	0
GG[T>C]AC	15	0	0	0	0	0	0	0	1	0	1	0	0	0	0	0	0	0	0	0	0	0	0	0	0	0	0	0	1	0	19	0	0	0	0	0	0	0	0	0	0	0	0	0	0	0	0	0	0
GG[T>C]AG	27	1	0	0	0	1	0	0	0	0	0	0	1	0	2	1	0	0	1	0	0	0	0	0	0	0	0	0	1	0	20	0	0	0	0	0	0	1	0	0	0	0	0	1	1	0	0	0	1
GG[T>C]AT	29	0	0	1	2	0	0	1	1	1	1	1	0	1	0	0	0	0	0	0	0	0	0	0	0	0	0	2	1	1	23	1	0	0	0	0	0	0	0	0	1	0	0	0	0	0	0	0	0
GG[T>C]CA	22	0	0	0	0	0	0	1	0	0	0	0	2	2	0	0	0	0	0	1	0	0	0	0	1	1	0	0	0	0	18	0	0	0	0	0	0	0	0	0	0	0	0	0	0	1	0	0	0
GG[T>C]CC	18	0	0	0	0	0	0	0	0	0	1	0	0	0	0	0	0	0	0	1	1	0	0	1	0	0	2	1	0	0	14	1	0	0	0	1	0	0	0	1	0	1	0	0	1	0	0	0	0
GG[T>C]CG	3	0	0	0	0	0	0	0	0	0	0	0	0	0	0	0	1	0	0	0	0	0	0	0	0	1	0	0	0	0	3	0	0	0	0	0	0	0	0	0	0	0	0	0	0	0	0	0	0
GG[T>C]CT	17	0	0	0	0	0	0	0	1	0	0	0	2	0	0	1	0	1	1	0	0	1	0	0	0	0	0	0	0	1	24	0	0	0	0	0	0	0	0	0	0	0	0	0	0	0	0	1	0
GG[T>C]GA	34	0	0	0	0	0	0	0	0	0	0	0	1	1	1	0	0	0	0	0	0	2	0	0	0	1	1	0	0	0	22	0	0	0	0	0	1	0	0	0	0	0	0	0	0	0	0	0	0
GG[T>C]GC	30	0	0	0	0	0	0	1	1	1	1	2	1	0	1	0	0	0	0	0	1	0	0	0	0	1	0	0	0	0	23	0	0	1	0	1	0	0	0	0	0	0	0	1	0	0	0	0	0
GG[T>C]GG	35	0	0	0	1	2	0	0	1	2	1	2	1	0	1	0	1	1	0	3	0	1	0	0	0	0	0	0	0	0	44	0	1	0	0	0	0	0	0	0	0	0	0	0	0	0	0	0	0
GG[T>C]GT	28	0	1	0	0	0	0	0	0	0	0	0	0	0	0	0	0	0	0	0	1	0	0	0	1	0	0	0	0	0	25	0	1	0	0	0	1	0	1	0	0	0	0	0	1	0	0	1	0
GG[T>C]TA	10	0	0	0	1	0	0	0	0	0	0	0	0	0	0	0	0	0	0	0	0	0	0	0	0	0	0	0	1	0	17	0	0	0	0	0	0	0	0	1	0	0	0	0	0	0	0	0	0
GG[T>C]TC	18	0	0	0	0	2	1	1	0	0	0	1	0	0	0	0	0	0	0	1	0	0	0	0	1	0	0	0	0	0	19	0	0	0	0	0	0	0	0	0	0	0	0	0	0	0	1	0	0
GG[T>C]TG	46	0	1	1	1	0	0	0	0	0	0	1	0	1	0	0	1	0	0	0	0	0	1	0	2	0	0	0	0	0	51	0	0	0	0	0	0	1	0	0	0	0	0	0	1	0	0	0	0
GG[T>C]TT	45	0	0	0	1	0	1	2	0	0	1	2	0	0	0	1	0	1	1	1	0	0	0	0	0	0	0	1	0	0	26	0	0	0	1	0	0	0	0	0	1	0	1	0	1	1	1	1	0
GG[T>G]AA	7	0	0	0	0	0	0	0	0	0	0	0	0	0	0	0	0	0	0	0	0	0	0	0	0	0	0	0	0	0	5	0	1	0	0	0	0	0	0	0	0	0	0	0	0	0	0	0	0
GG[T>G]AC	2	0	0	0	0	0	0	0	0	0	0	0	0	0	0	0	0	0	0	0	0	0	0	0	0	0	0	0	0	0	3	1	0	0	0	0	0	0	0	0	0	0	0	0	0	0	0	0	0
GG[T>G]AG	2	0	0	1	0	0	0	0	0	0	0	0	0	0	0	0	0	0	0	0	0	0	0	0	0	0	0	0	0	1	4	0	0	0	0	0	0	0	0	0	0	0	0	0	0	0	0	0	0
GG[T>G]AT	3	0	0	0	0	0	0	0	0	0	0	0	0	0	0	0	0	0	0	0	0	0	0	0	0	0	0	0	0	0	3	0	0	0	0	0	0	0	0	0	0	0	0	0	0	0	0	0	0
GG[T>G]CA	6	0	0	0	0	0	0	1	0	0	0	0	0	0	0	0	0	0	0	0	0	0	0	0	0	0	0	0	0	0	6	0	0	0	1	0	0	0	0	0	0	0	0	0	0	0	0	0	0
GG[T>G]CC	1	0	0	0	0	0	0	0	0	0	0	0	0	0	0	0	0	0	0	0	0	0	0	0	0	0	0	0	0	0	3	0	0	0	0	0	0	0	0	0	0	0	0	0	0	0	0	0	0
GG[T>G]CG	1	0	0	0	0	0	0	0	0	0	0	0	0	0	0	0	0	0	0	0	0	0	0	0	0	0	0	0	0	0	0	0	0	0	0	0	0	0	0	0	0	0	0	0	0	0	0	0	0
GG[T>G]CT	5	0	0	0	0	0	0	0	0	0	0	0	0	0	0	0	0	0	0	0	0	0	0	0	0	0	0	0	0	0	6	0	0	0	0	0	0	0	0	0	0	0	0	0	0	0	0	0	0
GG[T>G]GA	2	0	0	0	0	0	0	0	0	0	0	0	0	0	0	0	0	0	0	0	0	0	0	0	0	0	0	0	0	0	7	0	0	0	0	0	0	0	0	0	0	0	0	0	0	0	0	1	0
GG[T>G]GC	3	0	0	0	0	0	0	0	0	0	0	0	0	0	0	0	0	0	0	0	0	0	0	0	2	0	0	0	0	0	3	0	0	0	0	0	0	0	0	0	0	0	0	0	0	0	0	1	0
GG[T>G]GG	6	0	0	0	0	0	0	0	1	0	0	0	0	0	0	0	0	0	0	0	0	0	0	0	0	0	0	0	0	0	6	0	0	0	0	0	0	0	0	1	0	0	0	0	0	0	0	0	0
GG[T>G]GT	3	0	0	0	0	0	0	1	0	0	0	0	1	0	1	0	0	0	0	0	0	0	0	0	1	0	0	0	0	0	10	0	0	0	0	0	0	0	0	0	0	0	0	0	0	0	0	0	0
GG[T>G]TA	18	0	0	0	1	0	0	0	0	0	0	0	0	0	0	0	0	0	0	0	0	0	0	1	0	1	0	0	0	0	4	0	1	1	1	0	0	0	0	1	1	0	0	0	0	0	0	0	0
GG[T>G]TC	6	0	0	0	0	0	0	0	1	1	1	1	1	0	0	0	0	0	0	0	0	0	0	0	0	0	0	0	0	0	3	0	0	0	0	0	0	0	0	0	0	0	0	0	0	0	0	0	0
GG[T>G]TG	4	0	0	0	0	0	0	0	0	0	0	0	0	0	0	0	0	0	0	0	0	0	0	0	0	0	1	0	0	0	5	0	1	1	0	0	1	0	0	1	1	1	0	0	0	0	0	0	0
GG[T>G]TT	36	0	0	0	1	0	1	0	0	1	3	3	0	0	0	0	0	0	0	2	0	1	0	0	0	0	0	0	0	0	12	0	0	0	0	0	0	0	0	0	0	1	0	0	1	0	0	0	0
GT[C>A]AA	12	0	0	0	2	0	2	3	0	1	0	0	0	1	1	1	0	0	1	3	1	2	1	0	3	1	0	1	1	0	48	0	4	2	6	3	2	2	0	9	7	1	0	0	3	0	2	0	0
GT[C>A]AC	11	0	0	0	0	1	2	0	0	0	0	0	0	0	1	0	0	1	0	1	1	0	0	1	1	1	0	0	1	0	42	3	1	1	5	5	0	0	6	0	0	4	0	3	0	0	1	1	1
GT[C>A]AG	12	1	0	0	1	2	1	0	1	1	1	1	1	1	0	0	0	0	0	1	0	0	1	0	2	0	2	0	0	0	79	4	5	4	7	7	7	1	4	5	5	1	0	2	0	2	2	2	1
GT[C>A]AT	19	0	0	2	1	0	2	3	2	2	0	0	0	1	3	2	0	1	2	1	0	3	2	0	3	0	0	0	0	1	69	3	4	5	7	9	6	3	5	7	5	3	1	4	2	2	6	2	1
GT[C>A]CA	16	0	0	0	0	1	0	1	0	0	0	0	1	1	0	0	0	0	0	1	0	0	2	0	0	2	1	0	0	1	45	4	1	3	2	5	3	0	1	2	2	5	0	2	0	2	2	2	0
GT[C>A]CC	23	0	0	0	1	0	0	0	0	0	1	2	0	0	1	0	0	0	0	0	0	0	0	1	0	1	0	1	0	1	44	3	2	2	3	2	4	0	1	1	2	1	0	0	1	0	3	0	0
GT[C>A]CG	3	0	0	0	0	0	0	0	0	0	0	0	0	1	0	0	0	0	0	0	0	0	0	0	0	0	0	0	0	0	5	0	0	1	0	0	1	0	0	0	0	0	0	0	0	1	0	0	0
GT[C>A]CT	29	0	0	2	0	0	0	0	2	2	2	2	2	0	0	0	0	0	0	1	0	1	0	0	1	1	2	2	1	3	63	1	4	2	2	6	4	0	1	4	9	4	2	1	2	1	4	2	0
GT[C>A]GA	3	0	0	0	0	0	0	0	0	0	0	0	0	1	0	0	0	0	0	0	0	0	0	0	0	1	0	0	0	0	5	0	0	1	0	0	1	0	0	0	0	0	0	1	1	1	2	0	0
GT[C>A]GC	1	0	0	0	0	0	0	0	0	0	0	1	1	0	0	0	0	0	0	0	0	0	0	0	0	0	0	0	0	0	10	0	1	1	1	1	1	0	0	1	1	0	0	0	1	0	1	0	0
GT[C>A]GG	7	0	0	0	0	0	0	1	0	0	0	0	0	0	0	0	0	0	0	1	1	0	0	1	0	0	0	0	0	0	10	1	0	0	0	0	0	0	0	1	0	0	0	0	0	0	0	0	0
GT[C>A]GT	8	0	0	0	0	0	0	0	0	0	0	0	0	0	0	0	0	0	0	0	0	0	1	0	0	0	1	0	0	1	7	1	0	0	2	0	0	0	0	0	0	1	0	0	0	0	1	0	0
GT[C>A]TA	18	0	1	0	2	1	2	1	0	0	0	0	0	3	1	0	1	2	0	2	0	0	0	2	0	0	1	1	0	2	39	2	1	2	1	8	0	0	1	0	1	2	0	1	4	0	1	1	1
GT[C>A]TC	29	2	0	3	5	2	2	1	0	0	1	0	1	1	3	0	0	0	0	4	0	2	1	0	2	0	0	0	1	0	43	2	4	1	5	5	5	0	2	3	2	1	0	0	2	1	1	1	0
GT[C>A]TG	31	2	0	1	1	0	0	3	1	1	1	0	1	2	1	0	1	2	0	2	0	2	2	1	2	1	2	2	1	0	68	4	7	4	10	7	3	1	2	6	6	4	1	3	2	3	4	3	0
GT[C>A]TT	50	2	3	1	3	7	2	1	0	0	1	1	3	3	0	1	1	1	1	3	2	2	1	1	5	0	0	0	1	3	88	4	9	8	8	13	7	1	2	11	8	3	0	2	4	0	1	2	0
GT[C>G]AA	15	0	0	0	0	2	0	0	1	1	1	0	1	3	0	0	1	0	0	1	0	2	0	2	4	2	4	0	1	0	544	10	10	9	20	39	8	6	10	17	18	10	1	1	0	2	2	4	1
GT[C>G]AC	7	0	0	0	1	0	0	0	1	0	0	0	0	0	0	0	0	0	0	0	0	1	0	1	0	1	0	0	0	0	95	0	1	3	1	4	2	0	1	2	2	4	0	0	1	0	0	0	0
GT[C>G]AG	15	0	0	0	0	0	0	0	0	0	0	0	0	0	1	0	0	0	0	0	0	2	0	3	5	1	0	0	0	0	328	9	5	1	12	17	3	2	4	6	5	2	0	1	0	1	2	0	0
GT[C>G]AT	3	0	0	0	0	0	0	0	0	0	0	0	0	0	0	0	0	0	0	1	0	0	1	0	1	0	0	0	0	1	192	1	2	2	7	6	2	1	3	3	4	3	0	0	2	0	1	1	1
GT[C>G]CA	9	0	0	0	0	0	0	0	1	0	0	0	1	0	0	0	0	0	0	0	1	2	1	0	1	0	1	1	0	0	127	1	2	0	1	9	0	0	1	3	2	1	0	2	0	3	0	4	0
GT[C>G]CC	7	0	1	0	0	0	0	0	0	0	0	0	1	0	0	0	0	0	0	1	0	1	0	0	0	0	0	0	0	0	62	0	0	0	1	3	0	0	0	0	0	0	0	0	0	0	0	0	0
GT[C>G]CG	2	0	0	0	0	0	0	0	0	0	0	0	0	0	0	0	0	0	0	0	0	0	0	0	0	0	0	0	0	0	13	0	0	0	1	1	0	0	0	0	0	0	0	0	0	0	0	0	0
GT[C>G]CT	12	0	2	2	1	0	0	1	0	2	0	0	2	1	0	0	1	0	0	0	0	0	0	0	2	0	0	0	0	0	92	2	0	0	4	3	0	0	2	1	0	0	0	1	0	0	0	0	0
GT[C>G]GA	3	0	0	0	0	0	0	0	0	0	0	0	0	0	0	0	0	0	0	0	0	0	0	0	1	0	0	0	0	0	17	0	0	0	0	0	0	0	0	0	0	1	0	0	0	0	0	0	0
GT[C>G]GC	2	0	0	0	0	0	0	0	0	0	0	0	0	0	0	0	0	0	0	0	0	0	0	0	0	0	0	0	0	0	8	0	0	0	0	0	0	0	0	1	0	0	0	0	0	0	0	0	0
GT[C>G]GG	3	0	0	0	0	0	0	0	0	0	0	0	0	0	0	0	0	0	0	0	0	0	0	0	0	0	0	0	0	0	15	0	0	0	0	1	0	0	0	0	0	1	0	0	0	0	1	0	0
GT[C>G]GT	4	0	0	0	0	0	0	0	0	0	0	0	0	0	0	0	0	0	0	0	0	0	0	0	0	0	0	0	0	0	17	1	1	0	1	0	0	0	0	0	1	0	0	0	0	0	1	0	0
GT[C>G]TA	16	0	1	0	1	2	0	0	0	0	0	0	0	0	0	0	0	0	0	3	3	1	1	1	4	0	3	1	1	0	354	12	8	0	11	27	7	2	4	9	4	7	0	2	2	2	3	2	1
GT[C>G]TC	18	0	0	0	0	0	1	0	0	0	0	0	0	0	0	1	0	0	1	1	0	4	0	1	2	2	1	0	0	0	328	6	6	1	7	22	1	1	5	7	11	1	0	1	0	0	3	1	0
GT[C>G]TG	19	0	0	0	1	0	0	1	0	0	0	1	0	0	0	0	0	0	0	0	0	2	0	2	2	2	1	0	0	0	344	11	6	4	14	24	5	2	5	7	5	13	0	0	0	1	2	1	2
GT[C>G]TT	28	0	1	0	0	0	0	0	0	0	0	0	0	0	0	0	0	0	2	1	1	3	1	3	13	2	3	1	1	0	568	21	16	9	26	39	12	3	9	16	12	10	0	2	2	3	0	2	0
GT[C>T]AA	391	17	14	54	25	43	148	35	47	47	78	54	45	34	10	6	8	6	6	30	1	3	1	2	196	1	4	1	0	1	340	14	24	14	31	24	20	1	5	25	26	8	0	1	2	3	2	2	1
GT[C>T]AC	172	6	6	26	8	11	58	20	30	29	44	31	29	13	3	4	2	3	4	15	3	3	0	3	78	1	1	0	1	1	299	7	9	3	23	15	6	0	5	6	7	8	1	2	5	1	1	0	1
GT[C>T]AG	451	13	14	55	24	46	180	35	54	54	95	64	53	35	6	7	7	3	7	32	2	2	7	2	234	0	3	2	1	0	627	16	18	14	47	38	20	0	9	36	30	16	0	1	2	0	3	2	0
GT[C>T]AT	359	10	15	50	23	44	152	45	34	36	75	46	34	31	9	3	8	8	3	26	1	3	0	0	184	1	2	3	1	1	431	20	29	17	30	27	16	2	12	28	18	12	1	1	2	5	2	4	0
GT[C>T]CA	111	6	2	10	5	10	39	5	9	8	17	11	9	7	0	3	2	1	2	13	2	1	0	0	30	1	0	1	0	0	123	4	8	6	6	10	3	0	0	7	5	1	0	0	2	0	5	0	1
GT[C>T]CC	114	2	4	11	8	7	30	7	7	7	9	5	5	13	1	2	4	1	2	6	0	2	0	0	22	0	1	1	0	0	151	8	11	5	7	12	4	0	0	8	8	3	0	2	1	1	0	2	1
GT[C>T]CG	19	2	0	4	1	3	3	0	1	1	1	1	1	0	1	0	0	1	0	1	0	0	0	0	9	0	0	0	0	0	16	0	0	0	1	1	1	0	0	4	1	0	0	0	0	0	0	0	0
GT[C>T]CT	172	9	10	15	12	13	36	15	11	12	22	14	10	12	3	2	6	1	2	14	1	3	4	2	54	0	0	0	0	1	143	2	5	3	11	9	5	0	1	8	7	2	0	2	1	1	1	1	2
GT[C>T]GA	50	0	0	3	1	0	6	2	4	4	7	4	4	2	0	0	0	0	0	3	0	0	0	0	10	1	0	0	1	0	50	0	1	1	4	1	0	0	2	1	1	2	0	0	0	1	0	1	1
GT[C>T]GC	68	0	1	2	1	1	6	3	1	1	5	1	2	1	0	0	0	0	0	2	0	2	0	0	7	2	0	0	0	0	82	1	3	2	6	0	1	2	0	2	2	2	0	1	1	0	0	0	0
GT[C>T]GG	68	2	1	3	0	4	3	0	0	0	6	1	0	3	0	0	0	1	0	3	0	0	0	0	11	0	0	0	0	0	94	0	5	4	7	2	5	0	1	6	8	4	0	0	1	0	0	0	0
GT[C>T]GT	58	0	2	1	2	0	10	2	3	3	6	4	3	0	0	0	0	1	0	4	1	0	0	2	8	0	0	0	0	0	60	2	3	4	5	2	3	0	1	3	3	2	0	1	0	0	0	1	1
GT[C>T]TA	140	6	3	27	7	25	58	20	16	15	25	20	13	13	4	2	3	4	3	14	0	1	0	4	81	1	0	1	1	1	153	8	12	7	15	10	8	1	2	14	10	8	1	2	1	2	2	3	0
GT[C>T]TC	203	2	9	26	4	14	67	19	20	19	34	23	17	23	8	5	2	2	5	21	0	2	1	2	74	3	0	0	1	1	265	6	14	9	28	20	8	1	3	15	17	5	2	4	4	5	2	7	0
GT[C>T]TG	237	8	9	23	14	26	101	15	24	23	41	34	23	19	4	7	2	1	7	15	1	1	0	0	98	2	3	1	0	0	330	12	16	14	26	23	15	3	8	21	13	18	0	2	2	2	3	2	1
GT[C>T]TT	279	12	15	32	20	40	106	34	24	23	39	27	22	18	4	7	6	6	7	18	1	4	2	4	139	1	1	1	0	1	292	10	12	15	20	15	19	1	4	20	12	11	0	5	1	3	7	4	0
GT[T>A]AA	12	0	0	1	0	0	2	0	2	2	1	2	0	1	0	1	0	0	1	0	0	0	1	0	0	0	0	0	1	0	15	1	0	0	0	0	2	0	0	1	0	0	0	0	3	0	0	0	1
GT[T>A]AC	4	0	0	0	0	0	0	0	0	0	0	0	0	0	0	0	0	0	0	0	0	2	1	0	0	0	1	1	0	0	16	0	1	1	0	0	0	0	0	0	1	1	0	0	0	0	0	0	0
GT[T>A]AG	3	1	0	0	0	0	0	0	0	0	0	0	0	0	0	0	0	0	0	0	0	0	0	0	0	0	0	0	0	0	7	1	0	0	0	1	0	0	0	0	1	0	0	2	1	1	0	1	0
GT[T>A]AT	4	0	0	0	1	0	2	1	0	0	0	0	1	1	0	0	0	0	0	2	0	0	1	1	1	0	0	0	1	0	16	0	0	1	1	1	0	0	0	0	1	0	0	0	0	1	0	0	0
GT[T>A]CA	6	0	0	0	1	0	0	0	0	0	0	0	0	0	0	1	0	0	1	0	0	1	1	0	0	0	2	0	0	0	14	0	0	0	1	1	0	0	0	0	0	0	0	0	0	0	0	0	0
GT[T>A]CC	9	0	0	0	0	1	0	0	0	0	0	0	1	0	0	0	1	0	0	1	0	0	0	0	1	0	0	0	0	0	11	1	1	1	2	0	1	1	0	1	0	0	0	0	0	0	1	0	0
GT[T>A]CG	1	0	0	0	0	0	0	0	0	0	0	0	0	0	0	0	0	0	0	0	0	0	0	0	0	0	0	0	0	0	1	0	0	0	0	0	0	0	0	0	0	0	0	0	0	0	0	0	0
GT[T>A]CT	8	0	0	0	0	0	1	0	0	0	0	0	0	0	1	0	0	1	0	1	0	0	1	2	0	0	0	0	0	0	25	0	2	1	2	1	1	0	0	2	1	0	0	1	0	1	0	0	0
GT[T>A]GA	5	0	0	1	0	0	0	0	0	0	0	0	0	0	1	0	0	0	0	0	0	0	2	1	0	0	0	0	0	0	10	0	0	1	0	0	1	0	0	0	0	0	0	0	0	0	0	1	0
GT[T>A]GC	3	0	0	0	0	0	0	0	1	0	0	0	0	0	0	0	0	0	0	0	0	0	0	0	1	0	0	0	0	0	7	0	0	0	0	0	0	0	0	1	0	0	0	0	0	0	0	0	0
GT[T>A]GG	7	0	0	0	0	0	0	0	0	0	2	1	0	0	0	0	0	0	0	0	0	0	0	1	0	0	0	1	0	0	4	0	1	1	1	0	1	0	0	0	1	0	0	0	0	0	0	0	0
GT[T>A]GT	7	0	1	0	1	2	0	0	0	0	0	0	0	0	1	0	0	0	0	1	0	0	1	1	1	0	0	0	0	0	5	0	0	1	0	0	1	0	0	0	0	1	0	0	1	0	0	0	0
GT[T>A]TA	7	0	0	0	0	0	0	1	1	1	1	1	1	0	1	0	0	0	0	3	0	0	0	0	0	0	0	0	0	0	11	1	0	0	1	0	0	1	3	0	0	0	0	0	0	0	2	0	0
GT[T>A]TC	5	0	0	0	1	0	0	0	0	1	0	0	0	0	0	1	0	0	1	0	0	0	0	0	0	0	0	0	0	0	9	0	1	1	1	0	1	0	0	0	0	0	0	2	1	0	1	0	0
GT[T>A]TG	5	0	1	1	0	1	0	0	0	0	0	0	1	0	0	1	0	0	1	0	0	0	0	0	1	0	0	0	0	0	14	0	0	0	0	1	0	0	0	0	0	0	0	1	0	0	1	0	0
GT[T>A]TT	24	0	1	0	0	0	0	0	0	1	0	0	1	2	0	0	0	0	0	1	0	1	0	1	0	0	0	0	0	1	19	0	1	2	2	2	0	0	0	0	0	0	0	0	2	0	1	1	0
GT[T>C]AA	14	0	0	0	0	0	0	0	1	1	1	1	1	1	0	0	0	0	0	0	0	0	0	1	0	0	0	0	0	0	16	0	0	0	0	0	0	0	0	0	0	0	0	0	0	0	0	0	0
GT[T>C]AC	19	0	0	0	1	0	0	2	0	0	0	0	0	0	0	0	0	1	0	0	0	0	0	0	0	0	0	0	0	0	14	0	0	0	0	0	0	0	0	0	0	0	0	0	0	0	0	0	0
GT[T>C]AG	16	1	0	0	0	1	1	1	0	0	0	1	0	0	0	0	0	0	0	0	0	0	0	0	0	0	0	0	1	0	28	0	1	0	0	0	0	0	0	0	0	1	1	2	1	1	1	1	0
GT[T>C]AT	32	0	1	0	1	0	0	0	1	0	0	0	0	0	1	0	0	0	0	0	0	0	0	0	1	0	0	0	0	0	19	0	1	0	1	0	1	0	0	1	1	1	0	1	0	0	0	0	0
GT[T>C]CA	14	0	0	1	1	0	0	0	1	0	0	0	0	0	0	0	0	0	0	1	0	0	1	0	1	1	0	0	0	0	15	0	1	0	0	0	0	0	0	0	0	1	0	0	0	0	0	0	0
GT[T>C]CC	20	0	1	0	0	0	0	0	1	1	1	2	1	0	0	1	0	0	0	0	3	1	0	0	0	0	0	0	0	1	16	1	0	0	0	0	0	0	0	1	0	0	0	0	0	0	0	1	0
GT[T>C]CG	2	0	0	0	0	0	0	0	0	0	0	0	0	0	0	0	0	0	0	0	0	0	0	0	0	0	0	0	0	0	4	0	0	0	0	0	0	0	0	0	0	0	0	0	0	0	0	0	0
GT[T>C]CT	25	0	0	1	0	0	0	0	2	1	1	1	1	0	1	0	0	0	0	1	0	0	0	0	2	0	0	0	0	1	26	0	0	0	0	0	0	0	1	0	0	0	0	0	0	0	0	0	0
GT[T>C]GA	12	0	1	0	0	0	1	0	0	0	3	1	0	0	1	0	0	0	0	0	0	0	0	1	0	0	1	0	0	0	16	1	2	0	0	0	0	0	0	1	1	0	0	1	0	0	0	0	0
GT[T>C]GC	11	0	0	0	0	1	1	0	0	0	0	0	0	1	0	0	0	0	0	0	0	1	1	0	0	1	0	0	1	0	19	0	0	0	0	0	0	0	0	0	0	0	0	0	0	0	0	1	0
GT[T>C]GG	24	0	0	0	0	0	0	2	0	0	1	0	0	0	0	0	0	0	0	0	0	0	0	0	1	0	0	0	0	1	21	0	0	0	0	0	0	0	0	0	0	0	0	0	0	0	0	0	1
GT[T>C]GT	9	0	0	0	0	0	0	2	0	0	1	0	0	0	0	0	1	0	0	1	0	0	0	0	0	0	0	2	0	0	22	0	0	0	0	0	0	0	0	0	1	0	0	1	1	1	1	0	0
GT[T>C]TA	9	0	0	0	0	0	0	0	0	2	0	0	0	0	0	0	0	0	0	0	0	0	1	0	1	0	0	0	0	0	14	0	0	0	0	0	0	0	0	0	0	0	0	0	0	0	0	0	1
GT[T>C]TC	19	0	0	1	1	0	1	0	0	0	0	0	0	0	1	0	0	0	0	1	0	0	0	0	1	0	0	0	0	0	23	0	0	1	0	0	1	0	1	0	0	0	0	1	1	1	1	1	0
GT[T>C]TG	43	0	0	0	0	1	2	0	0	0	0	0	0	1	0	0	0	0	0	0	0	0	0	0	0	0	0	0	0	0	29	0	0	0	0	0	0	0	0	0	0	0	0	0	0	0	0	0	0
GT[T>C]TT	35	0	0	0	1	0	1	0	1	1	1	1	1	0	0	0	0	0	0	0	0	0	0	0	0	1	0	1	1	0	30	0	0	0	1	0	1	0	0	1	0	0	0	0	0	0	0	2	0
GT[T>G]AA	11	0	1	1	1	0	0	0	0	0	0	0	0	0	0	0	0	0	0	0	0	0	0	1	1	0	1	1	0	0	11	0	0	0	0	0	0	1	0	1	0	0	0	0	0	0	1	0	0
GT[T>G]AC	2	0	0	0	0	0	0	0	0	0	0	0	0	0	0	0	0	0	0	0	0	0	0	0	0	0	0	0	0	0	5	0	0	0	0	0	0	0	0	0	0	0	0	0	0	0	0	0	0
GT[T>G]AG	2	0	0	0	0	0	0	0	0	0	0	0	0	0	1	0	0	0	0	0	0	0	0	0	0	0	0	1	0	0	3	0	0	0	0	0	0	0	0	0	0	0	0	0	0	0	1	0	0
GT[T>G]AT	8	1	0	0	0	0	0	0	0	0	0	0	0	0	0	0	0	0	0	0	0	0	0	0	0	0	1	0	0	0	12	0	0	0	0	0	0	0	0	0	0	1	0	0	0	0	0	0	0
GT[T>G]CA	8	0	0	0	1	0	0	0	1	1	0	0	1	0	0	0	0	0	0	1	0	0	0	0	0	0	0	0	0	0	9	0	0	0	0	0	0	0	0	0	0	0	0	0	0	0	3	0	0
GT[T>G]CC	4	0	0	0	0	0	0	0	0	0	0	0	0	0	0	0	0	0	0	0	0	0	0	0	0	0	0	0	0	0	9	0	0	0	0	0	0	0	0	0	0	0	0	0	0	0	0	0	0
GT[T>G]CG	0	0	0	0	0	0	0	0	0	0	0	0	0	0	0	0	0	0	0	0	0	0	0	0	0	0	0	0	0	0	0	0	0	0	0	0	0	0	0	0	0	0	0	0	0	0	0	0	0
GT[T>G]CT	8	0	1	0	0	0	1	0	0	0	0	0	0	0	0	0	0	0	0	0	0	0	0	0	0	0	0	0	0	0	14	0	1	0	0	0	0	0	0	1	0	0	0	0	0	1	0	0	0
GT[T>G]GA	9	0	0	0	0	0	1	0	1	1	1	1	1	0	0	1	0	0	1	0	0	0	0	0	0	0	0	0	0	0	20	0	0	0	0	0	0	0	0	0	0	0	0	1	0	2	1	3	0
GT[T>G]GC	11	0	0	0	0	0	0	0	0	0	0	0	0	0	0	0	0	0	0	0	0	1	0	0	1	1	0	0	0	0	13	1	0	1	1	0	1	1	0	0	0	1	0	0	0	0	0	1	0
GT[T>G]GG	16	0	0	0	1	0	0	0	0	0	0	0	0	1	0	0	0	0	0	0	0	0	1	0	0	0	0	0	0	0	15	1	1	0	0	1	0	0	0	0	0	0	0	0	0	0	1	0	0
GT[T>G]GT	9	0	0	0	0	0	1	0	0	0	0	0	0	0	0	0	0	0	0	0	0	0	0	0	1	0	0	1	0	0	11	0	0	0	0	0	0	0	0	0	0	0	0	0	0	0	0	0	0
GT[T>G]TA	29	0	1	0	1	0	0	1	0	0	1	2	0	0	0	0	0	0	0	0	0	0	0	0	0	0	0	0	0	0	16	0	0	0	0	0	0	0	0	1	0	0	0	0	0	0	0	0	0
GT[T>G]TC	23	0	0	0	0	0	0	0	0	0	0	1	1	0	0	0	0	0	0	0	0	0	0	0	0	0	0	0	0	0	13	0	1	2	1	1	1	0	0	1	1	1	0	0	0	0	0	1	1
GT[T>G]TG	19	2	1	0	0	0	0	0	0	0	0	0	0	1	0	1	0	0	0	0	1	0	0	0	1	0	0	0	0	0	7	0	1	0	0	0	0	0	0	0	0	1	0	1	0	0	0	0	1
GT[T>G]TT	48	0	0	0	1	0	0	0	1	0	0	0	0	0	0	0	0	0	0	0	0	0	1	2	1	1	1	1	0	0	32	0	1	0	0	1	1	0	2	0	0	0	0	1	0	1	0	1	0
TA[C>A]AA	64	2	4	6	3	2	4	4	3	1	2	2	3	1	0	0	0	0	0	1	1	1	1	1	1	0	0	3	1	1	93	1	5	8	4	6	9	1	1	5	3	1	0	4	4	4	1	5	3
TA[C>A]AC	15	0	0	2	2	0	0	0	1	0	1	0	0	1	2	0	0	0	0	1	0	1	0	0	1	0	1	1	1	0	34	0	6	3	0	1	2	2	2	1	1	0	1	3	3	3	2	3	1
TA[C>A]AG	28	0	2	1	2	2	3	1	2	0	0	0	0	3	0	0	0	2	0	0	2	1	0	2	1	1	0	1	1	1	47	3	1	1	7	7	2	1	1	3	6	0	1	4	3	3	1	4	2
TA[C>A]AT	19	2	1	3	3	1	3	2	1	1	1	2	2	0	0	0	0	1	0	2	2	1	0	0	1	0	1	0	0	0	46	0	5	2	4	4	0	1	1	1	5	0	1	2	2	0	4	2	1
TA[C>A]CA	26	1	1	0	0	0	0	2	0	0	0	0	0	0	0	0	0	0	0	0	1	1	0	0	0	1	0	0	0	0	45	1	4	3	5	1	7	0	4	3	2	2	1	3	4	3	3	3	0
TA[C>A]CC	18	1	0	0	0	1	0	0	0	0	2	1	0	0	1	0	1	1	0	1	0	0	0	1	1	0	0	0	0	0	34	0	3	1	1	0	3	0	0	2	2	2	0	0	0	1	1	1	1
TA[C>A]CG	0	0	0	0	0	0	1	0	0	0	0	0	0	0	0	0	0	1	0	0	0	0	0	0	0	0	0	0	0	0	6	0	0	0	1	0	1	0	1	0	0	0	0	0	0	0	0	0	0
TA[C>A]CT	37	0	0	1	0	0	0	2	1	1	1	1	1	0	1	0	0	0	0	0	0	0	0	0	1	0	0	0	0	0	63	0	3	1	2	3	1	0	1	0	3	0	1	3	2	1	5	0	2
TA[C>A]GA	8	0	0	0	0	0	0	0	1	2	1	1	1	0	0	0	0	0	0	1	0	0	0	0	0	0	0	0	0	0	11	0	0	0	1	2	0	0	1	0	1	0	0	1	0	0	1	0	0
TA[C>A]GC	3	0	0	0	0	0	0	0	0	0	0	0	0	0	0	0	0	0	0	0	0	0	0	0	0	0	0	0	0	0	4	0	0	0	0	2	0	0	0	0	0	0	0	0	0	0	1	0	0
TA[C>A]GG	3	0	2	0	0	0	0	0	0	0	1	0	0	0	0	0	0	0	0	1	0	0	0	0	0	0	0	0	0	0	9	0	3	2	0	0	2	0	2	0	0	1	0	0	0	0	1	0	0
TA[C>A]GT	11	0	0	0	0	0	0	0	0	1	0	0	0	0	0	0	0	0	0	1	0	0	0	0	1	0	0	0	1	0	16	0	0	0	0	2	0	0	2	0	1	0	0	0	0	1	0	0	0
TA[C>A]TA	18	0	0	1	0	1	2	0	1	1	1	0	1	1	0	0	0	0	0	2	0	1	0	2	2	0	0	0	0	0	24	1	0	1	2	3	2	0	0	0	1	0	1	1	1	2	3	1	1
TA[C>A]TC	16	0	0	0	0	0	1	1	0	0	0	1	0	0	0	0	0	0	0	1	0	0	0	0	0	0	1	0	0	0	20	0	2	2	1	2	2	1	1	2	3	0	0	1	1	1	0	0	1
TA[C>A]TG	18	2	0	0	0	0	1	0	0	1	0	0	0	1	0	0	0	0	0	0	1	1	0	0	2	0	1	0	0	0	30	0	3	4	2	5	2	0	0	2	4	1	2	1	3	3	3	2	0
TA[C>A]TT	25	2	1	0	3	2	0	0	1	1	2	2	2	1	1	2	1	0	2	2	1	0	1	1	1	0	0	1	1	2	47	2	3	3	3	2	1	1	1	0	2	0	1	2	2	1	4	2	1
TA[C>G]AA	24	0	0	0	0	0	1	0	0	0	0	0	2	0	0	2	1	1	1	4	0	2	1	1	1	0	0	0	0	0	71	1	5	4	1	5	2	0	2	4	5	2	1	1	1	1	2	3	4
TA[C>G]AC	5	1	0	0	1	0	0	0	0	0	1	1	0	0	0	1	0	0	1	0	0	0	0	0	0	0	0	0	1	0	7	1	1	2	2	2	1	0	0	1	2	0	0	0	0	0	1	0	0
TA[C>G]AG	21	0	1	0	0	1	0	0	0	0	2	0	1	2	0	0	0	0	0	1	0	0	0	0	1	0	0	1	0	1	53	4	2	0	0	3	0	0	3	4	1	1	1	0	2	2	2	2	0
TA[C>G]AT	12	0	1	1	1	0	1	0	0	0	0	0	1	0	0	1	0	0	1	0	1	0	0	1	0	0	0	1	0	0	28	1	0	2	0	1	2	0	2	0	1	0	0	0	1	0	2	0	2
TA[C>G]CA	23	1	1	0	0	2	0	0	1	0	1	0	0	0	0	0	0	0	0	0	0	1	0	2	0	0	1	0	0	0	26	1	1	1	3	2	4	0	1	1	4	1	0	1	1	0	1	0	0
TA[C>G]CC	12	0	0	0	0	0	0	1	0	0	0	1	0	0	0	1	0	0	1	1	0	0	0	1	0	0	0	0	0	0	12	0	1	1	0	1	0	0	2	1	0	1	0	1	0	1	0	0	0
TA[C>G]CG	2	0	0	0	0	0	0	0	0	0	0	0	0	0	0	0	0	0	0	0	0	0	0	0	0	0	0	0	0	0	3	0	1	0	0	0	0	0	0	1	0	0	0	0	0	0	0	0	0
TA[C>G]CT	15	0	0	0	1	0	1	1	0	0	0	0	1	0	0	0	1	0	0	0	1	0	0	0	0	0	0	0	0	0	17	0	0	0	0	1	0	0	0	0	0	0	0	0	0	2	1	2	0
TA[C>G]GA	7	0	0	0	0	0	0	0	0	0	0	0	0	0	0	0	0	0	0	0	0	0	0	0	0	0	0	0	0	0	7	0	0	0	0	0	0	0	0	0	0	0	0	0	0	1	0	0	0
TA[C>G]GC	2	0	0	0	0	0	0	0	0	0	0	0	0	0	0	0	0	0	0	0	0	0	0	0	0	0	0	0	0	0	7	0	0	0	0	0	1	0	0	0	0	1	0	1	0	0	0	0	0
TA[C>G]GG	3	0	0	0	0	0	0	0	0	0	0	0	0	0	0	0	0	0	0	0	0	0	0	0	0	0	0	0	0	0	4	0	0	0	1	0	0	0	0	1	0	0	0	0	0	0	1	0	0
TA[C>G]GT	4	0	0	1	0	0	0	0	0	0	0	0	0	0	0	0	0	0	0	0	0	0	0	0	0	0	0	0	0	0	18	0	1	0	0	0	0	0	1	2	1	1	0	0	0	1	1	1	0
TA[C>G]TA	24	0	1	0	0	1	0	2	0	0	0	0	0	0	1	0	0	0	0	0	0	0	0	0	1	0	0	0	0	0	49	1	2	1	4	3	1	0	0	2	1	2	2	2	2	1	4	2	1
TA[C>G]TC	13	0	0	0	0	0	0	0	0	0	1	0	0	0	0	1	1	1	1	2	0	1	0	0	0	0	0	1	0	0	22	0	0	1	1	1	1	0	0	0	0	1	0	0	1	0	0	0	0
TA[C>G]TG	20	0	0	0	3	1	0	1	1	1	0	0	1	0	0	0	1	0	0	0	0	0	0	0	0	1	0	0	0	0	41	2	2	3	2	1	2	2	0	4	3	0	1	2	2	1	1	1	1
TA[C>G]TT	24	0	0	1	1	0	3	0	0	0	0	1	0	1	0	0	1	0	0	0	0	1	0	1	2	0	0	0	0	0	41	3	4	3	1	3	0	0	5	3	2	1	1	1	0	5	1	3	0
TA[C>T]AA	176	2	1	2	5	7	16	4	4	4	10	5	4	2	4	3	1	3	2	4	2	1	1	0	16	0	0	2	0	0	123	2	4	2	3	2	3	0	1	1	2	3	0	1	3	2	0	0	0
TA[C>T]AC	95	1	2	0	2	2	4	0	3	3	3	1	2	1	0	0	2	1	0	2	0	0	0	3	7	0	0	0	0	0	65	1	1	2	1	2	1	0	0	1	2	2	0	0	0	0	1	0	0
TA[C>T]AG	171	2	3	8	3	4	18	3	2	3	7	4	5	4	2	1	1	1	1	5	1	2	0	0	16	0	0	0	0	0	142	1	3	2	4	3	0	0	1	3	3	1	0	1	3	1	0	1	1
TA[C>T]AT	192	1	3	6	4	6	7	3	2	2	5	5	2	7	3	1	1	1	1	9	0	0	4	3	9	0	0	0	2	2	151	2	6	6	4	6	3	1	0	6	4	3	0	4	1	4	4	2	0
TA[C>T]CA	86	2	2	2	1	2	4	1	4	4	6	5	4	2	2	2	0	0	2	3	3	0	1	0	4	0	0	2	0	2	78	1	0	1	1	1	0	0	0	1	1	3	0	1	1	4	0	2	1
TA[C>T]CC	70	0	0	2	0	4	2	2	3	3	2	2	4	1	0	0	1	1	0	1	0	0	0	0	2	1	0	0	1	0	52	0	3	2	2	1	2	0	1	4	2	1	0	1	1	0	2	0	1
TA[C>T]CG	3	1	0	1	0	0	0	0	0	0	0	0	0	1	0	0	0	0	0	1	0	0	0	0	0	0	0	0	0	0	11	0	0	0	0	0	0	0	1	0	0	0	0	0	0	1	0	0	0
TA[C>T]CT	80	1	1	3	2	5	1	2	4	4	6	4	5	0	1	1	0	1	1	3	0	0	1	1	5	2	1	0	0	1	69	3	0	0	0	0	0	0	3	0	0	3	0	2	0	2	1	1	0
TA[C>T]GA	79	0	0	0	0	1	0	0	0	0	2	1	1	0	0	0	1	0	0	1	0	0	0	0	0	0	0	0	0	0	88	1	0	3	0	1	0	1	1	0	1	0	0	1	2	2	3	4	1
TA[C>T]GC	83	0	2	0	1	1	0	1	0	0	0	0	1	1	1	0	0	0	0	0	1	0	0	0	1	0	0	0	0	0	109	0	0	1	1	0	1	0	0	1	1	0	0	1	0	1	0	1	0
TA[C>T]GG	95	0	0	1	1	0	2	2	0	0	0	0	0	2	0	0	0	1	0	1	0	0	1	0	1	0	0	0	0	0	104	2	1	1	0	0	2	0	2	1	1	0	0	1	2	0	0	1	0
TA[C>T]GT	143	1	0	0	2	2	2	1	0	0	0	0	0	0	1	0	1	0	0	0	0	3	1	2	4	0	1	0	2	0	143	4	0	0	3	1	1	0	1	2	1	1	0	0	1	0	0	0	0
TA[C>T]TA	75	0	3	1	0	5	1	3	3	2	1	3	1	0	1	0	1	0	0	0	2	3	0	0	2	2	1	0	1	3	68	1	0	1	3	3	2	0	0	3	1	0	1	1	1	2	2	3	0
TA[C>T]TC	55	2	1	1	1	2	2	0	1	1	1	2	2	1	0	0	1	0	0	2	1	0	1	0	1	1	1	0	0	0	71	0	3	3	2	1	3	1	0	1	1	2	0	0	1	0	3	1	0
TA[C>T]TG	66	1	1	0	1	1	3	6	1	3	1	2	2	3	0	1	0	1	1	3	0	0	0	0	6	2	0	0	0	0	71	1	2	3	3	2	1	2	1	3	2	3	1	2	1	2	3	1	0
TA[C>T]TT	109	0	0	3	2	4	4	6	0	0	1	0	0	3	0	2	0	1	2	4	0	1	0	0	8	0	0	0	0	0	118	0	1	1	3	6	1	0	1	1	1	1	1	1	3	1	3	2	2
TA[T>A]AA	32	0	0	2	0	0	0	1	0	0	1	1	0	0	1	0	0	0	0	2	0	0	0	0	2	0	0	0	0	0	38	0	3	1	0	1	1	1	0	1	1	2	1	0	1	2	2	2	1
TA[T>A]AC	14	0	0	1	0	0	1	0	0	0	1	0	0	1	0	0	0	0	0	2	1	0	0	0	0	0	1	0	0	0	12	0	0	1	0	0	0	0	0	0	1	0	1	1	0	1	0	1	0
TA[T>A]AG	8	0	0	0	0	0	1	0	0	0	0	0	0	0	0	0	0	0	0	0	0	0	0	1	0	0	0	2	0	0	12	0	1	1	2	0	1	0	0	1	2	0	0	2	0	1	3	1	1
TA[T>A]AT	16	1	0	1	0	0	1	0	0	0	0	0	0	2	0	0	0	0	0	0	0	2	1	0	2	1	1	0	1	0	26	2	0	1	1	1	1	0	0	1	1	1	0	1	2	0	1	0	0
TA[T>A]CA	24	1	0	0	0	3	0	0	0	0	0	0	0	2	0	0	0	0	0	1	1	0	0	0	0	0	0	1	0	0	25	2	0	0	1	2	0	0	0	0	0	1	0	0	0	0	1	0	0
TA[T>A]CC	15	0	0	1	0	0	0	0	0	0	0	0	0	1	0	0	0	1	0	0	0	0	0	0	0	0	0	0	0	0	20	1	0	0	1	0	0	0	0	0	0	0	0	0	0	0	0	0	0
TA[T>A]CG	1	0	0	0	0	0	0	0	0	0	0	0	0	0	0	1	0	0	1	0	0	0	0	0	0	0	0	0	0	0	1	0	0	0	0	0	0	0	0	0	0	0	0	0	0	0	0	0	0
TA[T>A]CT	33	0	0	0	0	0	0	0	0	1	0	0	0	1	0	1	2	1	1	1	1	0	0	0	1	0	0	0	0	0	28	0	1	0	0	1	0	0	0	0	0	0	0	0	1	0	1	0	0
TA[T>A]GA	21	1	1	0	0	0	1	0	0	0	0	0	0	0	0	0	0	0	0	0	2	0	0	0	0	0	0	1	0	0	19	0	0	1	1	0	0	0	1	0	2	0	0	2	0	1	0	0	0
TA[T>A]GC	11	0	0	1	0	0	2	0	1	1	1	2	1	0	0	0	1	0	0	1	1	0	0	1	0	0	0	0	0	0	15	0	0	0	0	0	0	1	0	0	0	0	0	0	0	0	0	0	0
TA[T>A]GG	14	0	1	0	1	0	0	0	0	0	0	0	1	0	0	0	0	0	0	0	0	0	0	0	0	0	0	0	0	0	9	0	0	1	0	0	1	0	0	0	0	0	0	0	0	0	0	0	0
TA[T>A]GT	27	0	0	0	0	1	0	0	0	0	0	0	0	1	0	0	0	0	0	1	1	0	0	1	0	0	0	0	0	0	26	0	1	0	1	1	0	0	2	0	0	0	0	0	1	0	0	0	1
TA[T>A]TA	21	0	0	1	0	2	0	1	2	2	1	1	1	2	0	0	1	0	0	2	0	0	0	1	2	1	0	0	1	0	27	3	0	1	1	1	0	0	0	0	0	3	0	0	0	2	0	1	0
TA[T>A]TC	10	1	1	2	0	0	2	0	2	1	0	0	0	0	1	0	0	0	0	0	0	0	0	1	1	0	0	0	0	0	21	0	0	0	0	3	0	0	0	1	0	0	0	0	0	1	0	1	0
TA[T>A]TG	17	0	0	0	0	0	0	2	0	0	2	1	0	0	0	1	0	0	1	0	0	0	0	0	0	0	0	0	1	0	17	0	3	0	0	0	0	0	0	0	0	1	0	0	0	0	1	2	0
TA[T>A]TT	42	1	0	2	0	1	0	2	1	1	1	1	1	1	0	2	1	0	2	1	0	0	0	0	3	1	0	0	2	1	45	2	0	1	1	2	0	0	0	2	2	0	0	1	2	0	2	1	0
TA[T>C]AA	138	0	0	0	3	1	2	3	3	2	1	2	0	1	0	0	1	2	0	7	0	1	1	3	0	0	2	1	0	2	109	1	1	1	3	1	1	0	0	2	1	0	1	1	2	1	3	1	1
TA[T>C]AC	101	2	2	1	4	0	1	1	1	2	2	0	0	4	1	0	0	0	0	2	0	0	0	0	1	0	1	0	1	1	94	1	1	0	0	3	0	1	0	0	0	2	0	0	1	1	1	0	2
TA[T>C]AG	139	1	0	3	3	4	4	5	0	0	2	2	3	4	0	1	1	0	1	4	0	0	0	1	1	1	1	0	2	0	139	0	2	3	1	2	1	0	0	4	1	0	0	0	0	0	1	0	0
TA[T>C]AT	149	1	1	1	5	2	3	0	2	1	1	1	0	1	0	0	0	1	0	1	3	1	2	1	0	2	1	0	2	2	168	1	0	0	3	3	0	1	1	2	1	0	0	2	3	3	2	4	2
TA[T>C]CA	44	0	0	1	0	0	0	1	0	0	0	0	0	0	1	1	0	0	1	0	0	0	0	3	0	0	0	0	1	0	47	0	0	2	0	2	0	0	0	1	0	0	0	0	0	0	1	1	0
TA[T>C]CC	29	0	1	0	0	0	1	1	1	1	1	1	2	0	1	0	0	2	0	1	0	0	1	0	0	0	1	0	0	0	25	0	0	0	0	0	0	0	0	0	0	0	0	0	0	0	0	0	0
TA[T>C]CG	4	0	1	0	0	0	0	0	0	0	0	0	0	0	0	0	0	0	0	0	0	0	0	0	0	0	0	0	0	0	8	0	0	0	0	0	0	0	0	0	0	0	0	0	0	0	0	0	0
TA[T>C]CT	77	1	0	0	0	0	0	0	3	1	1	0	0	0	0	0	0	1	0	2	0	0	0	1	0	0	0	0	1	1	59	1	1	1	2	1	0	0	1	2	1	2	0	1	2	2	1	0	0
TA[T>C]GA	84	0	0	0	0	3	0	0	3	2	3	3	2	0	0	0	0	0	0	2	0	2	0	0	0	1	0	0	0	0	81	2	0	0	0	0	0	1	0	0	1	0	1	1	1	1	1	3	1
TA[T>C]GC	68	1	0	0	1	0	1	0	2	2	1	1	1	1	0	0	0	1	0	0	1	0	1	0	0	0	0	0	1	0	67	0	1	0	0	1	0	0	0	0	0	1	0	1	0	0	1	0	0
TA[T>C]GG	90	1	0	1	1	1	1	0	3	4	2	3	1	1	0	0	0	0	0	1	0	1	0	1	2	0	1	0	0	1	84	0	1	1	1	0	1	0	0	0	0	0	0	0	1	0	0	1	0
TA[T>C]GT	133	1	0	0	0	1	2	0	3	2	2	2	1	0	0	0	0	0	0	1	0	0	2	0	2	0	2	0	0	1	122	0	0	1	0	0	0	1	0	0	2	0	0	1	1	0	1	0	0
TA[T>C]TA	68	0	1	0	1	2	2	2	1	2	1	2	1	1	0	1	1	0	1	0	0	1	1	1	3	0	0	0	3	1	76	1	1	2	1	1	1	0	0	1	1	0	0	0	2	0	0	0	0
TA[T>C]TC	54	0	0	0	1	1	1	0	1	1	0	0	1	0	0	0	0	0	0	0	1	0	0	0	0	0	0	1	0	0	60	1	0	0	0	1	0	0	0	1	0	0	1	3	3	2	2	1	0
TA[T>C]TG	134	1	0	2	0	2	1	1	3	3	2	2	3	0	2	0	1	0	0	2	0	0	0	0	0	1	1	0	0	0	121	2	0	0	0	2	0	1	3	0	1	2	1	3	0	2	3	3	0
TA[T>C]TT	144	0	1	2	3	0	3	0	1	0	2	1	1	2	3	0	2	0	0	1	0	2	1	0	3	1	0	0	1	0	131	3	2	1	1	4	2	0	1	3	3	1	1	2	2	2	1	3	3
TA[T>G]AA	16	0	0	1	0	0	0	0	2	2	1	1	1	0	0	0	0	0	0	0	0	0	0	1	0	0	0	0	0	0	28	0	0	0	0	0	1	0	0	0	0	0	0	1	0	0	0	0	1
TA[T>G]AC	4	0	0	0	0	0	0	0	0	0	0	1	0	0	0	0	0	0	0	0	0	0	0	0	0	0	0	0	0	0	5	0	0	1	1	0	2	0	0	0	0	0	1	1	1	1	1	0	0
TA[T>G]AG	14	0	0	0	0	0	0	0	0	0	0	0	0	0	0	0	0	0	0	0	0	0	0	1	1	0	0	0	0	1	17	0	1	1	1	0	1	2	0	0	2	1	0	1	0	0	0	0	0
TA[T>G]AT	12	0	0	0	0	0	1	0	0	0	0	0	0	0	0	0	0	0	0	0	0	0	0	0	1	0	0	0	0	0	19	0	0	0	0	1	0	0	0	1	0	0	0	0	1	0	1	1	0
TA[T>G]CA	10	0	0	0	0	0	0	0	0	1	0	0	0	0	0	0	0	0	0	0	0	0	0	0	0	0	0	0	0	0	11	0	0	0	0	0	0	0	0	0	0	0	0	0	0	0	0	0	0
TA[T>G]CC	8	1	0	0	0	1	0	0	0	0	0	0	0	0	0	0	0	0	0	0	0	0	0	1	0	0	0	0	1	0	8	0	0	0	1	1	0	0	0	0	0	0	0	0	0	0	0	0	0
TA[T>G]CG	1	0	0	0	0	0	0	0	0	0	0	0	0	0	0	0	0	1	0	0	0	0	0	0	0	0	0	0	0	0	0	0	0	0	0	0	0	0	0	0	0	0	0	0	0	0	0	0	0
TA[T>G]CT	8	0	0	0	2	0	0	1	0	0	0	0	0	0	1	0	0	0	0	0	0	0	0	0	0	0	0	0	0	0	10	0	0	0	1	0	0	0	0	0	0	0	0	0	0	0	0	0	1
TA[T>G]GA	20	0	0	0	0	0	0	0	0	0	0	0	1	0	0	1	0	0	1	0	0	0	1	0	0	0	0	0	0	0	22	0	1	0	0	1	0	0	0	0	0	0	0	1	0	0	0	0	0
TA[T>G]GC	5	0	0	0	0	0	0	0	0	0	0	0	0	0	0	0	0	0	0	0	0	0	0	0	1	0	0	0	0	0	17	0	0	0	0	0	0	1	0	1	0	0	0	0	0	0	0	0	0
TA[T>G]GG	10	0	0	0	0	0	1	0	0	0	0	0	0	0	0	0	0	0	0	0	0	0	0	0	0	0	0	0	0	0	12	0	0	0	0	0	0	0	0	0	0	0	0	0	0	0	0	0	0
TA[T>G]GT	19	0	0	0	1	0	0	0	0	0	0	0	0	0	1	0	1	0	0	0	0	0	0	0	0	0	0	0	0	0	23	0	0	0	0	0	0	0	0	0	0	0	0	0	0	0	0	1	0
TA[T>G]TA	28	0	0	0	1	1	1	0	1	1	1	1	0	0	0	0	0	0	0	1	0	0	0	0	1	0	0	0	0	0	14	0	0	1	0	1	1	0	0	0	0	0	0	0	0	1	0	0	0
TA[T>G]TC	14	1	0	0	0	0	0	0	0	1	0	0	0	1	0	0	0	0	0	0	0	0	0	0	0	0	0	0	0	0	18	0	0	0	0	1	0	0	0	0	0	0	0	0	1	1	1	0	0
TA[T>G]TG	18	0	0	0	0	0	1	0	0	0	1	0	0	0	1	0	0	0	0	1	0	0	0	0	0	0	1	0	0	0	11	0	0	0	0	0	0	0	0	0	0	0	0	0	0	0	0	0	0
TA[T>G]TT	60	0	0	0	1	1	1	1	3	4	2	3	2	2	2	0	1	0	0	0	2	0	0	1	0	0	1	1	0	0	34	1	0	0	1	1	0	0	2	1	2	1	0	0	1	1	0	0	1
TC[C>A]AA	28	1	0	2	1	3	1	1	4	4	2	3	2	3	0	1	0	0	1	1	0	0	0	0	2	1	0	0	2	0	61	1	3	1	4	3	0	1	2	4	2	1	1	1	4	2	1	2	2
TC[C>A]AC	11	1	0	0	0	0	1	0	1	1	1	1	1	3	0	0	1	0	0	1	0	0	0	0	2	0	0	0	0	0	29	1	2	2	3	4	1	2	1	1	3	2	0	1	1	1	3	0	0
TC[C>A]AG	24	0	2	0	0	2	1	0	2	1	1	3	3	1	0	0	0	2	0	6	0	1	2	2	0	2	1	1	1	2	44	3	2	3	4	6	1	0	2	1	2	0	1	4	2	1	3	0	1
TC[C>A]AT	23	1	3	2	1	0	0	1	2	1	2	2	2	2	1	0	3	1	0	2	0	1	1	0	2	1	1	0	4	0	41	1	4	2	2	1	4	0	1	1	3	1	1	5	3	1	1	4	2
TC[C>A]CA	44	0	2	0	0	0	0	0	1	0	1	0	1	1	0	1	0	0	1	0	0	1	0	0	3	1	0	0	1	0	68	2	6	4	7	3	3	1	5	6	4	1	1	5	1	3	5	0	2
TC[C>A]CC	18	1	0	1	1	1	0	0	0	0	1	0	0	1	0	1	0	0	1	0	0	1	0	0	0	0	0	0	0	3	36	2	2	3	3	2	2	0	1	1	1	0	0	0	1	0	0	4	0
TC[C>A]CG	4	0	0	0	0	0	0	0	0	0	0	0	0	0	0	0	0	0	0	0	0	0	0	0	0	0	0	0	0	0	8	0	0	0	0	0	0	0	0	0	0	0	0	1	0	0	2	0	0
TC[C>A]CT	17	1	2	0	0	1	0	1	3	4	3	4	3	0	0	0	1	0	0	2	1	0	1	1	0	0	0	0	0	1	48	0	6	3	5	1	0	0	3	1	2	1	0	1	1	0	1	1	1
TC[C>A]GA	4	0	0	0	0	0	0	0	0	0	0	0	0	0	0	0	0	0	0	0	0	0	0	0	0	0	0	0	0	0	3	0	1	0	0	0	0	0	0	0	0	0	0	0	1	0	0	0	1
TC[C>A]GC	4	0	0	0	0	0	0	0	0	0	0	0	0	0	0	0	0	0	1	0	0	0	0	0	0	0	0	0	0	0	11	0	0	0	0	0	1	0	0	0	0	1	1	1	1	1	1	1	0
TC[C>A]GG	10	0	0	0	0	0	0	0	0	0	0	0	0	0	0	0	0	0	0	0	0	0	0	0	0	1	0	0	0	0	4	0	0	0	2	1	0	0	0	1	0	0	0	1	0	0	0	0	0
TC[C>A]GT	5	0	0	0	0	0	0	0	0	0	1	0	0	0	0	0	0	0	0	0	0	1	0	1	0	0	0	0	0	0	16	0	1	0	0	1	0	0	0	1	0	0	0	0	0	0	2	0	1
TC[C>A]TA	19	1	3	1	0	0	1	0	3	4	5	3	3	2	1	0	1	0	0	1	0	0	0	0	2	0	1	1	0	0	32	2	2	2	2	2	1	0	1	1	1	0	0	0	1	1	0	0	2
TC[C>A]TC	22	0	4	1	2	2	1	2	0	1	1	0	1	1	3	0	0	1	0	2	0	1	0	1	3	1	1	0	0	0	32	0	6	2	6	0	4	0	1	2	3	1	1	1	3	2	4	2	0
TC[C>A]TG	27	2	0	1	1	0	0	1	1	1	1	3	2	2	1	0	1	1	1	3	0	1	0	3	2	0	2	1	2	0	42	3	4	7	5	5	3	3	0	2	3	1	2	6	3	4	3	4	1
TC[C>A]TT	67	3	1	2	3	3	2	0	3	3	7	6	3	3	0	1	0	1	1	6	1	1	2	0	2	3	0	1	2	0	69	3	2	5	1	7	1	0	1	4	1	1	3	3	4	6	4	4	1
TC[C>G]AA	12	0	0	0	0	1	0	0	0	0	0	1	0	0	0	0	0	0	0	1	0	0	0	0	1	1	0	0	1	0	49	1	2	2	1	1	2	1	0	2	2	1	0	0	1	1	2	0	0
TC[C>G]AC	6	0	0	0	0	0	1	0	0	0	0	0	0	0	0	0	0	0	0	0	0	0	0	0	1	0	0	0	0	0	15	0	0	0	0	0	0	1	1	0	0	1	0	2	1	0	0	0	1
TC[C>G]AG	10	0	0	0	0	1	0	0	0	0	0	0	0	0	0	0	0	0	0	0	0	0	0	0	0	2	0	0	0	1	31	3	0	0	2	2	2	0	1	0	1	0	0	1	1	0	0	0	1
TC[C>G]AT	13	0	0	0	0	0	0	0	0	0	1	2	0	0	0	0	0	0	0	3	0	0	0	0	0	0	0	0	0	0	20	3	1	2	1	2	2	0	0	1	1	1	3	3	4	3	4	4	1
TC[C>G]CA	17	0	0	0	0	1	0	0	0	0	0	1	2	0	0	0	1	0	0	1	1	1	2	0	0	0	0	0	0	0	48	1	1	1	5	2	1	1	1	2	4	1	0	1	1	0	3	0	0
TC[C>G]CC	14	0	0	0	1	0	0	0	0	0	2	1	0	0	0	0	0	0	0	1	0	0	0	0	0	1	0	0	0	1	14	0	1	0	0	1	1	0	0	0	0	0	0	0	1	0	0	1	0
TC[C>G]CG	0	0	0	0	0	0	0	0	0	0	0	0	0	0	0	0	1	0	0	0	0	0	0	0	0	0	0	0	0	0	11	0	0	0	0	0	0	0	0	1	0	0	0	0	0	0	0	0	0
TC[C>G]CT	13	0	0	0	0	0	0	0	0	0	2	2	0	1	2	0	0	0	0	0	0	0	0	0	0	0	1	0	0	0	21	1	1	0	1	1	1	0	0	1	0	0	0	1	1	1	0	2	0
TC[C>G]GA	7	0	0	0	0	0	0	0	0	0	0	0	0	0	0	0	0	0	0	0	0	0	0	1	0	0	0	0	0	0	9	0	2	1	1	0	1	0	0	1	1	0	0	0	0	0	0	0	0
TC[C>G]GC	5	0	0	0	0	0	0	0	0	0	0	0	0	0	0	0	0	0	0	0	0	0	0	0	0	0	0	0	0	0	7	0	0	1	1	0	1	0	0	1	1	0	0	0	0	0	1	0	0
TC[C>G]GG	0	0	0	0	0	0	0	0	0	0	0	0	0	0	0	0	0	0	0	1	0	0	0	0	0	0	0	0	0	0	5	0	1	1	1	1	1	0	0	2	1	0	1	1	1	2	2	2	0
TC[C>G]GT	1	0	0	0	0	0	0	0	0	0	0	0	0	0	0	0	0	0	0	1	0	0	0	0	0	0	0	0	0	0	10	0	0	1	0	0	1	0	1	0	0	0	0	0	1	0	1	0	0
TC[C>G]TA	17	0	0	0	0	0	0	0	0	0	0	0	0	0	0	0	0	0	0	0	0	0	0	0	0	0	0	1	0	0	59	1	0	0	1	2	0	0	0	1	1	1	0	0	0	0	0	0	0
TC[C>G]TC	17	0	2	0	0	0	1	0	0	0	0	0	1	0	0	0	0	1	0	0	0	0	0	0	1	0	0	0	0	0	43	1	2	1	0	0	0	0	0	0	0	2	0	0	0	0	0	0	0
TC[C>G]TG	25	0	1	0	0	0	0	0	0	0	0	0	0	1	0	0	0	0	0	0	0	0	1	0	2	0	0	0	1	0	52	2	2	0	2	1	0	0	0	3	3	1	1	2	1	2	1	1	0
TC[C>G]TT	17	0	0	0	0	0	0	2	1	1	0	0	0	0	0	0	0	0	0	1	0	0	0	0	1	0	0	0	0	2	59	2	1	4	5	3	3	0	1	4	2	0	2	1	2	2	5	3	0
TC[C>T]AA	138	2	3	12	6	10	14	5	8	6	15	10	7	4	7	1	3	0	1	6	0	0	1	0	33	1	1	2	0	3	93	1	2	3	3	4	6	1	2	1	2	3	0	1	1	3	3	2	1
TC[C>T]AC	101	0	2	5	2	4	13	8	10	8	8	10	6	6	0	0	0	0	0	3	0	0	1	1	15	1	1	0	0	2	99	1	4	0	4	4	3	0	1	1	4	5	0	1	1	1	4	1	0
TC[C>T]AG	165	6	2	12	6	8	22	7	8	6	14	9	6	7	5	4	1	3	3	13	0	1	2	1	32	2	2	0	2	0	192	5	3	2	4	9	1	0	1	4	3	4	1	4	2	2	1	1	0
TC[C>T]AT	137	6	4	10	8	10	20	5	4	5	7	8	4	9	5	2	1	0	2	9	1	0	0	0	25	2	1	1	0	0	140	7	5	4	5	4	3	0	4	2	4	3	2	1	1	4	2	2	0
TC[C>T]CA	138	4	4	6	9	2	10	4	2	2	5	5	4	8	3	2	1	1	2	6	1	0	2	1	23	1	1	2	1	2	140	4	2	3	5	6	1	0	3	1	2	1	1	4	2	1	1	1	0
TC[C>T]CC	93	1	1	1	4	3	5	1	5	3	2	4	3	1	1	1	3	2	1	5	0	0	1	2	5	0	3	1	2	2	96	2	0	2	1	2	1	1	1	2	2	2	0	2	0	1	1	2	1
TC[C>T]CG	23	0	1	0	1	3	1	2	0	0	1	3	0	1	0	0	0	0	0	0	0	0	0	0	6	0	0	1	1	0	22	0	0	0	1	1	1	0	1	0	0	1	1	3	1	0	2	1	0
TC[C>T]CT	141	3	2	7	6	6	10	6	2	1	3	3	2	14	3	1	3	2	1	3	2	1	0	1	10	2	3	4	1	0	129	1	3	2	3	3	3	0	0	4	3	1	2	3	5	3	3	1	1
TC[C>T]GA	97	0	2	0	0	0	4	0	1	1	0	0	0	1	0	2	1	0	2	1	0	2	0	1	1	0	0	0	0	0	76	1	0	0	0	1	0	0	0	0	2	0	0	0	0	0	0	0	1
TC[C>T]GC	139	4	2	2	0	1	0	0	1	0	0	1	1	1	0	0	0	0	0	0	0	0	0	1	3	0	0	0	0	0	157	2	3	2	3	3	2	1	2	3	0	2	0	1	0	3	1	0	0
TC[C>T]GG	119	2	1	2	0	1	0	1	0	1	1	1	0	0	0	0	1	0	0	1	0	0	1	0	5	0	0	0	0	0	105	2	0	0	4	1	2	2	0	1	1	3	0	0	1	1	0	2	0
TC[C>T]GT	113	2	1	1	0	1	6	0	1	0	1	0	0	2	0	0	0	0	0	1	1	0	0	1	1	0	2	0	0	0	136	0	2	1	4	2	4	0	1	2	2	1	1	1	1	2	3	2	0
TC[C>T]TA	80	1	2	3	4	3	8	4	4	2	3	3	2	1	1	1	1	1	1	4	0	0	0	0	16	2	2	0	2	1	86	3	6	7	5	6	5	0	2	5	6	1	2	5	2	4	2	1	0
TC[C>T]TC	114	1	3	3	2	6	8	2	6	7	6	5	5	3	1	0	2	3	0	4	0	0	0	1	2	0	1	0	1	0	141	7	5	3	5	5	3	0	2	5	3	2	2	4	6	3	3	3	2
TC[C>T]TG	111	4	5	5	5	6	17	2	6	5	7	6	6	6	1	2	0	1	2	7	0	0	0	0	19	0	2	0	0	1	160	6	6	8	3	6	5	3	6	8	7	6	0	1	0	0	1	1	0
TC[C>T]TT	155	0	5	3	6	9	21	4	6	5	9	9	8	5	2	1	4	5	1	6	1	2	0	2	18	1	1	1	2	0	151	3	7	2	6	11	1	2	0	7	4	2	2	8	2	6	6	5	0
TC[T>A]AA	11	0	0	1	0	0	0	0	1	1	0	1	0	0	1	1	0	0	1	1	0	0	0	1	0	0	0	0	0	0	15	0	2	0	0	1	0	0	1	1	1	3	0	0	1	0	1	0	0
TC[T>A]AC	7	1	0	0	0	0	0	0	0	0	0	0	0	1	0	0	1	0	0	0	0	0	0	0	1	0	0	0	0	0	12	0	0	2	2	1	0	0	0	0	0	0	0	0	0	0	1	0	1
TC[T>A]AG	6	0	0	0	0	0	1	0	0	0	1	0	0	0	0	0	0	0	0	0	0	0	0	0	0	0	0	0	0	0	12	0	2	1	2	1	1	0	0	1	1	1	0	0	0	0	1	0	1
TC[T>A]AT	15	1	0	0	0	0	0	0	1	0	0	0	0	0	0	0	0	0	0	0	0	0	0	0	1	0	1	0	0	0	23	0	4	2	3	1	0	0	1	4	3	0	0	1	2	2	3	0	0
TC[T>A]CA	29	1	0	0	0	0	1	1	0	1	0	0	0	2	0	1	0	0	1	0	1	2	0	0	0	0	0	0	0	0	33	0	1	1	0	0	0	2	2	1	2	1	2	3	0	3	1	2	0
TC[T>A]CC	20	0	0	0	0	0	0	0	0	0	0	0	0	0	1	0	0	0	0	0	1	0	0	1	0	0	0	0	0	1	10	1	0	1	1	0	1	0	1	0	3	0	0	0	0	1	1	1	0
TC[T>A]CG	2	0	0	0	0	0	0	0	0	0	0	0	0	0	0	0	0	0	0	1	0	0	0	0	0	0	0	0	0	0	3	1	0	0	0	0	0	0	0	0	0	0	1	1	1	1	1	1	0
TC[T>A]CT	16	0	1	0	1	1	0	1	0	0	0	0	0	0	1	0	0	0	0	1	0	1	0	0	0	1	0	0	1	0	32	0	3	3	3	1	3	0	1	3	2	1	0	1	1	3	0	1	1
TC[T>A]GA	14	0	0	0	0	0	0	0	0	0	0	0	0	0	0	0	0	1	0	0	0	0	1	0	0	0	0	1	0	1	12	2	2	1	0	1	1	0	0	1	1	2	0	0	0	0	0	0	0
TC[T>A]GC	8	0	0	0	0	0	0	0	1	0	1	0	0	0	1	0	1	0	0	0	0	0	0	0	1	0	1	0	0	0	11	1	2	2	1	0	2	0	1	1	2	0	0	0	0	0	1	0	0
TC[T>A]GG	10	0	1	0	0	0	0	1	0	0	0	0	0	1	0	0	0	0	1	0	0	0	0	0	0	0	1	0	0	0	16	1	0	1	1	1	2	1	1	1	1	0	0	1	2	0	0	1	0
TC[T>A]GT	13	0	0	1	1	0	0	2	0	0	0	0	0	0	0	0	0	0	0	0	0	0	0	0	1	0	0	1	0	1	27	1	2	1	1	1	0	0	0	0	1	0	0	0	0	1	0	1	1
TC[T>A]TA	21	0	0	1	1	0	0	0	0	0	0	0	0	0	0	0	1	1	0	0	0	0	0	0	0	0	0	0	0	0	19	0	0	1	0	1	0	0	0	0	2	0	0	0	0	0	2	0	1
TC[T>A]TC	9	0	0	0	0	0	0	0	1	1	1	1	1	0	0	0	0	1	0	1	0	0	0	0	0	0	0	0	0	0	22	1	0	0	1	0	0	0	0	2	0	2	0	1	1	1	1	1	0
TC[T>A]TG	18	0	0	0	0	0	1	0	0	0	0	0	0	1	1	0	0	0	0	0	0	0	0	1	1	0	0	0	0	0	17	0	0	0	2	1	1	0	0	1	0	1	0	0	0	2	2	2	0
TC[T>A]TT	31	0	0	1	0	3	1	0	0	1	0	0	0	1	1	0	0	0	0	0	0	1	0	1	2	0	2	0	0	1	42	1	0	1	1	1	1	0	0	1	1	0	1	1	1	2	1	3	0
TC[T>C]AA	36	0	0	1	1	1	0	0	2	0	1	0	1	2	1	0	0	1	0	3	1	0	0	1	1	0	0	0	0	0	56	0	1	0	2	2	0	0	1	2	1	1	1	1	0	1	0	1	0
TC[T>C]AC	46	1	1	0	3	0	1	2	1	1	1	1	2	1	2	2	1	0	2	1	0	1	1	1	0	0	0	0	0	1	39	0	1	0	0	0	0	0	0	0	1	0	0	0	1	0	1	1	0
TC[T>C]AG	50	0	1	0	1	1	1	1	1	2	3	2	2	3	1	2	0	1	1	1	0	0	1	0	0	1	1	0	0	0	61	0	0	0	2	1	1	1	1	1	0	1	0	0	0	0	2	0	0
TC[T>C]AT	55	1	0	2	1	0	0	0	0	0	1	0	1	1	0	0	0	0	0	0	2	1	0	2	0	2	0	0	0	0	54	1	1	1	2	2	1	0	0	1	1	1	1	2	1	1	1	1	2
TC[T>C]CA	76	0	1	1	0	1	1	0	0	0	0	1	0	0	1	1	1	1	1	1	0	2	0	0	1	0	2	1	1	0	37	1	1	2	1	0	2	0	0	1	3	3	1	0	2	1	2	2	0
TC[T>C]CC	49	0	0	0	0	1	0	0	1	0	1	1	0	0	0	0	0	0	0	0	0	0	1	2	1	1	0	0	0	0	35	0	1	1	0	1	1	0	0	0	0	1	0	0	0	0	1	0	0
TC[T>C]CG	9	0	0	0	0	0	0	0	0	0	0	0	0	0	0	0	0	0	0	0	2	0	0	0	0	0	0	0	1	0	4	0	0	0	0	0	0	0	0	0	0	0	0	0	0	0	0	0	0
TC[T>C]CT	68	0	0	0	0	1	1	0	0	1	0	0	1	1	1	0	1	0	0	1	0	1	1	0	1	0	0	0	1	0	67	1	0	2	2	1	0	0	0	0	0	0	0	2	2	1	0	2	0
TC[T>C]GA	63	1	1	1	1	2	1	0	3	2	1	1	2	0	0	0	1	0	0	1	0	1	0	0	0	0	0	0	0	0	48	1	0	0	0	1	1	0	1	0	1	0	0	0	0	1	2	0	0
TC[T>C]GC	48	0	1	0	0	2	0	0	0	0	0	1	0	1	1	1	0	0	1	0	0	1	0	0	2	0	0	0	1	0	40	2	0	0	0	0	0	0	0	0	0	0	0	0	0	0	0	0	0
TC[T>C]GG	61	1	1	0	0	0	0	1	0	0	0	1	0	1	1	0	0	0	0	0	1	0	0	1	0	0	0	0	0	1	44	0	0	0	3	0	0	0	0	0	0	1	0	1	1	1	0	1	0
TC[T>C]GT	71	0	0	0	0	0	0	0	1	1	0	0	1	0	0	0	0	0	0	0	0	0	1	1	2	0	0	1	0	0	71	0	1	0	1	0	2	2	0	1	0	1	1	1	1	2	2	2	1
TC[T>C]TA	57	0	0	1	1	0	1	0	1	0	0	1	1	0	0	0	0	1	0	0	0	0	0	0	1	0	0	0	0	1	39	0	0	0	0	1	0	0	0	0	0	0	0	0	0	0	0	0	0
TC[T>C]TC	33	0	0	0	0	0	0	0	1	1	0	1	0	0	1	0	0	0	0	2	0	0	0	1	0	0	0	0	0	0	59	0	0	1	0	0	1	0	0	1	1	0	0	0	1	0	2	1	1
TC[T>C]TG	76	1	0	2	1	0	0	1	2	2	3	2	2	0	1	0	2	0	0	0	1	0	0	0	0	0	1	0	1	1	69	1	0	0	0	1	0	0	0	1	0	1	0	1	0	0	0	1	0
TC[T>C]TT	110	1	2	0	1	1	0	0	1	3	1	2	1	0	1	0	0	1	0	3	0	0	1	2	2	1	1	0	0	0	93	1	0	1	0	0	1	1	0	0	1	1	1	3	1	0	1	2	0
TC[T>G]AA	18	1	0	0	0	0	0	0	0	0	0	0	0	0	0	0	0	0	0	0	0	2	0	0	0	0	0	0	1	0	16	0	0	0	0	2	0	0	0	0	0	0	1	1	2	1	1	1	1
TC[T>G]AC	11	0	0	0	1	0	0	0	0	0	0	0	0	0	0	0	1	0	0	0	0	0	0	0	0	0	0	0	0	0	9	0	1	0	0	0	0	0	0	0	0	0	0	0	0	0	1	0	0
TC[T>G]AG	10	0	0	0	0	0	0	0	0	0	1	0	0	1	0	1	0	0	1	0	0	0	0	0	0	0	0	0	0	0	7	0	0	0	0	0	0	0	0	0	0	0	0	0	0	1	0	1	0
TC[T>G]AT	13	1	0	1	1	0	0	0	0	0	0	0	0	1	0	0	0	0	0	0	0	0	0	0	1	0	0	0	0	0	11	0	1	0	0	0	0	1	0	0	0	0	0	1	0	0	0	0	0
TC[T>G]CA	27	0	1	0	0	0	0	2	0	0	0	0	0	0	0	0	0	0	0	0	1	0	0	0	0	0	1	0	0	0	18	0	1	1	1	0	1	0	0	1	1	0	0	0	0	0	0	0	0
TC[T>G]CC	20	0	0	0	0	0	0	1	0	0	0	0	1	0	0	0	0	0	0	1	0	0	0	0	0	0	0	0	0	0	12	0	0	0	0	0	0	0	0	0	0	0	0	1	0	1	0	0	0
TC[T>G]CG	1	0	0	0	0	0	0	0	0	0	0	0	0	0	0	0	0	0	0	0	0	0	0	0	1	0	0	0	0	0	3	1	0	0	0	0	0	0	0	0	0	0	0	0	0	0	0	0	0
TC[T>G]CT	19	0	1	0	0	0	0	0	0	0	1	1	0	1	0	0	1	2	0	1	0	0	0	0	1	0	0	0	0	1	19	0	0	1	0	1	0	0	0	0	0	0	1	1	1	1	1	1	0
TC[T>G]GA	21	0	0	1	2	0	2	0	0	0	0	0	1	1	0	0	0	1	0	0	0	0	0	0	0	0	1	2	1	0	26	0	1	2	0	1	1	0	0	0	1	0	0	1	0	0	1	0	0
TC[T>G]GC	20	0	0	0	0	1	1	0	1	1	1	1	1	0	0	0	0	0	0	0	0	0	0	0	0	0	0	0	0	0	15	0	1	0	0	0	0	0	0	1	1	1	1	1	1	1	1	1	0
TC[T>G]GG	12	0	0	0	0	0	0	0	0	0	0	0	0	0	1	0	0	0	0	0	0	0	0	0	0	0	0	0	0	1	10	0	0	0	1	1	0	0	0	1	0	0	0	0	1	0	0	0	0
TC[T>G]GT	14	1	0	0	0	0	0	1	0	0	0	0	0	0	0	0	0	0	0	1	1	0	0	0	1	0	1	0	0	0	20	1	1	1	0	0	1	0	1	0	0	0	0	0	0	0	0	0	1
TC[T>G]TA	66	1	0	0	0	1	1	0	0	0	2	1	0	1	0	1	0	1	1	0	0	1	1	0	1	0	0	0	1	0	23	0	0	0	0	0	0	0	0	1	0	0	0	0	0	0	0	0	0
TC[T>G]TC	45	0	1	0	0	0	0	0	0	0	1	0	1	0	1	0	0	0	0	0	0	1	0	0	0	0	0	2	0	0	20	0	0	0	0	1	0	1	0	0	0	0	0	0	0	0	0	0	0
TC[T>G]TG	39	0	0	0	0	0	1	0	0	0	1	0	0	0	0	0	0	0	0	0	0	0	0	0	0	0	0	0	1	0	14	0	0	1	0	0	0	0	0	0	1	0	0	0	0	0	0	0	0
TC[T>G]TT	62	0	0	0	1	1	0	0	3	3	4	3	3	2	1	1	0	0	1	1	0	0	1	0	2	0	0	0	0	1	34	2	0	1	1	0	0	0	2	0	1	0	1	3	2	3	1	1	1
TG[C>A]AA	60	6	4	3	5	3	3	4	2	5	3	4	3	8	1	1	0	2	1	5	2	0	2	2	6	2	1	1	0	1	54	2	3	5	5	5	6	2	0	3	3	2	0	1	4	1	4	1	2
TG[C>A]AC	33	1	1	0	3	3	2	0	0	0	0	0	1	3	1	0	0	0	0	0	2	0	2	1	2	1	0	0	1	0	27	0	3	3	4	3	2	1	0	3	5	0	0	3	0	1	0	2	0
TG[C>A]AG	60	2	3	4	5	5	1	3	7	4	4	5	4	8	1	1	4	3	1	4	1	1	3	0	4	2	3	3	3	3	54	2	4	3	2	4	4	1	1	2	5	1	1	1	2	1	3	2	1
TG[C>A]AT	42	0	1	0	1	1	1	0	0	0	0	0	0	3	2	0	0	0	0	2	0	0	0	0	1	0	1	0	2	1	48	2	1	2	3	3	2	0	4	5	6	0	1	2	2	4	4	3	2
TG[C>A]CA	35	1	0	2	1	1	0	0	0	0	1	1	1	4	0	1	1	1	1	1	1	1	0	0	2	0	2	2	0	0	56	3	3	3	4	2	4	0	1	3	5	2	1	2	1	4	3	1	1
TG[C>A]CC	30	0	1	0	0	1	2	1	0	1	0	1	1	3	2	0	0	1	0	0	0	0	2	2	1	0	1	0	1	1	27	0	2	2	1	3	2	1	1	1	4	1	1	1	3	1	1	1	2
TG[C>A]CG	7	0	0	1	0	0	0	0	0	0	0	0	0	0	0	0	0	0	0	0	0	0	0	0	0	0	0	0	0	0	3	0	0	1	1	0	1	0	0	0	0	1	0	0	0	0	0	0	0
TG[C>A]CT	44	0	1	0	0	1	2	3	0	0	1	1	0	2	1	0	0	1	0	0	0	0	1	0	1	2	3	2	0	1	59	0	3	1	5	0	1	0	3	4	2	0	0	0	1	0	1	1	0
TG[C>A]GA	8	0	1	0	0	0	1	0	0	0	0	0	0	0	0	0	0	0	0	0	0	0	0	0	0	0	2	0	1	1	14	0	0	0	0	1	0	0	0	0	0	1	0	0	1	0	0	0	0
TG[C>A]GC	9	0	0	1	0	0	0	0	0	0	0	0	0	0	0	0	0	0	0	0	0	0	0	0	0	0	0	0	1	0	14	0	1	1	1	2	1	1	0	1	1	0	0	0	0	0	0	0	0
TG[C>A]GG	15	0	1	0	0	0	0	2	0	0	0	0	1	0	0	0	0	0	0	1	0	0	0	0	0	0	0	0	0	1	19	1	2	0	0	1	0	0	0	1	1	0	0	0	0	0	0	0	0
TG[C>A]GT	10	0	0	0	0	0	0	0	1	1	0	0	0	0	0	0	0	0	0	0	0	0	0	0	0	0	0	1	0	0	11	0	0	2	1	0	0	0	0	0	0	0	1	0	1	0	0	0	0
TG[C>A]TA	30	0	1	2	6	2	0	2	0	0	1	1	0	2	1	0	1	2	0	2	2	3	1	1	1	0	1	1	2	2	38	1	1	0	3	5	2	0	0	2	1	0	0	1	1	3	0	1	0
TG[C>A]TC	20	0	0	0	1	1	1	0	2	1	1	1	2	2	1	0	0	0	0	2	4	0	1	0	0	0	0	1	1	0	28	0	1	1	0	0	2	0	0	2	3	0	1	1	0	2	3	2	0
TG[C>A]TG	39	3	1	3	0	3	1	2	3	1	2	2	2	3	1	0	0	1	0	5	1	0	1	1	3	0	2	1	2	2	34	0	2	0	5	4	0	1	2	2	5	1	0	0	2	1	2	1	0
TG[C>A]TT	42	1	3	1	5	1	4	2	2	2	3	4	2	1	0	1	2	2	1	5	0	3	1	2	2	0	2	1	2	3	46	2	5	4	5	2	5	0	1	5	5	1	2	1	3	2	2	2	3
TG[C>G]AA	12	0	0	0	1	0	0	1	0	0	0	0	0	0	0	0	0	0	0	0	1	0	1	1	0	0	1	0	0	0	32	0	0	0	0	2	1	0	3	0	0	0	0	2	2	0	3	0	0
TG[C>G]AC	8	1	0	0	1	0	0	0	1	1	1	1	1	0	0	0	0	0	0	0	0	0	0	0	0	1	0	0	0	0	14	0	0	2	1	2	1	1	3	0	1	0	0	0	1	0	1	0	0
TG[C>G]AG	13	0	0	0	0	0	0	1	0	0	0	0	1	0	0	0	0	0	0	0	0	0	0	0	0	1	0	1	0	0	26	1	1	0	0	0	2	0	1	0	2	1	0	1	1	0	1	0	1
TG[C>G]AT	10	0	0	0	0	1	0	0	0	0	0	1	0	1	1	1	0	0	0	0	0	0	0	1	0	0	0	0	0	1	15	0	1	0	1	1	0	0	1	1	4	0	1	2	0	0	3	2	0
TG[C>G]CA	21	0	1	0	1	1	1	0	1	1	1	1	1	1	0	0	0	0	0	2	0	0	0	1	2	1	0	0	0	0	27	1	1	4	0	2	2	0	0	3	1	0	2	3	3	2	2	4	1
TG[C>G]CC	9	1	0	0	0	0	0	1	1	1	1	1	1	0	0	0	0	0	0	0	0	0	0	1	0	0	0	0	0	0	24	1	0	1	0	1	0	0	0	1	0	3	1	0	0	1	1	1	0
TG[C>G]CG	3	0	0	1	0	0	1	0	0	0	0	0	0	0	0	0	0	0	0	0	0	0	0	0	0	0	0	0	0	0	5	0	0	1	0	0	1	0	0	0	0	0	0	1	0	0	0	0	0
TG[C>G]CT	22	0	0	1	0	0	0	0	0	0	0	0	0	0	0	1	1	2	1	1	0	0	0	1	1	0	0	0	0	0	35	0	2	3	1	0	3	0	0	4	3	0	0	1	1	0	0	0	0
TG[C>G]GA	4	0	0	0	0	0	0	0	1	1	0	0	0	0	0	0	0	0	0	0	0	0	0	0	0	0	0	0	0	0	11	0	0	0	0	0	0	0	0	0	0	0	0	0	0	0	0	0	0
TG[C>G]GC	1	0	0	0	0	0	0	0	0	0	0	0	0	0	0	0	0	0	0	0	0	0	0	0	0	0	0	0	0	0	4	0	1	0	0	0	1	0	0	0	0	0	1	1	0	1	0	0	0
TG[C>G]GG	5	0	0	1	0	0	0	0	0	0	0	0	0	1	0	0	0	0	0	0	0	0	0	0	0	0	0	0	0	0	10	0	0	0	1	1	0	0	1	0	1	0	0	0	0	0	0	0	0
TG[C>G]GT	5	0	0	0	0	0	0	0	0	0	0	0	0	0	0	0	0	0	0	0	0	0	0	0	0	0	0	0	0	0	9	0	1	0	1	0	0	0	0	0	1	0	0	0	0	0	0	0	0
TG[C>G]TA	14	0	0	0	0	1	0	1	0	0	0	0	0	0	0	0	0	0	0	0	0	0	0	0	1	0	0	0	1	1	37	1	3	4	3	2	2	1	1	5	2	1	0	0	0	2	1	3	0
TG[C>G]TC	9	0	0	1	1	1	0	0	0	0	0	0	1	0	0	0	0	0	0	1	0	0	0	0	1	0	0	2	0	0	26	0	0	0	0	1	0	0	0	0	1	0	0	0	0	1	1	1	0
TG[C>G]TG	13	0	0	0	0	1	1	0	0	0	2	1	0	1	0	0	0	0	0	1	0	0	1	0	1	0	1	1	0	0	37	0	1	2	1	4	1	0	4	2	3	1	0	1	1	1	0	1	0
TG[C>G]TT	19	0	0	0	0	0	1	1	0	0	0	0	0	0	0	0	1	0	0	0	0	0	0	0	1	0	0	1	0	0	54	2	4	0	1	3	2	1	1	0	1	0	0	1	0	0	1	0	0
TG[C>T]AA	119	3	3	6	4	4	18	3	10	7	6	11	9	6	0	1	3	0	1	3	0	0	0	0	8	0	1	1	0	1	104	5	4	3	4	9	4	1	0	3	6	2	0	2	6	0	4	0	0
TG[C>T]AC	89	2	1	3	2	3	6	2	1	1	6	3	1	2	0	1	1	2	1	3	0	0	1	0	8	0	1	0	0	1	74	2	3	2	3	1	2	0	2	1	1	5	1	1	2	2	2	2	1
TG[C>T]AG	141	6	3	7	7	8	20	3	13	11	9	7	9	6	1	1	2	2	1	2	1	2	2	0	16	0	0	2	1	2	146	3	4	5	4	3	3	1	2	4	5	4	0	0	2	1	3	1	1
TG[C>T]AT	129	3	5	4	3	5	16	3	9	9	9	12	10	10	1	2	1	1	2	3	0	0	1	1	12	1	0	1	1	0	127	1	2	2	4	4	3	0	1	4	4	3	0	2	5	2	1	1	1
TG[C>T]CA	150	2	0	3	4	1	5	4	4	4	5	7	4	1	2	0	1	0	0	2	1	1	1	1	5	1	0	1	0	0	126	2	5	5	4	3	2	1	2	2	3	1	2	5	2	0	3	2	1
TG[C>T]CC	111	2	0	4	0	4	2	1	5	6	3	4	4	6	1	3	0	0	3	2	2	1	2	2	5	2	0	0	1	2	111	0	0	2	2	2	1	1	0	2	1	1	0	0	1	3	0	1	0
TG[C>T]CG	11	0	0	0	0	1	1	1	2	2	2	2	2	0	0	0	0	0	0	0	0	0	1	0	2	0	0	0	0	0	15	1	0	0	0	1	0	0	0	0	0	0	0	0	1	0	0	0	0
TG[C>T]CT	160	1	4	3	4	6	8	4	3	5	4	8	7	0	2	0	1	2	0	6	4	2	1	1	12	0	1	3	1	0	143	1	5	3	7	2	3	0	4	2	3	3	0	2	1	3	0	1	3
TG[C>T]GA	90	0	0	0	1	3	1	0	0	0	0	1	0	2	0	0	0	0	0	0	0	1	0	0	0	0	0	0	0	0	93	1	2	3	1	0	1	0	0	2	1	0	0	0	1	0	0	0	0
TG[C>T]GC	107	1	0	1	1	0	3	2	0	0	0	0	0	1	1	0	0	0	0	0	0	0	0	0	1	1	0	0	0	0	127	1	4	2	4	1	2	0	1	2	3	0	0	0	0	0	2	1	0
TG[C>T]GG	127	0	0	1	2	6	2	0	0	0	1	1	0	1	1	0	1	0	0	1	0	0	0	1	4	1	0	0	1	1	146	0	1	0	1	2	1	0	0	1	0	2	0	1	0	1	2	1	1
TG[C>T]GT	107	0	0	1	0	0	2	1	1	0	0	0	0	2	1	0	0	0	0	0	0	2	0	1	2	0	0	0	0	0	102	2	1	2	1	3	2	0	2	2	1	0	1	1	1	2	2	0	0
TG[C>T]TA	78	0	0	4	0	2	5	1	3	3	2	3	3	0	1	0	4	1	0	1	1	1	0	1	4	0	2	0	0	0	85	2	2	0	4	2	0	0	0	3	0	0	0	2	2	0	2	0	0
TG[C>T]TC	89	1	1	2	1	4	7	5	2	2	4	4	2	2	1	0	2	3	0	3	1	1	0	0	5	0	0	0	0	0	97	0	2	3	3	0	0	1	2	4	1	0	1	1	3	1	1	1	0
TG[C>T]TG	116	1	2	3	1	6	7	1	5	4	4	5	4	5	2	1	1	1	1	10	0	2	2	1	8	0	0	0	1	1	131	4	4	2	4	1	4	0	0	4	4	2	1	2	1	3	2	4	0
TG[C>T]TT	148	4	3	7	2	3	9	1	3	2	5	5	4	4	1	0	0	0	0	6	1	3	0	0	9	0	0	1	0	0	120	2	3	2	3	8	2	1	3	3	3	0	0	3	4	2	3	4	1
TG[T>A]AA	11	0	0	1	1	0	2	1	0	0	0	1	1	0	0	0	0	0	0	0	1	0	0	0	0	0	0	0	0	0	29	0	0	0	2	0	0	0	1	0	0	1	0	0	1	0	1	1	0
TG[T>A]AC	5	0	0	0	0	0	0	0	0	0	0	0	0	0	1	0	0	0	0	0	0	0	0	0	0	0	0	0	0	0	6	0	0	1	0	1	1	0	0	2	0	1	0	0	0	0	0	0	0
TG[T>A]AG	9	0	0	0	0	0	1	0	1	1	0	0	0	0	0	0	0	0	0	0	0	0	0	0	0	0	0	0	0	0	14	0	1	0	1	1	1	0	1	0	1	0	1	1	1	1	1	1	0
TG[T>A]AT	10	0	0	0	0	1	0	1	0	0	0	0	0	1	1	3	1	0	3	0	0	1	0	0	0	0	1	0	0	0	19	0	2	0	0	2	0	0	0	0	0	0	0	0	1	1	2	0	0
TG[T>A]CA	19	1	0	0	0	0	0	0	0	1	0	0	1	0	1	0	0	0	0	0	0	1	0	0	0	0	0	1	1	0	22	1	2	0	0	3	1	0	1	0	0	0	0	1	0	0	1	0	0
TG[T>A]CC	6	0	0	0	0	1	0	0	0	0	1	0	0	0	0	1	0	0	1	0	0	0	0	0	0	0	0	0	0	0	16	0	0	0	1	1	0	0	0	0	0	1	0	0	0	1	0	0	0
TG[T>A]CG	0	0	0	0	0	0	0	0	0	0	0	0	0	0	0	0	0	0	0	0	0	0	0	0	0	0	0	0	0	0	1	0	0	1	0	0	0	0	0	0	0	0	0	0	0	0	0	0	0
TG[T>A]CT	22	0	1	1	0	0	0	0	0	0	0	0	0	0	1	0	0	0	0	1	1	1	0	0	3	0	0	0	0	0	18	1	1	1	0	1	1	0	1	2	1	0	0	1	3	0	1	1	0
TG[T>A]GA	14	0	0	0	1	0	0	1	0	0	0	0	0	0	0	0	0	0	0	0	0	0	0	0	0	0	0	0	0	0	19	0	0	0	0	0	0	0	0	2	0	1	0	0	1	0	1	0	0
TG[T>A]GC	3	1	0	0	0	0	0	0	0	0	1	0	0	0	0	0	0	0	0	1	0	0	0	0	0	0	0	0	0	0	6	0	0	0	1	0	1	1	0	0	1	0	0	0	0	0	0	0	0
TG[T>A]GG	9	1	0	0	0	0	0	0	0	0	0	0	0	0	0	0	0	0	0	0	0	0	0	0	0	0	0	0	0	1	17	1	1	1	0	1	0	1	0	0	1	0	0	0	0	0	0	0	0
TG[T>A]GT	25	0	0	0	0	0	0	0	0	0	0	0	0	0	0	0	1	0	0	0	0	0	0	1	0	0	0	0	1	0	16	1	3	2	1	2	1	0	0	1	2	0	1	1	0	0	0	1	0
TG[T>A]TA	14	0	0	0	0	2	0	0	1	0	0	1	0	1	2	0	0	0	0	1	1	0	0	0	1	1	0	0	0	0	15	0	0	3	0	1	0	0	0	0	0	0	0	0	0	1	0	0	0
TG[T>A]TC	10	0	0	0	0	1	0	0	1	0	1	1	1	1	1	0	1	0	0	0	1	0	0	1	0	0	1	0	0	0	12	1	0	3	1	1	0	0	0	0	1	0	0	0	0	0	1	0	1
TG[T>A]TG	22	0	0	0	0	0	0	0	0	0	1	0	0	0	1	0	0	0	0	1	0	0	0	0	2	0	0	1	0	0	19	0	0	1	2	3	0	0	0	1	2	0	2	3	2	2	2	4	1
TG[T>A]TT	30	0	0	1	1	0	0	0	1	0	0	0	0	1	1	1	0	0	0	0	0	0	1	0	1	0	0	0	0	0	37	1	1	4	1	2	2	0	1	1	3	0	0	0	0	2	0	1	0
TG[T>C]AA	64	0	1	0	0	1	2	0	1	1	3	2	1	0	0	0	0	2	0	1	0	0	1	1	0	0	0	1	0	0	52	1	0	3	0	1	1	0	0	0	0	1	1	1	2	2	3	2	0
TG[T>C]AC	34	0	0	1	1	1	0	1	1	1	1	0	2	0	0	0	0	0	0	0	0	0	0	0	0	1	0	0	0	2	38	0	0	0	1	0	0	0	1	0	0	0	0	1	3	1	1	0	0
TG[T>C]AG	54	1	0	1	1	2	0	2	1	1	2	1	0	0	2	0	1	0	0	1	1	2	2	0	1	2	0	2	1	0	71	1	1	1	0	1	0	0	0	1	0	0	0	1	1	0	0	1	0
TG[T>C]AT	82	1	1	1	1	0	0	1	3	4	2	0	2	1	1	0	1	1	0	0	1	2	1	0	2	0	3	0	3	1	65	3	1	0	3	1	0	0	0	0	0	1	0	0	1	0	2	2	1
TG[T>C]CA	54	0	1	0	0	0	0	0	0	1	1	0	0	2	1	0	0	1	0	0	0	0	1	0	1	0	0	0	0	0	31	0	0	0	0	1	0	0	0	1	0	0	0	0	0	0	0	0	0
TG[T>C]CC	35	2	0	0	0	0	0	0	1	0	0	0	2	1	0	0	2	1	0	1	0	0	0	0	1	0	0	0	0	2	27	1	0	0	0	0	1	0	0	0	0	0	0	0	0	0	0	0	0
TG[T>C]CG	4	0	0	0	0	0	0	0	0	0	0	0	0	0	0	0	0	0	0	0	0	0	0	0	0	0	0	0	0	0	5	0	0	0	0	0	0	0	0	0	0	0	0	0	0	0	0	0	0
TG[T>C]CT	57	0	0	2	3	0	1	0	0	0	0	0	2	0	0	0	0	0	0	0	0	2	0	1	0	0	0	0	0	0	57	0	2	0	2	0	0	1	0	1	0	0	1	0	1	1	0	1	0
TG[T>C]GA	51	1	2	0	1	0	3	0	0	0	0	1	0	0	0	0	0	0	1	2	0	0	1	0	0	0	0	1	1	0	41	0	1	0	0	0	0	0	0	0	1	0	1	1	1	1	1	0	0
TG[T>C]GC	36	0	0	0	0	0	1	1	3	2	2	2	1	0	0	0	0	1	0	0	0	1	0	0	0	0	0	0	0	0	25	0	1	0	0	0	0	1	0	0	0	0	0	0	2	1	1	0	0
TG[T>C]GG	53	0	0	0	0	0	0	1	1	0	2	2	1	0	1	0	0	0	0	1	0	0	0	0	0	0	0	0	0	0	56	1	0	2	0	0	0	0	0	0	0	0	0	0	0	0	2	0	1
TG[T>C]GT	66	0	1	0	0	2	0	0	4	2	1	1	2	0	0	0	0	0	0	1	0	0	0	0	3	0	0	0	0	0	47	1	1	1	1	0	1	0	1	2	2	0	0	0	0	0	0	0	0
TG[T>C]TA	40	0	1	1	1	1	0	1	1	1	1	2	1	0	0	0	0	0	0	1	0	1	0	0	2	0	1	0	0	1	37	0	1	0	1	1	0	0	0	0	0	1	1	1	2	2	2	1	0
TG[T>C]TC	33	0	1	0	2	0	0	1	1	2	1	3	2	1	2	0	0	1	0	0	0	0	1	0	1	0	1	0	0	0	40	0	0	2	1	2	0	0	0	0	1	0	1	3	0	0	0	0	0
TG[T>C]TG	71	1	0	1	2	2	0	1	1	1	3	1	1	1	0	0	0	1	0	1	0	0	0	3	1	1	0	0	0	0	78	0	2	0	1	3	0	0	0	2	1	0	0	0	1	1	1	0	0
TG[T>C]TT	75	2	0	1	0	3	0	1	0	0	0	1	0	2	2	0	0	0	0	1	0	0	2	1	2	0	1	1	0	1	89	4	1	0	2	1	1	0	3	2	1	1	0	0	1	1	4	2	0
TG[T>G]AA	10	0	0	0	0	0	0	0	0	0	0	0	1	0	0	0	0	0	0	0	0	0	0	0	1	0	1	0	1	0	9	1	0	0	0	0	0	0	1	0	0	0	0	0	0	0	0	0	0
TG[T>G]AC	6	0	0	0	0	1	0	0	0	0	0	0	0	0	0	0	0	0	0	0	0	0	0	0	0	0	0	0	0	0	3	0	0	0	0	0	0	0	0	0	0	0	0	1	0	0	0	0	0
TG[T>G]AG	5	0	0	0	0	0	0	0	0	0	0	0	0	1	0	0	0	0	0	0	0	0	0	0	0	0	0	0	1	0	10	0	1	0	0	1	0	0	0	0	0	0	0	1	0	0	0	0	0
TG[T>G]AT	9	0	0	0	0	0	0	0	0	0	0	0	0	0	0	0	0	0	0	0	0	0	0	0	0	0	0	0	0	0	6	0	0	0	0	0	0	0	1	0	0	2	0	0	1	0	0	0	0
TG[T>G]CA	12	0	0	0	1	0	0	0	0	0	0	0	0	0	0	0	0	0	0	0	0	0	0	0	0	0	0	0	0	0	10	0	0	0	0	0	0	0	0	0	0	0	0	0	1	0	0	0	0
TG[T>G]CC	5	0	0	0	0	0	0	0	0	0	0	0	0	0	0	0	0	0	0	0	0	0	0	0	0	0	1	0	0	0	8	0	1	0	1	0	0	0	0	0	0	0	0	1	0	0	0	0	0
TG[T>G]CG	1	0	0	0	0	0	0	0	0	0	0	0	0	0	0	0	0	0	0	0	0	0	0	0	0	0	0	0	0	0	0	0	0	0	0	0	0	0	0	0	0	0	0	0	0	0	0	0	0
TG[T>G]CT	13	0	0	0	0	0	0	0	0	0	0	0	0	0	0	0	0	0	0	0	0	0	0	0	0	0	0	0	0	0	11	0	0	0	0	0	0	0	1	0	0	0	0	0	0	0	0	2	0
TG[T>G]GA	14	0	0	0	1	0	0	0	0	0	0	0	0	0	0	0	0	0	0	0	0	0	0	0	0	1	0	0	1	0	25	0	1	1	1	1	1	0	0	1	1	0	0	0	0	0	1	0	0
TG[T>G]GC	12	0	0	0	1	0	0	0	1	0	0	0	0	0	0	0	0	0	0	0	0	0	0	0	0	1	0	0	0	0	19	0	0	0	0	0	0	0	0	0	0	0	0	0	0	0	1	0	1
TG[T>G]GG	10	0	0	0	0	1	0	0	1	0	0	0	0	0	0	0	0	0	0	0	0	0	1	0	1	0	0	0	0	0	11	0	0	0	0	0	0	0	0	0	0	1	0	0	0	0	0	0	0
TG[T>G]GT	22	0	0	1	1	0	0	0	0	0	0	0	0	0	0	0	0	0	0	0	0	0	0	0	0	0	0	0	0	1	12	1	1	0	1	0	1	0	0	0	1	1	0	0	1	0	1	0	0
TG[T>G]TA	27	0	0	0	0	0	1	0	1	1	1	0	0	0	0	0	0	0	0	0	0	0	0	0	0	0	0	0	0	0	9	0	0	0	0	0	0	0	0	1	1	0	0	2	0	0	0	0	0
TG[T>G]TC	8	0	0	0	0	0	1	0	0	0	0	0	1	0	0	0	0	0	0	0	0	0	0	0	0	0	0	0	0	0	11	1	0	0	0	0	0	0	0	0	0	0	0	0	1	0	0	0	0
TG[T>G]TG	16	0	0	0	0	0	0	0	0	0	0	1	0	0	0	0	0	2	0	0	0	0	0	0	0	0	0	0	0	0	14	0	0	0	0	0	0	0	0	0	0	0	0	0	0	0	0	0	0
TG[T>G]TT	36	0	0	0	0	1	1	1	0	0	0	1	0	0	0	0	0	1	0	0	0	0	0	0	1	0	0	0	0	1	43	0	1	1	0	1	0	0	1	1	1	2	0	1	1	0	1	0	0
TT[C>A]AA	52	0	0	2	3	1	3	2	4	4	5	4	3	0	1	1	0	1	1	2	1	2	4	2	8	2	3	0	2	1	252	9	21	24	24	22	18	2	4	29	20	15	1	4	5	6	2	7	1
TT[C>A]AC	20	0	0	0	2	1	1	1	2	3	2	2	1	3	1	0	1	0	0	2	0	3	3	3	8	2	2	0	0	1	229	13	15	11	27	27	14	4	3	20	19	5	1	1	1	2	2	3	0
TT[C>A]AG	25	2	1	2	0	0	3	0	0	1	1	1	0	4	1	3	2	0	2	1	0	2	4	2	14	3	6	4	1	0	319	25	18	12	31	29	10	6	6	24	23	11	2	1	2	4	3	5	1
TT[C>A]AT	58	1	4	1	3	0	3	1	3	0	1	1	1	3	0	0	3	2	0	0	1	9	1	4	12	2	2	4	3	4	373	10	17	16	37	37	17	3	6	26	26	11	0	4	4	6	6	5	0
TT[C>A]CA	39	1	2	3	3	1	0	1	7	7	5	5	7	3	2	2	0	0	2	6	1	4	1	1	7	1	2	0	0	3	201	8	9	10	13	21	11	2	9	14	9	5	1	2	1	6	7	4	1
TT[C>A]CC	29	0	1	3	3	1	0	2	1	1	1	3	1	5	2	0	2	1	0	3	1	0	1	1	2	1	0	0	0	1	124	8	10	3	9	12	8	0	3	7	9	4	1	1	7	5	3	5	2
TT[C>A]CG	5	0	0	0	0	0	0	0	0	0	0	0	0	0	0	0	0	0	0	2	0	0	0	0	0	0	0	0	0	0	19	2	1	0	0	1	0	1	1	0	1	0	0	1	0	0	0	0	0
TT[C>A]CT	45	1	1	4	1	0	1	0	2	1	2	0	0	4	0	0	1	0	0	4	0	1	2	3	4	1	1	3	3	2	237	6	7	7	16	10	8	1	4	13	12	11	1	5	4	5	3	1	0
TT[C>A]GA	7	0	0	0	0	0	0	0	0	0	0	0	0	1	0	0	1	0	0	0	0	0	0	0	0	0	0	0	0	0	16	2	1	2	0	2	0	0	2	0	0	0	0	1	0	0	0	0	0
TT[C>A]GC	3	0	0	0	0	0	0	0	0	0	0	0	0	2	0	0	0	0	0	0	0	1	0	0	0	0	0	0	0	2	15	1	2	1	1	0	2	0	0	2	2	1	0	0	0	1	0	0	0
TT[C>A]GG	13	0	0	2	0	0	0	0	1	0	0	0	0	0	0	0	1	0	0	2	0	0	0	0	2	0	1	0	0	0	23	1	0	0	2	0	0	1	0	1	0	1	0	1	0	0	0	0	0
TT[C>A]GT	5	0	0	0	0	1	0	0	0	0	0	0	0	0	0	0	0	0	0	1	2	1	0	0	0	0	2	0	0	0	18	0	1	2	1	2	2	1	0	2	1	1	0	0	0	0	1	0	0
TT[C>A]TA	80	2	9	3	5	3	5	4	4	3	3	3	8	6	5	1	2	2	1	4	3	6	3	2	8	3	4	3	1	3	175	5	19	11	21	14	13	0	9	23	16	6	0	2	3	4	6	4	2
TT[C>A]TC	104	2	4	6	3	2	5	5	7	6	7	7	7	3	3	2	2	4	2	6	7	3	4	2	8	2	2	1	1	2	131	0	8	8	13	6	9	0	4	9	5	5	1	2	2	2	3	0	2
TT[C>A]TG	59	4	4	4	5	2	5	3	4	4	9	7	8	7	4	1	1	3	1	8	0	3	3	5	12	2	1	6	2	1	246	10	30	21	37	36	22	0	11	25	25	11	0	2	1	4	2	8	1
TT[C>A]TT	217	5	4	6	6	3	7	9	12	15	17	15	15	8	3	4	2	6	4	13	6	7	4	3	19	6	2	6	6	3	412	18	33	23	48	44	25	4	15	39	30	16	1	6	5	7	8	9	1
TT[C>G]AA	22	0	0	0	0	0	1	0	0	0	0	0	0	0	0	0	0	0	0	1	2	8	8	8	29	5	12	0	1	0	2062	39	37	26	81	107	28	3	32	39	37	38	0	3	2	2	4	0	0
TT[C>G]AC	12	0	0	0	0	0	0	0	0	0	0	1	0	1	1	0	0	0	0	0	0	0	0	1	4	0	0	0	0	1	236	5	3	3	6	13	4	0	4	4	3	5	0	1	0	0	0	0	0
TT[C>G]AG	30	0	0	0	0	0	0	0	0	0	0	2	0	1	0	1	0	0	1	0	0	2	0	0	7	5	3	0	0	1	690	16	9	7	24	34	6	3	7	13	11	11	1	2	2	4	2	2	1
TT[C>G]AT	6	1	0	0	0	0	0	0	0	0	0	0	0	0	1	0	2	0	0	1	1	0	1	1	5	2	1	0	0	0	493	15	10	8	15	27	9	1	6	11	14	11	3	3	1	2	4	2	0
TT[C>G]CA	29	0	0	0	0	0	0	0	0	0	0	0	2	0	1	0	0	0	0	0	0	3	0	0	5	2	1	1	2	0	342	5	9	4	14	19	5	1	5	10	11	9	1	2	1	0	1	3	0
TT[C>G]CC	21	0	0	0	0	1	0	0	0	1	0	0	1	0	0	0	0	0	0	1	0	0	0	3	1	0	0	0	0	1	96	1	3	2	3	7	2	0	0	3	2	3	0	1	1	1	1	1	0
TT[C>G]CG	1	0	0	0	0	0	0	0	0	0	0	0	0	0	0	0	0	0	0	0	1	0	0	0	0	0	0	0	0	0	20	1	0	0	1	2	1	0	0	0	0	1	0	0	0	0	0	0	0
TT[C>G]CT	23	0	0	0	1	1	0	0	0	0	0	0	1	1	0	0	0	1	0	0	0	0	0	0	2	0	0	0	0	0	205	5	1	4	3	12	3	2	2	4	3	5	0	1	2	1	0	0	1
TT[C>G]GA	3	0	0	0	0	0	0	0	0	0	1	0	0	0	0	0	0	0	0	0	0	1	0	0	4	0	1	0	1	0	54	1	1	2	3	4	2	1	0	3	2	1	0	1	0	0	1	0	0
TT[C>G]GC	4	0	0	0	0	0	0	0	0	0	0	0	0	0	0	0	0	0	0	0	0	0	0	0	0	0	0	0	0	0	7	0	0	0	0	0	0	0	0	0	1	0	0	0	0	0	0	0	0
TT[C>G]GG	4	0	0	0	0	0	0	0	0	0	0	0	0	0	0	0	0	0	0	0	0	1	0	0	0	0	0	0	0	0	26	0	0	0	1	1	0	0	0	0	0	1	0	0	0	0	0	0	0
TT[C>G]GT	3	0	0	0	0	0	0	0	0	0	0	0	0	0	0	0	0	0	0	0	0	0	0	0	0	0	0	0	0	0	24	0	0	1	1	1	0	0	0	0	0	1	0	0	0	0	0	0	0
TT[C>G]TA	43	0	1	0	1	1	0	0	1	1	1	2	2	0	0	0	1	0	0	3	2	8	6	5	21	3	3	3	0	1	1570	50	39	31	83	117	34	6	33	50	46	30	1	3	4	3	1	4	1
TT[C>G]TC	36	1	1	0	1	2	0	0	0	0	0	0	0	0	0	0	1	0	0	2	0	4	1	3	27	3	7	2	0	0	943	21	20	10	28	65	14	6	14	21	18	21	2	3	2	3	2	4	0
TT[C>G]TG	37	0	0	0	1	0	0	0	1	1	1	1	1	0	1	0	0	0	0	0	1	8	3	3	12	1	3	1	1	1	1130	34	23	11	42	85	15	3	14	23	23	36	0	3	2	1	1	1	0
TT[C>G]TT	55	2	0	0	3	1	0	0	2	2	2	1	2	1	1	1	0	0	1	1	1	12	2	6	38	6	9	2	1	1	2188	68	41	35	80	135	36	8	41	59	52	62	0	2	2	4	2	3	1
TT[C>T]AA	1688	70	48	212	109	208	690	194	209	200	368	246	194	151	10	6	7	5	6	136	4	11	5	5	941	6	7	1	4	2	1636	60	83	61	130	95	58	8	26	102	81	44	0	3	2	2	6	3	0
TT[C>T]AC	887	30	32	122	50	99	350	92	102	100	163	121	91	81	6	5	2	3	6	55	5	11	4	7	492	4	10	3	0	0	1526	43	47	42	113	84	43	6	24	76	53	44	0	1	2	1	2	0	0
TT[C>T]AG	1599	53	40	210	105	172	630	162	203	199	355	233	184	125	7	2	6	5	2	121	6	12	7	7	906	6	9	2	0	1	2250	53	97	75	154	150	79	12	41	123	98	64	0	10	0	1	4	2	2
TT[C>T]AT	1741	51	67	259	129	205	685	196	195	191	363	219	176	133	8	9	6	10	11	127	7	16	8	15	991	13	17	2	1	4	1974	42	87	75	173	114	79	11	45	124	91	63	1	5	9	9	7	8	2
TT[C>T]CA	497	11	26	44	36	57	146	35	47	40	66	54	35	41	11	4	3	4	4	32	2	6	4	2	205	4	0	0	0	1	509	12	19	18	30	38	11	6	16	34	23	6	1	4	3	5	3	3	1
TT[C>T]CC	292	12	10	29	12	20	71	21	28	30	41	32	29	20	7	0	3	4	0	30	2	2	2	2	100	2	1	1	0	0	528	14	29	23	36	34	27	1	9	28	23	5	0	6	2	2	1	1	0
TT[C>T]CG	54	2	1	8	2	6	17	6	3	3	7	4	3	5	1	0	0	1	0	4	0	0	1	0	31	0	3	0	0	0	91	3	2	1	5	6	1	0	0	3	4	0	0	1	0	1	0	1	0
TT[C>T]CT	644	14	15	79	32	49	205	58	53	50	92	62	44	46	13	6	6	5	6	35	2	6	2	5	248	0	2	2	1	2	684	11	23	19	32	27	22	1	10	38	23	12	1	3	3	4	3	7	1
TT[C>T]GA	177	3	1	9	3	9	30	5	11	11	21	14	12	7	1	1	0	1	1	5	0	0	0	0	43	2	2	2	0	0	183	5	6	3	9	6	4	0	1	7	4	6	0	1	0	0	0	1	0
TT[C>T]GC	121	3	1	7	2	6	25	7	10	10	16	11	11	6	1	0	0	0	0	5	1	0	1	0	33	1	0	0	0	0	181	5	4	2	7	7	1	0	5	6	2	3	0	1	0	0	1	0	0
TT[C>T]GG	197	3	2	10	3	9	29	11	14	14	23	19	15	11	0	0	0	0	0	8	0	4	2	1	61	1	1	0	0	3	260	11	10	5	16	10	10	2	4	11	12	7	0	0	0	1	0	0	0
TT[C>T]GT	195	5	8	21	9	10	54	11	13	13	24	16	13	10	1	0	3	1	0	9	1	4	0	3	61	1	1	0	0	0	261	4	7	9	12	7	9	2	4	12	12	8	0	0	0	0	3	2	0
TT[C>T]TA	694	22	20	113	49	72	264	69	79	77	122	92	72	59	5	3	4	5	4	40	1	12	5	4	380	4	3	4	4	0	706	15	53	37	79	64	45	4	18	71	58	21	1	1	3	4	7	4	0
TT[C>T]TC	629	10	16	93	31	55	211	58	71	65	110	79	62	35	4	4	6	2	3	47	4	7	6	7	329	5	2	1	0	2	943	25	50	38	92	70	43	6	16	75	51	29	0	3	4	4	5	5	1
TT[C>T]TG	965	27	37	110	58	103	404	103	127	124	202	147	112	77	7	2	8	3	2	65	2	11	7	8	529	5	9	1	4	1	1590	42	74	49	127	112	61	8	36	99	82	43	0	2	6	4	1	1	1
TT[C>T]TT	1196	30	39	160	79	131	455	106	131	130	238	163	128	78	9	7	11	11	7	88	5	6	5	9	639	5	8	3	1	2	1185	33	49	46	83	82	52	5	26	74	50	46	1	7	7	6	4	2	4
TT[T>A]AA	251	9	10	10	10	12	4	8	11	8	11	10	12	5	15	8	7	5	8	10	4	6	1	5	9	7	9	4	8	2	226	5	4	6	6	7	7	4	3	7	1	8	6	11	9	9	9	6	8
TT[T>A]AC	20	1	0	1	0	0	0	0	0	0	1	0	1	0	0	1	0	0	1	1	0	1	0	0	0	2	0	0	0	0	23	1	1	1	2	0	1	0	0	0	1	2	2	2	2	2	2	2	0
TT[T>A]AG	8	0	1	2	0	0	0	0	0	0	0	0	0	2	1	0	0	0	0	0	0	0	0	0	0	0	1	0	0	1	19	0	0	0	0	1	0	0	0	0	0	1	0	0	0	0	0	0	0
TT[T>A]AT	49	1	2	0	0	1	2	1	3	2	2	2	1	0	0	0	2	1	0	6	0	0	1	0	3	0	0	0	1	0	55	3	4	2	2	2	4	1	2	3	5	1	1	3	2	3	3	2	0
TT[T>A]CA	30	0	1	3	1	1	0	0	2	1	1	1	2	0	1	0	1	0	0	0	1	0	0	0	0	0	0	0	0	1	15	0	0	1	2	0	0	0	1	2	1	0	0	0	0	1	0	2	0
TT[T>A]CC	15	1	1	0	1	0	0	0	1	2	1	1	1	0	0	1	0	1	1	0	1	0	0	1	2	0	0	2	0	1	21	0	3	1	2	0	2	0	2	0	2	0	0	0	4	0	0	1	0
TT[T>A]CG	2	0	0	0	0	0	0	0	1	1	0	0	0	0	1	0	0	0	0	0	0	0	0	0	0	0	0	0	0	0	2	0	0	0	0	0	0	0	0	0	0	0	0	0	0	1	0	0	0
TT[T>A]CT	36	1	0	0	1	0	1	0	1	1	2	0	1	1	1	1	0	0	1	1	0	2	0	1	2	2	0	0	1	1	30	1	4	1	2	1	2	0	0	4	3	5	0	1	4	3	3	1	1
TT[T>A]GA	19	0	0	1	0	0	0	1	0	0	0	1	1	0	0	1	1	0	0	1	0	0	0	0	0	0	0	0	0	0	24	0	2	1	0	2	0	1	0	0	0	2	0	0	0	1	2	0	0
TT[T>A]GC	9	0	0	0	1	0	0	0	0	0	0	0	0	1	0	0	0	0	0	0	0	1	0	1	1	0	0	0	0	0	9	0	0	1	0	1	0	0	0	1	0	1	0	0	4	1	2	1	0
TT[T>A]GG	11	0	0	0	0	0	2	0	0	0	0	0	0	0	0	0	1	0	0	1	0	0	0	0	1	0	0	0	0	0	18	0	1	1	0	0	1	0	0	2	2	1	0	0	0	0	0	0	0
TT[T>A]GT	10	0	1	0	0	1	0	1	2	3	1	2	2	1	0	0	0	0	0	2	0	1	0	0	0	1	0	0	0	1	17	0	3	1	2	2	1	0	0	2	0	0	0	2	1	0	1	0	0
TT[T>A]TA	40	3	0	0	3	0	0	1	3	4	3	2	3	1	0	3	0	0	2	5	0	0	2	0	6	1	1	1	1	0	52	1	0	4	0	4	2	1	1	2	1	2	3	3	3	2	1	3	1
TT[T>A]TC	15	1	1	0	0	0	0	0	0	1	0	0	0	1	1	1	0	0	1	3	0	0	0	0	0	0	0	0	1	0	32	2	1	0	1	4	0	0	1	0	0	2	2	1	2	2	1	2	0
TT[T>A]TG	23	0	1	0	0	1	0	0	0	1	0	0	1	1	0	0	0	0	0	0	0	0	0	1	0	0	0	1	0	0	30	0	0	1	0	5	0	0	1	1	1	0	1	4	1	2	1	1	2
TT[T>A]TT	101	2	1	2	3	0	3	2	1	3	2	5	4	2	3	2	2	2	1	3	1	3	1	1	2	3	1	1	0	3	110	1	5	4	3	6	5	2	0	3	2	2	1	4	2	5	2	2	1
TT[T>C]AA	81	2	2	2	3	3	2	2	2	2	2	1	1	5	6	0	1	2	0	1	0	1	1	2	1	0	1	0	1	2	92	0	1	1	0	3	1	1	1	2	2	1	2	3	3	4	3	3	0
TT[T>C]AC	60	2	0	0	2	1	1	0	2	1	4	2	2	2	1	0	1	1	0	0	0	0	0	0	0	0	0	0	2	0	57	0	2	1	1	2	2	0	0	2	1	0	1	3	2	3	2	2	0
TT[T>C]AG	80	2	0	1	4	5	2	0	6	4	7	6	6	0	2	0	1	1	0	2	2	0	1	0	1	1	2	1	2	0	82	1	4	3	3	1	0	0	1	3	3	0	2	1	2	3	6	4	0
TT[T>C]AT	111	3	1	1	2	1	3	4	3	5	4	4	4	4	3	0	1	0	0	4	2	1	1	0	1	1	2	4	0	0	143	2	4	7	3	5	4	0	2	2	6	3	0	1	5	1	2	1	1
TT[T>C]CA	78	0	0	4	0	0	3	0	3	3	3	3	4	0	0	0	0	0	0	1	0	3	0	1	1	0	0	0	0	0	55	0	1	1	0	0	0	0	1	1	1	0	1	3	0	3	1	3	0
TT[T>C]CC	82	2	2	3	1	0	1	1	2	1	1	2	2	2	1	0	2	0	0	2	1	0	0	2	2	0	0	1	1	0	88	2	0	2	0	2	1	0	0	0	2	2	0	2	1	1	1	1	1
TT[T>C]CG	4	1	1	0	0	0	1	0	0	0	0	0	0	0	0	0	0	0	0	0	0	0	0	0	0	0	0	0	0	0	6	0	0	0	0	0	0	0	0	0	0	0	0	0	0	1	0	1	0
TT[T>C]CT	96	0	2	0	0	2	2	0	0	0	1	0	2	2	1	2	1	1	1	4	0	0	0	0	4	1	1	2	3	1	100	1	2	1	1	3	3	0	1	3	3	1	1	1	1	4	4	3	0
TT[T>C]GA	58	0	0	1	2	2	2	0	1	1	0	0	2	2	0	0	0	0	0	1	1	1	1	0	1	0	1	0	3	1	54	0	0	0	0	1	1	0	0	0	0	1	0	1	1	1	0	0	1
TT[T>C]GC	39	1	0	0	1	0	0	1	2	1	0	0	1	1	0	0	0	1	0	0	1	1	1	2	0	1	0	0	0	0	35	0	0	0	0	0	0	0	1	1	0	1	0	0	0	2	0	0	0
TT[T>C]GG	59	2	0	2	4	1	0	1	0	0	1	2	0	2	1	0	1	0	0	4	0	0	1	1	0	0	1	0	1	1	53	0	0	0	2	1	0	0	0	0	0	2	2	1	2	1	1	0	0
TT[T>C]GT	72	0	1	2	1	2	1	2	5	4	2	3	4	5	0	0	1	0	0	1	0	0	0	0	1	1	2	1	1	0	74	1	0	1	0	2	1	1	0	0	1	0	0	0	2	0	1	0	0
TT[T>C]TA	81	0	0	0	1	3	3	2	1	1	0	0	1	1	0	0	0	0	0	1	0	1	1	0	0	0	0	0	1	0	55	1	0	0	0	4	1	0	0	1	0	2	1	1	2	1	0	1	0
TT[T>C]TC	75	1	0	0	1	2	1	0	1	1	1	1	1	0	0	1	2	2	0	2	1	0	0	1	3	0	0	1	1	0	75	4	0	1	2	2	1	0	0	3	2	2	0	0	0	0	0	0	0
TT[T>C]TG	109	1	3	2	2	2	1	0	1	0	0	0	2	1	0	2	2	0	2	0	0	0	0	0	2	2	1	2	2	1	100	0	3	1	1	0	2	0	0	1	1	0	0	1	1	1	0	0	0
TT[T>C]TT	172	1	1	1	2	1	1	1	3	3	6	6	3	6	1	2	3	3	3	4	0	3	0	1	4	3	2	1	4	0	177	3	2	2	1	2	3	0	3	4	3	1	1	2	5	5	2	2	1
TT[T>G]AA	40	1	0	0	0	1	0	0	0	0	0	0	1	0	0	2	0	1	3	0	0	1	0	0	2	1	1	0	0	0	40	2	0	1	1	0	0	0	0	1	0	0	2	2	2	2	2	1	0
TT[T>G]AC	9	1	0	0	0	0	0	0	0	0	0	0	0	0	0	0	0	0	0	0	0	0	0	1	0	0	0	0	0	0	14	0	0	0	1	0	0	0	1	0	0	0	0	0	0	1	0	0	0
TT[T>G]AG	15	0	0	1	0	1	0	0	0	1	0	0	0	0	0	0	0	0	0	1	0	0	0	0	1	0	0	1	0	0	19	0	1	0	1	3	1	0	0	3	3	0	0	0	0	0	0	0	0
TT[T>G]AT	33	0	0	0	0	0	0	0	1	1	1	1	1	0	1	0	0	0	0	3	0	0	0	0	0	0	1	0	0	1	36	2	2	1	2	1	2	0	0	2	2	0	0	0	1	0	0	0	0
TT[T>G]CA	27	0	1	1	0	0	0	1	1	1	1	1	1	0	0	0	0	0	0	1	0	0	1	1	3	0	0	0	0	1	21	0	0	0	0	2	0	0	0	0	0	0	0	1	0	1	1	0	2
TT[T>G]CC	24	0	0	0	0	0	0	0	0	0	0	0	0	0	2	0	0	1	0	0	0	0	0	0	1	0	1	0	0	0	22	0	0	0	1	0	0	0	0	0	1	1	0	2	1	1	1	0	0
TT[T>G]CG	2	0	0	0	0	0	0	0	0	0	0	0	0	0	0	0	0	0	0	0	0	0	0	0	0	0	0	0	0	0	2	0	1	0	0	0	0	0	0	0	0	0	0	0	0	0	0	0	0
TT[T>G]CT	31	0	0	0	0	1	0	0	2	1	1	1	1	2	0	1	0	0	0	1	1	0	0	0	1	0	0	0	1	0	28	3	0	0	2	1	1	0	0	1	1	1	0	0	0	1	0	0	0
TT[T>G]GA	36	1	1	0	0	0	0	1	1	1	0	0	1	1	0	0	0	0	0	1	0	0	2	0	2	0	0	0	0	0	29	0	0	0	0	0	0	0	0	0	1	4	0	2	0	2	0	0	0
TT[T>G]GC	19	0	0	0	1	0	0	1	1	1	1	1	1	1	0	0	0	0	0	2	0	0	0	0	0	1	0	0	0	0	19	0	1	1	1	3	1	0	1	2	2	1	0	0	0	0	0	0	0
TT[T>G]GG	46	4	1	2	3	0	1	2	0	0	0	0	0	4	2	1	0	0	1	2	0	0	1	0	5	0	1	2	0	0	28	0	1	1	1	4	2	0	0	1	0	0	1	1	2	0	2	1	0
TT[T>G]GT	37	0	0	0	4	1	1	2	0	2	0	2	0	2	0	0	0	0	0	4	1	0	0	0	0	1	0	0	0	0	47	1	1	1	1	0	0	1	0	0	2	1	0	0	2	0	0	0	0
TT[T>G]TA	121	1	0	0	0	0	1	1	1	1	0	0	0	2	2	1	0	0	1	3	3	0	0	0	1	1	1	1	0	0	53	1	3	2	1	1	3	0	0	2	1	1	2	3	3	4	2	2	2
TT[T>G]TC	65	0	0	1	1	0	0	2	1	1	0	1	1	1	0	0	0	0	0	2	0	0	0	0	1	0	0	0	0	1	30	0	1	0	1	2	1	1	1	1	0	1	0	0	0	1	0	0	0
TT[T>G]TG	61	0	0	0	1	0	2	2	2	2	1	1	0	1	0	0	0	0	1	1	0	0	1	0	2	0	0	1	0	0	41	2	0	1	0	2	1	0	1	0	1	1	0	3	0	0	0	0	0
TT[T>G]TT	189	3	0	0	1	2	0	2	2	2	2	0	1	1	3	1	0	0	1	3	2	0	3	0	4	0	3	0	0	1	147	0	1	3	2	2	3	2	1	2	4	2	2	4	4	5	1	6	1
[truncated: 207 more columns]
