# Supplementary material for: Mechanisms of APOBEC3 mutagenesis in human cancer cells
Source: Nature. 2022 Jul 20;607(7920):799–807. doi: 10.1038/s41586-022-04972-y (PMC9329121; doi:10.1038/s41586-022-04972-y)
Supplement: Supplementary file 6 — Supplementary Table 4 [file 41586_2022_4972_MOESM6_ESM.xlsx]

## Sheet: Outline
Tab	Output from SigProfilerExtractor
De_novo_288_SBS_signatures	Mutation type probabilities of de novo extracted mutational signatures using 288-channel SBS matrices
COSMIC_96_SBS_signatures	Mutation type probabilities of 96-channel COSMIC mutational signatures, used in deconvoluting de novo extracted signatures
De_novo_mapped_to_COSMIC	Reconstruction of de novo extracted signatures with COSMIC set of mutational signatures
Final_set_of_SBS_signatures	Final set of signatures used to estimate activities of each process across samples
Activities_lower_penalty	Activities of identified processes across samples, with lower penalties used in mapping signatures (methods)
Activities_higher_penalty	Activities of identified processes across samples, with higher penalties used in mapping signatures (methods)

## Sheet: De_novo_288_SBS_signatures
MutationType	SBS288A	SBS288B	SBS288C	SBS288D	SBS288E (SBS13b)	SBS288F	SBS288G	SBS288H	SBS288I	SBS288J
T:A[C>A]A	0.000273518	7.75962e-05	0.00089107	0.00179586	0.00228566	0.00616461	0.00422838	0.00762626	0.00909188	0.00747221
T:A[C>A]C	8.23453e-05	0.000270737	0.00266755	0.00104295	0.000834007	0.00125864	0.000874907	0.00201424	0.00606044	0.00186498
T:A[C>A]G	5.43925e-05	0.000138211	0.000731732	1.0047e-05	7.48476e-05	0.000217757	9.89174e-05	0.000414192	0.00322818	1.84211e-06
T:A[C>A]T	0.000103371	0.000100424	0.000852052	0.00141751	0.0012762	0.000829767	0.00161644	0.00399941	0.00661063	0.00388534
T:A[C>G]A	6.29826e-05	0.000914904	0.000439506	0.00398286	0.00118371	0.00200847	0.00137887	0.000638689	0.00587098	0.00195024
T:A[C>G]C	8.98688e-06	0.000147129	0.0003377	0.00291912	0.000692159	0.000473828	0.000947779	0.000246757	0.00351925	0.00145634
T:A[C>G]G	5.66499e-06	9.8904e-05	0.000467781	0.000781539	0.000252221	0.000181339	1.04554e-05	0.000174423	0.0015791	0.000140265
T:A[C>G]T	2.73193e-05	0.000652267	0.000988943	0.00330303	0.00141505	0.00109871	0.000524854	0.00118985	0.00361562	0.00197777
T:A[C>T]A	0.00195038	0.000232377	0.00785542	0.00475301	0.000955454	0.00266417	0.011838	0.00266189	0.00251962	0.00134887
T:A[C>T]C	0.000622437	7.83069e-05	0.00509371	0.00122634	0.00020133	0.00171959	0.00818373	0.00210626	0.000728855	0.000591045
T:A[C>T]G	2.61378e-05	0.000305747	0.017607	1.54764e-05	0.000934282	0.00140106	0.00170963	0.000196285	0.00542114	0.00241227
T:A[C>T]T	0.00065615	0.000144104	0.00648904	0.000545154	0.00126617	0.000968476	0.00535235	0.00398904	0.00400787	0.00260955
T:A[T>A]A	8.39059e-05	0.000356612	0.00133456	0.00141911	4.99926e-05	0.000241345	0.000486726	0.000559446	0.00255045	0.00347715
T:A[T>A]C	3.20529e-05	0.000137306	0.00182362	0.000210878	8.2318e-05	0.00131409	0.000950555	0.000917262	0.000586761	0.00215479
T:A[T>A]G	8.98379e-06	0.000141575	0.00149355	0.00121439	0.000107811	0.000998698	0.000797705	0.000640166	0.00101772	0.00136886
T:A[T>A]T	9.8518e-05	0.000130899	0.000445914	0.000947091	0.000375199	0.00260825	0.00438214	0.000451461	0.00293126	0.00433517
T:A[T>C]A	5.65861e-05	0.000407574	0.013214	0.0015978	3.89181e-05	0.00182362	0.00283586	0.00220491	0.000785804	0.0156674
T:A[T>C]C	3.01102e-05	3.6347e-05	0.00365329	0.0012368	3.92358e-05	0.000480256	0.000476661	0.00118839	5.53433e-05	0.0023283
T:A[T>C]G	0.000112165	0.000169272	0.0127156	0.00163335	3.23628e-05	0.000210451	0.000683311	0.00100528	3.87724e-06	0.0039345
T:A[T>C]T	4.89215e-05	0.000170945	0.0101314	0.00249307	3.15716e-06	0.00188151	0.00220882	0.00179936	0.000119555	0.00542375
T:A[T>G]A	8.41479e-06	8.21749e-05	0.000769203	0.0021741	0.000113503	0.000361624	9.00547e-05	0.000240142	0.000534438	0.000870154
T:A[T>G]C	2.64581e-05	8.10316e-06	0.000372215	0.00123179	5.10278e-05	0.000140271	0.000127778	3.90332e-05	0.00028601	0.000571876
T:A[T>G]G	6.15627e-06	6.42602e-05	0.0014022	0.00168752	0.000260622	0.00065368	0.000486459	0.000226612	0.000215673	0.00021338
T:A[T>G]T	1.6514e-05	3.92519e-05	0.00076341	0.00281148	6.83943e-05	0.000628438	0.00187895	0.000341964	0.000545414	0.00141627
T:C[C>A]A	0.000180897	8.57971e-05	0.00113695	0.0016227	0.00174633	0.0154454	0.000741668	0.0082271	0.0113762	0.00378693
T:C[C>A]C	7.9543e-05	0.000319608	0.00115784	0.00124398	0.00133507	0.000794911	0.00163272	0.000807575	0.00770175	0.0039107
T:C[C>A]G	4.53432e-05	0.000112325	0.000569984	0.000366563	0.000249792	0.000386023	0.000391101	0.00118393	0.00333174	9.07684e-06
T:C[C>A]T	0.000341122	0.000108915	0.000132227	0.000690642	0.00102994	0.00173707	0.00457829	0.00583158	0.00832211	0.0044164
T:C[C>G]A	5.96032e-05	0.00110486	0.000376623	0.00352535	0.000951344	0.000490261	9.11019e-05	0.000558707	0.00524768	0.000938895
T:C[C>G]C	4.96901e-05	0.00045391	0.00087369	0.00252887	0.000308675	0.000302639	0.000516838	0.000891948	0.0029852	0.00139005
T:C[C>G]G	3.6224e-05	0.000118769	0.00053377	0.000697865	0.000112438	0.000141525	0	2.15374e-05	0.00224574	0.000210628
T:C[C>G]T	6.65966e-05	0.00122469	0.00106514	0.00268439	0.000913092	0.000815112	6.76278e-05	0.00105596	0.00267177	0.00178178
T:C[C>T]A	0.00434307	0.00110368	0.00371878	0.00444263	0.00100025	0.00144053	0.0108156	0.00240666	0.00305355	0.000974601
T:C[C>T]C	0.000741253	0.000229847	0.00460893	0.00266604	0.00070034	0.00209879	0.00789204	0.00362934	0.00226427	0.00128343
T:C[C>T]G	0.000661681	0.00036684	0.0138002	0.000170988	0.00141243	0.003206	0.00300443	0.000616364	0.00310383	0.000949216
T:C[C>T]T	0.00186647	0.0003533	0.00459929	0.00173325	0.00143814	0.00291776	0.00966993	0.00240291	0.00348475	0.00247371
T:C[T>A]A	3.8447e-05	0.000199254	0.000255319	0.000568425	0.00026537	0.000361275	0.00119934	0.000332742	0.0023647	0.00186698
T:C[T>A]C	0.000110302	5.50921e-05	0.000688967	0.00096576	0.000197505	0.000500655	0.000392939	0.000813915	0.00135214	0.00285949
T:C[T>A]G	2.47136e-06	0.000181201	0.0010704	0.000937216	0.000451543	0.000393404	0.000310055	0.00098412	0.00291079	0.0013854
T:C[T>A]T	3.37791e-05	4.88236e-05	0.000779216	0.00107654	0.000245888	0.000631536	0.000160391	0.000398726	0.00181431	0.00383702
T:C[T>C]A	3.00637e-05	0.00024264	0.00231239	0.00309194	0.000114377	0.000974606	0.00262192	0.00102179	0.000388887	0.00319547
T:C[T>C]C	3.46586e-05	0.000145774	0.00150161	0.00408738	7.6887e-05	0.00070149	0.000780303	0.000432096	0.000625057	0.000509218
T:C[T>C]G	7.39479e-06	6.80515e-05	0.00582026	0.00260296	0.000110909	0.000609971	0.00100088	0.00151152	0.000721415	0.000256031
T:C[T>C]T	7.94705e-05	7.78816e-05	0.00371356	0.00326172	6.52119e-06	0.000475809	0.00112696	0.00107153	0.000315933	0.00182308
T:C[T>G]A	2.06181e-05	0.000119059	0.000386171	0.00113212	0.000212835	0.000334493	0.000592175	0.00013056	0.000378399	0.000260869
T:C[T>G]C	4.12684e-05	0.000171271	0.000452264	0.00142243	3.91541e-05	0.000237049	0.000409386	0.000419029	0.000299412	0.000206163
T:C[T>G]G	4.74989e-05	0.000121946	0.000877145	0.00185306	8.01714e-05	0.000389107	0.000802034	0.000292752	0.000348766	0.000814877
T:C[T>G]T	8.14568e-06	1.60649e-05	0.00193484	0.00212016	1.14487e-05	0.000791908	0.00260023	0.00136494	0.000117014	0.000498024
T:G[C>A]A	0.000207314	1.7195e-05	0.00112867	0.00129931	0.00083901	0.00705445	0.00511807	0.0166548	0.00166712	0.00258217
T:G[C>A]C	9.28943e-05	1.79505e-05	0.00158003	0.00115039	0.000997322	0.000745514	0.00150219	0.00260323	0.00450556	0.00156516
T:G[C>A]G	7.87293e-06	0.000138318	0.00110374	3.57861e-05	4.61373e-05	0.000716842	4.6053e-05	0.000656705	0.00185885	0.000447779
T:G[C>A]T	9.41214e-05	0.000166417	0.000316112	0.00135838	0.000528459	0.0024899	0.00480422	0.0109017	0.00279118	0.00151121
T:G[C>G]A	5.21155e-05	0.000522535	0.000246851	0.00207333	0.000224607	0.000667814	0.000385384	0.000520321	0.00232784	0.000366815
T:G[C>G]C	8.377e-05	0.000155298	0.000778879	0.00138666	0.000157235	0.000778093	0.000290255	0.000588249	0.00286656	0.000430448
T:G[C>G]G	1.85958e-06	9.86319e-06	0.000192693	0.000204544	0.00023206	0.000277908	0.000201539	1.36807e-05	0.00155309	7.62491e-06
T:G[C>G]T	6.84021e-05	0.000700904	0.000715679	0.00182473	0.000109182	0.000732171	0.000215523	0.000545799	0.0023571	0.00123524
T:G[C>T]A	0.00186356	0.000211097	0.00368229	0.00212704	0.000595786	0.00193847	0.00944118	0.000521345	0.00306628	0.00200996
T:G[C>T]C	0.000569285	0.000378513	0.00471832	0.00141011	0.000940729	0.00145452	0.00561455	0.00178891	0.00282607	0.000970438
T:G[C>T]G	0.000154365	0.000251221	0.0129592	0.000170012	0.000655887	0.00238099	0.000570458	0.000354152	0.00305442	0.00151084
T:G[C>T]T	0.00101455	0.00013409	0.00472449	0.000617382	0.000698085	0.00133778	0.00466199	0.00161988	0.00445991	0.000644648
T:G[T>A]A	8.50387e-07	3.63542e-05	0.000279167	0.000377761	0.000143761	0.00079129	0.000280255	0.000214392	0.00141587	0.00189901
T:G[T>A]C	1.05957e-05	0.000202345	0.000716422	0.000160426	7.2905e-05	0.00044875	0.000148406	7.28713e-05	0.000357215	0.00264347
T:G[T>A]G	3.10243e-06	1.81104e-05	0.000566863	0.000711343	0.000304069	0.000376593	7.75209e-05	0.000272434	0.00147107	0.00238312
T:G[T>A]T	5.64699e-05	5.61413e-05	0.000533551	0.000540266	0.000112976	0.000256761	0.000436871	0.000387677	0.00124092	0.00255185
T:G[T>C]A	8.22911e-06	0.000384843	0.00262985	0.0030539	8.79096e-05	0.000645507	0.000248581	0.00139454	4.35529e-05	0.00339655
T:G[T>C]C	3.28413e-05	6.83884e-05	0.00123215	0.00286041	9.83128e-06	0.000175502	0.000182831	0.000301157	3.53365e-06	0.000339001
T:G[T>C]G	1.49445e-05	4.53062e-05	0.00345167	0.00217088	0.000160589	0.00118088	0.00079448	0.000737282	1.08207e-05	0.000667639
T:G[T>C]T	1.39443e-05	8.37602e-05	0.0032614	0.00342687	0.000151006	0.000146705	0.000321086	0.000426279	0.000491828	0.00190202
T:G[T>G]A	5.17585e-06	5.02261e-05	0.000319761	0.000675673	1.26316e-06	4.0905e-05	3.81357e-05	0.000309544	0.000202161	0.000177236
T:G[T>G]C	4.46891e-06	1.87179e-05	0.000312582	0.00034011	2.17797e-05	0.000434155	2.31244e-05	2.09603e-05	0.000599755	0.000299554
T:G[T>G]G	4.15194e-06	0.000134478	0.000525346	0.00128751	9.5209e-05	0.000228924	0.000194161	4.31143e-05	0.000179426	0.000260183
T:G[T>G]T	4.27226e-06	5.4246e-06	0.000757307	0.00110209	1.6173e-06	0.000273193	0.000267586	0.000258036	0.000277019	0.000571203
T:T[C>A]A	0.000611551	0.00759976	0.000806734	0.000612723	0.0290631	0.00269902	0.000352969	0.0106447	0.00969021	0.00347624
T:T[C>A]C	0.000234511	0.00351314	0.00107192	0.00161982	0.0135229	0.00117965	0.00165527	0.00638262	0.00763333	0.00205601
T:T[C>A]G	4.85854e-05	0.00090459	0.000417658	9.13474e-06	0.000962228	0.000375298	0.00053315	0.00145941	0.00129257	0.000956064
T:T[C>A]T	0.000638023	0.00398661	0.00101996	0.00188103	0.0237877	0.00315985	0.00593204	0.0202553	0.00580791	0.00320199
T:T[C>G]A	4.6902e-05	0.0556852	0.000743609	0.000275731	0.0231101	0.00334588	2.70735e-05	0.00162281	0.00246479	0.000350234
T:T[C>G]C	7.24239e-05	0.0111126	0.00018695	0.00264206	0.00349589	0.00174543	0.000948949	0.000410199	0.00248123	0.00229518
T:T[C>G]G	1.58224e-05	0.00230941	0.000709131	9.68863e-05	6.01691e-05	0.000690131	7.40734e-07	8.48705e-05	0.000843861	0.000127498
T:T[C>G]T	0.000201112	0.062493	0.000445331	0.00109609	0.0490931	0.00350018	0.000697679	0.000299628	0.0023695	0.000348231
T:T[C>T]A	0.118451	0.0224976	0.00114229	0.00207691	0.00601147	0.0182892	0.00269361	0.000787507	0.00262892	0.00338725
T:T[C>T]C	0.023525	0.00492698	0.00352206	0.00198093	0.00117478	0.00471286	0.0180087	0.00141296	0.00318169	0.00275363
T:T[C>T]G	0.0076517	0.00474376	0.00912124	3.06627e-05	0.00693974	0.00970218	0.000758572	0.000216606	5.14793e-05	0.000151433
T:T[C>T]T	0.0549155	0.00709664	0.00313454	1.75215e-05	0.0156978	0.0150405	0.0109553	0.00304154	0.0018321	0.00182627
T:T[T>A]A	2.23018e-05	0.00019786	0.000653723	0.00159966	0.000743882	0.00269904	0.00343318	0.00113514	0.00298223	0.00595285
T:T[T>A]C	0.000111448	0.000214881	8.05969e-05	0.00116304	0.000155745	0.00101699	0.000258857	0.000532657	0.00165678	0.00458541
T:T[T>A]G	2.88577e-05	1.70692e-05	0.0002898	0.000648325	0.000156597	0.000496924	0.000330324	0.000463927	0.00143646	0.00237502
T:T[T>A]T	1.59318e-05	0.000247926	0.000886586	0.00123354	0.000507034	0.00244242	0.0012211	0.00036206	0.00314566	0.00730827
T:T[T>C]A	0.000123245	0.000262082	0.0032612	0.00396794	0.000332269	0.000894505	0.00151713	0.00183522	0.000537998	0.011614
T:T[T>C]C	2.47801e-05	0.000244993	0.00129368	0.00436422	1.99068e-05	0.00081223	0.0013831	0.00168424	0.000474989	0.00166982
T:T[T>C]G	3.81873e-05	1.67546e-05	0.0030065	0.00191265	3.63766e-05	0.000633748	0.00045714	0.0011121	0.00031356	0.00236438
T:T[T>C]T	5.04311e-05	0.000265243	0.00469452	0.00349631	4.68149e-05	0.00142077	0.000899754	0.000615828	8.56031e-05	0.00684706
T:T[T>G]A	3.24148e-05	0.000184971	0.000773391	0.00261764	3.20113e-05	0.000439068	0.000412099	0.000558563	0.000514846	0.00133705
T:T[T>G]C	6.90055e-05	5.68105e-05	0.000432839	0.0024415	0.00015046	0.000292292	0.000831732	9.95164e-05	0.000589183	0.000260428
T:T[T>G]G	6.09714e-05	6.55553e-05	0.000454986	0.00289335	7.53861e-05	0.00058438	0.000241979	0.000841481	0.00145682	0.000869268
T:T[T>G]T	7.04615e-05	0.000212268	0.00169842	0.00518473	0.000223157	0.00144478	0.00138371	0.00105891	0.0019108	0.00133872
U:A[C>A]A	0.000214189	0.000258014	0.000474395	0.00269037	0.000932941	0.00364901	0.00107331	0.00731763	0.00650943	0.00446439
U:A[C>A]C	4.88376e-05	0.000209255	0.00206891	0.00106268	0.000685091	0.000765075	0.000346502	0.00134743	0.00486653	0.00144406
U:A[C>A]G	2.16958e-05	7.79325e-06	0.000420893	0.000480968	0.000184146	0.000191161	0.000232295	0.000296413	0.00120459	6.69547e-06
U:A[C>A]T	0.00013618	0.000157794	0.000473351	0.00117355	0.000916004	0.00116004	0.00130932	0.00316285	0.00465396	0.00170819
U:A[C>G]A	5.27138e-06	0.00076169	0.000770974	0.00285473	0.00133098	0.000900402	0.00151186	0.000720242	0.00277031	0.000929805
U:A[C>G]C	2.61375e-06	0.000130253	0.000648327	0.00225359	0.000348859	0.000292043	0.000132918	0.00063718	0.00102193	0.0016776
U:A[C>G]G	1.50065e-05	2.78159e-05	0.000481019	0.000301199	0.000307656	0.000157043	1.82749e-05	0.00018603	0.000845607	0.000224475
U:A[C>G]T	2.23331e-05	0.000957885	0.00161495	0.00246819	0.00056285	0.00132776	0.00105002	0.000690779	0.00252889	0.00222209
U:A[C>T]A	0.00186523	3.85787e-05	0.00592687	0.00310971	0.000849181	0.00251363	0.00997183	0.00186527	0.00245336	0.00267218
U:A[C>T]C	0.000501113	0.000164468	0.00477339	0.00213628	4.47134e-05	0.000462885	0.00385952	0.00125576	0.000617572	0.00243872
U:A[C>T]G	0.000170388	9.28475e-05	0.0160468	0.000300967	0.000694714	0.00215825	0.000798324	0.000508658	0.00346556	0.000719104
U:A[C>T]T	0.000837652	0.000345788	0.00459308	0.00159389	0.000679262	0.0017198	0.00637711	0.00206145	0.0013255	0.00130977
U:A[T>A]A	3.83412e-05	0.000290655	0.000504853	0.00122562	2.47047e-05	0.000828472	0.00048841	0.000818085	0.0018935	0.00212206
U:A[T>A]C	1.52856e-05	7.27571e-05	0.00105741	0.000427077	7.04429e-05	0.000795846	0.00165077	0.000760904	0.000296209	0.00109451
U:A[T>A]G	1.24392e-05	0.000219056	0.000972968	0.000920584	2.43903e-05	0.000370018	0.000701499	0.000148832	0.000949505	0.00191501
U:A[T>A]T	1.6592e-05	0.000310002	0.000829806	0.0012908	0.000434318	0.00134391	0.00390631	0.00106759	0.00220795	0.00462904
U:A[T>C]A	8.38953e-05	0.000118198	0.00660378	0.00115872	1.98381e-05	0.000566245	0.00242496	0.00323113	0.000296552	0.0107137
U:A[T>C]C	4.4069e-05	4.68001e-05	0.00199173	0.00185933	5.86927e-07	0.000403885	0.00157825	0.000267924	0.000217341	0.000353469
U:A[T>C]G	1.13815e-05	0.000306994	0.00815591	0.00224579	8.75417e-05	0.000760607	0.000686118	0.00169354	0.00080018	0.0015517
U:A[T>C]T	3.13761e-05	0.000321115	0.00654735	0.00280516	0.000104537	0.001875	0.00197006	0.00116721	0.00150787	0.0025867
U:A[T>G]A	2.71265e-06	7.20075e-05	0.00032103	0.00199917	5.61696e-05	0.000897339	0.000155967	0.000571092	0.000742563	0.000221952
U:A[T>G]C	2.91956e-05	4.95691e-05	0.000316107	0.000846343	5.60824e-05	0.00020207	6.09073e-05	8.65819e-05	0.000140689	0.000245543
U:A[T>G]G	1.33065e-07	6.86222e-06	0.000808778	0.00131946	0.000465124	0.000387516	0.000575644	0.000397569	0.000645903	0.00020792
U:A[T>G]T	3.46154e-05	0.000193971	0.000822975	0.0028982	1.83228e-05	0.00037265	0.00148444	0.000119863	0.000567253	0.00109881
U:C[C>A]A	0.000186775	0.000547186	0.000588019	0.00103009	0.000596095	0.0152854	0.000951011	0.00882047	0.00482883	0.00299513
U:C[C>A]C	6.00622e-05	0.000196525	0.000962029	0.00118155	0.000768682	0.0013032	0.000643296	0.00169114	0.00580438	0.00291495
U:C[C>A]G	1.67542e-05	0.000161103	0.000330795	0.000495646	0.000393154	0.000265822	0.000527563	0.00116138	0.0016911	0.000302138
U:C[C>A]T	4.60285e-05	0.000129931	0.000336834	0.001374	0.00133654	0.002848	0.00468352	0.00586557	0.00568175	0.00218961
U:C[C>G]A	4.02091e-05	0.00096824	0.000614058	0.00290008	0.000774471	0.000833276	3.97874e-05	0.000402293	0.00265829	0.00131808
U:C[C>G]C	3.85393e-05	0.00020244	0.00130037	0.00225445	0.000230043	0.000941632	0.000109971	0.000676198	0.00202937	0.00173228
U:C[C>G]G	1.82471e-05	0.000112641	0.000947621	0.000344206	0.000179259	4.1754e-05	9.25461e-06	9.81019e-05	0.00125214	7.80269e-05
U:C[C>G]T	1.56336e-05	0.00136118	0.00216662	0.0026357	0.000873446	0.000455886	0.000375424	0.000547378	0.00236355	0.0022971
U:C[C>T]A	0.00424169	0.00131899	0.00342732	0.00500054	0.000577937	0.000713958	0.00919873	0.00225376	0.0014373	0.00131423
U:C[C>T]C	0.000953866	9.28701e-05	0.00352533	0.00307337	0.000357311	0.00196641	0.00847976	0.00333361	0.00168033	0.00317567
U:C[C>T]G	0.000701731	0.000558848	0.0169444	7.43142e-05	0.00131463	0.0031061	0.000329395	0.000595177	0.0040493	0.000912779
U:C[C>T]T	0.00181882	0.000475635	0.0055775	0.00251656	0.000545436	0.00222371	0.0074948	0.00150108	0.00628912	0.00356534
U:C[T>A]A	1.56894e-05	4.14503e-05	0.000107432	0.000951913	0.000173182	0.000240545	0.000589001	0.000636736	0.00215626	0.00131414
U:C[T>A]C	1.76462e-05	0.000211684	0.00050139	0.00116351	0.00048141	0.000153315	0.000463914	0.000657942	0.00157771	0.00173573
U:C[T>A]G	8.75477e-07	4.4049e-05	0.000576539	0.00110269	0.000278594	0.0012173	0.00111239	0.000297007	0.00159356	0.00173705
U:C[T>A]T	1.06955e-06	6.43925e-06	0.000873972	0.000743981	0.000232211	0.000663887	0.000657923	0.000933693	0.000864596	0.00383913
U:C[T>C]A	1.88244e-05	3.2694e-05	0.00177087	0.00313031	9.59625e-05	0.000939964	0.00150808	0.000820045	0.000269394	0.00285651
U:C[T>C]C	0	3.54098e-05	0.00178508	0.002731	0.000283446	0.000543551	0.00055259	0.000418507	5.5375e-05	0.00163928
U:C[T>C]G	0.000101161	8.37728e-06	0.00394588	0.00397904	6.0535e-05	0.00122751	0.00145298	0.000273617	0.000255477	0.000141206
U:C[T>C]T	3.46124e-05	0.000184401	0.00334884	0.00390312	0.00015505	0.000649426	0.000899035	0.00236328	0.000119673	0.000946798
U:C[T>G]A	4.28482e-05	5.33495e-06	0.0004458	0.00089234	2.21408e-05	0.000209105	0.000437476	0.000105973	9.14958e-05	0.000510048
U:C[T>G]C	2.53948e-05	3.00918e-06	0.00103941	0.000726413	7.2095e-05	0.000333096	0.000329056	0.000239356	0.000230516	0.000591797
U:C[T>G]G	8.56832e-06	5.03175e-05	0.00117274	0.00146336	0.000150031	0.00022288	0.000963971	0.001204	0.000185842	0.000189608
U:C[T>G]T	8.3388e-05	5.17959e-06	0.00234697	0.00311865	5.08423e-05	0.000351391	0.00215129	0.000362799	5.62833e-05	0.000912348
U:G[C>A]A	6.49222e-05	0.000284392	0.000612836	0.000445096	0.000375224	0.00775239	0.0056003	0.0158261	0.00105098	0.000663314
U:G[C>A]C	0.000107657	4.87901e-05	0.00153001	0.000780017	0.000495635	0.000814856	0.000238196	0.00342798	0.00256239	0.0023613
U:G[C>A]G	1.52978e-06	0.000211013	0.000310189	0.000127746	0.000206928	0.00047679	0.00138788	0.000497354	0.000881116	3.67114e-05
U:G[C>A]T	3.64535e-05	0.000123912	0.000488327	0.000641142	0.000605768	0.00345946	0.00561833	0.0108448	0.00165138	0.000926917
U:G[C>G]A	1.02866e-05	0.000362608	0.000594061	0.00146323	0.000234989	0.000483417	0.000374469	0.000455606	0.00119413	0.00100639
U:G[C>G]C	9.81193e-06	0.000292564	0.000715311	0.00157358	4.25423e-05	0.000335473	6.47694e-05	0.000543575	0.00212755	0.000226264
U:G[C>G]G	7.24183e-06	2.37964e-06	0.000301347	0.000177777	0.000159724	0.000572243	6.97249e-05	1.62663e-05	0.000641729	6.57621e-05
U:G[C>G]T	9.17216e-06	0.000550596	0.00137409	0.00172105	0.001131	0.000391267	6.08708e-05	0.000961772	0.00120847	0.00151435
U:G[C>T]A	0.00162582	0.000719801	0.00326673	0.00355065	0.00100405	0.00239858	0.00647571	0.000191606	0.00135218	0.002016
U:G[C>T]C	0.00079358	0.000235432	0.00448337	0.00129091	0.000223806	0.000994564	0.00467801	0.00137956	0.000893878	0.00285173
U:G[C>T]G	0.000235932	0.000412551	0.0131583	0.000635149	0.00072069	0.00104717	0.000196442	0.000483973	0.00311721	0.0021287
U:G[C>T]T	0.000991034	0.000246582	0.00447002	0.000824387	0.000831494	0.000327639	0.00449485	0.00225618	0.00226452	0.00121164
U:G[T>A]A	1.46727e-05	5.43722e-06	0.000201749	0.000359025	0.000237291	0.000197116	2.53164e-05	0.000115084	0.00108233	0.00215191
U:G[T>A]C	5.40851e-05	4.77433e-05	0.00056545	0.000555512	4.55795e-05	0.00016554	0.000235239	0.000245621	0.000349395	0.00139815
U:G[T>A]G	2.19467e-05	5.94211e-05	0.000664052	0.000344065	1.42564e-05	0.000102046	7.71237e-05	8.97488e-05	0.0014865	0.00184309
U:G[T>A]T	1.30864e-05	4.38329e-05	0.000725257	0.000194891	1.32043e-05	0.000479941	9.16874e-05	0.00108969	0.00106441	0.00283436
U:G[T>C]A	5.09274e-05	0.000105659	0.00171297	0.00237208	0	0.00141449	0.00234725	0.000878383	0.000168901	0.00262196
U:G[T>C]C	2.00105e-05	3.03124e-05	0.000928181	0.00216225	5.69723e-05	0.00015291	0.000854641	0.000199286	5.08914e-05	0.000419259
U:G[T>C]G	3.28089e-05	9.2905e-06	0.0028061	0.00243058	1.49504e-06	0.000681116	0.00144548	0.000577751	2.30392e-05	0.000345071
U:G[T>C]T	3.15319e-05	2.17778e-06	0.00180035	0.00299632	4.17369e-05	0.000344441	0.00121809	0.00137008	0.000724584	0.00215243
U:G[T>G]A	9.26967e-06	2.2085e-06	0.000315852	0.000674585	4.0487e-11	9.73512e-05	6.77093e-06	0.000197422	8.30949e-05	0.000721854
U:G[T>G]C	1.35564e-06	8.367e-05	0.000292034	0.000409808	3.86119e-05	0.000181708	9.11615e-05	0.00021482	4.5019e-06	0.00019265
U:G[T>G]G	2.03531e-05	5.55414e-05	0.000597876	0.00104569	3.58859e-05	0.000249458	3.33832e-05	0.000229278	0.000458778	0.000595519
U:G[T>G]T	3.22794e-05	0.000101724	0.00105619	0.00165085	5.78913e-05	0.000482251	6.88521e-05	0.000571721	0.000258176	0.000376225
U:T[C>A]A	0.000426436	0.00819339	0.000154789	0.000430835	0.0304448	0.00616625	0.00177807	0.00870282	0.0051235	0.00235766
U:T[C>A]C	0.000105289	0.00380602	0.00101934	0.00111575	0.0139392	0.00196467	0.00112505	0.00617437	0.00510517	0.00233124
U:T[C>A]G	3.51943e-05	0.000820534	0.000547649	2.51482e-05	0.00188117	0.000411685	0.000362527	0.00158865	0.000461353	0.00026735
U:T[C>A]T	0.000592509	0.0043338	0.00137658	0.00186127	0.0285626	0.00355294	0.00521411	0.023207	0.00335518	0.00351615
U:T[C>G]A	5.88027e-05	0.0546352	0.000756886	0.000971828	0.0160033	0.00214661	4.29455e-06	0.00025916	0.000209735	0.000729333
U:T[C>G]C	2.82987e-05	0.0115287	0.000872623	0.002046	0.00336342	0.00138401	4.50635e-05	0.000320573	0.00356442	0.000556096
U:T[C>G]G	1.51078e-05	0.00245418	0.000464813	0.00019865	0.000221283	0.000707845	2.38254e-10	4.56151e-05	0.00101482	4.22905e-06
U:T[C>G]T	0.000156613	0.0689822	0.00269904	6.75264e-05	0.0569533	0.00400746	5.18446e-05	5.87846e-05	0.000233391	0.00134146
U:T[C>T]A	0.118674	0.025293	0.00172178	0.000528371	0.00994011	0.0164275	0.00338262	0.00165444	0.00243085	0.00460721
U:T[C>T]C	0.0236695	0.00497175	0.00368482	0.00228068	0.00117699	0.00539702	0.0174577	0.00188091	0.000103645	0.00415889
U:T[C>T]G	0.00814713	0.00456764	0.0105405	0.000299625	0.00964879	0.0126853	0.000954531	1.4013e-47	0.000378759	2.08526e-05
U:T[C>T]T	0.0605203	0.00917536	0.00441309	0.000978149	0.0185244	0.0173712	0.00990704	0.0022063	0.000510404	0.000114827
U:T[T>A]A	3.18631e-05	0.000129736	0.00140231	0.00111216	0.000383042	0.00110342	0.00345359	0.00232683	0.00311095	0.0048084
U:T[T>A]C	2.33669e-05	0.000239387	0.000480838	0.000724969	0.000262004	0.000615647	0.000722551	0.000339685	0.00211635	0.00244247
U:T[T>A]G	1.61399e-06	4.75763e-05	0.000514171	0.000768706	0.000168223	0.000878571	0.000472766	0.000286666	0.000777565	0.00221537
U:T[T>A]T	7.90253e-05	8.18815e-05	0.00114705	0.00165661	0.000749786	0.00136106	0.00179051	0.00112157	0.00264716	0.00749635
U:T[T>C]A	4.85232e-05	0.000100585	0.00247061	0.00502284	0.000146454	0.000502271	0.00144759	0.00110467	0.00100169	0.00924992
U:T[T>C]C	8.11111e-06	0.000321625	0.00135927	0.00464235	0.000116519	0.00112349	0.00143576	0.0012087	1.52329e-05	0.00085408
U:T[T>C]G	2.13314e-05	0.000102047	0.00242675	0.00308078	0.000104747	0.00079406	0.00181952	0.0010954	0.00039883	0.00153235
U:T[T>C]T	4.36532e-05	0.000190612	0.00351373	0.00486704	9.94345e-05	0.00107725	0.00138282	0.00249911	0.000136313	0.00475936
U:T[T>G]A	3.50117e-05	2.12459e-05	0.000445898	0.00319406	0.000120199	0.000337055	0.000606145	0.000454331	0.000511962	0.00164933
U:T[T>G]C	2.63147e-06	0.000131798	0.000642928	0.00189145	3.56355e-05	0.000634176	0.000272366	0.00051849	0.000807568	0.000526668
U:T[T>G]G	9.54515e-05	4.83677e-06	0.00129216	0.00271913	0.00029736	0.000690783	0.00121179	0.00159658	4.71043e-05	0.000756245
U:T[T>G]T	2.52761e-05	0.000188245	0.0024936	0.00452884	0.000564211	0.00242913	0.00379436	0.00070305	0.000526192	0.00314417
N:A[C>A]A	0.000691669	0.00111035	0.000874513	0.0155866	0.00622194	0.0170597	0.00872116	0.0272033	0.0286472	0.0161845
N:A[C>A]C	0.000242367	0.000392286	0.00731843	0.00390134	0.00235815	0.00444052	0.00125179	0.0059557	0.0198088	0.00907819
N:A[C>A]G	9.64523e-05	0.000179838	0.00130946	0.00100077	0.000947318	0.000851956	0.00131551	0.00163874	0.00504045	0.000658562
N:A[C>A]T	0.00047866	0.000517977	0.0013689	0.00771958	0.00375955	0.00435862	0.00687301	0.0154511	0.0163117	0.00724849
N:A[C>G]A	0.000170136	0.00259086	0.000402485	0.0153386	0.00303835	0.00340265	0.00423476	0.00150313	0.0139047	0.00495949
N:A[C>G]C	4.92721e-05	0.000993481	0.00110526	0.00727599	0.00106869	0.00098032	0.000778267	0.00381579	0.00673946	0.00531384
N:A[C>G]G	2.75483e-05	5.22064e-05	0.00077635	0.00214082	0.000447388	0.000700207	0.000901007	0.00010365	0.00455616	0.000266507
N:A[C>G]T	0.000279213	0.00268475	0.00222111	0.0115148	0.00333356	0.00293858	0.00355031	0.00208371	0.00922694	0.0056138
N:A[C>T]A	0.00458737	0.000884613	0.0178225	0.0148945	0.0038729	0.00993163	0.0390635	0.00834963	0.00660074	0.00454685
N:A[C>T]C	0.00104516	0.000721161	0.0116036	0.00675017	0.000549001	0.00522559	0.01833	0.0076108	0.00465349	0.00185075
N:A[C>T]G	0.000344646	0.00105168	0.0431939	1.37968e-05	0.00137679	0.00276645	0.00288445	3.28212e-06	0.00752119	0.00500118
N:A[C>T]T	0.00176812	0.0002661	0.0160585	0.00207563	0.00259481	0.00311352	0.0197561	0.0090803	0.0120227	0.00830877
N:A[T>A]A	0.000182159	0.000659043	0.00314545	0.00477836	0.000954556	0.00352304	0.0026694	0.00396597	0.00603066	0.00845895
N:A[T>A]C	7.50788e-05	0.000346767	0.00453345	0.00243184	0.000317433	0.000765688	0.00110464	0.00358078	0.00467658	0.00479855
N:A[T>A]G	0.000102924	0.000105956	0.00495668	0.00341763	0.000338213	0.00244681	0.00198116	0.00388301	0.00450419	0.0059302
N:A[T>A]T	0.000213815	0.000541516	0.00368298	0.00515881	0.00158903	0.00419835	0.0117704	0.00572087	0.00509152	0.0120065
N:A[T>C]A	0.000193781	0.000861743	0.0265168	0.00504394	2.39226e-06	0.00292778	0.009111	0.0142696	0.00098574	0.0510559
N:A[T>C]C	1.53521e-05	0.000278761	0.00727448	0.00604767	0.000200903	0.00236096	0.00426905	0.00279299	0.000941207	0.00530585
N:A[T>C]G	0.000166589	0.000309101	0.0241263	0.00779507	6.2845e-05	0.00558507	0.00575732	0.00543773	0.000519016	0.012018
N:A[T>C]T	0.000320325	0.000783795	0.0217241	0.0114396	0.00021778	0.00498487	0.00458341	0.00703597	0.00143617	0.0192216
N:A[T>G]A	4.35234e-05	0.000244278	0.00133252	0.007472	0.000182646	0.00268211	0.00108261	0.00256378	0.00259023	0.00166333
N:A[T>G]C	1.76909e-06	0.000125362	0.000993513	0.003393	0.000140993	0.00067512	0.000796615	0.00075091	0.000931261	0.000911579
N:A[T>G]G	4.66701e-05	0.000104381	0.00249246	0.00643832	0.000304729	0.00228466	0.00109677	0.0013945	0.00134134	0.00259017
N:A[T>G]T	7.66222e-05	0.000117559	0.00247838	0.00992838	0.000800515	0.00264506	0.00608692	0.00110277	0.00153605	0.00376204
N:C[C>A]A	0.000824902	0.000719334	0.0014874	0.00616777	0.00449883	0.0448502	0.00610985	0.0276536	0.0331226	0.0121985
N:C[C>A]C	0.000309869	0.00049906	0.00281653	0.00467505	0.00389592	0.00318044	0.00210819	0.00837993	0.0239725	0.0117466
N:C[C>A]G	7.22793e-05	0.000324963	0.000975036	0.0011866	0.00067806	0.00123612	0.00125696	0.00311533	0.00744794	0.000700489
N:C[C>A]T	0.000687259	0.000635559	0.000653817	0.00753073	0.00389245	0.0057924	0.0125108	0.0244546	0.0268075	0.0116031
N:C[C>G]A	0.000149228	0.0024848	0.000156497	0.0127035	0.00273571	0.000733787	0.000606869	0.0020913	0.014636	0.00261108
N:C[C>G]C	0.000193173	0.000432598	0.00178656	0.00938882	0.0010246	0.00144993	0.000108938	0.0024352	0.00962121	0.0033893
N:C[C>G]G	1.83588e-05	7.459e-05	0.00133003	0.0008499	0.000718227	0.000302241	2.04025e-06	3.96155e-05	0.0072597	4.80953e-06
N:C[C>G]T	9.12592e-05	0.00347921	0.00233668	0.0111001	0.00250365	0.00212064	0.000909359	0.0011882	0.00842437	0.00738108
N:C[C>T]A	0.00962162	0.00272867	0.0110537	0.0153212	0.00200045	0.00697026	0.0260997	0.010483	0.00938036	0.00972815
N:C[C>T]C	0.0019866	0.000677667	0.0100179	0.0138348	0.00202869	0.00566777	0.0219724	0.00770237	0.0030191	0.00533297
N:C[C>T]G	0.000898221	0.00148271	0.0359684	0.000925789	0.0026814	0.00410959	0.00160449	0.000930285	0.00675942	0.00281615
N:C[C>T]T	0.00450295	0.00127406	0.0157492	0.00836773	0.00367377	0.00643402	0.0209814	0.0081629	0.0128917	0.00541044
N:C[T>A]A	0.000113843	0.00017906	0.000386013	0.00321094	0.00132548	0.00107395	0.00280253	0.00148944	0.0065644	0.00840693
N:C[T>A]C	9.02421e-05	0.0003742	0.00161098	0.00348161	0.00121468	0.00105337	0.00220406	0.00253387	0.00592575	0.00828057
N:C[T>A]G	0.000186271	0.000497733	0.00177453	0.00450181	0.000771343	0.00102318	0.00219159	0.00177832	0.00894477	0.00492753
N:C[T>A]T	0.000142832	0.000749115	0.00230119	0.00356198	0.000546513	0.00195508	0.00328681	0.00306582	0.0069494	0.00856095
N:C[T>C]A	0.000115456	0.000415151	0.00574556	0.0114451	0.000284709	0.00286856	0.00361815	0.00529677	0.00187882	0.00955322
N:C[T>C]C	7.54667e-05	0.000478376	0.00326538	0.0147212	0.000217844	0.00209306	0.00321766	0.00337487	0.000618534	0.000199933
N:C[T>C]G	8.19229e-05	0.000248573	0.010229	0.0129603	0.000345159	0.00417814	0.00805528	0.002155	0.00140896	0.000189592
N:C[T>C]T	0.000165696	0.000389836	0.00811615	0.0157609	0.000329453	0.00341674	0.00554176	0.00492266	0.000779292	0.00522886
N:C[T>G]A	2.02935e-05	5.30554e-05	0.000580497	0.00428518	0.000223591	0.00172364	0.00106454	0.00196474	0.0017918	0.00156032
N:C[T>G]C	6.6223e-05	4.12612e-06	0.0020781	0.003954	0.000182974	0.000843755	0.00170586	0.00140992	0.00130457	0.00142211
N:C[T>G]G	3.9689e-05	0.000236152	0.00184739	0.00742891	0.000494833	0.000513929	0.00177073	0.0022029	0.00341985	0.000661812
N:C[T>G]T	0.000122135	8.24421e-06	0.0085104	0.0131723	0.00015534	0.00280385	0.00526162	0.00406269	3.07247e-05	0.00169779
N:G[C>A]A	0.000507259	0.000593009	0.0021521	0.00862378	0.00141283	0.0193372	0.0220231	0.0533417	0.00742211	0.00418917
N:G[C>A]C	0.000199435	0.00045849	0.00457109	0.00409008	0.00153932	0.00354337	0.00329266	0.00918011	0.0118115	0.006019
N:G[C>A]G	3.66223e-05	7.63762e-05	0.00205943	0.000405289	0.00101127	0.00107633	0.0011662	0.0025254	0.00398789	0.000827392
N:G[C>A]T	0.000531833	0.000150684	0.000514925	0.0075675	0.00252864	0.0084868	0.0164962	0.0416498	0.00274478	0.00304669
N:G[C>G]A	0.000141526	0.00105411	0.00073947	0.00470938	0.0012234	0.00110788	0.00185288	0.00130874	0.00689944	0.0018264
N:G[C>G]C	0.000101064	0.000261351	0.00205205	0.0046547	0.00124174	0.00135667	0.000587976	0.000901522	0.00585908	0.00254987
N:G[C>G]G	9.07691e-06	4.27597e-05	0.000904874	0.000437383	0.000416303	0.000390131	0.000231749	0.000155753	0.00323217	0.000341137
N:G[C>G]T	0.000122143	0.00165432	0.00205008	0.00544524	0.00182186	0.00255273	0.00156371	0.00155823	0.00697996	0.00347862
N:G[C>T]A	0.0037726	0.00220185	0.00805263	0.0133531	0.00120162	0.00616164	0.0242263	0.00462679	0.00814371	0.00207867
N:G[C>T]C	0.00152521	0.000422605	0.0129182	0.00538273	0.00110359	0.00446351	0.0124991	0.00521441	0.00770372	0.00612508
N:G[C>T]G	0.000429935	0.000459628	0.0317815	0.000832616	0.00144216	0.00424505	0.00169758	0.000172929	0.00613351	0.00499448
N:G[C>T]T	0.0021813	0.000457932	0.013416	0.00539406	0.00238159	0.00404158	0.0127111	0.00565541	0.00900935	0.00237866
N:G[T>A]A	0.000105407	0.000401082	0.000878551	0.00146757	0.000120099	0.000665072	0.000646444	0.00290778	0.00384468	0.00681447
N:G[T>A]C	2.98316e-05	0.000181412	0.00140419	0.00141138	0.000630539	0.00106366	0.000615697	0.00158019	0.00276929	0.00603384
N:G[T>A]G	8.49347e-05	0.000287093	0.00183785	0.0019903	0.000527159	0.000452552	0.000150611	0.00105856	0.00292707	0.00748187
N:G[T>A]T	2.73192e-05	0.000150127	0.00161516	0.00157875	0.000758452	0.0021787	0.0019074	0.00162897	0.00550836	0.0126658
N:G[T>C]A	0.000184471	0.000291737	0.00685002	0.0105005	0.000318359	0.00135961	0.00300963	0.00430023	2.41241e-05	0.0109496
N:G[T>C]C	2.57427e-05	0.000156466	0.00319667	0.00849842	0.000116123	0.00301649	0.00134975	0.00189755	0.000239111	0.000870074
N:G[T>C]G	4.59651e-05	8.95565e-05	0.00712711	0.00808945	0.000339788	0.00284165	0.00211673	0.00230971	0.000807326	0.00247159
N:G[T>C]T	0.000230874	0.000338906	0.00690861	0.011369	0.000228813	0.00230898	0.00318538	0.00428406	0.000332463	0.00499676
N:G[T>G]A	4.73585e-05	0.000190022	0.000639339	0.00266801	0.000127157	0.000689969	0.000173467	0.000989499	0.000660931	0.000957458
N:G[T>G]C	4.68152e-06	9.84817e-05	0.000812744	0.002086	0.000303494	0.000122654	2.10493e-06	0.000641453	3.32055e-05	0.000351858
N:G[T>G]G	7.14214e-05	0.000201133	0.0010531	0.00413153	0.000323472	0.00141845	0.000548703	0.00106197	0.00163732	0.00240399
N:G[T>G]T	6.78836e-05	0.000202529	0.00286935	0.00508595	0.000411843	0.00240061	0.00190565	0.0018105	0.000320779	0.00177698
N:T[C>A]A	0.000835116	0.0191517	0.000356998	0.00479611	0.077244	0.0177012	0.00910212	0.0426008	0.0276799	0.014438
N:T[C>A]C	0.000656085	0.00864477	0.00122631	0.0102156	0.0323305	0.00425924	0.00343544	0.0256841	0.0212293	0.0105375
N:T[C>A]G	4.8566e-05	0.00181966	0.00135678	0.00028695	0.00433845	0.00197839	0.000137472	0.0059207	0.0036772	0.00194496
N:T[C>A]T	0.00138577	0.0112091	0.00110096	0.0136356	0.0659322	0.0124003	0.0291259	0.0854849	0.0181582	0.0118114
N:T[C>G]A	0.000175933	0.149155	0.000431962	0.00463497	0.055897	0.0049687	0.000753667	0.00278663	0.0106949	0.00157053
N:T[C>G]C	0.000275633	0.0277615	2.40953e-05	0.0130253	0.0112307	0.00228923	0.00133452	0.00165803	0.00709473	0.00573676
N:T[C>G]G	4.15124e-05	0.00632975	0.000703576	0.000808475	0.000349086	0.00374955	4.84669e-05	0.000344741	0.00267561	0.000666549
N:T[C>G]T	0.000111478	0.177149	0.00161262	0.0112658	0.14458	0.0047148	0.0017405	0.00146834	0.00552727	0.00491248
N:T[C>T]A	0.289383	0.074242	0.00528198	0.00757573	0.0204515	0.138995	0.0180416	0.0101047	0.00530045	0.00391055
N:T[C>T]C	0.0526638	0.0141568	0.00990792	0.0131179	0.00332046	0.025758	0.0459946	0.0097045	0.00478535	0.00846343
N:T[C>T]G	0.0146791	0.0104024	0.0257685	0.000144016	0.0133969	0.0494635	0.00138538	0.000103975	7.6221e-05	6.72832e-05
N:T[C>T]T	0.141228	0.0286705	0.0150054	0.00369192	0.0438323	0.0849698	0.0361408	0.0104248	0.0104321	0.000268846
N:T[T>A]A	0.000171992	0.000383116	0.00212876	0.00443438	0.00130448	0.00607588	0.0152983	0.00467064	0.00896195	0.0216313
N:T[T>A]C	5.35638e-05	0.000531853	0.000508356	0.0040209	0.000613437	0.00191722	0.00406004	0.00459977	0.00587284	0.0126219
N:T[T>A]G	0.000143153	0.000258571	0.000872756	0.00379332	0.000355029	0.00226338	0.00125401	0.00225022	0.00312832	0.00693426
N:T[T>A]T	0.000131926	0.000780348	0.00221756	0.00576495	0.00153226	0.00482123	0.00975193	0.00353272	0.0101842	0.0202511
N:T[T>C]A	0.000281321	0.000944355	0.00444197	0.0174465	4.51438e-05	0.00372937	0.00918597	0.00542362	0.00147247	0.0348668
N:T[T>C]C	8.73205e-05	0.000270599	0.00315107	0.0164079	0.000560638	0.00337533	0.00447396	0.0060948	0.00189252	0.00463649
N:T[T>C]G	0.000133643	5.63844e-05	0.00722731	0.00822777	0.000560543	0.00179596	0.00618987	0.00340217	0.000312159	0.00701985
N:T[T>C]T	0.000107211	0.00101698	0.0101175	0.015684	0.000148338	0.00476125	0.00613855	0.00659975	0.000975284	0.0163679
N:T[T>G]A	8.15279e-05	6.68864e-05	0.000485506	0.011758	0.000322085	0.00353608	0.000986733	0.0036033	0.00218948	0.00226058
N:T[T>G]C	0.000109237	0.00058456	0.000783579	0.00692145	8.61437e-05	0.00138004	0.00133918	0.00148425	0.00118758	0.00304668
N:T[T>G]G	0.000189129	0.000578548	0.00170261	0.0116272	0.000346679	0.000888536	0.00289295	0.00432921	0.00099583	0.00294325
N:T[T>G]T	0.000299774	0.000172076	0.0063319	0.0190302	0.00121604	0.00377694	0.00912917	0.00371082	0.00452814	0.00629234

## Sheet: COSMIC_96_SBS_signatures
Type	SBS1	SBS2	SBS3	SBS4	SBS5	SBS6	SBS7a	SBS7b	SBS7c	SBS7d	SBS8	SBS9	SBS10a	SBS10b	SBS10c	SBS10d	SBS11	SBS12	SBS13/13a	SBS14	SBS15	SBS16	SBS17a	SBS17b	SBS18	SBS19	SBS20	SBS21	SBS22	SBS23	SBS24	SBS25	SBS26	SBS27	SBS28	SBS29	SBS30	SBS31	SBS32	SBS33	SBS34	SBS35	SBS36	SBS37	SBS38	SBS39	SBS40	SBS41	SBS42
A[C>A]A	0.000886157	5.8e-07	0.0208083	0.0421965	0.0119976	0.000425233	6.7e-05	0.00232939	0.00483041	4.04e-05	0.0440982	0.000557954	0.00219017	0.000181997	0.00433145	0.010114	0.000146208	0.00452059	0.00181992	0.00112049	0.000944202	0.015995	0.00207026	0.000607958	0.0515339	0.00126938	0.000619283	0.000156993	0.00601276	0.000835523	0.0364134	0.00989847	0.000873118	0.00520782	0.000783905	0.0632093	0.00179968	0.00953498	0.0222978	0.00311136	0.00486795	0.00882695	0.0251938	0.00395082	0.0127949	0.0117015	0.0282038	0.00211019	0.00116025
A[C>A]C	0.00228041	0.000148004	0.0165066	0.0332972	0.00943811	0.000524287	0.000179116	0.000460879	0.0011501	0.000764883	0.0477981	0.00408966	0.00177014	0.00653991	0.0148302	0.0184461	0.000552786	0.00113015	0.000720968	0.0131057	0.000497106	0.0028991	0.000918116	0.000128991	0.0158104	0.000640688	0.00139064	0.00235989	9.54e-05	0.00039925	0.0265098	0.00699891	0.000528071	0.00473801	0.00252969	0.0512075	0.00050591	0.0184903	0.0187981	0.00223098	0.00695707	0.046184	0.00831795	0.0014503	0.010096	0.00715093	0.0134018	0.00122011	0.0206045
A[C>A]G	0.000177031	5.23e-05	0.0017507	0.0155987	0.00184963	5.2e-05	7.12e-05	0.000185951	0.000377032	0.000249962	0.00461981	0.000425965	0.000150012	5.35e-05	0.000657116	0.000726535	9.42e-05	0.000540071	0.000263988	0.000413181	4.61e-05	0.00101968	4.76e-05	5.82e-05	0.0024316	0.00024588	2.18e-05	0.000293986	0.000765352	9.86e-08	0.0148054	0.00144977	0.000114015	0.000782672	0.000352957	0.0192028	9.13e-05	0.00165913	0.00445955	0.000414181	5.2e-05	0.00138952	0.00223945	0.00106022	0.00189924	0.00267035	0.00292039	6.14e-05	3.34e-05
A[C>A]T	0.00128023	9.78e-05	0.0122049	0.0294976	0.00660868	0.000180099	0.000248161	0.000709813	0.00196016	0.00404938	0.0469981	0.00304975	0.0170013	1.63e-05	0.0131278	0.0141967	0.000266379	0.00122016	0.000347985	0.0826363	0.00111024	0.0105967	6.18e-05	0.000455969	0.0214141	0.000570722	0.00124057	0.000620971	0.00172079	5.61e-18	0.0220081	0.00496923	0.000619084	0.00271886	0.00396952	0.0356052	0.000555901	0.0062767	0.0145985	0.00190083	0.00122948	0.0215925	0.0178956	0.00185038	0.00884645	0.00740096	0.014802	0.00133012	0.00797173
A[C>G]A	0.00186033	2.23e-16	0.0197079	0.00688943	0.010098	0.000471258	6.49e-05	8.56e-06	0.00112009	0.00117982	0.00432982	0.0048396	2.23e-16	0.000304996	0.000347634	0.000128897	0.000170242	0.00122016	0.00386983	2.22e-16	0.000113024	0.00173946	0.00101013	0.00014599	0.00173114	0.00318845	0.00877401	1.69e-05	0.00166076	5.74e-18	0.00334123	0.00802876	0.000427058	0.00131945	0.000153981	0.00314046	0.00106981	0.00831563	0.0019898	0.00141062	0.000761679	0.00357876	0.00183955	0.0343071	0.00268892	0.0473061	0.0122016	0.00533049	0.000406088
A[C>G]C	0.00122022	0.000133004	0.0117047	0.00283976	0.00569886	0.000289158	2.16e-05	0.00018895	0.000319027	0.00254961	0.00294988	0.00195984	2.43e-05	0.000133998	0.000325131	0.000292096	0.000290413	0.000642084	0.000950958	5.78e-06	0.000269058	0.00200938	0.000569072	4.34e-05	0.0025917	0.00178913	0.00151069	0.000718966	0.00019509	4.08e-05	0.00367135	0.00163975	0.000378051	0.00176926	0.000223973	0.00263038	0.000466917	0.00315834	0.0020298	0.00130057	0.00112952	0.00454843	0.00166959	0.0112023	0.00157937	0.0225029	0.00868115	0.00316029	0.00050611
A[C>G]G	0.00011502	1.52e-05	0.000253101	0.00127989	0.00171966	2.22e-16	5.08e-05	0.000504867	2.22e-16	0.000905861	0.000285988	0.00135989	2.23e-16	2.22e-16	4.24e-05	2.69e-05	5.97e-05	7.51e-05	0.000263988	3.91e-05	3.07e-05	0.000846737	0.000152019	2.23e-16	0.00192126	0.0006157	0.000469215	2.22e-16	0.000231106	2.86e-18	0.000920339	0	6.83e-05	0	2.22e-16	0.000896131	0.000130977	0.00299842	0.00112989	0.000253111	2.22e-16	0.00034588	0.000499877	0.00535111	0.000635745	0.0136018	0.0022503	0.00121011	1.77e-05
A[C>G]T	0.0011402	9.12e-05	0.017407	0.0035497	0.010098	0.000254139	9.57e-05	0.000284925	0.00193016	0.00290955	0.00570977	0.00640947	2.23e-16	2.22e-16	0.000516306	0.000106581	0.000535762	0.00144019	0.00399982	0.00020409	0.00032507	0.0114964	1.96e-05	0.000318978	0.00408268	0.00213896	0.00442202	6.19e-05	6.2e-05	5.61e-18	0.00285105	0.00342947	0.000728098	0.00131945	8.33e-05	0.00249037	0.00073087	0.00377801	0.00174982	0.00130057	0.00202915	0.00947672	0.00190953	0.0188039	0.00243902	0.0434056	0.0146019	0.00827076	0.000431094
A[C>T]A	0.0250044	6.11e-05	0.0142057	0.00869928	0.0325935	0.0641351	0.000122079	0.00140963	0.00133011	0.00332949	0.00680972	0.00809933	0.00104008	0.000548992	0.00486707	0.0013679	0.0258367	0.00551072	0.00717968	0.0124054	0.00505108	0.00175945	0.00122015	0.000570961	0.00920605	0.0279864	0.0493226	0.0021699	0.00176081	0.0226142	0.0118043	0.0209967	0.00266036	0.0136943	0.000776906	0.00509075	0.105981	0.0176907	0.0863914	0.00531232	0.00351852	0.00220924	0.00595853	0.0062413	0.00344862	0.00960125	0.0197026	0.00988091	0.0224049
A[C>T]C	0.00632112	0.00138004	0.012405	0.00417965	0.0178964	0.0229126	0.0177115	0.03809	0.00768064	0.00139978	0.00281989	0.00541955	0.000834065	0.00524993	0.00524944	0.00196342	0.147209	0.00212028	2.22e-16	0.0101044	0.00691148	0.00372884	0.00171022	7.03e-05	0.00465306	0.0140931	0.013006	0.00391982	0.000220101	0.0809507	0.0112041	0.013098	0.00254034	0.00541773	0.00337959	0.00431063	0.090384	0.00927512	0.122988	0.00213093	0.00370844	0.00398862	0.00327919	0.00306064	0.00214914	0.00404052	0.0121016	0.00336031	0.0398087
A[C>T]G	0.365065	3.27e-05	0.00257103	0.000782935	0.00617876	0.120066	2.23e-16	0.000542857	0.000927078	0.00120981	0.00322987	0.00437964	0.00557043	0.000413994	0.01302	0.00070293	0.0075908	0.000118015	0.000302987	0.0265116	0.074516	0.00326899	3.95e-05	0.00028698	0.012208	0.00154925	0.0133061	0.00739965	0.00136063	0.00872546	0.000514189	0.0196969	0.00533072	0.00670719	0.00704915	0.0201029	0.0143974	0.00758601	0.0365963	0.00716313	0.00011795	0.0005798	0.00706825	0.00633132	0.00517792	0.00600078	0.000267036	0.00343031	0.000440096
A[C>T]T	0.0095817	0.00186005	0.0121048	0.00424965	0.0219956	0.0213117	0.00742482	0.0107972	0.00748063	0.032895	0.0124995	0.00648946	0.00299023	0.00792989	0.00615621	0.00250772	0.109155	0.00238031	0.000317986	0.0161071	0.00178038	0.00599814	0.000737093	0.00014699	0.00797524	0.0367821	0.013006	4.17e-05	0.000616283	0.0350219	0.00915337	0.00572911	0.00279038	0.00447812	0.00505939	0.00183027	0.0292948	0.0100947	0.151985	0.00307134	0.00386837	0.000899689	0.00430894	0.00565117	0.00243902	0.0128017	0.0169022	0.00635058	0.0352077
A[T>A]A	0.000800142	9.59e-05	0.0054922	0.00941922	0.00737852	9.83e-05	0.00194126	0.00248934	0.012401	8.89e-05	0.0194992	0.0126989	5.07e-05	0.00181997	0.00402006	0.00190398	0.000417594	0.00517068	2.22e-16	0.000613269	0.00204044	0.0230928	0.00101013	6.26e-05	0.00249164	0.000785618	0.000511234	0.00345984	0.0639294	8.29e-18	0.00158058	0.0203968	0.0015202	0.14294	0.000171979	0.000619091	0.000362936	0.00785587	0.000712929	0.000868379	0.102957	0.00488831	0.0024394	0.00225047	0.0019892	0.00531069	0.00610081	0.00746068	0.0133029
A[T>A]C	0.0022304	0.000878025	0.00721288	0.00352971	0.00692861	0.000546299	0.000670435	0.000466877	0.00342029	0.00107983	0.0212991	0.00281977	0.000194015	0.000336995	0.0136424	0.00318663	0.000441628	0.00271035	6.52e-05	0.000372163	0.00084118	0.0077376	0.000997126	0.00028898	0.000878577	0.000254876	0.00519238	0.00564974	0.00701322	5.56e-18	0.00225083	0.00888862	0.00352048	0.00145939	0.000477942	0.00200029	0.00039293	0.00606681	0.000886911	0.0011405	0.0443813	0.00735746	0.00142965	0.00166034	0.00193922	0.00288037	0.00444059	0.00430039	0.00401087
A[T>A]G	0.0011402	2.55e-05	0.00964386	0.012399	0.00911818	2.22e-16	0.000587381	0.00155959	0.000211018	0.00369943	0.0227991	0.00275977	2.23e-16	2.34e-05	0.00123009	0.00066045	3.94e-05	0.00312041	0.000589974	0.000354155	0.000540116	0.00880727	0.000200025	6.57e-05	0.00260171	0.000951537	0.000303139	0.000247988	0.0606279	0.000354222	0.00200074	0.00623903	0.000625084	0.00122948	0.000151982	0.00248036	0.000637887	0.00502736	0.000711929	0.000696304	0.0345854	0.00132954	0.00252937	0.00249052	0.00107957	0.0069409	0.00693092	0.00303028	0.00501109
A[T>A]T	0.000183032	2.23e-16	0.00611245	0.00420965	0.00619876	0.00166091	0.00371241	0.00828782	0.0507043	0.0410937	0.024999	0.0188984	0.00666052	0.00284996	0.0717767	0.0221638	3.4e-06	0.00282037	0.000605973	0.00185081	0.00954204	0.0109966	0.00146018	0.000632957	0.00784515	0.000653682	0.0256117	0.00159993	0.00251115	0.000161101	0.00180066	0.0148977	0.00307041	0.00253894	0.00169979	0.00196029	0.000489913	0.00415781	0.000843916	0.00507222	0.315867	0.00736745	0.00306924	0.00277058	0.00271891	0.0061208	0.0107014	0.0696064	0.00685149
A[T>C]A	0.00109019	6.17e-05	0.0165066	0.00794934	0.0461908	0.00221121	0.000490318	0.00101973	0.000288024	0.00435933	0.00976961	0.0202983	0.000745058	0.00934987	0.0182225	0.00521479	0.00114162	0.0736096	0.00190992	0.0126055	0.00389083	0.241925	9.65e-05	9.73e-05	0.00202133	0.00258874	0.0107049	0.0166992	0.0250115	0.000886555	0.00640236	0.0206968	0.0848115	0.00504789	0.000548934	0.00196029	0.000610892	0.0203893	0.000935907	0.0125055	0.00461806	0.00203929	0.0052487	0.0733152	0.00278888	0.0112015	0.0187025	0.0144013	0.0116025
A[T>C]C	0.00304054	2.15e-05	0.00776311	0.000714941	0.0133973	0.00113062	0.000227147	0.00045588	0.000533045	0.0039294	0.0050098	0.0104991	0.00362028	0.000509993	0.00907955	0.00322795	0.000939336	0.0403053	0.000141994	0.00630277	0.00196042	0.012896	0.0127016	0.000251983	0.00209137	0.000593711	0.00455208	0.00999953	0.000899413	0.000178111	0.0021808	0.00949853	0.0261035	0.00184922	0.000440947	0.00229034	0.000457919	0.00739611	0.00070093	0.00375164	0.00122948	0.000820716	0.00168958	0.038408	0.00163934	0.00564073	0.00734098	0.00579053	0.00351076
A[T>C]G	0.000106019	1.32e-05	0.0123049	0.00499958	0.0381924	0.00424232	0.000187121	0.0014996	0.00107009	0.00918859	0.00697972	0.0142988	0.00214017	0.000530993	0.016943	0.00855587	0.000320456	0.0705092	0.000427981	0.0124054	0.000240051	0.0638802	0.000376047	2.23e-16	0.00208137	0.00230888	0.0186085	0.00387982	0.00775356	0.000470294	0.00176065	0.0198969	0.0785106	0.00568762	0.000404951	0.0027504	0.000276951	0.00811573	0.00108989	0.0734321	1.95e-05	0.000919682	0.00383905	0.0168035	0.00216913	0.00964125	0.0155021	0.00804074	0.00856186
A[T>C]T	0.00574102	0.000155004	0.0173069	0.00155987	0.0382923	0.000502275	0.000615399	0.00214943	0.00265022	0.0509922	0.0148994	0.0289976	0.00336026	0.000149998	0.012779	0.00568142	0.00119169	0.0638084	0.000958958	0.00597262	0.000929199	0.135958	0.00779098	0.000543963	0.00424279	0.00173915	0.000103047	0.0255988	0.000755347	0.000261163	0.0024409	0.0144978	0.037205	0.00258892	0.000594928	0.00115017	0.000544903	0.00846555	0.000609939	0.00921403	0.00233901	0.0020293	0.00511874	0.04801	0.0034886	0.0136018	0.0194026	0.0177016	0.00270059
A[T>G]A	0.000172031	0.000238007	0.00395158	0.00104991	0.00385923	2.57e-05	0.000473307	8.44e-05	0.011901	0.00369943	0.00163993	0.0450963	0.00192015	3.47e-05	0.00251924	0.00693224	0.00021831	0.00201026	6.14e-05	0.000212093	0.0004681	0.0111965	0.000851107	0.0014099	0.000721474	0.00232887	1.05e-05	0.000391982	0.00233107	8.29e-18	0.00321118	0.00527918	0.0029204	0.00113952	0.00986881	0.00040706	3.9e-05	0.00367806	0.000385961	0.000979428	0.00281881	0.00304895	0.00108973	0.0217045	0.00114954	0.0038805	0.00723096	0.00753069	0.00120026
A[T>G]C	0.000207037	7.46e-05	0.00260104	0.000158987	0.00259948	0.000204112	0.00024716	0.000931754	0.00105009	0.00265959	0.000667973	0.00692943	0.0012401	5.33e-05	0.000978868	0.00061364	4.68e-05	0.000664087	2.22e-16	0.0029713	0.000415089	0.00440863	0.000700088	0.00447969	0.000858564	0.00188908	2.13e-05	0.000436979	5.09e-05	5.43e-18	0.00140051	0	0.00253034	0.000958598	0.0172979	0.00081712	0.00010998	0.0024787	0.000428957	0.000302132	0.000461806	0.000965666	0.000622846	0.0106022	0.00106957	0.00297039	0.00705094	0.00164015	0.000405088
A[T>G]G	0.000268048	2.05e-06	0.00630252	0.00141988	0.00793841	0.000107059	0.000276179	0.00146961	0.000604051	0.0105984	0.00476981	0.00532956	0.000320025	0.000522993	0.00103877	0.000939707	0.000179255	0.000808106	8.25e-05	0.000709311	0.00018504	0.00461857	0.000719091	0.000989932	0.00199131	0.00176914	2.69e-05	0.000186991	0.00295136	5.68e-18	0.00206076	0.00713889	0.00229031	6.77e-05	0.00767907	0.000420062	0.000409927	0.00401789	0.00126987	0.000475208	0.000196917	0.00447845	0.000935769	0.0168035	0.00206917	0.007661	0.00806107	0.00270025	0.000637139
A[T>G]T	0.00011202	3.76e-06	0.00397159	0.000215982	0.00482903	0.000386212	0.000309201	0.000732807	2.22e-16	0.0142978	0.00073997	0.023898	0.00922072	2.22e-16	0.0130559	0.00485571	0.000285406	0.00128017	0.000319986	0.0111049	0.00363078	0.00795753	0.0125016	0.0690953	0.00184121	0.00161921	5.82e-05	6.95e-05	4.18e-05	7.43e-18	0.00471173	0	0.0059308	0.000255893	0.114986	0.000810119	0.000793859	0.000782588	6.45e-18	0.000758331	0.00114952	0.00262909	0.000983757	0.0247051	0.00285885	0.00642083	0.0180024	0.0076107	0.000911198
C[C>A]A	0.000312055	0.000208006	0.022509	0.0806933	0.00742851	0.001821	0.000455295	0.0011397	0.000109009	0.0144978	0.0400984	0.0047996	0.00318025	0.000520993	0.0174329	0.0100037	0.00061888	0.00542071	0.00139994	0.0163072	0.041809	0.0103968	0.000295037	0.000270981	0.0740486	0.00131936	0.0376172	2.22e-16	0.00183084	0.000151095	0.0254094	0.0147977	0.00141019	0.00506788	0.00202975	0.0542079	0.000767864	0.0106944	0.00123988	0.00270118	0.00194918	0.0298897	0.0557862	0.00322067	0.380847	0.0101013	0.0208028	0.00238022	0.0116025
C[C>A]C	0.00179032	9.53e-05	0.0253101	0.0796934	0.00613877	0.00409224	0.000240156	0.00154959	0.00309026	0.00321951	0.0387984	0.00191984	0.000202016	0.00317995	0.00967042	0.0148487	0.000987404	0.00428056	0.000967957	0.0197086	0.00505108	0.0090272	0.00116015	4.11e-05	0.0196129	0.000766627	0.0989453	0.00259988	0.00443204	0.000630395	0.0349128	0.00781879	0.0015102	0.00222907	0.000108987	0.0369054	0.000387931	0.0115939	0.00491951	0.00191084	3.67e-05	0.0329886	0.020195	0.000814169	0.0694721	0.00906118	0.014702	0.000919084	0.0328071
C[C>A]G	9.32e-05	2.23e-16	0.002511	0.024498	0.00345931	0.00165091	2.23e-16	0.000407893	0.00191016	8.51e-05	0.00340986	0.00136989	4.64e-05	8.38e-05	0.00240461	0.00101961	9.21e-06	0.00117015	4.33e-06	0.00138061	6.62e-05	0.00173946	2.22e-16	2.23e-16	0.0120079	0.000235885	0.0074334	0.00197991	0.000136063	0.000130081	0.0160059	0.0012798	0.000362049	0.000265889	2.22e-16	0.0148022	0.000406928	0.000328827	1.66e-05	0.000371162	0.000297875	0.00219924	0.00709825	0.000747155	0.0509796	0.00574075	0.00254034	0.000261024	0.00188041
C[C>A]T	2.23e-16	0.000421012	0.0154062	0.0689943	0.0064887	0.00960526	0.000372242	0.00148961	0.0135011	0.000116982	0.0329987	0.00305975	0.0173013	0.00832988	0.0448874	0.01855	0.000150214	0.00110014	2.22e-16	0.260114	0.0287061	0.00248923	0.000137017	0.000181988	0.0363239	3.44e-05	0.252115	0.0190991	0.000110051	0.000580363	0.0171063	0.012598	0.00714096	0.0030987	0.000202975	0.0519076	0.000296947	0.0278853	0.00266973	0.00253111	0.000619739	0.0824715	0.0604851	0.00177037	0.183926	0.00603078	0.014702	0.00265024	0.0211046
C[C>G]A	2.41e-05	2.23e-16	0.0193077	0.00782935	0.00695861	4.11e-05	2.23e-16	0.000457879	0.000206017	0.0013198	0.0049998	0.000892926	4.57e-05	2.99e-05	0.000110202	8.17e-05	0.000261372	0.00134018	0.00560975	8.55e-05	8.36e-05	0.0035489	0.00055307	0.000193987	0.000613403	0.00176914	7.69e-05	1.97e-05	0.00105048	0.000174109	0.00261096	0.00719888	0.000364049	0.00472802	1.44e-05	0.00329048	0.00126977	0.00204892	0.00114989	0.00150066	0.00011895	0.00385867	0.00123969	0.000442092	0.00168932	0.0288037	0.00756101	0.00208019	0.00426093
C[C>G]C	7.68e-05	0.00035101	0.0141056	0.00686943	0.00906819	3.72e-05	0.000131085	0.000959747	0.00226019	0.000285956	0.00545978	0.00153987	2.23e-16	2.22e-16	0.000207583	0.000124853	0.000177252	0.000891117	0.000647971	7.86e-05	1.7e-05	0.00453859	0.00023503	4.66e-05	0.00226149	0.00180912	4.38e-06	0.000272987	0.000785361	0.00025516	0.00522192	0.00459929	0.000322044	0.00125947	7.55e-05	0.00634093	0.000792859	0.00185902	0.000823918	0.000410179	0.00011795	0.00629782	0.00136966	0.000313065	0.0012595	0.0377049	0.00935124	0.00120011	0.00662144
C[C>G]G	0.000352062	4.87e-05	0.0015006	0.00339972	0.0024895	8.43e-05	7.76e-05	0.000790792	0.000262022	0.0013198	1.05e-05	0.000436964	2.01e-05	2.22e-16	0.000180223	2.9e-05	1.12e-05	0.000173023	0.000487979	1.91e-05	5.02e-05	0.00145955	0.000232029	2.23e-16	0.00358235	4.81e-05	0.000188086	1.01e-05	0.00023911	1.86e-18	0.000945348	0.000823872	4.17e-05	0.000360849	2.22e-16	0.00130019	0.000119979	0.000853551	0.000536946	0.000318139	0.00018992	0.000869699	0.000418897	0.000321067	0.000956616	0.0123016	0.00168022	0.000411038	0.000470102
C[C>G]T	2.23e-16	6.36e-05	0.0223089	0.00681943	0.00952809	1.44e-05	9.57e-05	0.000889766	0.00424036	2.22e-16	0.00548978	0.00302975	3.01e-05	2.22e-16	0.000238268	0.000230805	9.65e-06	0.0015602	0.00639972	0.000178078	8.45e-05	0.00961702	3.9e-05	0.000192987	0.00379249	0.00321843	1.01e-05	0.000172992	0.000320147	0.000227142	0.00471173	0.00019597	0.000625084	0.000267888	2.22e-16	0.00669098	0.00101982	0.0034182	0.000494951	0.000662289	7.36e-05	0.0161944	0.00208948	0.000581121	0.00126949	0.0402052	0.0139018	0.00503046	0.00684149
C[C>T]A	0.00200036	0.00432013	0.0161064	0.0126989	0.0193961	0.0136075	0.0500325	0.106972	0.00271023	0.0355945	0.00266989	0.0072394	3.68e-05	0.000150998	0.00376117	0.000907688	0.0040758	0.00659086	1.93e-05	0.0027312	0.0108023	0.00716778	0.000821104	0.000456969	0.0117077	0.118942	0.0106049	0.00134994	0.00121056	0.0622389	0.00538198	0.0142978	0.00169023	0.0173927	0.000291965	0.00761111	0.10998	0.0411783	0.0168983	0.00459201	0.004748	0.00509824	0.00674833	0.00361075	0.0042383	0.00911118	0.0196026	0.00691063	0.0187041
C[C>T]C	0.000270048	0.000170005	0.0202081	0.011499	0.0189962	0.0148081	0.0553359	0.181952	0.0059705	0.0025996	0.00401984	0.00875927	2.23e-16	8.44e-05	0.00664382	0.0022028	0.126179	0.000254033	0.00134994	0.00138061	0.0111024	0.00283912	0.00172022	5.89e-05	0.00676444	0.0919552	0.013006	0.00515976	0.00319147	0.189118	0.00885326	0.00593908	0.00283038	0.00713701	0.000209975	0.00164024	0.102982	0.163914	0.0283972	0.00153067	0.000513784	0.0831712	0.00667835	0.00210044	0.0047281	0.0038605	0.0173023	0.00185017	0.0481105
C[C>T]G	0.196035	0.00277008	0.0022409	0.00330972	0.0174965	0.122067	0.00671436	0.0220942	0.00894075	0.00263959	0.00148994	0.00650946	2.23e-16	0.00369995	0.00947159	0.000591946	0.00092131	4.09e-05	0.00198991	0.0116051	0.0248053	0.000690786	0.00190024	0.000542963	0.016811	0.0156924	0.0165076	0.00621971	0.000426196	0.0142089	0.00635234	0.0115982	0.00334045	0.00749686	0.00254969	0.0153022	0.016797	0.00819569	0.0111989	0.00588257	0.00944602	0.00266908	0.00532868	0.00327068	0.0034986	0.00757098	0.00236031	0.0101009	0.00192042
C[C>T]T	0.000196035	0.00145004	0.0230092	0.0159987	0.0230954	0.0138076	0.0566368	0.125967	0.0206017	0.000137979	0.0144994	0.0110991	0.000103008	0.000594992	0.00983726	0.00254108	0.0651927	0.00338044	0.00144994	0.0013606	0.0156033	0.019294	0.00174022	0.000135991	0.00665437	0.257874	0.0117054	0.000324985	0.00160074	0.156098	0.00429158	0.0135979	0.00165022	0.00714701	0.0033196	0.000673099	0.0461918	0.144924	0.0427957	0.00270118	3.53e-05	0.0469838	0.00574858	0.00606126	0.00409836	0.00699091	0.0216029	0.00773071	0.0329072
C[T>A]A	4.3e-05	0.000243007	0.00794318	0.0143988	0.00353929	6.66e-05	0.000177115	0.0011197	0.00347029	0.00160975	0.0189992	0.0047896	2.23e-16	7.09e-05	0.000673176	0.00121612	0.000184262	0.000546072	0.000208991	0.000155068	0.000348075	0.003209	0.000434055	9.36e-05	0.000542356	9.6e-05	0.000144066	6.19e-06	0.128059	0.000462289	0.00132049	0.0262959	0.000944128	0.330861	0.000139983	0.00195029	0.000213962	0.0205892	0.000324968	0.000746326	0.02369	0.0525818	0.00125969	0.00157033	0.00089664	0.00494064	0.00109015	0.00362033	0.0126027
C[T>A]C	0.00039307	0.000244007	0.0178071	0.012199	0.00518896	0.000551302	0.000261169	0.000957748	0.0134011	8.13e-05	0.0291988	0.00312974	2.23e-16	0.000105999	0.0027916	0.000614976	0.000212302	0.00560073	0.000341985	0.0029513	0.000244052	0.00569823	0.0405051	0.00223985	0.00306201	0.000402804	0.00648297	0.000687968	0.0551253	4.47e-18	0.00187069	0.0157976	0.0014502	0.00280882	0.00134984	0.00141021	0.000776862	0.0210889	0.000649935	0.000992434	0.000408828	0.0329886	0.00145964	0.00116024	0.00201919	0.00644084	0.00762101	0.00319029	0.00172037
C[T>A]G	0.000324057	0.000149004	0.0132053	0.0324973	0.005009	0.000115063	0.000112073	0.000882767	0.000961081	0.00119982	0.0275989	0.00530956	2.23e-16	2.22e-16	0.000900188	0.00100382	0.000305434	0.00141018	0.00022599	0.000317139	8.2e-05	0.00102968	0.0124016	0.000716951	0.00321211	0.000293857	0.000123056	0.000124994	0.168077	0.000132083	0.00503185	0.0628903	0.00114015	0.00439816	0.000805902	0.00198029	0.000586896	0.0186902	0.00140986	0.000479209	0.00116951	0.0581799	0.00213947	0.00160033	0.00177929	0.00680088	0.00346046	0.00312029	0.0149032
C[T>A]T	0.000260046	2.23e-16	0.0127051	0.011799	0.00429914	0.000179098	0.000371241	0.00011197	0.0487041	0.00114982	0.0417983	0.00443963	0.000376029	0.000233997	0.00335317	0.0021091	0.000162231	0.0015002	0.000522977	0.00138061	0.00105022	0.00652797	0.0723091	0.00778947	0.00226149	0.000217894	0.000102047	2.22e-16	0.0603277	0.000375235	0.00480177	0.0365943	0.000642087	0.00542773	0.00102987	0.00198029	0.000611891	0.0309837	0.000662934	0.00112049	0.000267887	0.0663771	0.00195952	0.00206043	0.00235905	0.00827107	0.00928123	0.00901083	0.00757165
C[T>C]A	2.23e-16	0.000302009	0.00883353	0.00517957	0.0132973	0.00166091	0.000451293	0.0015296	0.00757064	0.0101984	0.0023899	0.0136989	0.000122009	0.00131998	0.0119715	0.00259926	0.000328467	0.0454059	4.74e-05	0.00316139	0.000750161	0.0106967	0.0111014	0.000646956	0.000386254	0.00045178	0.0117054	0.0114995	0.0067431	6.86e-18	0.00227084	0.0090286	0.052007	0.00489795	0.00131984	0.00118017	0.00126977	0.00814571	0.000592941	0.0151066	0.00059375	0.00132954	0.00149963	0.0500104	0.00194922	0.00734095	0.0109015	0.0103009	0.00354077
C[T>C]C	0.00250044	2.85e-05	0.0145058	0.0023598	0.0103979	0.00103056	0.000259168	0.000839779	0.0035803	8.89e-05	0.00699972	0.0152987	4.12e-05	0.000123998	0.00978329	0.0022658	0.000714015	0.0497065	0.000121995	0.00534234	0.00215046	0.00316902	0.173022	0.00645956	0.00246162	8.14e-05	0.00483221	0.00281987	0.00134062	4.47e-18	0.00224083	0.0107983	0.0312042	0.0057176	0.00261968	0.00184027	0.00137976	0.00990479	0.000926907	0.0301132	4.04e-05	0.0020193	0.00187954	0.0218045	0.00231907	0.00791103	0.00987131	0.00525048	0.00313068
C[T>C]G	0.000360064	2.23e-16	0.010104	0.00549954	0.0207958	0.00532292	0.000104068	0.000729808	0.00217018	0.000934856	0.00125995	0.0153987	0.00105008	2.53e-05	0.0146278	0.00331749	0.000131187	0.0374049	2.22e-16	0.00447196	0.0013903	0.00960702	0.087311	0.00391973	0.00162107	0.000497758	0.0261119	0.0143993	0.00203093	0.000389244	0.00422155	0.0133979	0.0787106	0.00565763	0.0024897	0.00391057	0.00126977	0.00445765	0.00183982	0.0400175	0.000810659	0.00155946	0.00184954	0.00995207	0.00253898	0.00777101	0.0105014	0.00557051	0.00356077
C[T>C]T	4.26e-05	0.000186005	0.0158063	0.00255979	0.014897	0.0012707	0.00182118	0.00572849	0.0431036	0.0396939	0.00645974	0.0328973	2.44e-06	0.000814989	0.019249	0.00474693	8.46e-05	0.045906	0.000111995	0.0020609	0.00175037	0.0154952	0.426054	0.0182987	0.00256168	0.00039081	0.00690316	0.021699	0.000536246	4.71e-05	0.00363134	0.00895861	0.0555075	0.00389837	0.000366956	0.00178026	0.00409927	0.0137927	0.00108989	0.00307134	0.00158933	0.0031789	0.00215947	0.0504105	0.00426829	0.00859112	0.0136018	0.00787072	0.0032407
C[T>G]A	3.55e-05	0.000153004	0.00437175	0.000869928	0.00258948	4.95e-05	8.43e-05	0.000358905	0.00328028	0.00147977	0.00121995	0.0259978	0.000155012	0.000226997	0.0108141	0.00634235	2.22e-16	0.000893117	4.14e-05	4.85e-05	0.000206044	0.00395877	0.000310039	0.00204986	0.000111073	0.000713653	0.000963441	4.35e-06	0.00491226	6.85e-18	0.00143053	0	0.00142019	0	0.0145982	0.000781114	0.000197965	0.00196896	5.81e-05	0.000728318	0.00105955	0.00370872	0.000477882	0.00260054	0.000982606	0.00530069	0.00335045	0.00347032	0.000870189
C[T>G]C	0.000212038	0.000155004	0.00704282	0.000440963	0.00460908	0.00078443	0.000172112	0.000791791	0.00558047	4.98e-05	0.00194992	0.00740939	2.23e-16	0.00114998	0.002297	0.000494858	2.22e-16	0.00114015	2.82e-06	0.00121053	0.000157034	0.00107967	0.00104013	0.0313978	0.00199131	0.00208898	0.00160073	5.44e-05	0.000880405	0.000148093	0.000880324	0.00288955	0.00494067	0.00038084	0.0220973	5.69e-06	0.000214962	0.00142925	0.000449955	0.000949415	2.22e-16	0.000517821	0.00056586	0.00238049	0.00140943	0.00739096	0.00567075	0.00241022	0.000753164
C[T>G]G	0.000128023	0.000121003	0.0107043	0.00378969	0.00612877	0.000924507	2.23e-16	0.00128966	0.0011901	2.58e-05	0.00469981	0.0141988	5.35e-05	0.000478993	0.00686483	0.00307679	2.22e-16	0.000593078	2.22e-16	0.000435191	0.000272058	0.00223931	1.94e-06	0.0136991	0.00293193	0.00132935	0.00271124	2.01e-05	0.00803369	6.52e-05	0.00304112	0.0117982	0.00556075	0.000402831	0.0154981	0.000332049	7.85e-05	0.00149921	0.00108989	0.00107047	0.000435816	0.0063578	0.000886781	0.00377078	0.00158936	0.00983128	0.00559074	0.00304028	0.00568123
C[T>G]T	0.00017103	0.000203006	0.00703281	0.0011999	0.00729854	0.00130071	2.65e-05	3.68e-06	0.00340029	0.000155976	0.000573977	0.0564953	0.0013001	0.00522993	0.0300125	0.00592492	0.000133189	0.000344045	5.55e-05	0.000962422	0.00249053	0.00253921	0.00531067	0.549962	0.00414272	0.00219893	0.00511234	0.000184991	0.00119055	0.000247155	0.00471173	0.00854868	0.00780105	0.0014394	0.100988	0.000767112	0.000264953	0.000948501	0.000675932	0.000192084	6.55e-07	0.00270906	0.00106974	0.00411086	0.00687724	0.00494064	0.0131017	0.010501	0.00348076
G[C>A]A	0.00158028	8.62e-05	0.00713285	0.0315974	0.010198	0.000427234	4.06e-05	0.000745803	0.00105009	0.000167974	0.024199	0.00771936	0.00121009	0.00073099	0.00841771	0.00241907	0.000165235	0.00198026	0.000948958	0.00208091	0.00229049	0.00860733	0.00178023	0.000997932	0.109072	0.000813604	0.0108049	0.0021399	0.00223103	0.000337211	0.0622229	0.0134979	0.000496067	0.0107955	0.000155981	0.0971142	0.000942833	0.0130931	0.00450955	0.00441193	0.00280882	0.00986659	0.0676833	0.00204042	0.0119952	0.00688089	0.0142019	0.00309028	0.00771168
G[C>A]C	0.00033906	2.23e-16	0.0109044	0.0347971	0.00764847	0.000913501	0.00013809	0.000214943	0.000742062	2.22e-16	0.0261989	0.00667945	0.000441034	0.00254996	0.00743436	0.0250397	0.000405577	0.000417055	0.00045098	0.0224098	0.00249053	0.00424868	0.00128016	2.78e-06	0.0173114	0.000271868	0.00565259	0.00706967	0.0017308	0.000541339	0.128047	0.006469	0.00066609	0.0123948	0.00101988	0.0903132	0.000493912	0.0214887	0.00361964	0.000968423	0.000467803	0.0501827	0.0191953	0.000629131	0.00627748	0.0069509	0.0102014	0.000723066	0.0268058
G[C>A]G	0.000587104	1.39e-05	0.00143057	0.0152987	0.00233953	0.000357196	4.25e-05	7.29e-05	2.22e-16	1.82e-05	0.00273989	0.000170986	1.05e-05	8.52e-05	0.000892212	8.73e-05	1.39e-05	0.000447059	0.000163993	0.00111049	0.000404087	0.00135958	0.000106013	9.24e-05	0.00756497	0.0002049	0.00157072	0.00168992	0.000515237	0.000119075	0.0659243	0.000657898	0.000129017	0.00162932	3.95e-05	0.0230034	2.22e-16	0.000971489	0.000876912	0.00034215	0.000226904	0.000506825	0.00482881	0.000506105	0.00136945	0.00453059	0.00255034	0.00022002	0.00106023
G[C>A]T	2.23e-16	5.12e-05	0.010004	0.0211982	0.00681864	0.00123067	2.23e-16	0.000146961	0.000363031	7.4e-05	0.0268989	0.00855929	0.0111009	0.00279996	0.0120575	0.00988934	2.22e-16	2.75e-05	6.15e-05	0.126055	0.0182039	0.0057982	4.7e-05	0.000533963	0.062341	0.000272867	0.00249114	0.00889958	0.000551253	3.09e-05	0.05442	0.0104984	0.00081711	0.0074069	0.000157981	0.0846124	0.000861847	0.00350816	0.00326967	0.0031914	1.35e-05	0.0228921	0.068983	0.00129027	0.00908636	0.00589077	0.0108014	0.00195018	0.0181039
G[C>G]A	9.59e-06	6.54e-05	0.0127051	0.00528956	0.00467906	1.94e-05	1.96e-05	5.11e-05	0.000182015	0.00019597	0.0025799	0.00135989	1.5e-05	1.72e-05	0.000170107	0.000104301	4.68e-05	0.000564074	0.00149993	2.22e-16	0.000994213	0.00104967	0.000878111	5.99e-05	0.000635417	0.00130936	0.000669306	0.000387982	0.00140064	4.32e-18	0.002721	0.00416935	0.000395053	0.00141941	0.000182978	0.00227033	0.000514909	0.00182904	0.000875912	0.000771337	3.34e-05	0.00337883	0.000885781	0.00132028	0.00119952	0.0240031	0.00506067	0.00204019	0.00240052
G[C>G]C	0.000164029	0.000261008	0.00863345	0.00574952	0.00507898	0.000685376	3.32e-05	0.000451881	0.00047304	2.22e-16	0.0023899	0.00282977	8.31e-05	0.000135998	0.000388352	0.00032515	0.000114162	0.000289038	0.000478979	4.33e-05	0.00060813	0.00308904	0.000835105	5.55e-05	0.00134088	0.00128937	0.00286131	0.00141993	0.000930428	0.00012708	0.00579213	0.00238963	0.000579078	0.00134943	2.22e-16	0.00164024	0.000255955	0.00750605	0.00089991	0.000776339	0.000192919	0.0213926	0.00107973	0.000938195	0.00107957	0.0213028	0.00537071	0.00269025	0.00142031
G[C>G]G	0.000166029	2.23e-16	0.00242097	0.00329973	0.0015097	2.22e-16	4.51e-05	0.000336911	0.000180015	0.000544916	0.00048798	0.000520957	2.23e-16	2.22e-16	3.28e-05	1.91e-05	3.24e-06	9.54e-05	0.000240989	2.22e-16	1.01e-05	8.13e-05	2.37e-05	2.23e-16	0.00063942	0.00059671	0.000692317	0.000116995	0.000211097	1.83e-18	0.00314116	0.000417935	7.38e-05	0	2.22e-16	6.88e-06	0.000116979	0.00045676	6.86e-05	4.66e-05	2.22e-16	0.000590796	0.000171958	0.00057712	0.00101959	0.00986128	0.00119016	0.000156014	0.000223048
G[C>G]T	2.23e-16	0.000134004	0.0147059	0.00303975	0.00671866	0.000321176	4.2e-05	0.000276927	0.00128011	0.000881865	0.0048598	0.00856929	3.54e-05	0.000112998	0.00015468	0.000370065	0.000186265	0.000504066	0.00269988	8.03e-05	0.000451097	0.003229	0.000787099	2.23e-16	0.00123081	0.000319844	0.00302138	0.00020699	0.000455209	4.04e-18	0.00338124	0.00198969	0.000305041	0.00455809	2.22e-16	0.00321047	0.000398929	0.00335823	0.000227977	0.000931407	2.69e-05	0.00873698	0.00104974	0.00127026	0.000916632	0.0324042	0.00698093	0.00356033	0.0027706
G[C>T]A	0.00444079	2.23e-16	0.0164066	0.00408966	0.0193961	0.0936513	8.5e-05	0.000854775	0.000157013	0.000364944	0.000275989	0.00697942	4.22e-05	0.000362995	0.00361387	0.00115448	0.0197281	0.00448059	0.00717968	0.0171075	0.0737158	0.00649798	0.00164021	6.11e-05	0.00968636	0.0609703	0.0422193	0.00931956	0.00238109	0.0537336	0.029911	0.00999845	0.00275037	0.0141941	0.00324961	0.0104015	0.0496912	0.00679643	0.0225977	0.00535234	0.000232902	0.00728748	0.00371908	0.00255053	0.00236905	0.00803104	0.0143019	0.00601055	0.0336073
G[C>T]C	9.28e-05	1.29e-07	0.0134054	0.00445963	0.0215957	0.111061	0.0117076	0.0262931	9.51e-06	0.000180972	0.00024499	0.00652946	0.012501	0.0150998	0.00902991	0.00556685	0.115164	0.00182024	0.000920959	0.00816358	0.129028	0.00528836	2.22e-16	0.000156989	0.00817537	0.0396807	0.0532244	0.0195991	0.00187086	0.154096	0.0437161	0.00694892	0.00545074	0.0200916	0.000187977	0.00796117	0.0609892	0.011394	0.0378962	0.00514225	2.22e-16	0.0177938	0.00339916	0.00231048	0.00295881	0.00450058	0.0116015	0.00864079	0.152033
G[C>T]G	0.218039	2.23e-16	0.000528211	0.00048196	0.0122975	0.178098	5.52e-06	0.000175954	3.43e-05	0.000156976	0.00190992	0.00475961	0.0149012	0.0125998	0.0092242	0.00204662	0.00178254	7.46e-05	0.000177992	1.92e-05	0.277059	0.00116964	0.0016102	0.000854941	0.0148097	0.00320844	0.0205094	4.34e-05	2.22e-16	0.0123077	0.0254094	0.0104984	0.0066809	0.00936608	0.000214974	0.0183027	0.00523907	0.00196896	0.010399	0.00584255	0.016693	0.00252913	0.00569859	0.0043209	0.0044782	0.00548071	3.93e-18	0.0171016	0.00455099
G[C>T]T	3.84e-05	5.04e-05	0.0113045	0.00380968	0.0185963	0.0744408	0.0161105	0.00538858	0.000758064	0.0420935	0.00460981	0.0106991	0.013501	0.0318996	0.0103831	0.00224814	0.0696991	0.00267035	0.00126994	0.0105046	0.0772165	0.00671791	6.6e-05	2.23e-16	0.0066944	0.108947	0.0331152	0.00804962	0.00176081	0.107067	0.0203075	0.00981848	0.00498067	0.00758682	0.000101988	0.00512075	0.0176969	0.005697	0.0531947	0.00393172	0.000516782	0.00602792	0.0036291	0.00232048	0.00319872	0.00861112	0.0127017	0.00841077	0.0865188
G[T>A]A	8.12e-05	2.23e-16	0.00706283	0.00921923	0.00366927	5.1e-05	0.00040126	0.000525861	0.00173014	2.37e-05	0.0127995	0.00264978	3.31e-06	2.22e-16	0.00190231	0.00154637	1.54e-06	0.000826108	6.7e-06	5.77e-05	0.000511109	0.000939708	6.46e-05	9.73e-05	0.00160105	0.000188908	5.56e-05	0.00116994	0.0537247	6.26e-18	0.00157058	0.0361944	0.000783106	0.109954	0.000115986	0.0034305	0.000328942	0.001899	0.00878912	0.000810354	0.018992	0.000716752	0.000879783	0.00115024	0.000892642	0.00496064	0.00265035	0.00233021	0.0120026
G[T>A]C	0.000129023	0.000131004	0.00748299	0.0035997	0.00290942	0.000489268	0.000224145	0.000255933	0.00227019	0.000111983	0.0134995	0.00211982	2.23e-16	0.000122998	0.00688939	0.00335296	0.000375534	0.00181024	0.000129994	0.0027312	0.000589126	0.000607811	0.00340043	0.000346976	0.00195128	7.78e-05	0.00256117	0.00325985	0.0102047	0.000140088	0.00235087	0.00584909	0.00115015	2.35e-05	0.000117986	0.000789116	0.000181968	0.00290847	0.00821918	0.000362158	0.00241898	0.00555808	0.000630844	0.000774161	0.00111955	0.00352046	0.00343046	0.00229021	0.0018404
G[T>A]G	0.000246044	6.38e-05	0.0116046	0.0130989	0.00410918	0.000195107	0.000290188	0.000655827	2.22e-16	0.00134979	0.0155994	0.000787935	7.3e-05	2.22e-16	0.00193028	0.000539586	0.000119169	0.00251033	4.7e-05	0.000120053	0.00018704	0.00554828	0.000695088	0.000240983	0.0018312	0.000485764	0.00213097	0.000741965	0.0375172	4.68e-18	0.00249092	0.0381941	0.000608082	0.00156934	7.17e-05	0.00366054	9.86e-05	0.00576697	0.0130987	0.000827362	0.00652725	0.00111961	0.00116971	0.00108022	0.00120951	0.00667087	0.00441059	0.00143013	0.00777169
G[T>A]T	0.000258046	6.28e-05	0.0123049	0.00551954	0.00321936	0.000248136	0.000306199	5.59e-05	0.0203017	0.00875866	0.0280989	0.00255979	0.000426033	0.000107998	0.012815	0.00687478	0.000164234	0.00091512	0.000357984	0.000857376	0.00084018	0.0009657	0.00480061	0.00157989	0.00346227	0.000282862	0.00430197	0.000936956	0.00932428	5.78e-18	0.00131048	0.0201969	0.000834113	0	0.000323961	0.00107016	0.000190966	0.000788585	0.00615938	0.00176077	0.00747685	0.00285901	0.00111972	0.00168035	0.00183926	0.00409053	0.00577077	0.00452041	0.00325071
G[T>C]A	0.00105019	2.23e-16	0.00998399	0.00289976	0.0140972	0.00257141	0.000101066	0.00026593	2.22e-16	0.000799877	0.0025999	0.00951921	0.00220017	0.0146998	0.0127394	0.00243165	0.000810152	0.0711093	0.000286987	0.0110048	0.0129028	0.00205936	0.000123016	5.95e-05	0.000708465	0.000953536	0.00276126	0.22299	0.000721332	0.000218137	0.00370136	0.0174973	0.0835113	0.004778	0.000490941	0.00108016	0.000934834	0.00452762	0.00913909	0.0122053	0.000108954	0.000564805	0.00233942	0.0307064	0.00169932	0.00747097	0.0060108	0.00606055	0.00582127
G[T>C]C	0.00190034	2.74e-05	0.00564226	0.0011799	0.00793841	0.00111061	7.41e-05	2.22e-16	0.000423036	0.00231964	0.00261989	0.00977919	0.00628049	0.00532993	0.00606969	0.00273774	0.000861225	0.030404	0.000181992	0.00654287	0.0116025	0.00118963	0.0149019	0.0014999	0.00226149	0.00037082	0.00226104	0.0662969	0.00124057	0.000418262	0.00365134	0.00404937	0.0248034	0.00195918	0.000586929	0.00359053	0.000554902	0.00656655	0.00766923	0.00794347	0.000645728	0.0020293	0.00139965	0.0182038	0.00215913	0.0068909	0.00458061	0.00374034	0.00331072
G[T>C]G	0.00117021	0.000107003	0.0109044	0.0023698	0.014997	0.00245134	7.25e-05	0.000528861	0.000232019	0.00256961	0.00280989	0.00630948	2.23e-16	0.00137998	0.0127299	0.00353348	0.000561799	0.0415054	0.000194991	0.0110048	0.00595127	0.00427867	0.00357045	0.00100993	0.00398262	0.000952536	0.00406186	0.116995	0.000581267	4.68e-18	0.00267098	0.0133979	0.0712096	0.00122948	0.000730912	0.00299044	0.000500911	0.0051273	0.00961904	0.20709	0.000439815	0.000190934	0.00183955	0.00983204	0.00186925	0.00574075	0.00565075	0.00351032	0.0032107
G[T>C]T	7.13e-05	1.25e-05	0.0102041	0.000754937	0.0136973	0.000906497	0.000811527	0.00684819	0.00707059	0.317951	0.00628975	0.00985918	0.00529041	0.0114998	0.0105699	0.00216681	0.000237338	0.0463061	2.22e-16	0.0112049	0.00586126	0.00239926	0.00524066	0.0014699	0.00315207	0.00235885	0.000928425	0.132994	0.000834383	0.0007995	0.00399147	0.0141978	0.0552075	0.00374843	0.000850897	0.00155023	0.000444921	0.00468753	0.0128987	0.00971424	2.22e-16	0.000420855	0.00264935	0.0400083	0.00304878	0.00751098	0.00731097	0.00389036	0.00239052
G[T>G]A	2.23e-16	0.000209006	0.00442177	0.00059795	0.0025195	4.35e-05	9.07e-05	0.000322915	0.00248021	7.48e-05	0.00130995	0.00829931	0.000204016	0.000480993	0.000355061	0.000393075	9.58e-05	0.000412054	8.77e-05	7.79e-05	0.000203043	0.00090172	0.000495063	0.000280981	0.000870572	0.000635691	2.22e-16	0.000285987	0.00159073	6.26e-18	0.00107039	0.00554914	0.00137018	0	0.00115986	4.49e-05	0.000187967	0.00030384	0.00114989	0.000581254	0.000364846	0.00175939	0.000184954	0.0118025	0.000503798	0.00333043	0.00249033	0.00180017	0.00114025
G[T>G]C	2.23e-16	0.000133004	0.00234094	0.000252979	0.00170966	0.000213117	0.000121079	0.000320915	0.00166014	2.23e-05	0.000655973	0.00584951	0.000833065	0.000941987	0.000620308	0.00157296	2.22e-16	0.000213028	2.22e-16	0.00210092	0.000580124	0.000900721	0.000204026	0.00624957	3.7e-05	0.000702658	6.65e-05	0.000532975	0.000236109	8.7e-05	0.00153056	0	0.00121016	5.08e-05	0.00192977	9.17e-05	0.000352937	0.000871542	0.000739926	0.000637278	2.22e-16	0.00506825	0.000312923	0.00686143	0.000938624	0.00580075	0.0022403	0.000950087	7.05e-05
G[T>G]G	0.000348062	3.71e-05	0.0109044	0.0024298	0.00529894	0.00027415	0.000325211	0.00240937	0.00603051	0.00379942	0.00396984	0.00396967	2.23e-16	0.00172998	0.000614245	0.000200061	0.000130185	0.000496065	0.000425981	0.000781343	0.000347074	0.000674791	0.000835105	0.0014799	0.00583383	0.000509752	8.7e-05	0.00021299	0.000450207	0.000157098	0.00313115	0.00868865	0.00235032	0.00473801	0.00312962	0.000770113	0.00137976	0.00254866	0.0030097	0.00542237	5.65e-05	0.0040386	0.00152962	0.00983204	0.00215913	0.007721	0.00445059	0.00120011	0.000410089
G[T>G]T	1.46e-05	2.23e-16	0.00583233	0.000251979	0.00234953	0.000787431	0.000835542	0.00182952	0.00675057	0.00683895	0.00128995	0.0193984	0.00221017	0.00515993	0.00747367	0.000947835	0.000154219	0.000165022	2.89e-06	0.00225099	0.0013903	0.00238926	0.00724091	0.113992	0.00214141	0.000340834	0.00356163	0.00258988	1.96e-05	5.78e-18	0.00268099	0.00276957	0.00605082	0.00229904	0.0205975	0.00115017	0.000159972	0.00280852	0.000784922	0.000451197	0.000416824	0.00334884	0.000488879	0.0171036	0.00333866	0.00594077	0.00548073	0.00347032	0.0009202
T[C>A]A	6.58e-05	0.000639018	0.00841337	0.0397967	0.00785843	0.000356195	0.000390253	0.00289924	0.00252021	0.0113983	0.0297988	0.0169986	0.0940073	0.000445994	0.0601858	0.258972	0.000180256	0.00348046	0.0789965	0.000347152	0.0172037	0.0107966	0.000190024	1.24e-05	0.0738485	0.00137933	0.00171078	0.00145993	0.00078436	0.00213133	0.029811	0.00693892	0.000938127	0.00707703	0.0142983	0.0452066	0.000695877	0.00185902	0.00972903	0.0119052	0.0042682	0.00526818	0.140965	0.00200042	0.0176929	0.00598078	0.0260035	0.0033103	0.00510111
T[C>A]C	0.00253045	0.000170005	0.0168067	0.0468961	0.00916817	0.000498273	0.000636413	0.00351907	0.0142012	0.00775881	0.025099	0.0024598	0.00997077	0.00379995	0.00854316	0.0144068	0.000939336	0.00288038	0.0293987	0.0243107	0.00581124	0.00586818	2.59e-05	2.23e-16	0.0436287	0.00112945	0.00337154	0.000235989	0.0017408	0.000664416	0.0519191	0.0101984	0.000630085	0.00626738	0.000451945	0.041106	0.000242957	0.00937507	0.00928907	0.00511223	0.00121949	0.023092	0.0771809	0.00159033	0.0114954	0.00786102	0.0210028	0.00172016	0.0540117
T[C>A]G	2.23e-16	8.53e-05	0.00141056	0.0108991	0.00229954	0.00020011	3.44e-05	0.000299921	2.22e-16	2.22e-16	0.00189992	0.000444963	0.00116009	0.000572992	0.00265737	0.00769778	2.22e-16	0.000505066	0.0120995	7.08e-06	7.69e-05	0.00148954	2.22e-16	9.51e-05	0.0127083	0.000284861	2.22e-16	6.83e-05	2.22e-16	9.13e-05	0.0097936	0	0.000123017	0.00144939	0.000128984	0.0174025	8.26e-05	0.000954498	0.00237976	0.0013706	2.22e-16	9.47e-05	0.0146964	0.00112023	0.00237905	0.00301039	0.00317042	0.000207019	0.000904197
T[C>A]T	5.88e-06	0.000440013	0.00997399	0.0412966	0.0126975	0.00074741	0.000613398	0.00140963	0.00373031	0.000190971	0.0318987	0.0272977	0.670052	0.0815989	0.188804	0.341876	4.74e-05	0.00235031	0.0354984	0.151066	0.00805172	0.00924713	0.000288036	0.00256982	0.12208	0.00137933	0.000904414	2.22e-16	0.000396182	0.00024015	0.0228084	0.0245962	0.00140019	0.00980589	0.000556933	0.041106	0.000664882	0.00448764	0.00963904	0.0128056	3.2e-05	0.0152947	0.207949	0.00244051	0.0277889	0.00655085	0.0241032	0.00590054	0.0273059
T[C>G]A	2.23e-16	2.23e-16	0.0133053	0.0035797	0.00780844	4.97e-05	2.23e-16	0.000253933	0.00194016	0.00373943	0.00146994	0.00268978	5.55e-05	2.22e-16	0.00025875	0.000120906	1.56e-05	0.000969127	0.316986	1.97e-05	0.000214046	0.00250922	0.00375047	0.000159989	0.00214141	0.00174915	0.000129059	0.000653969	0.00356164	0.000211132	0.00375138	0.00979848	0.00131018	0.0028688	0.000114986	0.000107016	0.000126977	0.000395792	4.71e-18	0.0130057	6.18e-07	0.00662771	0.00397902	0.00179037	0.00265893	0.0347045	0.0125017	0.0199018	0.000559122
T[C>G]C	0.000203036	9.87e-05	0.0203081	0.00594951	0.00759848	0.000113062	5.09e-05	0.00161957	0.00461039	0.00058791	0.00133995	0.00199983	2.23e-16	2.22e-16	0.000395677	6.54e-05	0.000224319	0.0015502	0.0634972	0.000150066	6.12e-05	0.00522838	0.000723091	6.18e-05	0.00464305	0.00311848	2.82e-05	0.00063097	0.0015207	0.000266167	0.00558205	0.00326949	0.000745101	0.0031087	0.000135984	0.006831	0.000985825	0.00291846	0.00109989	0.0025111	0.000139941	0.00562805	0.0024094	0.00111023	0.00217913	0.0367048	0.0141019	0.0142013	0.00187041
T[C>G]G	6.94e-05	4.12e-05	0.000520208	0.00182985	0.00170966	1.95e-06	6.35e-06	0.000363904	8.75e-06	0.000872866	7.82e-05	0.000403966	2.23e-16	2.22e-16	1.04e-05	1.96e-05	2.22e-16	0.000214028	0.0137994	1.83e-05	5.84e-05	0.000438864	0.000380048	1.55e-05	0.000899591	0.000440785	0.000124057	6.27e-05	0.000381175	2.56e-18	0.0013505	0.00205968	9.41e-05	1.28e-05	2.46e-05	0.000897131	0.000105981	0.000415781	0.0009969	8.04e-05	2.22e-16	0.000154946	0.000301925	0.000860179	0.00109956	0.00962125	0.00174023	0.00193018	0.000207045
T[C>G]T	0.00156028	0.00118003	0.0235094	0.00337972	0.0124975	0.00012807	0.000281182	0.000713812	0.012301	8.53e-05	0.00024899	0.00562953	5.45e-05	4.34e-05	0.000347148	0.000168726	0.000185263	0.0030504	0.368984	0.000321141	0.000174037	0.0284912	0.000283036	0.0014999	0.00318209	0.00160922	0.00112051	0.000686968	0.000388178	0.000466292	0.0040715	0.0163975	0.0022103	0.00212911	0.000142983	0.000336049	0.000108981	0.00423777	0.000691931	0.0201088	0.0021491	0.0211927	0.00758813	0.00255053	0.00394842	0.0507066	0.0237032	0.0446041	0.000381083
T[C>T]A	0.0011102	0.536015	0.0057623	0.00373969	0.0202959	0.0120066	0.238155	0.00660826	0.0173015	0.000206968	0.0050398	0.00426965	0.000366028	0.00272996	0.00240343	0.00133202	0.00979393	0.00552072	0.00692969	0.00354155	0.0265057	0.00635803	0.000532067	0.000107993	0.0114075	0.0438786	0.0080737	0.00359983	0.00159073	0.0153096	0.00240088	0.0110983	0.00329044	0.0187921	0.00483941	0.00639094	0.0979826	0.00747607	0.0247975	0.0147064	0.00185922	0.00295898	0.0106974	0.00402084	0.00644741	0.0038805	0.030004	0.0117011	0.00482105
T[C>T]C	3.73e-05	0.0973028	0.0133053	0.00698942	0.0229954	0.0105058	0.331215	0.210944	0.0137012	0.00564913	0.00025199	0.00732939	0.00276021	0.0484993	0.00901811	0.00358401	0.158225	0.00264035	0.0044798	0.00013706	0.00956205	0.00367886	9.06e-05	0.000603959	0.0114075	0.0249878	0.00919421	8.07e-05	0.00132061	0.0436273	0.0122045	0.006449	0.00253034	0.00798665	0.0041295	3.61e-18	0.133976	0.0245871	0.0386961	0.00317139	0.000288878	0.0125956	0.00685831	0.00250052	0.0072271	0.00528069	0.0231031	0.00647059	0.0327071
T[C>T]G	0.11002	0.0442013	0.000989396	0.000280977	0.0158968	0.0520285	0.0741481	0.0573849	4.64e-05	0.00174973	4.17e-05	0.00325973	0.00279022	0.436994	0.00859141	0.00531416	2.94e-07	8.85e-05	0.00118995	0.00532234	0.0212045	0.00301906	0.000177022	6.24e-05	0.0118078	0.0043179	0.00264121	0.000316985	3.77e-05	0.0028718	0.00269099	0.0140978	0.00263036	0.00460807	0.00173979	0.0144021	0.0146974	0.00840558	0.00984902	0.00385168	0.000299874	0.000764736	0.00388904	0.00343071	0.00346861	0.00486063	0.00212028	0.00492045	0.000364079
T[C>T]T	2.23e-16	0.300009	0.00817327	0.0072194	0.0209958	0.00699383	0.107069	0.101973	0.0023202	0.0499923	0.00526979	0.00545955	0.0228018	0.127998	0.0128013	0.00811322	0.119169	0.0061208	0.00141994	0.000359158	0.00174037	0.0220931	0.000348044	0.000894939	0.00375246	0.0628694	5e-05	7.31e-05	2.22e-16	0.0263165	0.00471173	0.0123981	0.00213029	0.011895	0.00198976	0.00428063	0.0524907	0.0194897	0.0669933	0.00904395	0.00080766	0.00803722	0.00832794	0.00584122	0.00657736	0.00423055	0.022403	0.0115011	0.0151033
T[T>A]A	0.00672119	0.000422012	0.00651261	0.00887926	0.00630874	0.000454249	0.000356231	0.00323915	0.0154013	0.0166974	0.0114995	0.0259978	0.00204016	0.00305996	0.00996265	0.00892579	0.000186265	0.00375049	0.000295987	0.000200088	0.00109023	0.0122962	0.000119015	0.00118992	0.0108071	0.00049376	0.0120055	0.000256988	0.071833	7.77e-18	0.00412152	0.0217966	0.00113015	0.0527779	0.000187977	0.000764112	0.00028195	0.00669648	0.000511949	0.00410179	0.271886	0.00429851	0.00245939	0.00245051	0.00243902	0.00669087	0.00713095	0.0806074	0.00850185
T[T>A]C	2.23e-16	0.000192006	0.0105042	0.00430964	0.00413917	0.000114063	0.000389253	0.00223941	0.0342029	0.00122981	0.0194992	0.00184985	0.000360028	0.000664991	0.00247466	0.000761367	0.000202288	0.00645085	0.00023199	0.00173076	0.000157034	0.00466855	0.00570072	0.000241983	0.00273179	0.000474769	0.000318146	0.000794963	0.0236109	5.27e-18	0.0032712	0.00340947	0.00126017	4.71e-05	0.00124985	0.00193028	0.000240957	0.00374803	0.00244976	0.000217095	2.22e-16	0.00529817	0.00101975	0.00113024	0.000927628	0.00369048	0.0103014	0.0143013	0.00226049
T[T>A]G	2.8e-05	5.01e-05	0.00671269	0.00953921	0.00478904	2.95e-05	2.23e-16	0.00169955	0.012201	0.00559914	0.0128995	0.0166986	0.000693054	7.06e-05	0.000565805	0.00378194	0.000201286	0.00277036	0.000187992	0.000357157	0.000149032	0.00517839	0.00183023	2.23e-16	0.00179118	0.000372819	0.000176081	9.85e-05	0.0732337	0.000185116	0.00199073	0.0101984	0.000278038	0	0.000320961	0.000924135	0.000189966	0.00326828	0.00175982	0.000660289	0.00776673	0.00137952	0.000871785	0.00128027	0.000803678	0.00546071	0.00502067	0.00929085	0.00533116
T[T>A]T	0.0022504	0.000205006	0.0130052	0.00561953	0.00874825	0.000426234	0.000798518	2.22e-16	0.279023	0.0272958	0.0378985	0.0169986	0.00529041	0.00151998	0.00483127	0.00696981	0.00067496	0.00525069	6.2e-05	0.0018208	0.000475102	0.00715778	0.00198025	0.00130991	0.00710467	0.000672673	0.00671307	7.64e-05	0.0301138	7.32e-18	0.00219081	0.0144978	0.00131018	0.00192919	0.00571931	0.00120018	0.000700876	0.00887533	0.000710929	0.00272119	0.0459806	0.00540813	0.00269933	0.00195041	0.002499	0.0107014	0.0210028	0.0535049	0.00352076
T[T>C]A	0.000255045	2.23e-16	0.0152061	0.0024098	0.0179964	0.00148081	0.0021514	0.00599842	0.0302025	0.0811875	0.00207992	0.0139988	0.000730057	0.00885988	0.0169988	0.00564833	0.000113161	0.0861113	2.21e-05	0.00627275	0.00342073	0.012996	0.00209026	0.00105993	0.00180118	0.0012394	0.0138063	0.084196	0.00463213	7.77e-18	0.00146054	0.0144978	0.0423057	0.00171928	0.00130984	0.00259038	0.000543904	0.00458759	0.00089691	0.0110048	0.00139941	0.000367873	0.00296927	0.0477099	0.00210915	0.00594077	0.0102014	0.0636058	0.00682148
T[T>C]C	0.0033906	4.35e-05	0.0089936	0.000502958	0.00970806	0.0010906	0.000596387	0.00172954	0.0209018	0.0142978	0.00263989	0.0135989	0.0051704	8.1e-05	0.0167597	0.00647906	0.000467665	0.0463061	2.49e-05	0.00288126	0.00592127	0.00366886	0.0153019	0.00109993	0.00618406	0.000552731	0.0166076	0.0547974	2.22e-16	0.000190119	0.0030011	0.00740885	0.0314042	0.00348854	0.00204975	0.00150022	0.000285949	0.0102946	0.00121988	0.0125055	0.00623737	0.000821716	0.00227944	0.0451094	0.00218912	0.00644084	0.007551	0.0268025	0.00303066
T[T>C]G	0.000416074	0.000117003	0.00693277	0.00173986	0.0126975	0.00213117	0.000319207	0.003809	0.0129011	0.0227965	2.22e-16	0.00930923	0.000363028	0.000667991	0.0151153	0.00496823	0.000155221	0.0400052	9.98e-05	0.00431189	0.00132028	0.00722776	0.0023503	0.00120992	0.00326214	0.00107948	0.0120055	0.0275987	0.00122056	0.000302189	0.00203075	0.00488924	0.0303041	0.00114952	0.00140983	0.000379056	0.000202964	0.00400789	0.00168983	0.32014	0.00109954	0.000437849	0.00137966	0.0100021	0.00191923	0.00498065	0.0060108	0.0205019	0.00341074
T[T>C]T	0.00433077	3.58e-05	0.0139056	0.000635947	0.0184963	0.00174095	0.000812527	0.00296922	0.0881074	0.0430934	0.00456981	0.0383968	0.00325025	2.51e-05	0.0199208	0.0075549	0.000106151	0.0597078	0.000530977	0.00292128	0.00135029	0.0083874	0.0210027	0.000999931	0.00337222	0.00146929	0.0193088	0.0406981	2.22e-16	7.32e-18	0.00367135	0.0169974	0.0574078	0.00152936	0.00205975	0.00082212	0.000444921	0.0120936	0.000683932	0.00912399	0.00707702	0.00105963	0.00279931	0.0614128	0.00305877	0.00948123	0.0102014	0.0461042	0.00236051
T[T>G]A	2.23e-16	1.67e-05	0.0072529	0.000376969	0.00521896	0.000105058	0.000128083	0.000954748	0.0193016	0.000210968	2.22e-16	0.0656945	0.00269021	0.0112998	0.00873077	0.0198976	8.52e-05	0.00163021	0.000183992	9.92e-05	0.000231049	0.00977697	2.22e-16	1.22e-05	0.000696458	0.00165919	2.22e-16	0.000464978	0.00506233	0.000186116	0.000123045	0.00207968	0.00143019	0.0011895	0.0422949	0.000467068	0.000117979	0.00224882	2.26e-05	0.000468205	2.22e-16	0.00428852	0.000787805	0.0183038	0.00116953	0.00839109	0.00846112	0.0419038	0.00115025
T[T>G]C	5.51e-05	7.04e-05	0.00628251	0.000173986	0.00655869	0.000287157	0.000116075	0.00154959	0.0174015	0.000114982	0.00113995	0.00861929	2.23e-16	0.00554992	0.000952155	0.000738318	6.74e-05	0.00113015	2.22e-16	0.00120053	0.000294063	0.00550829	0.000116015	0.0087494	0.00210138	0.00201902	2.22e-16	0.000378982	0.000752346	5.27e-18	0.00264097	0.00057891	0.00172023	0.000279883	0.0356957	9.93e-05	9.64e-05	0.00237875	0.000223978	0.000164072	2.22e-16	0.00193933	0.000743816	0.0195041	0.000902638	0.00508066	0.0114015	0.0155014	0.00027406
T[T>G]G	0.000583103	9.54e-05	0.00805322	0.00231981	0.00693861	0.000324178	2.23e-16	0.00134964	0.00764064	0.000124981	0.00308988	0.0108991	2.16e-05	0.00275996	0.00110836	0.00314796	0.000101144	0.000875115	3.67e-05	0.00011405	0.000148032	0.00523837	0.000920116	0.00477967	0.00145095	0.00206899	0.00279128	0.000130994	0.00557256	0.000182114	0.00304112	0.00942854	0.00284038	0.00234902	0.0139983	0.000180026	0.000812856	0.00534719	0.000817918	0.000959419	0.00151936	0.00481833	0.000901777	0.0302063	0.00189924	0.00728095	0.00866115	0.0194018	0.00293064
T[T>G]T	2.23e-16	2.23e-16	0.0105042	0.000567953	0.0134973	0.00101055	8.3e-05	0.00176953	0.0217018	0.000165975	0.00099596	0.0638947	0.0189015	0.0908987	0.0251147	0.0145282	5.56e-05	0.00221029	1.89e-05	0.000605266	0.00599128	0.0157951	0.00458058	0.121992	0.00516339	0.00422794	0.00151069	2.22e-16	0.000595274	7.32e-18	0.00396146	0.00786878	0.00945128	0.000139941	0.478942	0.000928136	0.00888842	0.00729616	0.000634937	0.00225098	0.000231902	0.00361875	0.00180955	0.0291061	0.00528788	0.0109014	0.0250033	0.0879081	0.00174038
[truncated: 29 more columns]

## Sheet: De_novo_mapped_to_COSMIC
De novo extracted	Global NMF Signatures	L1 Error %	L2 Error %	KL Divergence	Cosine Similarity	Correlation
Signature 288-A	Signature SBS2 (94.06%) & Signature SBS5 (5.94%)	14.19	6.83	0.054	1	1
Signature 288-B	Signature SBS1 (0.70%) & Signature SBS2 (19.66%) & Signature SBS13/13a (79.64%)	15.43	9.39	0.065	1	1
Signature 288-C	Signature SBS1 (19.50%) & Signature SBS5 (80.50%)	28.55	21.65	0.076	0.98	0.97
Signature 288-D	Signature SBS3 (60.72%) & Signature SBS5 (12.62%) & Signature SBS9 (26.66%)	37.84	38.97	0.103	0.92	0.72
Signature 288-E (SBS13b)	Signature SBS1 (1.84%) & Signature SBS2 (10.22%) & Signature SBS5 (5.00%) & Signature SBS10d (31.66%) & Signature SBS13/13a (51.28%)	43.4	34.05	0.165	0.94	0.93
Signature 288-F	Signature SBS1 (1.34%) & Signature SBS2 (33.84%) & Signature SBS5 (34.74%) & Signature SBS10b (12.14%) & Signature SBS38 (17.94%)	32.93	23.12	0.157	0.97	0.97
Signature 288-G	Signature SBS5 (37.36%) & Signature SBS18 (23.52%) & Signature SBS30 (39.12%)	41.9	37.98	0.15	0.93	0.89
Signature 288-H	Signature SBS5 (19.00%) & Signature SBS18 (81.00%)	28.59	23.87	0.099	0.97	0.96
Signature 288-I	Signature SBS1 (3.86%) & Signature SBS4 (59.90%) & Signature SBS5 (6.32%) & Signature SBS39 (29.92%)	34.57	33.79	0.113	0.94	0.88
Signature 288-J	Signature SBS5 (15.52%) & Signature SBS8 (31.82%) & Signature SBS16 (18.30%) & Signature SBS93 (34.36%)	38.84	37.96	0.124	0.93	0.85

## Sheet: Final_set_of_SBS_signatures
* Signatures marked in yellow were considered as 'SBS_other' in figure representations; with SBS5 being merged with 'SBS_other' or shown separately as indicated in relevant figures
MutationsType	SBS1	SBS2	SBS5	SBS10b	SBS13a	SBS18	SBS30	SBS38	SBS288D	SBS288E (SBS13b)	SBS288I	SBS288J
A[C>A]A	0.00088616	5.8e-07	0.0119976	0.000182	0.00181992	0.0515339	0.00179968	0.0127949	0.0200728	0.00944054	0.0442485	0.0281211
A[C>A]C	0.00228041	0.000148	0.00943811	0.00653991	0.00072097	0.0158104	0.00050591	0.0100959	0.00600697	0.00387724	0.0307358	0.0123872
A[C>A]G	0.00017703	5.23e-05	0.00184963	5.35e-05	0.00026399	0.0024316	9.13e-05	0.00189924	0.00149179	0.00120631	0.00947322	0.0006671
A[C>A]T	0.00128023	9.78e-05	0.00660868	1.63e-05	0.00034798	0.0214141	0.0005559	0.00884645	0.0103106	0.00595176	0.0275763	0.012842
A[C>G]A	0.00186033	0	0.010098	0.000305	0.00386983	0.00173114	0.00106981	0.00268892	0.0221762	0.00555304	0.022546	0.00783954
A[C>G]C	0.00122022	0.000133	0.00569886	0.000134	0.00095096	0.0025917	0.00046692	0.00157937	0.0124487	0.00210971	0.0112806	0.00844777
A[C>G]G	0.00011502	1.52e-05	0.00171966	0	0.00026399	0.00192126	0.00013098	0.00063574	0.00322356	0.00100727	0.00698087	0.00063125
A[C>G]T	0.0011402	9.12e-05	0.010098	0	0.00399982	0.00408268	0.00073087	0.00243902	0.017286	0.00531146	0.0153715	0.00981365
A[C>T]A	0.0250044	6.11e-05	0.0325935	0.00054899	0.00717968	0.00920605	0.105981	0.00344862	0.0227572	0.00567753	0.0115737	0.00856791
A[C>T]C	0.00632112	0.00138004	0.0178964	0.00524993	0	0.00465306	0.090384	0.00214914	0.0101128	0.00079504	0.00599991	0.00488052
A[C>T]G	0.365065	3.27e-05	0.00617876	0.00041399	0.00030299	0.012208	0.0143974	0.00517792	0.00033024	0.00300579	0.0164079	0.00813256
A[C>T]T	0.0095817	0.00186005	0.0219956	0.00792989	0.00031799	0.00797524	0.0292948	0.00243902	0.00421467	0.00454025	0.0173561	0.0122281
A[T>A]A	0.00080014	9.59e-05	0.00737852	0.00181997	0	0.00249164	0.00036294	0.0019892	0.00742308	0.00102925	0.0104746	0.0140582
A[T>A]C	0.0022304	0.00087803	0.00692861	0.00033699	6.52e-05	0.00087858	0.00039293	0.00193922	0.0030698	0.00047019	0.00555955	0.00804785
A[T>A]G	0.0011402	2.55e-05	0.00911818	2.34e-05	0.00058997	0.00260171	0.00063789	0.00107957	0.00555261	0.00047041	0.00647142	0.00921407
A[T>A]T	0.00018303	0	0.00619876	0.00284996	0.00060597	0.00784515	0.00048991	0.00271891	0.0073967	0.00239855	0.0102307	0.0209707
A[T>C]A	0.00109019	6.17e-05	0.0461908	0.00934987	0.00190992	0.00202133	0.00061089	0.00278888	0.00780046	6.11e-05	0.0020681	0.077437
A[T>C]C	0.00304054	2.15e-05	0.0133973	0.00050999	0.00014199	0.00209137	0.00045792	0.00163934	0.00914379	0.00024073	0.00121389	0.00798762
A[T>C]G	0.00010602	1.32e-05	0.0381924	0.00053099	0.00042798	0.00208137	0.00027695	0.00216913	0.0116742	0.00018275	0.00132307	0.0175042
A[T>C]T	0.00574102	0.000155	0.0382923	0.00015	0.00095896	0.00424279	0.0005449	0.0034886	0.0167378	0.00032547	0.0030636	0.027232
A[T>G]A	0.00017203	0.00023801	0.00385923	3.47e-05	6.14e-05	0.00072147	3.9e-05	0.00114954	0.0116453	0.00035232	0.00386723	0.00275543
A[T>G]C	0.00020704	7.46e-05	0.00259948	5.33e-05	0	0.00085856	0.00010998	0.00106957	0.00547113	0.0002481	0.00135796	0.001729
A[T>G]G	0.00026805	2.05e-06	0.00793841	0.00052299	8.25e-05	0.00199131	0.00040993	0.00206917	0.0094453	0.00103048	0.00220291	0.00301147
A[T>G]T	0.00011202	3.76e-06	0.00482903	0	0.00031999	0.00184121	0.00079386	0.00285885	0.0156381	0.00088723	0.00264871	0.00627712
C[C>A]A	0.00031205	0.00020801	0.00742851	0.00052099	0.00139994	0.0740486	0.00076786	0.380847	0.00882056	0.00684126	0.0493276	0.0189806
C[C>A]C	0.00179032	9.53e-05	0.00613877	0.00317995	0.00096796	0.0196129	0.00038793	0.0694721	0.00710058	0.00599967	0.0374786	0.0185722
C[C>A]G	9.32e-05	0	0.00345931	8.38e-05	4.33e-06	0.0120079	0.00040693	0.0509796	0.00204881	0.00132101	0.0124708	0.0010117
C[C>A]T	0	0.00042101	0.0064887	0.00832988	0	0.0363239	0.00029695	0.183926	0.00959537	0.00625892	0.0408114	0.0182091
C[C>G]A	2.41e-05	0	0.00695861	2.99e-05	0.00560975	0.0006134	0.00126977	0.00168932	0.019129	0.00446153	0.022542	0.00486805
C[C>G]C	7.68e-05	0.00035101	0.00906819	0	0.00064797	0.00226149	0.00079286	0.0012595	0.0141721	0.00156332	0.0146358	0.00651163
C[C>G]G	0.00035206	4.87e-05	0.0024895	0	0.00048798	0.00358235	0.00011998	0.00095662	0.00189197	0.00100992	0.0107576	0.00029347
C[C>G]T	0	6.36e-05	0.00952809	0	0.00639972	0.00379249	0.00101982	0.00126949	0.0164202	0.00429018	0.0134597	0.01146
C[C>T]A	0.00200036	0.00432013	0.0193961	0.000151	1.93e-05	0.0117077	0.10998	0.0042383	0.0247644	0.00357863	0.0138712	0.012017
C[C>T]C	0.00027005	0.00017001	0.0189962	8.44e-05	0.00134994	0.00676444	0.102982	0.0047281	0.0195742	0.00308634	0.0069637	0.00979206
C[C>T]G	0.196035	0.00277008	0.0174965	0.00369995	0.00198991	0.0168111	0.016797	0.0034986	0.00117109	0.00540847	0.0139125	0.00467814
C[C>T]T	0.00019604	0.00145004	0.0230954	0.00059499	0.00144994	0.00665437	0.0461918	0.00409836	0.0126175	0.00565735	0.0226656	0.0114495
C[T>A]A	4.3e-05	0.00024301	0.00353929	7.09e-05	0.00020899	0.00054236	0.00021396	0.00089664	0.00473128	0.00176403	0.0110854	0.0115881
C[T>A]C	0.00039307	0.00024401	0.00518896	0.000106	0.00034198	0.00306201	0.00077686	0.00201919	0.00561088	0.0018936	0.0088556	0.0128758
C[T>A]G	0.00032406	0.000149	0.005009	0	0.00022599	0.00321211	0.0005869	0.00177929	0.00654172	0.00150148	0.0134491	0.00804998
C[T>A]T	0.00026005	0	0.00429914	0.000234	0.00052298	0.00226149	0.00061189	0.00235905	0.00538249	0.00102461	0.0096283	0.0162371
C[T>C]A	0	0.00030201	0.0132973	0.00131998	4.74e-05	0.00038625	0.00126977	0.00194922	0.0176674	0.00049505	0.0025371	0.0156052
C[T>C]C	0.00250044	2.85e-05	0.0103979	0.000124	0.000122	0.00246162	0.00137976	0.00231907	0.0215396	0.00057818	0.00129897	0.00234843
C[T>C]G	0.00036006	0	0.0207958	2.53e-05	0	0.00162107	0.00126977	0.00253898	0.0195423	0.0005166	0.00238586	0.00058683
C[T>C]T	4.26e-05	0.000186	0.014897	0.00081499	0.000112	0.00256168	0.00409927	0.00426829	0.0229258	0.00049102	0.0012149	0.00799874
C[T>G]A	3.55e-05	0.000153	0.00258948	0.000227	4.14e-05	0.00011107	0.00019797	0.00098261	0.00630964	0.00045857	0.00226169	0.00233123
C[T>G]C	0.00021204	0.000155	0.00460908	0.00114998	2.82e-06	0.00199131	0.00021496	0.00140943	0.00610284	0.00029422	0.00183449	0.00222007
C[T>G]G	0.00012802	0.000121	0.00612877	0.00047899	0	0.00293193	7.85e-05	0.00158936	0.0107453	0.00072504	0.00395445	0.0016663
C[T>G]T	0.00017103	0.00020301	0.00729854	0.00522993	5.55e-05	0.00414272	0.00026495	0.00687724	0.0184111	0.00021763	0.00020402	0.00310816
G[C>A]A	0.00158028	8.62e-05	0.010198	0.00073099	0.00094896	0.109072	0.00094283	0.0119952	0.0103682	0.00262706	0.0101402	0.00743465
G[C>A]C	0.00033906	0	0.00764847	0.00254996	0.00045098	0.0173114	0.00049391	0.00627748	0.00602048	0.00303228	0.0188794	0.00994545
G[C>A]G	0.0005871	1.39e-05	0.00233953	8.52e-05	0.00016399	0.00756497	0	0.00136945	0.00056882	0.00126434	0.00672785	0.00131188
G[C>A]T	0	5.12e-05	0.00681864	0.00279996	6.15e-05	0.062341	0.00086185	0.00908636	0.00956702	0.00366287	0.00718734	0.00548481
G[C>G]A	9.59e-06	6.54e-05	0.00467906	1.72e-05	0.00149993	0.00063542	0.00051491	0.00119952	0.00824594	0.00168299	0.0104214	0.0031996
G[C>G]C	0.00016403	0.00026101	0.00507898	0.000136	0.00047898	0.00134088	0.00025595	0.00107957	0.00761494	0.00144152	0.0108532	0.00320658
G[C>G]G	0.00016603	0	0.0015097	0	0.00024099	0.00063942	0.00011698	0.00101959	0.0008197	0.00080809	0.00542698	0.00041452
G[C>G]T	0	0.000134	0.00671866	0.000113	0.00269988	0.00123081	0.00039893	0.00091663	0.00899103	0.00306204	0.0105455	0.00622822
G[C>T]A	0.00444079	0	0.0193961	0.000363	0.00717968	0.00968636	0.0496912	0.00236905	0.0190308	0.00280146	0.0125622	0.00610463
G[C>T]C	9.28e-05	1.3e-07	0.0215957	0.0150998	0.00092096	0.00817537	0.0609892	0.00295881	0.00808375	0.00226813	0.0114237	0.00994725
G[C>T]G	0.218039	0	0.0122975	0.0125998	0.00017799	0.0148097	0.00523907	0.0044782	0.00163778	0.00281874	0.0123051	0.00863402
G[C>T]T	3.84e-05	5.04e-05	0.0185963	0.0318995	0.00126994	0.0066944	0.0176969	0.00319872	0.00683583	0.00391117	0.0157338	0.00423494
G[T>A]A	8.12e-05	0	0.00366927	0	6.7e-06	0.00160105	0.00032894	0.00089264	0.00220436	0.00050115	0.00634288	0.0108654
G[T>A]C	0.00012902	0.000131	0.00290942	0.000123	0.00012999	0.00195128	0.00018197	0.00111955	0.00212731	0.00074902	0.0034759	0.0100755
G[T>A]G	0.00024604	6.38e-05	0.00410918	0	4.7e-05	0.0018312	9.86e-05	0.00120951	0.00304571	0.00084548	0.00588463	0.0117081
G[T>A]T	0.00025805	6.28e-05	0.00321936	0.000108	0.00035798	0.00346227	0.00019097	0.00183926	0.00231391	0.00088463	0.00781369	0.0180521
G[T>C]A	0.00105019	0	0.0140972	0.0146998	0.00028699	0.00070847	0.00093483	0.00169932	0.0159265	0.00040627	0.00023658	0.0169681
G[T>C]C	0.00190034	2.74e-05	0.00793841	0.00532993	0.00018199	0.00226149	0.0005549	0.00215913	0.0135211	0.00018293	0.00029354	0.00162833
G[T>C]G	0.00117021	0.000107	0.014997	0.00137998	0.00019499	0.00398262	0.00050091	0.00186925	0.0126909	0.00050187	0.00084119	0.0034843
G[T>C]T	7.13e-05	1.25e-05	0.0136973	0.0114998	0	0.00315207	0.00044492	0.00304878	0.0177922	0.00042155	0.00154887	0.00905121
G[T>G]A	0	0.00020901	0.0025195	0.00048099	8.77e-05	0.00087057	0.00018797	0.0005038	0.00401827	0.00012842	0.00094619	0.00185655
G[T>G]C	0	0.000133	0.00170966	0.00094199	0	3.7e-05	0.00035294	0.00093862	0.00283592	0.00036389	0.00063746	0.00084406
G[T>G]G	0.00034806	3.71e-05	0.00529894	0.00172998	0.00042598	0.00583383	0.00137976	0.00215913	0.00646473	0.00045457	0.00227552	0.00325969
G[T>G]T	1.46e-05	0	0.00234953	0.00515993	2.89e-06	0.00214141	0.00015997	0.00333866	0.00783888	0.00047135	0.00085597	0.00272441
T[C>A]A	6.58e-05	0.00063902	0.00785843	0.00044599	0.0789965	0.0738485	0.00069588	0.0176929	0.00583967	0.136752	0.0424936	0.0202719
T[C>A]C	0.00253045	0.00017001	0.00916817	0.00379995	0.0293987	0.0436287	0.00024296	0.0114954	0.0129512	0.0597925	0.0339678	0.0149247
T[C>A]G	0	8.53e-05	0.00229954	0.00057299	0.0120995	0.0127084	8.26e-05	0.00237905	0.00032123	0.00718186	0.00543112	0.00316838
T[C>A]T	5.88e-06	0.00044001	0.0126975	0.0815989	0.0354984	0.12208	0.00066488	0.0277889	0.0173779	0.118282	0.0273213	0.0185295
T[C>G]A	0	0	0.00780844	0	0.316986	0.00214141	0.00012698	0.00265893	0.00588253	0.0950104	0.0133694	0.0026501
T[C>G]C	0.00020304	9.87e-05	0.00759848	0	0.0634972	0.00464305	0.00098583	0.00217913	0.0177134	0.01809	0.0131404	0.00858804
T[C>G]G	6.94e-05	4.12e-05	0.00170966	0	0.0137994	0.00089959	0.00010598	0.00109956	0.00110401	0.00063054	0.00453429	0.00079828
T[C>G]T	0.00156028	0.00118003	0.0124975	4.34e-05	0.368984	0.00318209	0.00010898	0.00394842	0.0124294	0.250626	0.00813016	0.00660217
T[C>T]A	0.0011102	0.536015	0.0202959	0.00272996	0.00692969	0.0114075	0.0979826	0.00644741	0.010181	0.0364031	0.0103602	0.011905
T[C>T]C	3.73e-05	0.0973028	0.0229954	0.0484993	0.0044798	0.0114075	0.133976	0.0072271	0.0173795	0.00567223	0.00807068	0.0153759
T[C>T]G	0.11002	0.0442013	0.0158968	0.436994	0.00118995	0.0118078	0.0146974	0.00346861	0.0004743	0.0299854	0.00050646	0.00023957
T[C>T]T	0	0.300009	0.0209958	0.127998	0.00141994	0.00375246	0.0524907	0.00657736	0.00468759	0.0780545	0.0127746	0.00220994
T[T>A]A	0.00672119	0.00042201	0.00630874	0.00305996	0.00029599	0.0108071	0.00028195	0.00243902	0.0071462	0.00243141	0.0150551	0.0323926
T[T>A]C	0	0.00019201	0.00413917	0.00066499	0.00023199	0.00273179	0.00024096	0.00092763	0.00590891	0.00103119	0.00964597	0.0196498
T[T>A]G	2.8e-05	5.01e-05	0.00478904	7.06e-05	0.00018799	0.00179118	0.00018997	0.00080368	0.00521035	0.00067985	0.00534234	0.0115246
T[T>A]T	0.0022504	0.00020501	0.00874825	0.00151998	6.2e-05	0.00710467	0.00070088	0.002499	0.0086551	0.00278908	0.015977	0.0350557
T[T>C]A	0.00025505	0	0.0179964	0.00885988	2.21e-05	0.00180118	0.0005439	0.00210915	0.0264373	0.00052387	0.00301215	0.0557308
T[T>C]C	0.0033906	4.35e-05	0.00970806	8.1e-05	2.49e-05	0.00618406	0.00028595	0.00218912	0.0254145	0.00069706	0.00238274	0.00716039
T[T>C]G	0.00041607	0.000117	0.0126975	0.00066799	9.98e-05	0.00326214	0.00020296	0.00191923	0.0132212	0.00070167	0.00102455	0.0109166
T[T>C]T	0.00433077	3.58e-05	0.0184963	2.51e-05	0.00053098	0.00337222	0.00044492	0.00305877	0.0240473	0.00029459	0.0011972	0.0279743
T[T>G]A	0	1.67e-05	0.00521896	0.0112998	0.00018399	0.00069646	0.00011798	0.00116953	0.0175697	0.0004743	0.00321629	0.00524696
T[T>G]C	5.51e-05	7.04e-05	0.00655869	0.00554992	0	0.00210138	9.64e-05	0.00090264	0.0112544	0.00027224	0.00258434	0.00383378
T[T>G]G	0.0005831	9.54e-05	0.00693861	0.00275996	3.67e-05	0.00145095	0.00081286	0.00189924	0.0172397	0.00071943	0.00249975	0.00456876
T[T>G]T	0	0	0.0134973	0.0908987	1.89e-05	0.00516339	0.00888842	0.00528788	0.0287438	0.00200341	0.00696513	0.0107752

## Sheet: Activities_lower_penalty
* Signatures marked in yellow were considered as 'SBS_other' in figure representations; with SBS5 being merged with 'SBS_other' or shown separately as indicated in relevant figures
Samples	SBS1	SBS2	SBS5	SBS10b	SBS13a	SBS18	SBS30	SBS38	SBS288D	SBS288E (SBS13b)	SBS288I	SBS288J
BC-1	5097	28910	37921	0	0	3331	6768	0	0	0	0	0
BC-1_A	0	946	232	0	0	199	279	0	0	0	0	0
BC-1_A.10	0	954	263	0	0	298	256	0	0	0	0	0
BC-1_A.11	0	4223	223	0	0	360	487	0	0	0	0	0
BC-1_A.12	0	1878	352	0	0	356	464	0	0	0	0	0
BC-1_A.8	0	3348	351	0	0	288	517	0	0	0	0	0
BC-1_A.9	0	12504	0	0	0	0	1238	0	0	0	0	0
BC-1_C	0	3347	371	0	0	0	346	0	0	0	0	0
BC-1_C.10	0	3739	477	0	0	386	362	0	0	0	0	0
BC-1_C.6	0	3635	533	0	0	350	327	0	0	0	0	0
BC-1_C.7	0	6655	1144	0	0	0	0	0	0	0	0	0
BC-1_C.8	0	4418	464	0	0	419	442	0	0	0	0	0
BC-1_C.9	0	3439	508	0	0	408	337	0	0	0	0	0
BC-1_H	0	2536	293	0	0	517	470	0	0	0	0	0
BC-1_H.2	0	170	12	0	0	178	249	0	164	0	0	190
BC-1_H.3	0	160	101	0	0	127	150	0	0	0	0	106
BC-1_H.4	0	174	271	0	0	142	197	0	0	0	0	0
BC-1_H.7	0	133	122	0	0	143	133	0	115	0	0	0
BC-1_H.8	0	169	160	0	0	93	124	0	0	0	91	0
BC-1_I	0	2409	524	0	0	477	488	0	0	0	0	0
BC-1_I.1	0	90	92	0	51	188	33	0	0	0	0	85
BC-1_I.2	1	268	221	0	250	200	48	0	0	0	0	0
BC-1_I.5	1	130	213	0	84	164	34	0	0	65	0	0
BC-1_I.6	0	198	241	0	148	195	55	0	0	0	0	0
BC-1_J	54	17208	1578	0	705	0	0	0	0	0	0	0
BC-1_J.1	0	123	52	25	127	155	60	0	0	0	0	120
BC-1_J.2	0	172	67	0	209	175	74	0	0	0	0	134
BC-1_J.3	0	42	166	0	32	186	0	0	76	0	0	0
BC-1_J.4	0	27	67	0	22	183	26	0	86	0	0	120
BC-1_J.5	0	21	219	0	11	193	39	0	0	0	0	57
BT-474	5655	36661	42492	0	48017	0	0	0	0	0	0	0
BT-474_A	32	1024	421	0	986	0	0	0	0	424	353	0
BT-474_A.10	0	1596	210	0	503	429	194	0	0	921	601	0
BT-474_A.11	7	1215	252	66	394	364	126	0	0	543	548	0
BT-474_A.12	20	2862	616	0	1332	635	0	0	0	1220	0	0
BT-474_A.13	16	2357	905	0	2484	0	0	0	0	1250	0	0
BT-474_A.14	15	1383	234	0	450	334	154	0	0	695	454	0
BT-474_A.2	7	146	89	0	125	55	0	0	0	93	122	0
BT-474_A.4	0	658	212	0	599	0	0	0	0	365	349	0
BT-474_A.7	7	2130	276	0	476	373	202	0	0	1358	490	0
BT-474_A.9	17	1694	252	0	560	408	162	0	0	945	557	0
BT-474_B	29	1001	331	0	935	0	0	0	0	460	231	0
BT-474_B.1	2	11	0	0	0	25	15	0	95	22	197	89
BT-474_B.10	2	66	132	0	0	134	90	0	185	83	545	157
BT-474_B.12	0	59	139	0	34	212	57	0	169	0	496	196
BT-474_B.13	8	65	107	0	0	141	69	0	202	111	548	184
BT-474_B.14	8	66	166	0	20	168	62	0	144	78	698	173
BT-474_B.15	16	63	129	0	0	155	44	0	156	98	567	155
BT-474_B.2	4	22	157	0	14	66	0	0	0	0	239	0
BT-474_B.3	5	34	176	0	25	42	0	28	0	0	211	75
BT-474_B.4	15	20	119	0	11	37	0	0	72	0	144	92
BT-474_B.8	10	45	35	0	0	94	57	0	298	107	511	272
BT-474_B.9	3	29	219	0	0	220	85	0	0	71	424	210
BT-474_C	0	1102	510	0	1378	0	0	0	0	362	549	0
BT-474_C.1	0	8	85	0	0	47	0	0	0	47	58	75
BT-474_C.2	4	7	60	0	0	56	0	0	52	14	84	47
BT-474_C.3	6	12	79	0	10	64	28	0	71	52	240	0
BT-474_C.5	9	15	99	0	28	46	0	0	0	0	152	64
BT-474_D	14	1299	537	0	1431	0	0	0	0	693	0	0
BT-474_D.1	16	625	191	0	721	0	0	0	0	287	0	0
BT-474_D.11	4	1901	305	0	1226	359	0	0	0	660	0	0
BT-474_D.12	18	552	257	0	698	0	113	53	0	240	0	0
BT-474_D.13	42	785	279	0	439	175	0	0	0	275	0	0
BT-474_D.15	30	1329	430	0	673	0	0	0	0	968	0	0
BT-474_D.16	44	1243	373	0	806	283	0	0	0	718	0	0
BT-474_D.2	29	666	166	0	620	96	0	0	0	258	0	0
BT-474_D.3	9	439	100	0	315	0	0	0	0	110	126	0
BT-474_D.4	27	1784	243	0	1878	0	0	0	0	834	0	0
BT-474_E	0	2380	295	0	1016	0	229	0	0	1388	688	0
BT-474_E.1	0	6089	395	0	290	0	713	0	0	0	0	0
BT-474_E.2	0	5315	0	0	118	0	597	0	0	0	741	0
BT-474_E.3	0	8950	373	0	292	0	888	0	0	0	0	0
BT-474_E.7	0	11526	190	0	187	0	956	0	0	0	0	0
BT-474_E.8	0	8796	341	0	303	0	816	0	0	0	0	0
BT-474_F	0	6416	1214	0	2994	0	0	0	0	4200	0	0
BT-474_F.12	0	10425	2	0	439	0	930	0	0	0	0	0
BT-474_F.13	0	12146	39	0	600	0	1005	0	0	0	0	0
BT-474_F.14	0	2149	136	0	138	259	288	0	0	0	755	0
BT-474_F.16	0	3580	159	0	130	0	334	0	0	0	977	0
BT-474_F.17	0	1967	180	0	165	336	249	0	0	0	1427	0
BT-474_F.18	0	12273	1575	0	706	0	0	0	0	0	0	0
BT-474_F.19	0	5028	208	0	246	0	454	0	0	0	858	0
BT-474_G	22	5469	736	0	4930	0	0	0	0	2542	0	0
BT-474_G.1	0	3900	243	0	535	501	0	0	0	3511	0	0
BT-474_G.2	0	2070	53	0	332	445	251	0	0	1790	0	0
BT-474_G.3	4	2590	537	0	1340	0	0	0	0	2577	0	0
BT-474_G.4	0	2529	274	0	827	0	0	0	0	2814	0	0
BT-474_G.5	0	2255	473	0	654	0	0	0	0	2019	0	0
BT-474_I	11	5274	730	0	5492	0	0	0	0	2188	0	0
BT-474_I.10	13	689	53	0	337	139	0	0	0	0	282	0
BT-474_I.2	17	1014	0	0	600	262	0	0	0	0	334	0
BT-474_I.3	14	635	68	0	333	136	0	0	0	0	238	0
BT-474_I.5	0	915	32	0	461	254	0	0	0	0	449	0
BT-474_I.9	4	488	68	0	310	215	0	0	0	0	373	0
BT-474_J	39	4837	517	0	3795	0	0	0	0	2553	0	0
BT-474_J.10	4	406	56	0	187	79	0	0	0	91	168	0
BT-474_J.11	12	1076	126	0	628	292	0	0	0	228	0	0
BT-474_J.12	13	858	140	0	316	260	0	0	0	0	0	0
BT-474_J.13	11	921	108	0	507	367	0	0	0	0	0	0
BT-474_J.14	9	756	100	0	189	127	0	0	0	99	224	0
BT-474_J.9	12	808	61	0	677	0	0	0	0	0	236	0
BT-474_K	14	1277	438	0	707	0	178	0	0	822	385	0
BT-474_K.1	4	550	267	0	418	0	0	0	0	219	398	0
BT-474_K.2	0	577	215	38	171	174	0	0	0	373	372	0
BT-474_K.3	8	472	175	0	377	134	0	0	0	0	265	0
BT-474_K.4	0	779	199	0	470	135	0	0	0	381	216	0
BT-474_K.5	7	641	291	0	400	0	0	0	0	330	322	0
BT-474_K.8	4	215	243	0	151	63	0	28	0	80	163	0
BT-474_L	33	2321	882	0	2534	0	0	0	0	851	733	0
BT-474_L.1	4	0	80	0	0	108	41	0	121	69	474	0
BT-474_L.2	4	18	0	0	0	94	29	0	70	31	388	91
BT-474_L.3	1	15	131	0	0	104	0	0	119	43	552	0
BT-474_L.4	3	20	210	0	32	69	0	0	0	0	294	124
BT-474_L.5	0	24	215	0	22	129	0	0	0	31	688	0
BT-474_M	35	2155	855	0	2498	0	0	0	0	728	778	0
BT-474_M.1	2	0	78	0	0	99	31	0	151	48	293	144
BT-474_M.2	1	0	97	0	0	124	83	0	134	43	375	97
BT-474_M.3	0	0	27	0	0	63	53	0	139	55	237	121
BT-474_M.4	0	29	182	0	21	109	0	0	147	0	300	99
HT-1376	7955	7287	53971	0	7788	0	0	0	5444	0	0	0
HT-1376_A	0	370	854	0	422	699	431	0	3126	461	0	682
HT-1376_A.3	0	27	76	0	87	111	82	0	669	0	251	122
HT-1376_A.4	0	42	110	0	34	84	0	0	752	97	155	0
HT-1376_A.6	0	51	0	0	114	269	123	0	1127	0	129	145
HT-1376_A.7	0	36	181	0	36	161	0	0	668	71	266	0
HT-1376_B	0	395	517	0	473	499	334	0	3811	354	0	762
HT-1376_B.1	0	30	154	0	73	131	50	0	674	56	0	81
HT-1376_B.2	4	374	57	0	893	164	0	0	506	0	0	0
HT-1376_B.3	6	39	0	0	97	164	52	0	1083	0	0	226
HT-1376_B.5	0	24	67	0	22	137	39	0	758	108	0	165
HT-1376_B.7	0	28	85	0	57	216	34	0	619	0	0	0
HT-1376_C	91	557	788	0	642	958	355	0	3117	323	0	778
HT-1376_C.1	0	50	110	0	62	345	0	0	696	0	0	111
HT-1376_C.3	0	74	64	0	77	345	0	0	734	0	0	106
HT-1376_C.4	0	23	0	0	25	349	81	0	668	53	0	166
HT-1376_C.5	0	16	0	0	0	299	79	0	663	84	0	153
HT-1376_C.6	0	36	53	0	50	433	49	0	737	0	0	203
HT-1376_C.7	0	31	218	0	0	550	0	0	678	92	0	0
HT-1376_C.8	0	48	204	0	78	242	0	0	920	0	0	163
HT-1376_D	58	545	499	110	547	1270	517	0	3474	335	0	1044
HT-1376_D.1	0	66	42	0	122	191	101	0	1826	0	198	270
HT-1376_D.2	0	44	266	0	81	84	0	0	1193	0	305	0
HT-1376_D.3	4	34	22	0	30	244	0	0	1026	60	0	155
HT-1376_D.4	1	20	0	0	28	168	40	0	677	35	0	93
HT-1376_D.5	0	22	0	0	56	220	0	0	889	58	0	175
HT-1376_D.6	0	41	262	0	59	241	0	0	953	0	0	0
HT-1376_D.7	1	27	119	0	32	109	0	0	922	0	127	0
JSC-1	4853	46505	41553	0	18587	11776	0	6318	0	0	0	0
JSC-1_A	0	121	129	0	0	612	63	0	401	188	0	282
JSC-1_A.12	0	46	158	0	0	280	0	0	293	49	0	70
JSC-1_A.13	0	187	282	0	241	280	0	0	226	0	0	0
JSC-1_A.15	0	50	95	0	0	301	42	0	295	103	0	116
JSC-1_A.16	0	180	122	0	80	409	44	0	252	0	0	134
JSC-1_A.18	0	64	47	0	0	287	57	0	200	77	0	158
JSC-1_A.19	0	52	53	0	0	279	46	0	302	134	0	160
JSC-1_A.22	0	329	104	0	307	272	0	0	445	0	0	0
JSC-1_B	0	351	239	0	181	770	0	0	632	213	0	357
JSC-1_B.15	0	155	224	0	40	413	0	0	265	133	0	0
JSC-1_B.16	0	27	65	0	0	403	47	0	146	71	0	206
JSC-1_B.17	0	53	216	0	0	388	0	0	234	92	0	190
JSC-1_B.18	0	27	214	0	0	334	47	0	206	75	0	155
JSC-1_B.19	0	63	146	0	108	486	43	0	122	0	0	224
JSC-1_B.20	0	65	116	0	27	430	47	0	162	0	0	149
JSC-1_B.21	0	42	167	0	30	419	0	0	231	0	0	152
JSC-1_B.22	0	60	426	0	131	466	0	0	0	0	0	116
JSC-1_B.23	0	105	182	0	86	480	68	0	153	75	0	215
JSC-1_C	0	304	186	0	106	412	0	0	307	181	0	196
JSC-1_C.13	0	17	117	0	0	305	55	0	215	59	98	171
JSC-1_C.14	0	0	148	0	0	334	67	0	241	52	0	190
JSC-1_C.15	0	32	10	0	0	420	89	0	252	75	0	239
JSC-1_C.16	0	36	103	0	18	464	47	0	258	0	0	167
JSC-1_C.18	0	46	138	0	0	284	60	0	292	51	0	210
JSC-1_C.19	0	26	230	0	0	344	0	0	188	71	0	166
JSC-1_C.21	0	45	86	0	0	421	0	0	195	64	0	209
JSC-1_C.24	0	28	161	0	19	346	0	0	237	0	0	174
JSC-1_D	0	286	54	0	110	525	65	0	536	153	0	286
JSC-1_D.13	0	0	0	0	0	470	71	0	185	68	0	182
JSC-1_D.14	0	27	201	0	23	445	0	0	238	0	0	0
JSC-1_D.15	0	18	85	0	0	391	43	0	250	61	0	229
JSC-1_D.16	0	35	33	0	0	497	57	0	280	53	0	101
JSC-1_D.17	0	0	65	0	0	394	89	0	161	51	0	170
JSC-1_D.18	0	0	73	0	0	446	89	0	336	75	0	188
JSC-1_D.20	0	0	73	0	0	391	78	0	234	75	0	218
JSC-1_D.21	0	22	0	0	0	520	42	0	225	56	0	128
JSC-1_D.22	0	35	147	0	24	511	0	0	220	0	0	0
JSC-1_D.24	0	0	39	0	0	535	46	0	201	66	0	165
JSC-1_E	0	416	142	0	37	1173	113	0	572	223	0	320
JSC-1_E.1	0	68	102	0	0	355	71	0	210	58	0	104
JSC-1_E.2	0	292	42	0	215	385	66	0	230	0	0	136
JSC-1_E.3	0	163	81	0	98	405	52	0	164	0	0	185
JSC-1_E.4	0	47	161	0	0	396	51	0	305	79	0	0
JSC-1_E.5	0	48	0	0	0	349	64	0	191	72	0	223
JSC-1_F	0	1435	664	0	947	1583	0	0	790	0	0	0
JSC-1_F.2	0	600	393	0	409	535	0	0	317	0	0	0
JSC-1_F.3	0	685	336	0	452	412	0	0	325	176	0	0
JSC-1_F.4	0	280	202	0	106	435	0	0	264	0	0	0
JSC-1_F.5	0	292	0	0	231	463	93	0	271	0	0	271
JSC-1_F.7	0	1738	556	0	1199	324	0	0	0	548	0	0
MDA-MB-453	5853	38174	47174	0	38866	0	0	0	0	0	10287	0
MDA-MB-453_A	39	678	438	0	1210	154	0	0	0	0	0	614
MDA-MB-453_A.13	12	268	231	0	426	204	103	0	222	164	0	861
MDA-MB-453_A.14	16	278	20	0	415	289	82	0	317	0	0	839
MDA-MB-453_A.15	35	422	143	0	714	282	85	0	429	0	0	837
MDA-MB-453_A.16	25	424	265	0	712	297	116	0	0	0	0	978
MDA-MB-453_A.17	42	474	54	0	822	253	107	0	438	0	0	855
MDA-MB-453_B	55	1409	400	0	1972	0	0	0	0	0	0	571
MDA-MB-453_B.12	6	41	237	0	108	208	0	0	259	0	0	526
MDA-MB-453_B.15	8	50	229	0	66	157	0	0	140	0	99	528
MDA-MB-453_B.17	2	18	286	0	22	129	40	0	0	81	118	569
MDA-MB-453_B.19	20	37	138	0	36	77	0	0	225	69	85	473
MDA-MB-453_B.20	3	43	204	0	63	101	0	0	274	0	113	418
MDA-MB-453_C	58	1116	471	114	1654	0	0	0	0	0	0	547
MDA-MB-453_C.13	14	44	230	0	46	152	0	0	153	0	92	343
MDA-MB-453_C.14	22	32	110	0	0	126	59	22	150	104	82	477
MDA-MB-453_C.15	19	17	103	0	21	137	41	0	106	26	0	396
MDA-MB-453_C.16	5	21	257	0	54	166	76	30	0	0	0	380
MDA-MB-453_C.17	8	36	137	0	23	189	38	0	92	62	0	413
MDA-MB-453_D	27	1022	349	0	1917	0	0	0	0	0	0	378
MDA-MB-453_D.26	26	1594	538	0	2397	187	0	0	0	0	0	0
MDA-MB-453_D.27	20	2400	771	0	3324	0	0	0	0	413	0	0
MDA-MB-453_D.28	11	1517	572	0	2401	0	0	0	0	0	0	0
MDA-MB-453_D.29	26	494	269	0	775	115	0	47	0	0	0	370
MDA-MB-453_D.30	35	1805	701	0	2904	290	0	0	0	0	0	0
MDA-MB-453_E	49	3553	731	0	6627	0	0	0	0	0	0	0
MDA-MB-453_E.19	63	2734	1084	0	4420	0	0	0	0	0	0	0
MDA-MB-453_E.20	65	2107	821	0	3520	0	0	0	0	0	0	874
MDA-MB-453_E.22	47	2519	998	0	3825	0	0	0	0	0	0	0
MDA-MB-453_E.23	52	2911	1005	0	4922	0	0	0	0	0	0	0
MDA-MB-453_E.24	47	2038	522	0	3742	0	0	0	0	0	0	742
MDA-MB-453_G	41	1015	0	0	1567	217	151	0	497	0	0	531
MDA-MB-453_G.1	22	2127	0	0	47	0	337	0	489	0	0	373
MDA-MB-453_G.2	0	1331	0	0	32	192	315	0	283	0	0	321
MDA-MB-453_G.3	5	1297	37	0	31	143	352	0	415	0	0	411
MDA-MB-453_G.4	0	363	193	0	0	117	212	0	303	0	0	396
MDA-MB-453_G.5	1	2200	160	0	61	0	335	0	0	0	0	652
MDA-MB-453_J	35	1368	739	0	2427	0	0	0	0	0	0	0
MDA-MB-453_J.1	6	43	0	0	30	110	80	0	0	0	100	188
MDA-MB-453_J.2	9	112	27	27	80	83	60	0	0	0	162	131
MDA-MB-453_J.3	21	67	0	0	53	114	63	0	0	0	54	135
MDA-MB-453_J.4	15	127	0	0	109	116	49	0	0	0	143	212
MDA-MB-453_K	34	590	407	0	914	268	0	0	506	0	0	902
MDA-MB-453_K.3	19	175	105	35	218	208	58	0	230	0	0	365
MDA-MB-453_K.6	28	490	105	0	882	162	0	0	426	0	0	340
MDA-MB-453_K.7	37	842	3	0	1157	0	0	0	384	0	0	467
MDA-MB-453_K.8	10	116	98	30	230	169	52	0	226	0	0	455
MDA-MB-453_L	89	2795	1224	0	4424	0	0	0	0	0	0	1090
MDA-MB-453_L.10	3	78	228	0	100	156	0	0	0	0	79	255
MDA-MB-453_L.11	4	18	217	0	9	97	0	0	132	0	102	355
MDA-MB-453_L.12	17	16	134	0	0	32	32	16	112	83	0	390
MDA-MB-453_L.2	10	33	0	0	25	85	39	0	133	0	52	520
MDA-MB-453_L.3	3	0	78	0	0	100	31	0	73	23	0	269
MDA-MB-453_L.4	0	0	47	12	0	53	30	0	71	33	0	360
MDA-MB-453_L.6	18	31	81	0	0	46	0	0	140	36	65	355
MDA-MB-453_L.7	2	29	230	0	26	110	0	0	0	0	0	354
MDA-MB-453_L.8	25	31	54	0	21	111	0	0	181	0	0	555
MDA-MB-453_L.9	20	15	95	0	0	0	37	38	144	85	0	385

## Sheet: Activities_higher_penalty
* Signatures marked in yellow were considered as 'SBS_other' in figure representations; with SBS5 being merged with 'SBS_other' or shown separately as indicated in relevant figures
Samples	SBS1	SBS2	SBS5	SBS10b	SBS13a	SBS18	SBS30	SBS38	SBS288D	SBS288E (SBS13b)	SBS288I	SBS288J
BC-1	5236	29931	46860	0	0	0	0	0	0	0	0	0
BC-1_A	4	989	385	0	0	0	278	0	0	0	0	0
BC-1_A.10	0	954	263	0	0	298	256	0	0	0	0	0
BC-1_A.11	0	4333	960	0	0	0	0	0	0	0	0	0
BC-1_A.12	0	1962	628	0	0	0	460	0	0	0	0	0
BC-1_A.8	0	3435	1069	0	0	0	0	0	0	0	0	0
BC-1_A.9	0	12313	1429	0	0	0	0	0	0	0	0	0
BC-1_C	0	3348	716	0	0	0	0	0	0	0	0	0
BC-1_C.10	0	3853	1111	0	0	0	0	0	0	0	0	0
BC-1_C.6	0	3738	1107	0	0	0	0	0	0	0	0	0
BC-1_C.7	0	6655	1144	0	0	0	0	0	0	0	0	0
BC-1_C.8	0	4543	1200	0	0	0	0	0	0	0	0	0
BC-1_C.9	0	3557	1135	0	0	0	0	0	0	0	0	0
BC-1_H	0	2680	1136	0	0	0	0	0	0	0	0	0
BC-1_H.2	0	176	330	0	0	219	238	0	0	0	0	0
BC-1_H.3	0	163	206	0	0	138	137	0	0	0	0	0
BC-1_H.4	0	174	271	0	0	142	197	0	0	0	0	0
BC-1_H.7	0	137	211	0	0	157	141	0	0	0	0	0
BC-1_H.8	0	176	201	0	0	131	129	0	0	0	0	0
BC-1_I	0	2539	1359	0	0	0	0	0	0	0	0	0
BC-1_I.1	0	94	200	0	49	196	0	0	0	0	0	0
BC-1_I.2	1	273	271	0	247	196	0	0	0	0	0	0
BC-1_I.5	1	140	245	0	116	189	0	0	0	0	0	0
BC-1_I.6	0	204	300	0	144	189	0	0	0	0	0	0
BC-1_J	36	17448	2061	0	0	0	0	0	0	0	0	0
BC-1_J.1	3	134	232	0	124	169	0	0	0	0	0	0
BC-1_J.2	0	181	260	0	205	185	0	0	0	0	0	0
BC-1_J.3	0	42	229	0	33	198	0	0	0	0	0	0
BC-1_J.4	0	0	318	0	0	213	0	0	0	0	0	0
BC-1_J.5	0	0	345	0	0	195	0	0	0	0	0	0
BT-474	5655	36661	42492	0	48017	0	0	0	0	0	0	0
BT-474_A	49	1125	760	0	1306	0	0	0	0	0	0	0
BT-474_A.10	25	1705	968	0	338	0	0	0	0	1418	0	0
BT-474_A.11	21	1215	442	0	278	0	0	0	0	741	818	0
BT-474_A.12	34	2900	915	0	1160	0	0	0	0	1676	0	0
BT-474_A.13	31	2519	1232	0	3230	0	0	0	0	0	0	0
BT-474_A.14	36	1471	819	0	325	0	0	0	0	1068	0	0
BT-474_A.2	7	143	89	0	112	0	0	0	0	117	169	0
BT-474_A.4	7	690	409	0	602	0	0	0	0	475	0	0
BT-474_A.7	29	2235	939	0	332	0	0	0	0	1777	0	0
BT-474_A.9	42	1797	936	0	408	0	0	0	0	1412	0	0
BT-474_B	35	1027	457	0	940	0	0	0	0	528	0	0
BT-474_B.1	0	0	92	0	0	0	0	0	94	0	270	0
BT-474_B.10	0	82	462	0	39	0	0	0	0	0	811	0
BT-474_B.12	0	62	462	0	30	211	0	0	0	0	597	0
BT-474_B.13	0	68	455	0	0	0	0	0	0	120	792	0
BT-474_B.14	0	78	457	0	58	200	0	0	0	0	790	0
BT-474_B.15	7	62	395	0	0	0	0	0	0	111	808	0
BT-474_B.2	3	0	186	0	0	0	0	0	0	0	313	0
BT-474_B.3	2	32	211	0	21	0	0	0	0	0	330	0
BT-474_B.4	10	0	265	0	0	0	0	0	0	0	235	0
BT-474_B.8	0	0	227	0	0	0	102	0	0	136	673	291
BT-474_B.9	0	0	267	0	0	251	108	0	0	0	458	177
BT-474_C	0	1126	492	0	1557	0	0	0	0	0	726	0
BT-474_C.1	0	0	144	0	0	0	0	0	0	52	124	0
BT-474_C.2	0	0	144	0	0	64	0	0	0	0	116	0
BT-474_C.3	3	20	154	0	36	0	0	0	0	0	349	0
BT-474_C.5	7	13	145	0	27	0	0	0	0	0	221	0
BT-474_D	14	1299	537	0	1431	0	0	0	0	693	0	0
BT-474_D.1	19	663	265	0	893	0	0	0	0	0	0	0
BT-474_D.11	11	1922	471	0	1138	0	0	0	0	913	0	0
BT-474_D.12	22	601	468	0	840	0	0	0	0	0	0	0
BT-474_D.13	47	793	364	0	393	0	0	0	0	398	0	0
BT-474_D.15	30	1329	430	0	673	0	0	0	0	968	0	0
BT-474_D.16	50	1254	508	0	732	0	0	0	0	923	0	0
BT-474_D.2	35	713	295	0	792	0	0	0	0	0	0	0
BT-474_D.3	14	475	207	0	403	0	0	0	0	0	0	0
BT-474_D.4	37	1895	454	0	2380	0	0	0	0	0	0	0
BT-474_E	8	2493	920	0	993	0	0	0	0	1582	0	0
BT-474_E.1	0	7487	0	0	0	0	0	0	0	0	0	0
BT-474_E.2	0	6771	0	0	0	0	0	0	0	0	0	0
BT-474_E.3	0	10503	0	0	0	0	0	0	0	0	0	0
BT-474_E.7	0	12859	0	0	0	0	0	0	0	0	0	0
BT-474_E.8	0	10256	0	0	0	0	0	0	0	0	0	0
BT-474_F	0	6416	1214	0	2994	0	0	0	0	4200	0	0
BT-474_F.12	0	11796	0	0	0	0	0	0	0	0	0	0
BT-474_F.13	0	13790	0	0	0	0	0	0	0	0	0	0
BT-474_F.14	0	2335	0	0	0	0	0	0	0	0	1390	0
BT-474_F.16	0	3925	1255	0	0	0	0	0	0	0	0	0
BT-474_F.17	0	1975	441	0	154	0	0	0	0	0	1754	0
BT-474_F.18	0	12273	1575	0	706	0	0	0	0	0	0	0
BT-474_F.19	0	5301	1221	0	272	0	0	0	0	0	0	0
BT-474_G	51	5815	1382	0	6451	0	0	0	0	0	0	0
BT-474_G.1	0	4076	0	0	0	0	0	0	0	4614	0	0
BT-474_G.2	0	2095	506	0	0	0	0	0	0	2340	0	0
BT-474_G.3	4	2590	537	0	1340	0	0	0	0	2577	0	0
BT-474_G.4	0	2529	274	0	827	0	0	0	0	2814	0	0
BT-474_G.5	0	2255	473	0	654	0	0	0	0	2019	0	0
BT-474_I	36	5569	1284	0	6806	0	0	0	0	0	0	0
BT-474_I.10	26	769	324	0	394	0	0	0	0	0	0	0
BT-474_I.2	38	1138	352	0	699	0	0	0	0	0	0	0
BT-474_I.3	19	666	155	0	354	230	0	0	0	0	0	0
BT-474_I.5	0	906	30	0	457	0	0	0	0	0	718	0
BT-474_I.9	3	483	67	0	306	0	0	0	0	0	599	0
BT-474_J	39	4837	517	0	3795	0	0	0	0	2553	0	0
BT-474_J.10	4	407	52	0	232	0	0	0	0	0	296	0
BT-474_J.11	24	1157	374	0	807	0	0	0	0	0	0	0
BT-474_J.12	21	910	311	0	345	0	0	0	0	0	0	0
BT-474_J.13	11	921	108	0	507	367	0	0	0	0	0	0
BT-474_J.14	19	805	288	0	138	0	0	0	0	254	0	0
BT-474_J.9	19	851	201	0	723	0	0	0	0	0	0	0
BT-474_K	25	1336	843	0	697	0	0	0	0	920	0	0
BT-474_K.1	3	565	256	0	528	0	0	0	0	0	504	0
BT-474_K.2	0	572	252	0	112	0	0	0	0	482	502	0
BT-474_K.3	7	469	173	0	374	0	0	0	0	0	408	0
BT-474_K.4	6	809	386	0	430	0	0	0	0	549	0	0
BT-474_K.5	6	661	274	0	567	0	0	0	0	0	483	0
BT-474_K.8	2	218	218	0	187	0	0	0	0	0	322	0
BT-474_L	65	2528	1571	0	3190	0	0	0	0	0	0	0
BT-474_L.1	0	0	208	0	0	0	0	0	0	80	609	0
BT-474_L.2	0	0	168	0	0	0	0	0	0	0	557	0
BT-474_L.3	0	0	237	0	0	0	0	0	0	0	728	0
BT-474_L.4	0	0	330	0	0	0	0	0	0	0	422	0
BT-474_L.5	0	0	254	0	0	0	0	0	0	0	855	0
BT-474_M	67	2347	1541	0	3094	0	0	0	0	0	0	0
BT-474_M.1	0	0	227	0	0	0	0	0	146	0	473	0
BT-474_M.2	0	0	368	0	0	136	0	0	0	0	450	0
BT-474_M.3	0	0	116	0	0	0	52	0	0	63	334	130
BT-474_M.4	0	0	392	0	0	0	0	0	0	0	495	0
HT-1376	7928	7316	59224	0	7977	0	0	0	0	0	0	0
HT-1376_A	0	466	1815	0	646	942	0	0	3176	0	0	0
HT-1376_A.3	0	37	241	0	81	0	0	0	672	0	394	0
HT-1376_A.4	0	0	221	0	0	0	0	0	859	194	0	0
HT-1376_A.6	0	71	187	0	113	323	0	0	1264	0	0	0
HT-1376_A.7	0	0	229	0	0	0	0	0	645	147	398	0
HT-1376_B	0	466	1440	0	644	710	0	0	3885	0	0	0
HT-1376_B.1	0	42	267	0	100	161	0	0	679	0	0	0
HT-1376_B.2	11	381	82	0	914	0	0	0	610	0	0	0
HT-1376_B.3	5	45	171	0	95	185	0	0	1166	0	0	0
HT-1376_B.5	0	0	295	0	0	0	0	0	848	177	0	0
HT-1376_B.7	0	33	119	0	56	212	0	0	619	0	0	0
HT-1376_C	82	627	1756	0	795	1157	0	0	3192	0	0	0
HT-1376_C.1	0	47	193	0	62	357	0	0	715	0	0	0
HT-1376_C.3	0	72	143	0	76	357	0	0	752	0	0	0
HT-1376_C.4	0	0	274	0	0	396	0	0	695	0	0	0
HT-1376_C.5	0	0	259	0	0	357	0	0	678	0	0	0
HT-1376_C.6	0	0	348	0	0	462	0	0	751	0	0	0
HT-1376_C.7	0	0	317	0	0	606	0	0	646	0	0	0
HT-1376_C.8	0	45	327	0	77	259	0	0	947	0	0	0
HT-1376_D	65	650	1933	0	697	1511	0	0	3543	0	0	0
HT-1376_D.1	0	78	376	0	122	280	0	0	1960	0	0	0
HT-1376_D.2	0	0	321	0	0	0	0	0	1184	134	334	0
HT-1376_D.3	0	0	195	0	0	240	0	0	1031	109	0	0
HT-1376_D.4	1	0	101	0	0	157	0	0	723	80	0	0
HT-1376_D.5	0	26	106	0	86	267	0	0	935	0	0	0
HT-1376_D.6	0	0	363	0	0	253	0	0	940	0	0	0
HT-1376_D.7	2	0	204	0	0	161	0	0	970	0	0	0
JSC-1	5303	47499	48243	0	19415	0	0	9132	0	0	0	0
JSC-1_A	0	126	404	0	0	643	0	0	443	180	0	0
JSC-1_A.12	0	50	214	0	24	312	0	0	296	0	0	0
JSC-1_A.13	0	191	464	0	253	308	0	0	0	0	0	0
JSC-1_A.15	0	55	225	0	0	309	0	0	314	99	0	0
JSC-1_A.16	0	190	486	0	84	461	0	0	0	0	0	0
JSC-1_A.18	0	80	293	0	34	349	0	0	0	0	0	134
JSC-1_A.19	0	57	219	0	0	294	0	0	327	129	0	0
JSC-1_A.22	0	329	104	0	307	272	0	0	445	0	0	0
JSC-1_B	0	366	520	0	293	912	0	0	652	0	0	0
JSC-1_B.15	0	150	224	0	0	389	0	0	277	190	0	0
JSC-1_B.16	0	0	155	0	0	421	78	0	0	84	0	227
JSC-1_B.17	0	53	216	0	0	388	0	0	234	92	0	190
JSC-1_B.18	0	0	635	0	0	423	0	0	0	0	0	0
JSC-1_B.19	0	65	484	0	109	534	0	0	0	0	0	0
JSC-1_B.20	0	70	426	0	27	473	0	0	0	0	0	0
JSC-1_B.21	0	39	283	0	29	438	0	0	252	0	0	0
JSC-1_B.22	0	58	528	0	131	482	0	0	0	0	0	0
JSC-1_B.23	0	119	557	0	127	561	0	0	0	0	0	0
JSC-1_C	0	303	334	0	105	434	0	0	334	182	0	0
JSC-1_C.13	0	0	391	0	0	393	0	0	253	0	0	0
JSC-1_C.14	0	0	391	0	0	378	0	0	263	0	0	0
JSC-1_C.15	0	0	592	0	0	525	0	0	0	0	0	0
JSC-1_C.16	0	0	565	0	0	528	0	0	0	0	0	0
JSC-1_C.18	0	60	233	0	24	306	0	0	294	0	0	164
JSC-1_C.19	0	0	588	0	0	437	0	0	0	0	0	0
JSC-1_C.21	0	50	225	0	32	483	0	0	0	0	0	230
JSC-1_C.24	0	0	551	0	0	414	0	0	0	0	0	0
JSC-1_D	0	293	334	0	110	553	0	0	579	146	0	0
JSC-1_D.13	0	0	405	0	0	571	0	0	0	0	0	0
JSC-1_D.14	0	0	440	0	0	494	0	0	0	0	0	0
JSC-1_D.15	0	0	248	0	0	428	0	0	236	0	0	165
JSC-1_D.16	0	47	176	0	0	532	0	0	301	0	0	0
JSC-1_D.17	0	0	209	0	0	452	91	0	0	0	0	178
JSC-1_D.18	0	0	644	0	0	563	0	0	0	0	0	0
JSC-1_D.20	0	0	284	0	0	475	79	0	0	0	0	231
JSC-1_D.21	0	0	208	0	0	565	0	0	220	0	0	0
JSC-1_D.22	0	0	225	0	0	520	0	0	192	0	0	0
JSC-1_D.24	0	0	416	0	0	636	0	0	0	0	0	0
JSC-1_E	0	425	495	0	0	1180	0	0	633	263	0	0
JSC-1_E.1	0	83	435	0	29	421	0	0	0	0	0	0
JSC-1_E.2	0	300	210	0	211	391	0	0	254	0	0	0
JSC-1_E.3	0	171	426	0	100	451	0	0	0	0	0	0
JSC-1_E.4	0	62	216	0	39	425	0	0	297	0	0	0
JSC-1_E.5	0	62	205	0	26	407	0	0	247	0	0	0
JSC-1_F	0	1471	1270	0	986	1692	0	0	0	0	0	0
JSC-1_F.2	0	614	641	0	425	574	0	0	0	0	0	0
JSC-1_F.3	0	715	578	0	564	529	0	0	0	0	0	0
JSC-1_F.4	0	280	202	0	106	435	0	0	264	0	0	0
JSC-1_F.5	0	310	544	0	239	528	0	0	0	0	0	0
JSC-1_F.7	0	1754	716	0	1120	0	0	0	0	775	0	0
MDA-MB-453	6300	39278	54374	0	40402	0	0	0	0	0	0	0
MDA-MB-453_A	45	688	467	0	1234	0	0	0	0	0	0	699
MDA-MB-453_A.13	5	299	562	0	518	299	0	0	0	0	0	808
MDA-MB-453_A.14	7	293	387	0	426	319	0	0	0	0	0	824
MDA-MB-453_A.15	22	440	600	0	737	320	0	0	0	0	0	828
MDA-MB-453_A.16	35	453	519	0	739	0	0	0	0	0	0	1071
MDA-MB-453_A.17	40	513	613	0	881	0	0	0	0	0	0	998
MDA-MB-453_B	47	1422	931	0	2007	0	0	0	0	0	0	0
MDA-MB-453_B.12	0	38	431	0	115	235	0	0	0	0	0	566
MDA-MB-453_B.15	7	51	350	0	73	208	0	0	0	0	0	588
MDA-MB-453_B.17	3	0	417	0	0	154	0	0	0	123	0	568
MDA-MB-453_B.19	25	0	196	0	0	0	0	0	269	154	0	516
MDA-MB-453_B.20	7	45	193	0	67	137	0	0	314	0	0	456
MDA-MB-453_C	72	1141	1062	0	1685	0	0	0	0	0	0	0
MDA-MB-453_C.13	12	45	363	0	52	202	0	0	0	0	0	400
MDA-MB-453_C.14	17	0	401	0	0	186	0	0	0	117	0	463
MDA-MB-453_C.15	13	0	328	0	0	170	0	0	0	0	0	355
MDA-MB-453_C.16	4	21	243	0	54	193	77	0	0	0	0	397
MDA-MB-453_C.17	5	46	267	0	56	227	0	0	0	0	0	397
MDA-MB-453_D	21	1028	699	0	1945	0	0	0	0	0	0	0
MDA-MB-453_D.26	32	1616	657	0	2437	0	0	0	0	0	0	0
MDA-MB-453_D.27	24	2454	877	0	3573	0	0	0	0	0	0	0
MDA-MB-453_D.28	11	1517	572	0	2401	0	0	0	0	0	0	0
MDA-MB-453_D.29	31	507	278	0	800	0	0	0	0	0	0	480
MDA-MB-453_D.30	43	1836	887	0	2969	0	0	0	0	0	0	0
MDA-MB-453_E	49	3553	731	0	6627	0	0	0	0	0	0	0
MDA-MB-453_E.19	63	2734	1084	0	4420	0	0	0	0	0	0	0
MDA-MB-453_E.20	52	2123	1636	0	3576	0	0	0	0	0	0	0
MDA-MB-453_E.22	47	2519	998	0	3825	0	0	0	0	0	0	0
MDA-MB-453_E.23	52	2911	1005	0	4922	0	0	0	0	0	0	0
MDA-MB-453_E.24	36	2051	1208	0	3796	0	0	0	0	0	0	0
MDA-MB-453_G	36	1080	629	0	1651	0	0	0	0	0	0	623
MDA-MB-453_G.1	4	2259	1132	0	0	0	0	0	0	0	0	0
MDA-MB-453_G.2	0	1458	726	0	0	0	290	0	0	0	0	0
MDA-MB-453_G.3	0	1422	0	0	0	0	466	0	0	0	0	803
MDA-MB-453_G.4	0	385	441	0	0	0	235	0	0	0	0	523
MDA-MB-453_G.5	0	2271	1138	0	0	0	0	0	0	0	0	0
MDA-MB-453_J	35	1368	739	0	2427	0	0	0	0	0	0	0
MDA-MB-453_J.1	9	45	0	0	34	148	89	0	0	0	0	232
MDA-MB-453_J.2	11	120	206	0	75	0	0	0	0	0	279	0
MDA-MB-453_J.3	23	68	0	0	56	135	68	0	0	0	0	157
MDA-MB-453_J.4	21	146	38	0	120	174	0	0	0	0	0	272
MDA-MB-453_K	30	617	846	0	985	0	0	0	0	0	0	1143
MDA-MB-453_K.3	13	188	704	0	227	281	0	0	0	0	0	0
MDA-MB-453_K.6	23	516	454	0	952	0	0	0	0	0	0	488
MDA-MB-453_K.7	27	865	279	0	1200	0	0	0	0	0	0	519
MDA-MB-453_K.8	8	128	390	0	237	198	0	0	0	0	0	425
MDA-MB-453_L	73	2815	2243	0	4491	0	0	0	0	0	0	0
MDA-MB-453_L.10	5	80	240	0	104	185	0	0	0	0	0	285
MDA-MB-453_L.11	1	0	383	0	0	151	0	0	0	0	0	399
MDA-MB-453_L.12	15	0	310	0	0	0	0	0	0	101	0	406
MDA-MB-453_L.2	6	37	142	0	24	0	0	0	0	0	182	506
MDA-MB-453_L.3	0	0	205	0	0	121	0	0	0	0	0	251
MDA-MB-453_L.4	0	0	193	0	0	82	0	0	0	0	0	331
MDA-MB-453_L.6	13	33	179	0	18	0	0	0	0	0	166	363
MDA-MB-453_L.7	2	29	230	0	26	110	0	0	0	0	0	354
MDA-MB-453_L.8	18	0	263	0	0	134	0	0	0	0	0	563
MDA-MB-453_L.9	16	0	292	0	0	0	0	0	0	98	0	413
