# Supplementary material for: Mechanisms of APOBEC3 mutagenesis in human cancer cells
Source: Nature. 2022 Jul 20;607(7920):799–807. doi: 10.1038/s41586-022-04972-y (PMC9329121; doi:10.1038/s41586-022-04972-y)
Supplement: Supplementary file 7 — Supplementary Table 5 [file 41586_2022_4972_MOESM7_ESM.xlsx]

## Sheet: qPCR Primers
Gene	Forward Primer Sequence	Reverse Primer Sequence	Probe	Probe Sequence
APOBEC3A	gagaagggacaagcacatgg	tggatccatcaagtgtctgg	UPL26	ctgggctg
APOBEC3B	gaccctttggtccttcgac	gcacagccccaggagaag	UPL1	cctggagc
APOBEC3C	agcgcttcagaaaagagtgg	aagtttcgttccgatcgttg	UPL155	ttgccttc
APOBEC3D	acccaaacgtcagtcgaatc	cacatttctgcgtggttctc	UPL51	ggcaggag
APOBEC3F	ccgtttggacgcaaagat	ccaggtgatctggaaacactt	UPL27	gctgcctg
APOBEC3G	ccgaggacccgaaggttac	tccaacagtgctgaaattcg	UPL79	ccaggagg
APOBEC3H	agctgtggccagaagcac	cggaatgtttcggctgtt	UPL21	tggctctg
HPRT1	tgaccttgatttattttgcatacc	cgagcaagacgttcagtcct	UPL73	gctgagga

## Sheet: CRISPR Target Sequences
Gene	sgRNA ID	Target Sequence (5'-3')
APOBEC3A	sgA3A.g1	GCTGTCCACAGACACTTGA
APOBEC3A	sgA3A.g2	ACCTACCTGTGCTACGAAG
APOBEC3B	sgA3B.g1	GAGCCCTCCCGGGAGTCCT
APOBEC3B	sgA3B.g2	GGGTGCTCAGACAGGAATT
UNG	sgUNG.g1	CGTCTTCTGGCCGATCATCC
UNG	sgUNG.g2	CGTCTTCTGGCCGATCATCC
UNG	sgUNG.g3	AAAGCGGAGATGCGGCGGTG
SMUG1	sgSMUG.g1	CGAGTCACGTAGTTGCGATG
SMUG1	sgSMUG.g2	TACGTGACTCGCTACTGCCA
SMUG1	sgSMUG.g3	GGGCATCATCTACAATCCCG
REV1	sgREV1.g1	AAACTAATGATGTTGCATGG
REV1	sgREV1.g2	AATTCGACCAGAATGGATTG
REV1	sgREV1.g3	TAGTTTTCTCAATTCCTCAG

## Sheet: Recombinant DNA
Plasmid Name	Lab ID/Addgene #
pU6-sgA3A.g1-Cas9-T2A-mCherry	pKC648
pU6-sgA3A.g2-Cas9-T2A-mCherry	pKC649
pU6-sgA3B.g1-Cas9-T2A-mCherry	pKC539
pU6-sgA3B.g2-Cas9-T2A-mCherry	pKC540
pU6-sgUNG.g1-Cas9-T2A-mCherry	pJM501
pU6-sgUNG.g2-Cas9-T2A-mCherry	pJM502
pU6-sgUNG.g3-Cas9-T2A-mCherry	pJM503
pU6-sgSMUG1.g1-Cas9-T2A-mCherry	pKC552
pU6-sgSMUG1.g2-Cas9-T2A-mCherry	pKC553
pU6-sgSMUG1.g3-Cas9-T2A-mCherry	pKC554
pU6-sgREV1.g1-Cas9-T2A-mCherry	pKC801
pU6-sgREV1.g2-Cas9-T2A-mCherry	pKC802
pU6-sgREV1.g3-Cas9-T2A-mCherry	pKC803
pLenti-CMV-UNG2 ORF-GFP-blast	pKC653
pLenti-CMV-A3Ai-mTurq-blast	pKC733
pLenti-CMV-A3Ai-E72A-mTurq-blast	pKC734
pLenti-CMV-A3Bi-mTurq-blast	pKC735
psPAX2	Addgene #12260
pMD2.G	Addgene #12259
pLKO.1 hyg A3A-shRNA	pTM-066
pLKO.1 hyg A3B-shRNA	pTM-383
pLKO.1 hygro scrambled/non-targetting shRNA	pTM-238

## Sheet: shRNA Target Sequences
Gene	shRNA ID	Target Sequence (5'-3')
A3A	sh-A3A	GCCCAGACACTTGATGGATCC
A3B	sh-A3B	GCTCAAATCTCCTTTGGGACA
non-targeting	sh-Control	CCTAAGGTTAAGTCGCCCTCG

## Sheet: Reagents and Resources
Reagent or Resource	Source	Identifier
2x LightCycler 480 Probe Master Mix	Roche	#4887301001
Autoradiographic Film	LabScientific	XARALF2025
ECL Western Blotting Substrate	Thermo Fisher Scientific	#32106
Glucose Solution	Gibco	A2494001
Hexadimethrine bromide	Sigma-Aldrich	H9268
Lipofectamine 3000 Reagent	ThermoFisher Scientific	L300015
Lumigen ECL Ultra	Fisher Scientific	NC0240697
Nitrocellulose membrane	Thermo Fisher Scientific	#10600002
One Shot TOP10 Chemically Competent E. Coli	Thermo Fisher Scientific	C404003
One Shot Stbl3 Chemically Competent E. Coli	Thermo Fisher Scientific	C737303
Phusion High-Fidelity PCR Kit	Thermo Scientific	F530L
Pierce BCA Protein Assay Kit	Thermo Scientific	#23227
Platinum Taq DNA Polymerase	Invitrogen	#10966083
Protease Inhibitor Tablets, EDTA-free	Thermo Scientific	A32965
PureLink Quick Gel Extraction Kit	Invitrogen	K210012
Quick-DNA Miniprep Kit	Zymo Research	D3025
Quick-RNA Miniprep Kit	Zymo Research	R1054
SF Cell Line 4D-Nucleofector X Kit L	Lonza	V4XC-2012
SuperScript IV First-Strand Synthesis System	Invitrogen	#18091200
TOPO TA Cloning Kit	Invitrogen	450030
Annexin V Apoptosis Detection Kit	BD Biosciences	#556547
Propidium Iodide	Thermo Scientific	P1304MP
Click-iT EdU Alexa Fluor 488 Imaging Kit	Invitrogen	C10337
High-Capacity cDNA Reverse Transcription Kit	Thermo Fisher Scientific	4368813
RNeasy Mini Kit	QIAGEN	74104

## Sheet: Key Oligonucleotides
Primer Name	Primer Sequence	Lab Identifier
A3A F	ATGCTCGGTGTGGTAGGAGT	JM669
A3A R	CCACAAGTACAATCCGGAACCT	JM670
A3B F1	TGTATTTCAAGCCTCAGTACCACG	JM679
A3B R1	CATAGTCCATGATCGTCACGC	JM680
A3B F2	CCTCAGAATTCAGTTCTACCATGA	JM663
A3B R2	TCGATTGAAGTTTGGGTGGTA	JM664
A3B R3	GAATCTCCTTTAGCGTGCGG	JM636
UNG F	CAAAGCGCTAGGATTACAGGCG	JM1093
UNG R	CCCAGCAAAAGCGGACAGTAAG	JM1094
SMUG1 F1	GTCCCTTCTGAGCCCAGGAAAT	KC21
SMUG1 F2	TCCCTTCTGAGCCCAGGAAATG	KC22
SMUG1 R	ACTGGGGAAGCCAAACCCTTTA	KC23
REV1 F	AGCCAAGGAGAAGGTGAACCAA	KC35
REV1 R	ACATGAGCTTAAACGGTAGTGTTGT	KC36
