# Supplementary material for: Mechanisms of APOBEC3 mutagenesis in human cancer cells
Source: Nature. 2022 Jul 20;607(7920):799–807. doi: 10.1038/s41586-022-04972-y (PMC9329121; doi:10.1038/s41586-022-04972-y)
Supplement: Supplementary file 8 — Supplementary Table 6 [file 41586_2022_4972_MOESM8_ESM.xlsx]

## Sheet: clustered_APOBEC3_SBS
cell_line	class_comparison	exp_condition_1	n_exp1	n_exp1_filtered	exp_condition_2	n_exp2	n_exp2_filtered	mutations_exp1	mutations_exp2	p-value	q-value
MDA-MB-453	Clustered	WT	9	8	A3A_KO	10	10	523	102	0.00044562	0.00164541
MDA-MB-453	Clustered	WT	9	8	A3B_KO	10	10	523	4110	0.000548471	0.00164541
MDA-MB-453	Clustered	WT	9	8	UNG2_KO	5	5	523	107	0.010878	0.016317
MDA-MB-453	Clustered	WT	9	8	REV1_KO	4	4	523	73	0.0282828	0.0339394
MDA-MB-453	Clustered	WT	9	8	A3A_A3B_KO	10	9	523	107	0.000887872	0.00177574
MDA-MB-453	Clustered	A3A_KO	10	10	A3A_A3B_KO	10	9	102	107	0.743537	0.743537
BT-474	Clustered	WT	13	8	A3A_KO	7	3	1332	56	0.0242424	0.124675
BT-474	Clustered	WT	13	8	A3B_KO	5	5	1332	899	0.621601	0.721859
BT-474	Clustered	WT	13	8	UNG2_KO	12	12	1332	1021	0.615896	0.721859
BT-474	Clustered	WT	13	8	SMUG_KO	5	5	1332	2033	0.045066	0.148473
BT-474	Clustered	WT	13	8	REV1_KO	11	9	1332	1627	0.092719	0.222526
BT-474	Clustered	WT	13	8	A3A_A3B_KO	9	9	1332	100	0.000630636	0.0113514
BT-474	Clustered	A3A_KO	7	3	A3A_A3B_KO	9	9	56	100	0.164036	0.310805
BT-474	Clustered	WT_short	2	2	A3A_KO_short	8	8	121	45	0.049491	0.148473
BT-474	Clustered	WT_short	2	2	A3B_KO_short	4	4	121	1045	0.266667	0.369231
BC-1	Clustered	WT	5	5	A3A_KO	5	4	161	25	0.0650637	0.195191
BC-1	Clustered	WT	5	5	UNG-GFP	9	9	161	242	0.841136	1
BC-1	Clustered	WT	5	5	A3B_KO	5	1	161	44	1	1
HT-1376	Clustered	WT	9	9	A3A_KO	7	5	205	80	0.893697	0.893697
HT-1376	Clustered	WT	9	9	A3B_KO	7	7	205	61	0.0493579	0.0987158
JSC-1	Clustered	WT	16	16	A3A_KO	18	17	235	170	0.0510108	0.102022
JSC-1	Clustered	WT	16	16	A3B_KO	10	10	235	335	0.475709	0.475709
MDA-MB-453	KATAEGIS	WT	9	8	A3A_KO	10	10	27	4	0.0218913	0.0437826
MDA-MB-453	KATAEGIS	WT	9	8	A3B_KO	10	10	27	308	0.00314151	0.0188491
MDA-MB-453	KATAEGIS	WT	9	8	UNG2_KO	5	5	27	19	0.53547	0.53547
MDA-MB-453	KATAEGIS	WT	9	8	REV1_KO	4	4	27	2	0.143722	0.215583
MDA-MB-453	KATAEGIS	WT	9	8	A3A_A3B_KO	10	9	27	0	0.00837134	0.025114
MDA-MB-453	KATAEGIS	A3A_KO	10	10	A3A_A3B_KO	10	9	4	0	0.399075	0.47889
BT-474	KATAEGIS	WT	13	8	A3A_KO	7	3	236	0	0.193495	0.333564
BT-474	KATAEGIS	WT	13	8	A3B_KO	5	5	236	77	0.119091	0.252192
BT-474	KATAEGIS	WT	13	8	UNG2_KO	12	12	236	108	0.751482	0.845417
BT-474	KATAEGIS	WT	13	8	SMUG_KO	5	5	236	152	0.0878148	0.222526
BT-474	KATAEGIS	WT	13	8	REV1_KO	11	9	236	172	0.0470283	0.148473
BT-474	KATAEGIS	WT	13	8	A3A_A3B_KO	9	9	236	0	0.0236622	0.124675
BT-474	KATAEGIS	A3A_KO	7	3	A3A_A3B_KO	9	9	0	0	1	1
BT-474	KATAEGIS	WT_short	2	2	A3A_KO_short	8	8	0	4	0.813664	0.887633
BT-474	KATAEGIS	WT_short	2	2	A3B_KO_short	4	4	0	115	0.218819	0.333564
BC-1	KATAEGIS	WT	5	5	A3A_KO	5	4	10	0	0.107347	0.32204
BC-1	KATAEGIS	WT	5	5	UNG-GFP	9	9	10	18	0.656044	0.656044
BC-1	KATAEGIS	WT	5	5	A3B_KO	5	1	10	7	0.2278	0.3417
HT-1376	KATAEGIS	WT	9	9	A3A_KO	7	5	17	18	0.533621	0.533621
HT-1376	KATAEGIS	WT	9	9	A3B_KO	7	7	17	0	0.119891	0.239782
JSC-1	KATAEGIS	WT	16	16	A3A_KO	18	17	8	4	0.965272	0.965272
JSC-1	KATAEGIS	WT	16	16	A3B_KO	10	10	8	39	0.732311	0.965272
MDA-MB-453	OMIKLI	WT	9	8	A3A_KO	10	10	428	53	0.000427637	0.00128291
MDA-MB-453	OMIKLI	WT	9	8	A3B_KO	10	10	428	3683	0.000319941	0.00128291
MDA-MB-453	OMIKLI	WT	9	8	UNG2_KO	5	5	428	58	0.0127037	0.0190555
MDA-MB-453	OMIKLI	WT	9	8	REV1_KO	4	4	428	44	0.0269798	0.0323757
MDA-MB-453	OMIKLI	WT	9	8	A3A_A3B_KO	10	9	428	67	0.00169598	0.00339195
MDA-MB-453	OMIKLI	A3A_KO	10	10	A3A_A3B_KO	10	9	53	67	0.482829	0.482829
BT-474	OMIKLI	WT	13	8	A3A_KO	7	3	1060	29	0.0186336	0.124675
BT-474	OMIKLI	WT	13	8	A3B_KO	5	5	1060	794	0.607914	0.721859
BT-474	OMIKLI	WT	13	8	UNG2_KO	12	12	1060	752	0.216179	0.333564
BT-474	OMIKLI	WT	13	8	SMUG_KO	5	5	1060	1836	0.0335446	0.148473
BT-474	OMIKLI	WT	13	8	REV1_KO	11	9	1060	1390	0.0917947	0.222526
BT-474	OMIKLI	WT	13	8	A3A_A3B_KO	9	9	1060	64	0.000606664	0.0113514
BT-474	OMIKLI	A3A_KO	7	3	A3A_A3B_KO	9	9	29	64	0.568783	0.721859
BT-474	OMIKLI	WT_short	2	2	A3A_KO_short	8	8	116	19	0.048107	0.148473
BT-474	OMIKLI	WT_short	2	2	A3B_KO_short	4	4	116	922	0.266667	0.369231
BC-1	OMIKLI	WT	5	5	A3A_KO	5	4	134	7	0.0365463	0.109639
BC-1	OMIKLI	WT	5	5	UNG-GFP	9	9	134	141	0.385078	0.577617
BC-1	OMIKLI	WT	5	5	A3B_KO	5	1	134	32	1	1
HT-1376	OMIKLI	WT	9	9	A3A_KO	7	5	132	26	0.591347	0.591347
HT-1376	OMIKLI	WT	9	9	A3B_KO	7	7	132	32	0.33898	0.591347
JSC-1	OMIKLI	WT	16	16	A3A_KO	18	17	134	78	0.0355175	0.0710351
JSC-1	OMIKLI	WT	16	16	A3B_KO	10	10	134	243	0.221764	0.221764

## Sheet: clustered_nonAPOBEC3_SBS
cell_line	class_comparison	exp_condition_1	n_exp1	n_exp1_filtered	exp_condition_2	n_exp2	n_exp2_filtered	mutations_exp1	mutations_exp2	p-value	q-value
BC-1	Clustered	WT	5	5	A3A_KO	5	4	94	40	0.0634921	0.0952381
BC-1	Clustered	WT	5	5	A3B_KO	5	1	94	33	0.333333	0.333333
BC-1	Clustered	WT	5	5	UNG-GFP	9	9	94	88	0.0193624	0.0580873
MDA-MB-453	Clustered	A3A_KO	10	10	A3A_A3B_KO	10	9	288	200	0.151598	0.151598
MDA-MB-453	Clustered	WT	9	8	A3A_KO	10	10	399	288	0.00137118	0.00411353
MDA-MB-453	Clustered	WT	9	8	A3B_KO	10	10	399	823	0.00993601	0.0123717
MDA-MB-453	Clustered	WT	9	8	A3A_A3B_KO	10	9	399	200	0.000630636	0.00378382
MDA-MB-453	Clustered	WT	9	8	REV1_KO	4	4	399	70	0.0040404	0.00808081
MDA-MB-453	Clustered	WT	9	8	UNG2_KO	5	5	399	140	0.0103097	0.0123717
BT-474	Clustered	A3A_KO	7	3	A3A_A3B_KO	9	9	120	271	0.227789	0.360665
BT-474	Clustered	WT	13	8	A3A_KO	7	3	400	120	0.921212	0.972391
BT-474	Clustered	WT	13	8	A3B_KO	5	5	400	237	0.523699	0.58531
BT-474	Clustered	WT	13	8	A3A_A3B_KO	9	9	400	271	0.1774	0.350373
BT-474	Clustered	WT	13	8	UNG2_KO	12	12	400	694	0.202847	0.350373
BT-474	Clustered	WT	13	8	REV1_KO	11	9	400	437	0.267885	0.391524
BT-474	Clustered	WT	13	8	SMUG_KO	5	5	400	377	0.127428	0.302642
BT-474	Clustered	WT_short	2	2	A3A_KO_short	8	8	31	121	1	1
BT-474	Clustered	WT_short	2	2	A3B_KO_short	4	4	31	155	0.460634	0.547002
HT-1376	Clustered	WT	9	9	A3A_KO	7	5	263	145	0.893228	0.893228
HT-1376	Clustered	WT	9	9	A3B_KO	7	7	263	277	0.152402	0.304804
JSC-1	Clustered	WT	16	16	A3A_KO	18	17	264	242	0.396079	0.792158
JSC-1	Clustered	WT	16	16	A3B_KO	10	10	264	160	0.811987	0.811987
BC-1	KATAEGIS	WT	5	5	A3A_KO	5	4	3	0	0.240421	0.360631
BC-1	KATAEGIS	WT	5	5	A3B_KO	5	1	3	4	0.213374	0.360631
BC-1	KATAEGIS	WT	5	5	UNG-GFP	9	9	3	3	0.557496	0.557496
MDA-MB-453	KATAEGIS	A3A_KO	10	10	A3A_A3B_KO	10	9	0	5	0.342782	0.514173
MDA-MB-453	KATAEGIS	WT	9	8	A3A_KO	10	10	1	0	0.314305	0.514173
MDA-MB-453	KATAEGIS	WT	9	8	A3B_KO	10	10	1	28	0.00151461	0.00908769
MDA-MB-453	KATAEGIS	WT	9	8	A3A_A3B_KO	10	9	1	5	1	1
MDA-MB-453	KATAEGIS	WT	9	8	REV1_KO	4	4	1	2	0.601508	0.72181
MDA-MB-453	KATAEGIS	WT	9	8	UNG2_KO	5	5	1	4	0.274994	0.514173
BT-474	KATAEGIS	A3A_KO	7	3	A3A_A3B_KO	9	9	0	0	1	1
BT-474	KATAEGIS	WT	13	8	A3A_KO	7	3	33	0	0.297266	0.564805
BT-474	KATAEGIS	WT	13	8	A3B_KO	5	5	33	15	0.112805	0.437414
BT-474	KATAEGIS	WT	13	8	A3A_A3B_KO	9	9	33	0	0.0596563	0.437414
BT-474	KATAEGIS	WT	13	8	UNG2_KO	12	12	33	13	0.966151	1
BT-474	KATAEGIS	WT	13	8	REV1_KO	11	9	33	28	0.0985955	0.437414
BT-474	KATAEGIS	WT	13	8	SMUG_KO	5	5	33	18	0.210951	0.507671
BT-474	KATAEGIS	WT_short	2	2	A3A_KO_short	8	8	0	1	0.802587	1
BT-474	KATAEGIS	WT_short	2	2	A3B_KO_short	4	4	0	14	0.411314	0.613467
HT-1376	KATAEGIS	WT	9	9	A3A_KO	7	5	3	1	0.925934	0.925934
HT-1376	KATAEGIS	WT	9	9	A3B_KO	7	7	3	0	0.231652	0.463304
JSC-1	KATAEGIS	WT	16	16	A3A_KO	18	17	2	0	0.150575	0.30115
JSC-1	KATAEGIS	WT	16	16	A3B_KO	10	10	2	4	0.962109	0.962109
BC-1	OMIKLI	WT	5	5	A3A_KO	5	4	43	22	0.258095	0.774285
BC-1	OMIKLI	WT	5	5	A3B_KO	5	1	43	14	0.666667	0.89358
BC-1	OMIKLI	WT	5	5	UNG-GFP	9	9	43	69	0.89358	0.89358
MDA-MB-453	OMIKLI	A3A_KO	10	10	A3A_A3B_KO	10	9	132	79	0.0778637	0.0778637
MDA-MB-453	OMIKLI	WT	9	8	A3A_KO	10	10	200	132	0.00333378	0.00666757
MDA-MB-453	OMIKLI	WT	9	8	A3B_KO	10	10	200	559	0.0030623	0.00666757
MDA-MB-453	OMIKLI	WT	9	8	A3A_A3B_KO	10	9	200	79	0.000616176	0.00369705
MDA-MB-453	OMIKLI	WT	9	8	REV1_KO	4	4	200	42	0.0161616	0.0226117
MDA-MB-453	OMIKLI	WT	9	8	UNG2_KO	5	5	200	64	0.0188431	0.0226117
BT-474	OMIKLI	A3A_KO	7	3	A3A_A3B_KO	9	9	57	105	0.191633	0.364102
BT-474	OMIKLI	WT	13	8	A3A_KO	7	3	265	57	0.411008	0.516706
BT-474	OMIKLI	WT	13	8	A3B_KO	5	5	265	146	0.43512	0.516706
BT-474	OMIKLI	WT	13	8	A3A_A3B_KO	9	9	265	105	0.00794653	0.075492
BT-474	OMIKLI	WT	13	8	UNG2_KO	12	12	265	277	0.297076	0.47037
BT-474	OMIKLI	WT	13	8	REV1_KO	11	9	265	294	0.335331	0.490099
BT-474	OMIKLI	WT	13	8	SMUG_KO	5	5	265	250	0.0932401	0.201058
BT-474	OMIKLI	WT_short	2	2	A3A_KO_short	8	8	16	54	1	1
BT-474	OMIKLI	WT_short	2	2	A3B_KO_short	4	4	16	115	0.240327	0.41511
HT-1376	OMIKLI	WT	9	9	A3A_KO	7	5	143	81	0.946494	0.946494
HT-1376	OMIKLI	WT	9	9	A3B_KO	7	7	143	158	0.203675	0.407351
JSC-1	OMIKLI	WT	16	16	A3A_KO	18	17	112	96	0.502317	0.502317
JSC-1	OMIKLI	WT	16	16	A3B_KO	10	10	112	78	0.425934	0.502317

## Sheet: clustered_events
cell_line	class_comparison	exp_condition_1	n_exp1	n_exp1_filtered	exp_condition_2	n_exp2	n_exp2_filtered	events_exp1	events_exp2	p-value	q-value
BC-1	Clustered	WT	5	5	A3A_KO	5	4	120	19	0.031746	0.0952381
BC-1	Clustered	WT	5	5	UNG-GFP	9	9	120	100	0.070924	0.106386
BC-1	Clustered	WT	5	5	A3B_KO	5	1	120	29	1	1
BT-474	Clustered	A3A_KO	7	3	A3A_A3B_KO	9	9	75	166	0.161056	0.29526
BT-474	Clustered	WT	13	8	A3A_KO	7	3	717	52	0.0242424	0.104981
BT-474	Clustered	WT	13	8	A3B_KO	5	5	717	521	0.523699	0.698265
BT-474	Clustered	WT	13	8	UNG2_KO	12	12	717	751	0.84694	0.903403
BT-474	Clustered	WT	13	8	SMUG_KO	5	5	717	1094	0.029526	0.104981
BT-474	Clustered	WT	13	8	REV1_KO	11	9	717	886	0.092719	0.197801
BT-474	Clustered	WT	13	8	A3A_A3B_KO	9	9	717	164	0.0032984	0.0351829
BT-474	Clustered	WT_short	2	2	A3A_KO_short	8	8	74	80	0.0877035	0.201058
BT-474	Clustered	WT_short	2	2	A3B_KO_short	4	4	74	518	0.266667	0.389744
HT-1376	Clustered	WT	9	9	A3A_KO	7	5	206	93	0.732876	0.732876
HT-1376	Clustered	WT	9	9	A3B_KO	7	7	206	165	0.668773	0.732876
JSC-1	Clustered	WT	16	16	A3A_KO	18	17	196	153	0.0677136	0.135427
JSC-1	Clustered	WT	16	16	A3B_KO	10	10	196	201	0.711138	0.711138
MDA-MB-453	Clustered	A3A_KO	10	10	A3A_A3B_KO	10	9	193	135	0.251329	0.251329
MDA-MB-453	Clustered	WT	9	8	A3A_KO	10	10	429	186	0.000442586	0.00155243
MDA-MB-453	Clustered	WT	9	8	A3B_KO	10	10	429	2244	0.00216227	0.00360379
MDA-MB-453	Clustered	WT	9	8	UNG2_KO	5	5	429	106	0.00420469	0.00525587
MDA-MB-453	Clustered	WT	9	8	REV1_KO	4	4	429	61	0.00836037	0.00836037
MDA-MB-453	Clustered	WT	9	8	A3A_A3B_KO	10	9	429	135	0.00062097	0.00155243
BC-1	KATAEGIS	WT	5	5	A3A_KO	5	4	3	0	0.10105	0.303151
BC-1	KATAEGIS	WT	5	5	UNG-GFP	9	9	3	5	0.5437	0.5437
BC-1	KATAEGIS	WT	5	5	A3B_KO	5	1	3	3	0.205903	0.308855
BT-474	KATAEGIS	A3A_KO	7	3	A3A_A3B_KO	9	9	0	0	1	1
BT-474	KATAEGIS	WT	13	8	A3A_KO	7	3	42	0	0.193495	0.325887
BT-474	KATAEGIS	WT	13	8	A3B_KO	5	5	42	22	0.136595	0.273189
BT-474	KATAEGIS	WT	13	8	UNG2_KO	12	12	42	22	0.840007	0.903403
BT-474	KATAEGIS	WT	13	8	SMUG_KO	5	5	42	39	0.0740488	0.197464
BT-474	KATAEGIS	WT	13	8	REV1_KO	11	9	42	40	0.0506212	0.147262
BT-474	KATAEGIS	WT	13	8	A3A_A3B_KO	9	9	42	0	0.0236622	0.104981
BT-474	KATAEGIS	WT_short	2	2	A3A_KO_short	8	8	0	1	0.423711	0.670875
BT-474	KATAEGIS	WT_short	2	2	A3B_KO_short	4	4	0	27	0.0720057	0.136811
HT-1376	KATAEGIS	WT	9	9	A3A_KO	7	5	4	4	0.638579	0.638579
HT-1376	KATAEGIS	WT	9	9	A3B_KO	7	7	4	0	0.119891	0.239782
JSC-1	KATAEGIS	WT	16	16	A3A_KO	18	17	2	1	0.965272	0.965272
JSC-1	KATAEGIS	WT	16	16	A3B_KO	10	10	2	7	0.732311	0.965272
MDA-MB-453	KATAEGIS	A3A_KO	10	10	A3A_A3B_KO	10	9	1	1	1	1
MDA-MB-453	KATAEGIS	WT	9	8	A3A_KO	10	10	7	1	0.0217932	0.0513808
MDA-MB-453	KATAEGIS	WT	9	8	A3B_KO	10	10	7	71	0.0030634	0.015317
MDA-MB-453	KATAEGIS	WT	9	8	UNG2_KO	5	5	7	2	0.339667	0.339667
MDA-MB-453	KATAEGIS	WT	9	8	REV1_KO	4	4	7	1	0.228152	0.28519
MDA-MB-453	KATAEGIS	WT	9	8	A3A_A3B_KO	10	9	7	1	0.0308285	0.0513808
BC-1	OMIKLI	WT	5	5	A3A_KO	5	4	85	11	0.0490901	0.14727
BC-1	OMIKLI	WT	5	5	UNG-GFP	9	9	85	83	0.180978	0.271467
BC-1	OMIKLI	WT	5	5	A3B_KO	5	1	85	20	1	1
BT-474	OMIKLI	A3A_KO	7	3	A3A_A3B_KO	9	9	35	65	1	1
BT-474	OMIKLI	WT	13	8	A3A_KO	7	3	611	26	0.0121212	0.0969697
BT-474	OMIKLI	WT	13	8	A3B_KO	5	5	611	450	0.621601	0.765047
BT-474	OMIKLI	WT	13	8	UNG2_KO	12	12	611	449	0.163961	0.291486
BT-474	OMIKLI	WT	13	8	SMUG_KO	5	5	611	984	0.029526	0.104981
BT-474	OMIKLI	WT	13	8	REV1_KO	11	9	611	771	0.0919942	0.197801
BT-474	OMIKLI	WT	13	8	A3A_A3B_KO	9	9	611	65	0.00062579	0.011913
BT-474	OMIKLI	WT_short	2	2	A3A_KO_short	8	8	64	35	0.600806	0.713457
BT-474	OMIKLI	WT_short	2	2	A3B_KO_short	4	4	64	474	0.105998	0.167829
HT-1376	OMIKLI	WT	9	9	A3A_KO	7	5	124	50	1	1
HT-1376	OMIKLI	WT	9	9	A3B_KO	7	7	124	93	0.426241	0.852481
JSC-1	OMIKLI	WT	16	16	A3A_KO	18	17	93	60	0.0453521	0.07407
JSC-1	OMIKLI	WT	16	16	A3B_KO	10	10	93	144	0.07407	0.07407
MDA-MB-453	OMIKLI	A3A_KO	10	10	A3A_A3B_KO	10	9	91	56	0.172737	0.172737
MDA-MB-453	OMIKLI	WT	9	8	A3A_KO	10	10	301	88	0.000815309	0.00203827
MDA-MB-453	OMIKLI	WT	9	8	A3B_KO	10	10	301	1997	0.00137268	0.00228779
MDA-MB-453	OMIKLI	WT	9	8	UNG2_KO	5	5	301	53	0.003108	0.003885
MDA-MB-453	OMIKLI	WT	9	8	REV1_KO	4	4	301	41	0.0136243	0.0136243
MDA-MB-453	OMIKLI	WT	9	8	A3A_A3B_KO	10	9	301	56	0.000611407	0.00203827
