# Supplementary material for: Mechanisms of APOBEC3 mutagenesis in human cancer cells
Source: Nature. 2022 Jul 20;607(7920):799–807. doi: 10.1038/s41586-022-04972-y (PMC9329121; doi:10.1038/s41586-022-04972-y)
Supplement: Supplementary file 9 — Supplementary Table 7 [file 41586_2022_4972_MOESM9_ESM.xlsx]

## Sheet: Sheet1
cell_line	cancer_type	Primary Disease	SBS2_13_sum	Cancer Type used in SigProfiler	Depmap ID	DepMap_21Q4_Chronos_score
BT549	BRCA	Breast Cancer	0	BRCA	ACH-000288	-0.352029
CAL120	BRCA	Breast Cancer	0	BRCA	ACH-000212	-0.0731548
CAL51	BRCA	Breast Cancer	0	BRCA	ACH-000856	-0.119357
COLO824	BRCA	Breast Cancer	0	BRCA	ACH-001820	-0.0199835
DU4475	BRCA	Breast Cancer	0	BRCA	ACH-000258	-0.00444817
EFM19	BRCA	Breast Cancer	0	BRCA	ACH-000330	-0.306671
HCC1419	BRCA	Breast Cancer	0	BRCA	ACH-000277	-0.00929552
Hs578T	BRCA	Breast Cancer	0	BRCA	ACH-000148	-0.208495
MDAMB157	BRCA	Breast Cancer	0	BRCA	ACH-000621	-0.115599
HCC1806	BRCA	Breast Cancer	81	BRCA	ACH-000624	-0.111323
HCC1143	BRCA	Breast Cancer	87	BRCA	ACH-000374	-0.294379
MCF7	BRCA	Breast Cancer	91	BRCA	ACH-000019	-0.161587
T47D	BRCA	Breast Cancer	92	BRCA	ACH-000147	-0.231316
UACC893	BRCA	Breast Cancer	134	BRCA	ACH-000554	-0.393864
MDAMB231	BRCA	Breast Cancer	180	BRCA	ACH-000768	-0.16991
MFM223	BRCA	Breast Cancer	189	BRCA	ACH-001819	-0.144878
HCC1428	BRCA	Breast Cancer	194	BRCA	ACH-000352	-0.0560236
OCUBM	BRCA	Breast Cancer	196	BRCA	ACH-002179	-0.211734
MDAMB468	BRCA	Breast Cancer	213	BRCA	ACH-000849	-0.278965
HCC1395	BRCA	Breast Cancer	312	BRCA	ACH-000699	-0.0141378
HCC202	BRCA	Breast Cancer	328	BRCA	ACH-000725	-0.173642
MDAMB415	BRCA	Breast Cancer	345	BRCA	ACH-000876	-0.0937015
EVSAT	BRCA	Breast Cancer	520	BRCA	ACH-001065	-0.0881823
AU565	BRCA	Breast Cancer	534	BRCA	ACH-000248	-0.124787
CAMA1	BRCA	Breast Cancer	613	BRCA	ACH-000783	-0.0655106
MDAMB453	BRCA	Breast Cancer	1206	BRCA	ACH-000910	-0.157107
MDAMB361	BRCA	Breast Cancer	1960	BRCA	ACH-000934	-0.0935507
