# Supplementary material for: Mechanisms of APOBEC3 mutagenesis in human cancer cells
Source: Nature. 2022 Jul 20;607(7920):799–807. doi: 10.1038/s41586-022-04972-y (PMC9329121; doi:10.1038/s41586-022-04972-y)
Supplement: Supplementary file 11 — Supplementary Table 9 [file 41586_2022_4972_MOESM11_ESM.zip › Table_S9_indels.txt]

X.AnalysisProc	Sample	Normal	VariantID	Chrom	Pos	Ref	Alt	Qual	Filter	Gene	Transcript	RNA	CDS	Protein	Type	Effect	PC	RS	RE	LEN	REP	S1	S2	FF017	VD	VW	FC.Norm	FD.Norm	GT.Norm	NB.Norm	ND.Norm	NP.Norm	NR.Norm	NU.Norm	PB.Norm	PD.Norm	PP.Norm	PR.Norm	PU.Norm	MTR.Norm	WTR.Norm	AMB.Norm	UNK.Norm	VAF.Norm	FC.Tum	FD.Tum	GT.Tum	NB.Tum	ND.Tum
.	BT-474_G.1	BT-474_G	a7fa39d2-0ca2-11ec-a919-c05cfe8a420c	1	41364307	TC	T	300	PASS	-	-	-	-	-	Del	-	D	41364307	41364309	1	1	12	420.017	1	-	-	0	37	./.	0	22	0	22	0	0	15	0	15	0	0	38	0	0	0	5	38	./.	3	17
.	BT-474_G.1	BT-474_G	c33b9b28-0ca2-11ec-a919-c05cfe8a420c	1	51691901	CCTT	C	360	PASS	RP11-296A18.3	ENST00000366181	r.?	-	-	Del	intronic	D	51691901	51691908	3	2	15	505.105	1	RP11-296A18.3|ENST00000366181|r.?|-|-|non_protein_coding:intron:deletion:intron_variant|SO:0000011:SO:0000188:SO:0000159:SO:0001627	RP11-296A18.3|ENST00000366181|r.?|-|-|non_protein_coding:intron:deletion:intron_variant|SO:0000011:SO:0000188:SO:0000159:SO:0001627	0	32	./.	0	16	0	16	0	0	17	0	17	0	0	37	0	0	0	7	32	./.	2	16
.	BT-474_G.1	BT-474_G	3e8e4a68-0ca9-11ec-a919-c05cfe8a420c	1	190255912	C	CA	420	PASS	BRINP3	CCDS1373.1	r.?	-	-	Ins	intronic	I	190255912	190255916	1	2	18	586.58	1	BRINP3|CCDS1373.1|r.?|-|-|protein_coding:intron:CDS:insertion:intron_variant|SO:0000010:SO:0000188:SO:0000316:SO:0000667:SO:0001627	BRINP3|CCDS1373.1|r.?|-|-|protein_coding:intron:CDS:insertion:intron_variant|SO:0000010:SO:0000188:SO:0000316:SO:0000667:SO:0001627	0	37	./.	0	20	0	20	0	0	17	0	17	0	0	37	0	0	0	10	50	./.	7	26
.	BT-474_G.1	BT-474_G	5c72b038-0ca3-11ec-ba1d-a65efe8a420c	10	95953664	TG	T	420	PASS	PLCE1	CCDS41552.1	r.?	-	-	Del	intronic	D	95953664	95953666	1	1	18	593.475	1	PLCE1|CCDS41552.1|r.?|-|-|protein_coding:intron:CDS:deletion:intron_variant|SO:0000010:SO:0000188:SO:0000316:SO:0000159:SO:0001627	PLCE1|CCDS41552.1|r.?|-|-|protein_coding:intron:CDS:deletion:intron_variant|SO:0000010:SO:0000188:SO:0000316:SO:0000159:SO:0001627	0	43	./.	0	14	0	14	0	0	29	0	29	0	0	47	0	0	0	7	38	./.	5	21
.	BT-474_G.1	BT-474_G	6d527024-0ca2-11ec-bff6-b660fe8a420c	11	30991704	ACTCCTGTAGTTGGAGCCATGGAAAAGTGC	A	420	PASS	DCDC1	ENST00000406071	r.?	-	-	Del	intronic	D	30991704	30991737	29	1	20	591.655	1	DCDC1|ENST00000406071|r.?|-|-|protein_coding:intron:five_prime_UTR:deletion:intron_variant|SO:0000010:SO:0000188:SO:0000204:SO:0000159:SO:0001627	DCDC1|ENST00000406071|r.?|-|-|protein_coding:intron:five_prime_UTR:deletion:intron_variant|SO:0000010:SO:0000188:SO:0000204:SO:0000159:SO:0001627	0	20	./.	0	12	0	12	0	0	8	0	8	0	0	22	0	0	0	8	21	./.	3	8
.	BT-474_G.1	BT-474_G	4493d360-0ca4-11ec-bff6-b660fe8a420c	11	60569067	C	CT	420	PASS	MS4A10	CCDS7992.1	r.?	-	-	Ins	downstream	I	60569067	60569078	1	9	20	587.44	1	MS4A10|CCDS7992.1|r.?|-|-|protein_coding:insertion:500B_downstream_variant|SO:0000010:SO:0000667:SO:0001634	MS4A10|CCDS7992.1|r.?|-|-|protein_coding:insertion:500B_downstream_variant|SO:0000010:SO:0000667:SO:0001634	0	74	./.	0	27	0	27	0	0	47	0	47	0	0	59	0	0	0	8	66	./.	3	28
.	BT-474_G.1	BT-474_G	0e34882e-0ca3-11ec-bff6-b660fe8a420c	11	92846727	TA	T	360	PASS	-	-	-	-	-	Del	-	D	92846727	92846732	1	4	15	508.681	1	-	-	0	23	./.	0	9	0	9	0	0	14	0	14	0	0	25	0	0	0	7	27	./.	5	12
.	BT-474_G.1	BT-474_G	792807d0-0ca5-11ec-bff6-b660fe8a420c	11	102046130	C	CA	300	PASS	YAP1	CCDS44716.1	r.?	-	-	Ins	intronic	I	102046130	102046140	1	8	12	417.88	1	YAP1|CCDS44716.1|r.?|-|-|protein_coding:intron:CDS:insertion:intron_variant|SO:0000010:SO:0000188:SO:0000316:SO:0000667:SO:0001627	YAP1|CCDS44716.1|r.?|-|-|protein_coding:intron:CDS:insertion:intron_variant|SO:0000010:SO:0000188:SO:0000316:SO:0000667:SO:0001627	0	114	./.	0	65	0	65	0	0	49	0	49	0	0	95	0	0	0	6	91	./.	3	50
.	BT-474_G.1	BT-474_G	752dee18-0ca2-11ec-8822-d762fe8a420c	12	12368267	TG	T	360	PASS	LRP6	CCDS8647.1	r.?	-	-	Del	intronic	D	12368267	12368269	1	1	15	508.043	1	LRP6|CCDS8647.1|r.?|-|-|protein_coding:intron:CDS:deletion:intron_variant|SO:0000010:SO:0000188:SO:0000316:SO:0000159:SO:0001627	LRP6|CCDS8647.1|r.?|-|-|protein_coding:intron:CDS:deletion:intron_variant|SO:0000010:SO:0000188:SO:0000316:SO:0000159:SO:0001627	0	41	./.	0	24	0	24	0	0	17	0	17	0	0	49	0	0	0	7	36	./.	5	18
.	BT-474_G.1	BT-474_G	e9b67ff2-0ca2-11ec-8822-d762fe8a420c	12	44070426	TA	T	300	PASS	-	-	-	-	-	Del	-	D	44070426	44070436	1	9	12	420.961	1	-	-	0	30	./.	0	15	0	15	0	0	15	0	15	0	0	28	1	0	0	5	24	./.	2	8
.	BT-474_G.1	BT-474_G	86d28cd6-0ca3-11ec-8822-d762fe8a420c	12	86828527	TG	T	300	PASS	MGAT4C	CCDS9030.1	r.?	-	-	Del	intronic	D	86828527	86828530	1	2	12	423.369	1	MGAT4C|CCDS9030.1|r.?|-|-|protein_coding:intron:five_prime_UTR:deletion:intron_variant|SO:0000010:SO:0000188:SO:0000204:SO:0000159:SO:0001627	MGAT4C|CCDS9030.1|r.?|-|-|protein_coding:intron:five_prime_UTR:deletion:intron_variant|SO:0000010:SO:0000188:SO:0000204:SO:0000159:SO:0001627	0	49	./.	0	23	0	23	0	0	26	0	26	0	0	60	1	0	0	10	41	./.	3	16
.	BT-474_G.1	BT-474_G	3315dbea-0ca6-11ec-8822-d762fe8a420c	12	112166174	C	CT	300	PASS	ACAD10	CCDS44973.1	r.?	-	-	Ins	intronic	I	112166174	112166185	1	9	10	415.543	1	ACAD10|CCDS44973.1|r.?|-|-|protein_coding:intron:CDS:insertion:intron_variant|SO:0000010:SO:0000188:SO:0000316:SO:0000667:SO:0001627	ACAD10|CCDS44973.1|r.?|-|-|protein_coding:intron:CDS:insertion:intron_variant|SO:0000010:SO:0000188:SO:0000316:SO:0000667:SO:0001627	0	72	./.	0	41	0	41	0	0	31	0	31	0	0	60	2	0	0	5	60	./.	1	35
.	BT-474_G.1	BT-474_G	a21a9788-0ca6-11ec-8822-d762fe8a420c	12	128572063	T	TC	300	PASS	RP13-653N12.1	ENST00000540745	r.?	-	-	Ins	intronic	I	128572063	128572068	1	3	12	419.757	1	RP13-653N12.1|ENST00000540745|r.?|-|-|non_protein_coding:intron:insertion:intron_variant|SO:0000011:SO:0000188:SO:0000667:SO:0001627	RP13-653N12.1|ENST00000540745|r.?|-|-|non_protein_coding:intron:insertion:intron_variant|SO:0000011:SO:0000188:SO:0000667:SO:0001627	0	59	./.	0	27	0	27	0	0	32	0	32	0	0	57	0	0	0	7	45	./.	4	21
.	BT-474_G.1	BT-474_G	48a823a2-0ca4-11ec-8822-d762fe8a420c	12	133072526	GTGGCTTGC	G	300	PASS	FBRSL1	CCDS45010.1	r.?	-	-	Del	intronic	D	133072526	133072539	8	1	10	423.369	1	FBRSL1|CCDS45010.1|r.?|-|-|protein_coding:intron:CDS:deletion:intron_variant|SO:0000010:SO:0000188:SO:0000316:SO:0000159:SO:0001627	FBRSL1|CCDS45010.1|r.?|-|-|protein_coding:intron:CDS:deletion:intron_variant|SO:0000010:SO:0000188:SO:0000316:SO:0000159:SO:0001627	0	78	./.	0	46	0	46	0	0	32	0	32	0	0	84	4	0	0	5	60	./.	1	24
.	BT-474_G.1	BT-474_G	13833406-0ca3-11ec-86fb-6164fe8a420c	13	101953431	TC	T	360	PASS	NALCN	CCDS9498.1	r.?	-	-	Del	intronic	D	101953431	101953433	1	1	15	509.584	1	NALCN|CCDS9498.1|r.?|-|-|protein_coding:intron:CDS:deletion:intron_variant|SO:0000010:SO:0000188:SO:0000316:SO:0000159:SO:0001627	NALCN|CCDS9498.1|r.?|-|-|protein_coding:intron:CDS:deletion:intron_variant|SO:0000010:SO:0000188:SO:0000316:SO:0000159:SO:0001627	0	29	./.	0	14	0	14	0	0	15	0	15	0	0	26	0	0	0	9	35	./.	7	22
.	BT-474_G.1	BT-474_G	d647c514-0ca4-11ec-9a53-d264fe8a420c	14	42836641	G	GA	265	PASS	-	-	-	-	-	Ins	-	I	42836641	42836651	1	8	12	420.844	1	-	-	0	36	./.	0	19	0	19	0	0	17	0	17	0	0	38	0	0	0	5	39	./.	2	19
.	BT-474_G.1	BT-474_G	fd84c32c-0ca2-11ec-9a53-d264fe8a420c	14	46038168	TC	T	300	PASS	RP11-945F5.1	ENST00000554319	r.542delC	-	-	Del	nc_variant	D	46038168	46038171	1	2	10	423.252	1	RP11-945F5.1|ENST00000554319|r.542delC|-|-|non_protein_coding:exon:deletion:nc_transcript_variant|SO:0000011:SO:0000147:SO:0000159:SO:0001619	RP11-945F5.1|ENST00000554319|r.542delC|-|-|non_protein_coding:exon:deletion:nc_transcript_variant|SO:0000011:SO:0000147:SO:0000159:SO:0001619	0	54	./.	0	33	0	33	0	0	21	0	21	0	0	55	1	0	0	7	31	./.	6	16
.	BT-474_G.1	BT-474_G	81d13c82-0ca3-11ec-9a53-d264fe8a420c	14	74408179	TC	T	360	PASS	FAM161B	CCDS9822.2	r.?	-	-	Del	intronic	D	74408179	74408181	1	1	15	508.625	1	FAM161B|CCDS9822.2|r.?|-|-|protein_coding:intron:CDS:deletion:intron_variant|SO:0000010:SO:0000188:SO:0000316:SO:0000159:SO:0001627	FAM161B|CCDS9822.2|r.?|-|-|protein_coding:intron:CDS:deletion:intron_variant|SO:0000010:SO:0000188:SO:0000316:SO:0000159:SO:0001627	0	65	./.	0	31	0	31	0	0	34	0	34	0	0	67	0	0	0	10	57	./.	5	32
.	BT-474_G.1	BT-474_G	d8cdab34-0ca2-11ec-8517-4166fe8a420c	15	24975478	AG	A	300	PASS	-	-	-	-	-	Del	-	D	24975478	24975480	1	1	12	424.39	1	-	-	0	109	./.	0	57	0	57	0	0	52	0	52	0	0	124	0	0	0	6	98	./.	3	48
.	BT-474_G.1	BT-474_G	c60015ea-0ca3-11ec-8517-4166fe8a420c	15	97645595	GC	G	300	PASS	-	-	-	-	-	Del	-	D	97645595	97645599	1	3	12	424.39	1	-	-	0	26	./.	0	10	0	10	0	0	16	0	16	0	0	23	4	0	0	6	25	./.	3	10
.	BT-474_G.1	BT-474_G	8c892546-0ca2-11ec-b91a-1869fe8a420c	16	9607958	CA	C	360	PASS	RP11-418I22.2	ENST00000570038	r.?	-	-	Del	intronic	D	9607958	9607962	1	3	12	509.348	1	RP11-418I22.2|ENST00000570038|r.?|-|-|non_protein_coding:intron:deletion:intron_variant|SO:0000011:SO:0000188:SO:0000159:SO:0001627	RP11-418I22.2|ENST00000570038|r.?|-|-|non_protein_coding:intron:deletion:intron_variant|SO:0000011:SO:0000188:SO:0000159:SO:0001627	0	29	./.	0	17	0	17	0	0	12	0	12	0	0	31	0	0	0	7	37	./.	2	16
.	BT-474_G.1	BT-474_G	226e009a-0ca3-11ec-b91a-1869fe8a420c	16	33613862	AC	A	540	PASS	-	-	-	-	-	Del	-	D	33613862	33613866	1	3	30	764.021	1	-	-	0	81	./.	0	42	0	42	0	0	40	0	40	0	0	86	2	0	0	12	90	./.	6	44
.	BT-474_G.1	BT-474_G	5d7a166a-0ca3-11ec-b91a-1869fe8a420c	16	49324135	TG	T	360	PASS	RP11-491F9.8	ENST00000569877	r.?	-	-	Del	upstream	D	49324135	49324138	1	2	15	508.746	1	RP11-491F9.8|ENST00000569877|r.?|-|-|non_protein_coding:deletion:5KB_upstream_variant|SO:0000011:SO:0000159:SO:0001635	RP11-491F9.8|ENST00000569877|r.?|-|-|non_protein_coding:deletion:5KB_upstream_variant|SO:0000011:SO:0000159:SO:0001635	0	48	./.	0	18	0	18	0	0	31	0	31	0	0	52	0	0	0	8	38	./.	3	16
.	BT-474_G.1	BT-474_G	978a99d6-0ca5-11ec-b91a-1869fe8a420c	16	69061337	C	CT	360	PASS	TANGO6	CCDS45516.1	r.?	-	-	Ins	intronic	I	69061337	69061348	1	9	15	499.715	1	TANGO6|CCDS45516.1|r.?|-|-|protein_coding:intron:CDS:insertion:intron_variant|SO:0000010:SO:0000188:SO:0000316:SO:0000667:SO:0001627	TANGO6|CCDS45516.1|r.?|-|-|protein_coding:intron:CDS:insertion:intron_variant|SO:0000010:SO:0000188:SO:0000316:SO:0000667:SO:0001627	0	41	./.	0	24	0	24	0	0	17	0	17	0	0	36	0	0	0	6	42	./.	2	23
.	BT-474_G.1	BT-474_G	0d7e30aa-0ca9-11ec-8701-b394fe8a420c	17	11948501	A	AT	300	PASS	MAP2K4	CCDS62095.1	r.?	-	-	Ins	intronic	I	11948501	11948512	1	9	12	420.197	1	MAP2K4|CCDS62095.1|r.?|-|-|protein_coding:intron:CDS:insertion:intron_variant|SO:0000010:SO:0000188:SO:0000316:SO:0000667:SO:0001627	MAP2K4|CCDS62095.1|r.?|-|-|protein_coding:intron:CDS:insertion:intron_variant|SO:0000010:SO:0000188:SO:0000316:SO:0000667:SO:0001627	0	38	./.	0	20	0	20	0	0	18	0	18	0	0	28	0	0	0	5	33	./.	2	16
.	BT-474_G.1	BT-474_G	662f8b30-0ca5-11ec-8c56-38b1fd8a420c	18	6901846	TG	T	540	PASS	ARHGAP28	CCDS32785.1	r.?	-	-	Del	intronic	D	6901846	6901848	1	1	30	759.39	1	ARHGAP28|CCDS32785.1|r.?|-|-|protein_coding:intron:CDS:deletion:intron_variant|SO:0000010:SO:0000188:SO:0000316:SO:0000159:SO:0001627	ARHGAP28|CCDS32785.1|r.?|-|-|protein_coding:intron:CDS:deletion:intron_variant|SO:0000010:SO:0000188:SO:0000316:SO:0000159:SO:0001627	0	67	./.	0	35	0	35	0	0	33	0	33	0	0	73	0	0	0	11	62	./.	4	32
.	BT-474_G.1	BT-474_G	ad4718e8-0ca6-11ec-8c56-38b1fd8a420c	18	77638750	GA	G	360	PASS	KCNG2	CCDS12019.1	r.?	-	-	Del	intronic	D	77638750	77638755	1	4	15	509.069	1	KCNG2|CCDS12019.1|r.?|-|-|protein_coding:intron:CDS:deletion:intron_variant|SO:0000010:SO:0000188:SO:0000316:SO:0000159:SO:0001627	KCNG2|CCDS12019.1|r.?|-|-|protein_coding:intron:CDS:deletion:intron_variant|SO:0000010:SO:0000188:SO:0000316:SO:0000159:SO:0001627	0	71	./.	0	35	0	35	0	0	38	0	38	0	0	73	2	0	0	6	53	./.	4	33
.	BT-474_G.1	BT-474_G	fced811c-0ca5-11ec-9846-0eb2fd8a420c	19	37268317	TC	T	540	PASS	ZNF850	CCDS59379.1	r.?	-	-	Del	upstream	D	37268317	37268319	1	1	30	763.186	1	ZNF850|CCDS59379.1|r.?|-|-|protein_coding:deletion:5KB_upstream_variant|SO:0000010:SO:0000159:SO:0001635	ZNF850|CCDS59379.1|r.?|-|-|protein_coding:deletion:5KB_upstream_variant|SO:0000010:SO:0000159:SO:0001635	0	25	./.	0	9	0	9	0	0	16	0	16	0	0	27	0	0	0	11	34	./.	5	18
.	BT-474_G.1	BT-474_G	ed17655a-0ca5-11ec-9da9-edb3fd8a420c	2	13905797	TG	T	480	PASS	LINC00276	ENST00000417751	r.?	-	-	Del	intronic	D	13905797	13905799	1	1	25	672.81	1	LINC00276|ENST00000417751|r.?|-|-|non_protein_coding:intron:deletion:intron_variant|SO:0000011:SO:0000188:SO:0000159:SO:0001627	LINC00276|ENST00000417751|r.?|-|-|non_protein_coding:intron:deletion:intron_variant|SO:0000011:SO:0000188:SO:0000159:SO:0001627	0	31	./.	0	15	0	15	0	0	16	0	16	0	0	37	0	0	0	10	46	./.	6	25
.	BT-474_G.1	BT-474_G	f52149ae-0ca6-11ec-9da9-edb3fd8a420c	2	84314812	ACCCCTTTCTTC	A	420	PASS	-	-	-	-	-	Del	-	D	84314812	84314825	11	1	18	590.063	1	-	-	0	38	./.	0	16	0	16	0	0	22	0	22	0	0	46	0	0	0	8	20	./.	3	10
.	BT-474_G.1	BT-474_G	05fa056c-0ca8-11ec-9da9-edb3fd8a420c	2	183447251	CT	C	420	PASS	-	-	-	-	-	Del	-	D	183447251	183447253	1	1	14	589.461	1	-	-	0	43	./.	0	15	0	15	0	0	28	0	28	0	0	46	0	0	0	8	41	./.	1	18
.	BT-474_G.1	BT-474_G	35b157e4-0cab-11ec-9da9-edb3fd8a420c	2	203902161	G	GT	420	PASS	NBEAL1	CCDS46495.1	r.?	-	-	Ins	intronic	I	203902161	203902170	1	7	20	586.451	1	NBEAL1|CCDS46495.1|r.?|-|-|protein_coding:intron:CDS:insertion:intron_variant|SO:0000010:SO:0000188:SO:0000316:SO:0000667:SO:0001627	NBEAL1|CCDS46495.1|r.?|-|-|protein_coding:intron:CDS:insertion:intron_variant|SO:0000010:SO:0000188:SO:0000316:SO:0000667:SO:0001627	0	32	./.	0	21	0	21	0	0	11	0	11	0	0	36	0	0	0	8	29	./.	5	17
.	BT-474_G.1	BT-474_G	ff94d10a-0ca9-11ec-ab6b-00b8fd8a420c	20	7655875	C	CA	300	PASS	-	-	-	-	-	Ins	-	I	7655875	7655879	1	2	12	420.072	1	-	-	0	39	./.	0	17	0	17	0	0	22	0	22	0	0	41	0	0	0	5	31	./.	2	12
.	BT-474_G.1	BT-474_G	97f993ba-0ca8-11ec-ab6b-00b8fd8a420c	20	52551187	CA	C	720	PASS	-	-	-	-	-	Del	-	D	52551187	52551192	1	4	48	1012.03	1	-	-	0	353	./.	0	190	0	190	0	0	163	0	163	0	0	390	9	0	0	15	345	./.	6	172
.	BT-474_G.1	BT-474_G	92141050-0ca9-11ec-ab6b-00b8fd8a420c	20	57195348	GC	G	600	PASS	APCDD1L-AS1	ENST00000427140	r.?	-	-	Del	downstream	D	57195348	57195350	1	1	27	845.563	1	APCDD1L-AS1|ENST00000427140|r.?|-|-|non_protein_coding:deletion:500B_downstream_variant|SO:0000011:SO:0000159:SO:0001634	APCDD1L-AS1|ENST00000427140|r.?|-|-|non_protein_coding:deletion:500B_downstream_variant|SO:0000011:SO:0000159:SO:0001634	0	207	./.	0	104	0	104	0	0	104	0	104	0	0	232	0	0	0	12	184	./.	10	90
.	BT-474_G.1	BT-474_G	433ee44a-0caa-11ec-ba58-cec2fd8a420c	3	2664372	C	CT	300	PASS	CNTN4	CCDS43041.1	r.?	-	-	Ins	intronic	I	2664372	2664377	1	3	12	420.004	1	CNTN4|CCDS43041.1|r.?|-|-|protein_coding:intron:CDS:insertion:intron_variant|SO:0000010:SO:0000188:SO:0000316:SO:0000667:SO:0001627	CNTN4|CCDS43041.1|r.?|-|-|protein_coding:intron:CDS:insertion:intron_variant|SO:0000010:SO:0000188:SO:0000316:SO:0000667:SO:0001627	0	40	./.	0	19	0	19	0	0	21	0	21	0	0	45	0	0	0	5	37	./.	2	16
.	BT-474_G.1	BT-474_G	0a1236d8-0ca8-11ec-ba58-cec2fd8a420c	3	34942418	ATTTTTTTTTT	A	300	PASS	-	-	-	-	-	Del	-	D	34942418	34942460	10	41	6	404.953	-	-	-	0	22	./.	0	4	0	4	0	0	18	0	18	0	0	2	4	0	0	5	26	./.	4	12
.	BT-474_G.1	BT-474_G	2eaaf532-0caa-11ec-ba58-cec2fd8a420c	3	90485655	CCTGCTTCG	CGAGGCAA	360	PASS	-	-	-	-	-	Complex	-	DI	90485655	90485664	8	0	12	-	1	-	-	0	42	./.	0	27	0	27	0	0	15	0	15	0	0	49	0	0	0	6	47	./.	0	22
.	BT-474_G.1	BT-474_G	98089ef0-0ca8-11ec-ba58-cec2fd8a420c	3	113133290	TC	T	360	PASS	WDR52	CCDS54624.1	r.?	-	-	Del	intronic	D	113133290	113133292	1	1	15	505.811	1	WDR52|CCDS54624.1|r.?|-|-|protein_coding:intron:CDS:deletion:intron_variant|SO:0000010:SO:0000188:SO:0000316:SO:0000159:SO:0001627	WDR52|CCDS54624.1|r.?|-|-|protein_coding:intron:CDS:deletion:intron_variant|SO:0000010:SO:0000188:SO:0000316:SO:0000159:SO:0001627	0	40	./.	0	15	0	15	0	0	25	0	25	0	0	41	0	0	0	8	46	./.	5	28
.	BT-474_G.1	BT-474_G	4d15c71e-0ca9-11ec-ba58-cec2fd8a420c	3	152970203	GA	G	420	PASS	-	-	-	-	-	Del	-	D	152970203	152970205	1	1	18	592.22	1	-	-	0	52	./.	0	27	0	27	0	0	25	0	25	0	0	54	0	0	0	7	37	./.	2	21
.	BT-474_G.1	BT-474_G	52ece8b6-0ca9-11ec-ba58-cec2fd8a420c	3	154358671	GT	G	300	PASS	-	-	-	-	-	Del	-	D	154358671	154358681	1	9	12	420.004	1	-	-	0	43	./.	0	28	0	28	0	0	16	0	16	0	0	48	4	0	0	8	50	./.	3	22
.	BT-474_G.1	BT-474_G	b30c5da8-0ca9-11ec-ba58-cec2fd8a420c	3	175203415	AG	A	660	PASS	NAALADL2	CCDS46960.1	r.?	-	-	Del	intronic	D	175203415	175203417	1	1	42	925.213	1	NAALADL2|CCDS46960.1|r.?|-|-|protein_coding:intron:CDS:deletion:intron_variant|SO:0000010:SO:0000188:SO:0000316:SO:0000159:SO:0001627	NAALADL2|CCDS46960.1|r.?|-|-|protein_coding:intron:CDS:deletion:intron_variant|SO:0000010:SO:0000188:SO:0000316:SO:0000159:SO:0001627	0	46	./.	0	27	0	27	0	0	21	0	21	0	0	53	0	0	0	11	35	./.	6	18
.	BT-474_G.1	BT-474_G	bc89584c-0cac-11ec-ba58-cec2fd8a420c	3	188456397	G	GT	300	PASS	LPP	CCDS3291.1	r.?	-	-	Ins	intronic	I	188456397	188456401	1	2	12	420.004	1	LPP|CCDS3291.1|r.?|-|-|protein_coding:intron:CDS:insertion:intron_variant|SO:0000010:SO:0000188:SO:0000316:SO:0000667:SO:0001627	LPP|CCDS3291.1|r.?|-|-|protein_coding:intron:CDS:insertion:intron_variant|SO:0000010:SO:0000188:SO:0000316:SO:0000667:SO:0001627	0	39	./.	0	18	0	18	0	0	21	0	21	0	0	44	0	0	0	5	37	./.	2	18
.	BT-474_G.1	BT-474_G	1c2d383e-0caa-11ec-ba58-cec2fd8a420c	3	196194433	CT	C	360	PASS	RNF168	CCDS3317.1	r.?	-	-	Del	downstream	D	196194433	196194442	1	8	15	507.617	1	RNF168|CCDS3317.1|r.?|-|-|protein_coding:deletion:5KB_downstream_variant|SO:0000010:SO:0000159:SO:0001633	RNF168|CCDS3317.1|r.?|-|-|protein_coding:deletion:5KB_downstream_variant|SO:0000010:SO:0000159:SO:0001633	0	38	./.	0	15	0	15	0	0	23	0	23	0	0	34	2	0	0	6	65	./.	4	32
.	BT-474_G.1	BT-474_G	67f2e900-0ca8-11ec-b0c4-dfc5fd8a420c	4	19340565	ATTTG	A	300	PASS	RP11-3J1.1	ENST00000505347	r.?	-	-	Del	intronic	D	19340565	19340575	4	2	12	422.619	1	RP11-3J1.1|ENST00000505347|r.?|-|-|non_protein_coding:intron:deletion:intron_variant|SO:0000011:SO:0000188:SO:0000159:SO:0001627	RP11-3J1.1|ENST00000505347|r.?|-|-|non_protein_coding:intron:deletion:intron_variant|SO:0000011:SO:0000188:SO:0000159:SO:0001627	0	29	./.	0	11	0	11	0	0	18	0	18	0	0	36	3	0	0	5	46	./.	2	20
.	BT-474_G.1	BT-474_G	3bd3ff70-0ca9-11ec-b0c4-dfc5fd8a420c	4	92552523	AG	A	300	PASS	-	-	-	-	-	Del	-	D	92552523	92552525	1	1	12	423.221	1	-	-	0	21	./.	0	10	0	10	0	0	11	0	11	0	0	24	0	0	0	5	15	./.	2	6
.	BT-474_G.1	BT-474_G	eb2973b8-0cab-11ec-8014-3cc9fd8a420c	5	25617290	G	GA	300	PASS	-	-	-	-	-	Ins	-	I	25617290	25617301	1	9	10	420.218	1	-	-	0	62	./.	0	26	0	26	0	0	36	0	36	0	0	61	0	0	0	5	52	./.	1	26
.	BT-474_G.1	BT-474_G	eeee813e-0ca9-11ec-8014-3cc9fd8a420c	5	58090027	AG	A	300	PASS	RAB3C	CCDS3976.1	r.?	-	-	Del	intronic	D	58090027	58090029	1	1	12	418.412	1	RAB3C|CCDS3976.1|r.?|-|-|protein_coding:intron:CDS:deletion:intron_variant|SO:0000010:SO:0000188:SO:0000316:SO:0000159:SO:0001627	RAB3C|CCDS3976.1|r.?|-|-|protein_coding:intron:CDS:deletion:intron_variant|SO:0000010:SO:0000188:SO:0000316:SO:0000159:SO:0001627	0	24	./.	0	14	0	14	0	0	11	0	11	0	0	24	0	0	0	8	25	./.	4	12
.	BT-474_G.1	BT-474_G	f8580b96-0ca9-11ec-8014-3cc9fd8a420c	5	63422169	AG	A	540	PASS	-	-	-	-	-	Del	-	D	63422169	63422171	1	1	28	759.403	1	-	-	0	25	./.	0	11	0	11	0	0	14	0	14	0	0	27	0	0	0	10	24	./.	6	16
.	BT-474_G.1	BT-474_G	ae8f053c-0ca9-11ec-bee5-41c9fd8a420c	6	69643677	TA	T	300	PASS	BAI3	CCDS4968.1	r.?	-	-	Del	intronic	D	69643677	69643682	1	4	10	422.704	1	BAI3|CCDS4968.1|r.?|-|-|protein_coding:intron:CDS:deletion:intron_variant|SO:0000010:SO:0000188:SO:0000316:SO:0000159:SO:0001627	BAI3|CCDS4968.1|r.?|-|-|protein_coding:intron:CDS:deletion:intron_variant|SO:0000010:SO:0000188:SO:0000316:SO:0000159:SO:0001627	0	39	./.	0	18	0	18	0	0	21	0	21	0	0	41	1	0	0	8	40	./.	3	18
.	BT-474_G.1	BT-474_G	16cc94d4-0caa-11ec-bee5-41c9fd8a420c	6	107010951	TGA	T	300	PASS	AIM1	CCDS34506.1	r.?	-	-	Del	intronic	D	107010951	107010955	2	1	12	423.306	1	AIM1|CCDS34506.1|r.?|-|-|protein_coding:intron:CDS:deletion:intron_variant|SO:0000010:SO:0000188:SO:0000316:SO:0000159:SO:0001627	AIM1|CCDS34506.1|r.?|-|-|protein_coding:intron:CDS:deletion:intron_variant|SO:0000010:SO:0000188:SO:0000316:SO:0000159:SO:0001627	0	50	./.	0	25	0	25	0	0	25	0	25	0	0	56	0	0	0	8	45	./.	4	27
.	BT-474_G.1	BT-474_G	44555288-0caa-11ec-bee5-41c9fd8a420c	6	119641050	TG	T	360	PASS	MAN1A1	CCDS5122.1	r.?	-	-	Del	intronic	D	119641050	119641052	1	1	16	505.559	1	MAN1A1|CCDS5122.1|r.?|-|-|protein_coding:intron:CDS:deletion:intron_variant|SO:0000010:SO:0000188:SO:0000316:SO:0000159:SO:0001627	MAN1A1|CCDS5122.1|r.?|-|-|protein_coding:intron:CDS:deletion:intron_variant|SO:0000010:SO:0000188:SO:0000316:SO:0000159:SO:0001627	0	29	./.	0	17	0	17	0	0	12	0	12	0	0	27	0	0	0	6	38	./.	3	22
.	BT-474_G.1	BT-474_G	4e40d2dc-0cae-11ec-8a95-79d5fd8a420c	7	25823605	C	CA	360	PASS	-	-	-	-	-	Ins	-	I	25823605	25823611	1	4	15	503.499	1	-	-	0	77	./.	0	51	0	51	0	0	26	0	26	0	0	81	0	0	0	8	63	./.	3	34
.	BT-474_G.1	BT-474_G	18ba3454-0caf-11ec-8a95-79d5fd8a420c	7	66546615	C	CT	300	PASS	TYW1	CCDS5538.1	r.?	-	-	Ins	intronic	I	66546615	66546623	1	6	10	417.175	1	TYW1|CCDS5538.1|r.?|-|-|protein_coding:intron:CDS:insertion:intron_variant|SO:0000010:SO:0000188:SO:0000316:SO:0000667:SO:0001627	TYW1|CCDS5538.1|r.?|-|-|protein_coding:intron:CDS:insertion:intron_variant|SO:0000010:SO:0000188:SO:0000316:SO:0000667:SO:0001627	0	51	./.	0	30	0	30	0	0	22	0	22	0	0	49	0	0	0	5	37	./.	1	22
.	BT-474_G.1	BT-474_G	29b43b38-0caf-11ec-8a95-79d5fd8a420c	7	69606741	G	GT	600	PASS	AUTS2	CCDS5539.1	r.?	-	-	Ins	intronic	I	69606741	69606747	1	4	32	836.757	1	AUTS2|CCDS5539.1|r.?|-|-|protein_coding:intron:CDS:insertion:intron_variant|SO:0000010:SO:0000188:SO:0000316:SO:0000667:SO:0001627	AUTS2|CCDS5539.1|r.?|-|-|protein_coding:intron:CDS:insertion:intron_variant|SO:0000010:SO:0000188:SO:0000316:SO:0000667:SO:0001627	0	63	./.	0	27	0	27	0	0	36	0	36	0	0	57	0	0	0	10	70	./.	7	40
.	BT-474_G.1	BT-474_G	e52dd7aa-0cac-11ec-8a95-79d5fd8a420c	7	84342977	GAT	G	420	PASS	-	-	-	-	-	Del	-	D	84342977	84342980	2	1	20	591.63	1	-	-	0	45	./.	0	21	0	21	0	0	24	0	24	0	0	54	0	0	0	8	34	./.	3	17
.	BT-474_G.1	BT-474_G	6db628aa-0caf-11ec-8a95-79d5fd8a420c	7	87851004	A	AT	250	PASS	SRI	CCDS5612.1	r.?	-	-	Ins	upstream	I	87851004	87851015	1	9	12	419.583	1	SRI|CCDS5612.1|r.?|-|-|protein_coding:insertion:2KB_upstream_variant|SO:0000010:SO:0000667:SO:0001636	SRI|CCDS59063.1|r.?|-|-|protein_coding:intron:CDS:insertion:intron_variant|SO:0000010:SO:0000188:SO:0000316:SO:0000667:SO:0001627	0	51	./.	0	17	0	17	0	0	34	0	34	0	0	48	0	0	0	5	38	./.	2	21
.	BT-474_G.1	BT-474_G	8d366a78-0caf-11ec-8a95-79d5fd8a420c	7	101074905	G	GT	300	PASS	COL26A1	ENST00000313669	r.?	-	-	Ins	intronic	I	101074905	101074916	1	9	12	413.562	1	COL26A1|ENST00000313669|r.?|-|-|protein_coding:intron:CDS:insertion:intron_variant|SO:0000010:SO:0000188:SO:0000316:SO:0000667:SO:0001627	COL26A1|ENST00000313669|r.?|-|-|protein_coding:intron:CDS:insertion:intron_variant|SO:0000010:SO:0000188:SO:0000316:SO:0000667:SO:0001627	0	38	./.	0	20	0	20	0	0	18	0	18	0	0	35	0	0	0	5	41	./.	2	17
.	BT-474_G.1	BT-474_G	d9f836d4-0caf-11ec-8a95-79d5fd8a420c	7	134455921	C	CA	300	PASS	CALD1	CCDS5834.1	r.?	-	-	Ins	intronic	I	134455921	134455922	1	1	12	415.368	1	CALD1|CCDS5834.1|r.?|-|-|protein_coding:intron:five_prime_UTR:insertion:intron_variant|SO:0000010:SO:0000188:SO:0000204:SO:0000667:SO:0001627	CALD1|CCDS5834.1|r.?|-|-|protein_coding:intron:five_prime_UTR:insertion:intron_variant|SO:0000010:SO:0000188:SO:0000204:SO:0000667:SO:0001627	0	44	./.	0	21	0	21	0	0	23	0	23	0	0	43	0	0	0	6	34	./.	2	18
.	BT-474_G.1	BT-474_G	38f73884-0caf-11ec-8871-85dcfd8a420c	8	137366341	G	GC	540	PASS	-	-	-	-	-	Ins	-	I	137366341	137366347	1	4	30	756.155	1	-	-	0	46	./.	0	26	0	26	0	0	20	0	20	0	0	52	0	0	0	9	35	./.	4	17
.	BT-474_G.1	BT-474_G	e7ae9c34-0cad-11ec-8871-85dcfd8a420c	8	138400916	AC	A	360	PASS	-	-	-	-	-	Del	-	D	138400916	138400919	1	2	15	503.702	1	-	-	0	44	./.	0	21	0	21	0	0	24	0	24	0	0	45	0	0	0	7	45	./.	5	25
.	BT-474_G.1	BT-474_G	8f1dd47c-0cad-11ec-9202-cae7fd8a420c	9	99641625	ACAACAAAAAATTAGCCGTGCCTGGTGGCGGGCGCCTGTAGTCC	A	420	PASS	ZNF782	ENST00000535338	r.?	-	-	Del	upstream	D	99641625	99641671	43	1	20	593.764	1	ZNF782|ENST00000535338|r.?|-|-|protein_coding:deletion:5KB_upstream_variant|SO:0000010:SO:0000159:SO:0001635	ZNF782|ENST00000535338|r.?|-|-|protein_coding:deletion:5KB_upstream_variant|SO:0000010:SO:0000159:SO:0001635	0	24	./.	0	15	0	15	0	0	9	0	9	0	0	32	0	0	0	7	32	./.	2	17
.	BT-474_G.1	BT-474_G	46a9ebb8-0cad-11ec-b336-8ee9fd8a420c	X	37452494	AG	A	420	PASS	LANCL3	CCDS14240.1	r.?	-	-	Del	intronic	D	37452494	37452497	1	2	14	593.675	1	LANCL3|CCDS14240.1|r.?|-|-|protein_coding:intron:CDS:deletion:intron_variant|SO:0000010:SO:0000188:SO:0000316:SO:0000159:SO:0001627	LANCL3|CCDS14240.1|r.?|-|-|protein_coding:intron:CDS:deletion:intron_variant|SO:0000010:SO:0000188:SO:0000316:SO:0000159:SO:0001627	0	42	./.	0	23	0	23	0	0	19	0	19	0	0	45	1	0	0	9	30	./.	2	15
.	BT-474_D.11	BT-474_D	c5c6edde-012b-11ec-b462-4cae671b22a6	1	76563786	G	GAATTTATTAATAA	420	PASS	ST6GALNAC3	CCDS672.1	r.?	-	-	Ins	intronic	I	76563786	76563802	13	0	8	534.626	1	ST6GALNAC3|CCDS672.1|r.?|-|-|protein_coding:intron:CDS:insertion:intron_variant|SO:0000010:SO:0000188:SO:0000316:SO:0000667:SO:0001627	ST6GALNAC3|CCDS672.1|r.?|-|-|protein_coding:intron:CDS:insertion:intron_variant|SO:0000010:SO:0000188:SO:0000316:SO:0000667:SO:0001627	0	27	./.	0	14	0	14	0	0	13	0	13	0	0	19	0	0	0	10	73	./.	7	35
.	BT-474_D.11	BT-474_D	c646f3d2-0129-11ec-b462-4cae671b22a6	1	170108434	TC	T	300	PASS	-	-	-	-	-	Del	-	D	170108434	170108437	1	2	12	422.729	1	-	-	0	132	./.	0	67	0	67	0	0	66	0	66	0	0	147	0	0	0	7	92	./.	4	34
.	BT-474_D.11	BT-474_D	d86874a2-012c-11ec-b462-4cae671b22a6	1	173527309	C	CA	300	PASS	SLC9C2	CCDS1308.1	r.?	-	-	Ins	intronic	I	173527309	173527319	1	8	12	419.117	1	SLC9C2|CCDS1308.1|r.?|-|-|protein_coding:intron:CDS:insertion:intron_variant|SO:0000010:SO:0000188:SO:0000316:SO:0000667:SO:0001627	SLC9C2|CCDS1308.1|r.?|-|-|protein_coding:intron:CDS:insertion:intron_variant|SO:0000010:SO:0000188:SO:0000316:SO:0000667:SO:0001627	0	90	./.	0	45	0	45	0	0	45	0	45	0	0	69	0	0	0	5	69	./.	2	29
.	BT-474_D.11	BT-474_D	4d81db28-012a-11ec-b462-4cae671b22a6	1	215485749	TG	T	300	PASS	-	-	-	-	-	Del	-	D	215485749	215485751	1	1	12	419.117	1	-	-	0	18	./.	0	4	0	4	0	0	14	0	14	0	0	18	0	0	0	8	26	./.	4	9
.	BT-474_D.11	BT-474_D	7795681c-012a-11ec-b462-4cae671b22a6	1	229958506	AG	A	300	PASS	-	-	-	-	-	Del	-	D	229958506	229958510	1	3	12	422.729	1	-	-	0	40	./.	0	20	0	20	0	0	20	0	20	0	0	40	0	0	0	7	26	./.	4	14
.	BT-474_D.11	BT-474_D	ccf20018-012a-11ec-b462-4cae671b22a6	1	247919907	TA	T	420	PASS	OR1C1	CCDS41481.1	r.?	-	-	Del	downstream	D	247919907	247919911	1	3	20	591.821	1	OR1C1|CCDS41481.1|r.?|-|-|protein_coding:deletion:5KB_downstream_variant|SO:0000010:SO:0000159:SO:0001633	OR1C1|CCDS41481.1|r.?|-|-|protein_coding:deletion:5KB_downstream_variant|SO:0000010:SO:0000159:SO:0001633	0	125	./.	0	65	0	65	0	0	60	0	60	0	0	131	1	0	0	8	90	./.	4	42
.	BT-474_D.11	BT-474_D	a6685a20-0128-11ec-805f-85ae671b22a6	10	36109535	CCTT	C	300	PASS	-	-	-	-	-	Del	-	D	36109535	36109542	3	2	12	421.606	1	-	-	0	48	./.	0	22	0	22	0	0	26	0	26	0	0	48	3	0	0	5	53	./.	2	26
.	BT-474_D.11	BT-474_D	b9016032-0128-11ec-805f-85ae671b22a6	10	43782040	AC	A	300	PASS	-	-	-	-	-	Del	-	D	43782040	43782044	1	3	12	420.401	1	-	-	0	41	./.	0	17	0	17	0	0	24	0	24	0	0	40	1	0	0	6	46	./.	3	20
.	BT-474_D.11	BT-474_D	88c15060-012a-11ec-805f-85ae671b22a6	10	77945305	T	TA	420	PASS	C10orf11	CCDS7351.1	r.?	-	-	Ins	intronic	I	77945305	77945314	1	7	20	588.201	1	C10orf11|CCDS7351.1|r.?|-|-|protein_coding:intron:CDS:insertion:intron_variant|SO:0000010:SO:0000188:SO:0000316:SO:0000667:SO:0001627	C10orf11|CCDS7351.1|r.?|-|-|protein_coding:intron:CDS:insertion:intron_variant|SO:0000010:SO:0000188:SO:0000316:SO:0000667:SO:0001627	0	48	./.	0	19	0	19	0	0	29	0	29	0	0	49	0	0	0	8	29	./.	5	12
.	BT-474_D.11	BT-474_D	2e589d1e-0129-11ec-a4aa-4faf671b22a6	12	77108431	AG	A	720	PASS	-	-	-	-	-	Del	-	D	77108431	77108433	1	1	45	1014.04	1	-	-	0	46	./.	0	24	0	24	0	0	22	0	22	0	0	50	0	0	0	12	38	./.	4	15
.	BT-474_D.11	BT-474_D	2e5ff3ca-0129-11ec-a4aa-4faf671b22a6	12	77110798	AT	A	540	PASS	-	-	-	-	-	Del	-	D	77110798	77110803	1	4	24	761.737	1	-	-	0	48	./.	0	23	0	23	0	0	25	0	25	0	0	48	2	0	0	10	43	./.	3	23
.	BT-474_D.11	BT-474_D	e9d79018-0129-11ec-a4aa-4faf671b22a6	12	130787206	GC	G	480	PASS	-	-	-	-	-	Del	-	D	130787206	130787209	1	2	24	676.431	1	-	-	0	59	./.	0	32	0	32	0	0	27	0	27	0	0	60	1	0	0	9	39	./.	3	16
.	BT-474_D.11	BT-474_D	c802454c-0128-11ec-8452-c8af671b22a6	13	105244905	TG	T	660	PASS	-	-	-	-	-	Del	-	D	105244905	105244907	1	1	36	933.735	1	-	-	0	30	./.	0	18	0	18	0	0	12	0	12	0	0	28	0	0	0	13	35	./.	3	17
.	BT-474_D.11	BT-474_D	826f2acc-0128-11ec-8d89-3fb0671b22a6	14	27508853	AG	A	480	PASS	RP11-384J4.2	ENST00000552303	r.?	-	-	Del	intronic	D	27508853	27508856	1	2	24	676.497	1	RP11-384J4.2|ENST00000552303|r.?|-|-|non_protein_coding:intron:deletion:intron_variant|SO:0000011:SO:0000188:SO:0000159:SO:0001627	RP11-384J4.2|ENST00000552303|r.?|-|-|non_protein_coding:intron:deletion:intron_variant|SO:0000011:SO:0000188:SO:0000159:SO:0001627	0	51	./.	0	22	0	22	0	0	29	0	29	0	0	69	0	0	0	9	51	./.	5	33
.	BT-474_D.11	BT-474_D	914f3e7c-012a-11ec-99a3-c1b0671b22a6	15	101799904	C	CT	300	PASS	-	-	-	-	-	Ins	-	I	101799904	101799914	1	8	12	416.765	1	-	-	0	42	./.	0	20	0	20	0	0	23	0	23	0	0	31	0	0	0	7	31	./.	3	14
.	BT-474_D.11	BT-474_D	71e5139c-0128-11ec-a5e3-fab0671b22a6	16	5812007	TTGGGCAGG	T	300	PASS	-	-	-	-	-	Del	-	D	5812007	5812018	8	1	10	424.054	1	-	-	0	31	./.	0	16	0	16	0	0	15	0	15	0	0	35	0	0	0	8	35	./.	5	19
.	BT-474_D.11	BT-474_D	cf3989ee-012b-11ec-a261-ebbb671b22a6	17	48785154	GC	G	360	PASS	ANKRD40	CCDS11572.1	r.131delG	c.?	p.?	Del	5prime_UTR_variant	D	48785154	48785158	1	3	12	501.502	1	ANKRD40|CCDS11572.1|r.131delG|c.?|p.?|protein_coding:exon:five_prime_UTR:deletion:5_prime_UTR_variant:transcript_variant|SO:0000010:SO:0000147:SO:0000204:SO:0000159:SO:0001623:SO:0001576	ANKRD40|CCDS11572.1|r.131delG|c.?|p.?|protein_coding:exon:five_prime_UTR:deletion:5_prime_UTR_variant:transcript_variant|SO:0000010:SO:0000147:SO:0000204:SO:0000159:SO:0001623:SO:0001576	0	143	./.	0	78	0	78	0	0	65	0	65	0	0	142	3	0	0	7	110	./.	1	50
.	BT-474_D.11	BT-474_D	dd389ea8-012c-11ec-a261-ebbb671b22a6	17	71092953	CA	C	360	PASS	SLC39A11	CCDS54160.1	r.?	-	-	Del	upstream	D	71092953	71092961	1	7	15	502.104	1	SLC39A11|CCDS54160.1|r.?|-|-|protein_coding:deletion:5KB_upstream_variant|SO:0000010:SO:0000159:SO:0001635	SLC39A11|CCDS54160.1|r.?|-|-|protein_coding:deletion:5KB_upstream_variant|SO:0000010:SO:0000159:SO:0001635	0	39	./.	0	23	0	23	0	0	17	0	17	0	0	34	3	0	0	8	25	./.	2	13
.	BT-474_D.11	BT-474_D	ac99fe38-012a-11ec-86e3-bac3671b22a6	18	4153560	AT	A	420	PASS	DLGAP1	CCDS11836.1	r.?	-	-	Del	intronic	D	4153560	4153564	1	3	14	592.893	1	DLGAP1|CCDS11836.1|r.?|-|-|protein_coding:intron:five_prime_UTR:deletion:intron_variant|SO:0000010:SO:0000188:SO:0000204:SO:0000159:SO:0001627	DLGAP1|CCDS11836.1|r.?|-|-|protein_coding:intron:five_prime_UTR:deletion:intron_variant|SO:0000010:SO:0000188:SO:0000204:SO:0000159:SO:0001627	0	74	./.	0	45	0	45	0	0	29	0	29	0	0	79	1	0	0	10	65	./.	8	47
.	BT-474_D.11	BT-474_D	206b9c90-012b-11ec-86e3-bac3671b22a6	18	33204240	TC	T	480	PASS	GALNT1	ENST00000591924	r.?	-	-	Del	intronic	D	33204240	33204243	1	2	25	677.764	1	GALNT1|ENST00000591924|r.?|-|-|protein_coding:intron:five_prime_UTR:deletion:intron_variant|SO:0000010:SO:0000188:SO:0000204:SO:0000159:SO:0001627	GALNT1|ENST00000591924|r.?|-|-|protein_coding:intron:five_prime_UTR:deletion:intron_variant|SO:0000010:SO:0000188:SO:0000204:SO:0000159:SO:0001627	0	52	./.	0	27	0	27	0	0	25	0	25	0	0	52	1	0	0	10	58	./.	6	33
.	BT-474_D.11	BT-474_D	75c6180a-012b-11ec-86e3-bac3671b22a6	18	49551922	ATTC	A	660	PASS	-	-	-	-	-	Del	-	D	49551922	49551928	3	1	42	928.163	1	-	-	0	52	./.	0	24	0	24	0	0	28	0	28	0	0	54	2	0	0	14	44	./.	8	24
.	BT-474_D.11	BT-474_D	74a80c0c-012c-11ec-8e9e-2ec6671b22a6	19	42280788	G	GTA	360	PASS	CEACAM6	CCDS12585.1	r.?	-	-	Ins	downstream	I	42280788	42280791	2	0	15	502.323	1	CEACAM6|CCDS12585.1|r.?|-|-|protein_coding:insertion:5KB_downstream_variant|SO:0000010:SO:0000667:SO:0001633	CEACAM6|CCDS12585.1|r.?|-|-|protein_coding:insertion:5KB_downstream_variant|SO:0000010:SO:0000667:SO:0001633	0	45	./.	0	18	0	18	0	0	27	0	27	0	0	44	0	0	0	7	51	./.	5	37
.	BT-474_D.11	BT-474_D	41ddef98-012d-11ec-8b4c-d6c7671b22a6	2	212834556	CA	C	360	PASS	ERBB4	CCDS2394.1	r.?	-	-	Del	intronic	D	212834556	212834564	1	7	16	506.301	1	ERBB4|CCDS2394.1|r.?|-|-|protein_coding:intron:CDS:deletion:intron_variant|SO:0000010:SO:0000188:SO:0000316:SO:0000159:SO:0001627	ERBB4|CCDS2394.1|r.?|-|-|protein_coding:intron:CDS:deletion:intron_variant|SO:0000010:SO:0000188:SO:0000316:SO:0000159:SO:0001627	0	26	./.	0	16	0	16	0	0	10	0	10	0	0	24	1	0	0	7	33	./.	4	15
.	BT-474_D.11	BT-474_D	31251db2-012c-11ec-bbbb-30c9671b22a6	20	50985707	TG	T	480	PASS	RP4-723E3.1	ENST00000454600	r.?	-	-	Del	intronic	D	50985707	50985709	1	1	25	674.486	1	RP4-723E3.1|ENST00000454600|r.?|-|-|non_protein_coding:intron:deletion:intron_variant|SO:0000011:SO:0000188:SO:0000159:SO:0001627	RP4-723E3.1|ENST00000454600|r.?|-|-|non_protein_coding:intron:deletion:intron_variant|SO:0000011:SO:0000188:SO:0000159:SO:0001627	0	155	./.	0	80	0	80	0	0	76	0	76	0	0	169	0	0	0	10	131	./.	5	73
.	BT-474_D.11	BT-474_D	be9bfffc-012d-11ec-bbbb-30c9671b22a6	20	61171541	GGA	G	300	PASS	C20orf166	CCDS46627.1	r.?	-	-	Del	downstream	D	61171541	61171559	2	8	10	423.811	-	C20orf166|CCDS46627.1|r.?|-|-|protein_coding:deletion:5KB_downstream_variant|SO:0000010:SO:0000159:SO:0001633	WI2-87327B8.1|ENST00000583223|r.?|-|-|non_protein_coding:deletion:2KB_upstream_variant|SO:0000011:SO:0000159:SO:0001636	0	55	./.	0	31	0	31	0	0	24	0	24	0	0	53	6	0	0	5	46	./.	4	21
.	BT-474_D.11	BT-474_D	1c452b30-012c-11ec-8ca3-edd1671b22a6	21	31514319	GTTGAATTGATAGTGCATAAAGA	G	300	PASS	-	-	-	-	-	Del	-	D	31514319	31514359	22	1	12	425.876	1	-	-	0	34	./.	0	17	0	17	0	0	17	0	17	0	0	43	5	0	0	5	28	./.	2	14
.	BT-474_D.11	BT-474_D	8dd6bc82-012c-11ec-821b-7ad2671b22a6	22	22904732	C	CT	360	PASS	PRAME	CCDS13801.1	r.?	-	-	Ins	upstream	I	22904732	22904739	1	5	7	501.835	1	PRAME|CCDS13801.1|r.?|-|-|protein_coding:insertion:5KB_upstream_variant|SO:0000010:SO:0000667:SO:0001635	PRAME|CCDS13801.1|r.?|-|-|protein_coding:insertion:5KB_upstream_variant|SO:0000010:SO:0000667:SO:0001635	0	37	./.	0	15	0	15	0	0	22	0	22	0	0	33	0	0	0	9	43	./.	7	24
.	BT-474_D.11	BT-474_D	977537a0-012c-11ec-821b-7ad2671b22a6	22	25573935	T	TG	261	PASS	KIAA1671	CCDS46676.1	r.?	-	-	Ins	intronic	I	25573935	25573938	1	1	6	419.6	1	KIAA1671|CCDS46676.1|r.?|-|-|protein_coding:intron:CDS:insertion:intron_variant|SO:0000010:SO:0000188:SO:0000316:SO:0000667:SO:0001627	KIAA1671|CCDS46676.1|r.?|-|-|protein_coding:intron:CDS:insertion:intron_variant|SO:0000010:SO:0000188:SO:0000316:SO:0000667:SO:0001627	0	39	./.	0	21	0	21	0	0	18	0	18	0	0	41	0	0	0	5	44	./.	0	21
.	BT-474_D.11	BT-474_D	deaae6a4-012e-11ec-9066-13dd671b22a6	3	12525417	A	AG	420	PASS	TSEN2	CCDS46759.1	r.?	-	-	Ins	upstream	I	12525417	12525424	1	5	18	585.838	1	TSEN2|CCDS46759.1|r.?|-|-|protein_coding:insertion:2KB_upstream_variant|SO:0000010:SO:0000667:SO:0001636	TSEN2|CCDS46759.1|r.?|-|-|protein_coding:insertion:2KB_upstream_variant|SO:0000010:SO:0000667:SO:0001636	0	51	./.	0	29	0	29	0	0	22	0	22	0	0	51	0	0	0	9	42	./.	5	19
.	BT-474_D.11	BT-474_D	31094ec6-0130-11ec-9066-13dd671b22a6	3	162851061	T	TA	300	PASS	RP11-10O22.1	ENST00000490357	r.?	-	-	Ins	intronic	I	162851061	162851072	1	9	12	416.564	1	RP11-10O22.1|ENST00000490357|r.?|-|-|non_protein_coding:intron:insertion:intron_variant|SO:0000011:SO:0000188:SO:0000667:SO:0001627	RP11-10O22.1|ENST00000490357|r.?|-|-|non_protein_coding:intron:insertion:intron_variant|SO:0000011:SO:0000188:SO:0000667:SO:0001627	0	30	./.	0	19	0	19	0	0	11	0	11	0	0	27	0	0	0	5	33	./.	2	15
.	BT-474_D.11	BT-474_D	c4c0e1ea-012d-11ec-8659-18dd671b22a6	4	126749661	AC	A	360	PASS	-	-	-	-	-	Del	-	D	126749661	126749663	1	1	15	507.711	1	-	-	0	25	./.	0	12	0	12	0	0	13	0	13	0	0	27	0	0	0	7	22	./.	5	11
.	BT-474_D.11	BT-474_D	f042efe8-012d-11ec-8659-18dd671b22a6	4	148397148	TGTGGGGC	T	420	PASS	EDNRA	CCDS3769.1	r.?	-	-	Del	upstream	D	148397148	148397156	7	1	20	587.613	1	EDNRA|CCDS3769.1|r.?|-|-|protein_coding:deletion:5KB_upstream_variant|SO:0000010:SO:0000159:SO:0001635	EDNRA|CCDS3769.1|r.?|-|-|protein_coding:deletion:5KB_upstream_variant|SO:0000010:SO:0000159:SO:0001635	0	19	./.	0	8	0	8	0	0	11	0	11	0	0	20	0	0	0	8	29	./.	4	12
.	BT-474_D.11	BT-474_D	1c182e36-012d-11ec-be3f-31df671b22a6	5	4349144	GAGAGAAAT	G	480	PASS	-	-	-	-	-	Del	-	D	4349144	4349154	8	1	21	675.118	1	-	-	0	93	./.	0	44	0	44	0	0	49	0	49	0	0	104	0	0	0	10	52	./.	2	25
.	BT-474_D.11	BT-474_D	1672f072-012f-11ec-be3f-31df671b22a6	5	5010797	A	AT	300	PASS	CTD-2247C11.1	ENST00000509057	r.?	-	-	Ins	intronic	I	5010797	5010807	1	8	12	420.444	1	CTD-2247C11.1|ENST00000509057|r.?|-|-|non_protein_coding:intron:insertion:intron_variant|SO:0000011:SO:0000188:SO:0000667:SO:0001627	CTD-2247C11.1|ENST00000509057|r.?|-|-|non_protein_coding:intron:insertion:intron_variant|SO:0000011:SO:0000188:SO:0000667:SO:0001627	0	74	./.	0	45	0	45	0	0	30	0	30	0	0	73	0	1	0	5	47	./.	3	21
.	BT-474_D.11	BT-474_D	c68972ec-012f-11ec-b098-c2e4671b22a6	6	39696258	G	GA	360	PASS	KIF6	CCDS4844.1	r.?	-	-	Ins	upstream	I	39696258	39696269	1	9	12	502.741	1	KIF6|CCDS4844.1|r.?|-|-|protein_coding:insertion:5KB_upstream_variant|SO:0000010:SO:0000667:SO:0001635	KIF6|CCDS4844.1|r.?|-|-|protein_coding:insertion:5KB_upstream_variant|SO:0000010:SO:0000667:SO:0001635	0	26	./.	0	3	0	3	0	0	23	0	23	0	0	26	0	0	0	6	31	./.	1	10
.	BT-474_D.11	BT-474_D	1e2820fe-012e-11ec-b098-c2e4671b22a6	6	45777050	AGT	A	360	PASS	-	-	-	-	-	Del	-	D	45777050	45777054	2	1	15	508.16	1	-	-	0	38	./.	0	20	0	20	0	0	18	0	18	0	0	38	0	0	0	6	35	./.	2	18
.	BT-474_D.11	BT-474_D	201378c6-0130-11ec-b098-c2e4671b22a6	6	79602802	G	GA	300	PASS	IRAK1BP1	CCDS34488.1	r.?	-	-	Ins	intronic	I	79602802	79602813	1	9	12	418.048	1	IRAK1BP1|CCDS34488.1|r.?|-|-|protein_coding:intron:CDS:insertion:intron_variant|SO:0000010:SO:0000188:SO:0000316:SO:0000667:SO:0001627	IRAK1BP1|CCDS34488.1|r.?|-|-|protein_coding:intron:CDS:insertion:intron_variant|SO:0000010:SO:0000188:SO:0000316:SO:0000667:SO:0001627	0	45	./.	0	19	0	19	0	0	26	0	26	0	0	40	0	0	0	5	37	./.	2	20
.	BT-474_D.11	BT-474_D	4640e980-012f-11ec-a411-dde8671b22a6	7	49597987	TA	T	360	PASS	-	-	-	-	-	Del	-	D	49597987	49597993	1	5	15	496.453	1	-	-	0	79	./.	0	42	0	42	0	0	37	0	37	0	0	84	3	0	0	8	55	./.	4	27
.	BT-474_D.11	BT-474_D	4a70d182-012f-11ec-a411-dde8671b22a6	7	50441199	TG	T	600	PASS	IKZF1	CCDS69299.1	r.?	-	-	Del	intronic	D	50441199	50441201	1	1	35	843.076	1	IKZF1|CCDS69299.1|r.?|-|-|protein_coding:intron:CDS:deletion:intron_variant|SO:0000010:SO:0000188:SO:0000316:SO:0000159:SO:0001627	IKZF1|CCDS69299.1|r.?|-|-|protein_coding:intron:CDS:deletion:intron_variant|SO:0000010:SO:0000188:SO:0000316:SO:0000159:SO:0001627	0	79	./.	0	60	0	60	0	0	19	0	19	0	0	86	0	0	0	13	56	./.	7	28
.	BT-474_D.11	BT-474_D	5209d05e-0131-11ec-accc-10fb671b22a6	8	65236878	TA	T	360	PASS	-	-	-	-	-	Del	-	D	65236878	65236888	1	9	16	507.357	1	-	-	0	58	./.	0	31	0	31	0	0	27	0	27	0	0	59	1	0	0	8	36	./.	4	19
.	BT-474_D.11	BT-474_D	ba4707c2-0131-11ec-accc-10fb671b22a6	8	98743576	TG	T	480	PASS	MTDH	CCDS6274.1	r.?	-	-	Del	downstream	D	98743576	98743580	1	3	25	677.479	1	MTDH|CCDS6274.1|r.?|-|-|protein_coding:deletion:5KB_downstream_variant|SO:0000010:SO:0000159:SO:0001633	MTDH|CCDS6274.1|r.?|-|-|protein_coding:deletion:5KB_downstream_variant|SO:0000010:SO:0000159:SO:0001633	0	47	./.	0	24	0	24	0	0	23	0	23	0	0	49	0	0	0	11	42	./.	5	23
.	JSC-1_C.16	JSC-1_Dv2	e781e082-0c2f-11ec-bae4-8cc74151e8e5	1	17500516	TC	T	540	PASS	-	-	-	-	-	Del	-	D	17500516	17500519	1	2	30	758.264	1	-	-	0	32	./.	0	21	0	21	0	0	11	0	11	0	0	36	0	0	0	10	31	./.	4	16
.	JSC-1_C.16	JSC-1_Dv2	a564305a-0c30-11ec-bae4-8cc74151e8e5	1	81512464	AT	A	420	PASS	-	-	-	-	-	Del	-	D	81512464	81512467	1	2	14	588.156	1	-	-	0	19	./.	0	13	0	13	0	0	6	0	6	0	0	20	1	0	0	7	25	./.	1	11
.	JSC-1_C.16	JSC-1_Dv2	ba4876b0-0c31-11ec-bae4-8cc74151e8e5	1	169580427	ACTCCCTCTCAAGTATAGGACATGGTCCTATAC	A	420	PASS	SELP	CCDS1282.1	r.?	-	-	Del	intronic	D	169580427	169580463	32	1	14	591.166	1	SELP|CCDS1282.1|r.?|-|-|protein_coding:intron:CDS:deletion:intron_variant|SO:0000010:SO:0000188:SO:0000316:SO:0000159:SO:0001627	SELP|CCDS1282.1|r.?|-|-|protein_coding:intron:CDS:deletion:intron_variant|SO:0000010:SO:0000188:SO:0000316:SO:0000159:SO:0001627	0	43	./.	0	30	0	30	0	0	13	0	13	0	0	54	0	0	0	7	34	./.	3	23
.	JSC-1_C.16	JSC-1_Dv2	0101a928-0c32-11ec-bae4-8cc74151e8e5	1	190144789	GAATT	G	300	PASS	BRINP3	CCDS1373.1	r.?	-	-	Del	intronic	D	190144789	190144799	4	2	12	422.261	1	BRINP3|CCDS1373.1|r.?|-|-|protein_coding:intron:CDS:deletion:intron_variant|SO:0000010:SO:0000188:SO:0000316:SO:0000159:SO:0001627	BRINP3|CCDS1373.1|r.?|-|-|protein_coding:intron:CDS:deletion:intron_variant|SO:0000010:SO:0000188:SO:0000316:SO:0000159:SO:0001627	0	30	./.	0	12	0	12	0	0	18	0	18	0	0	33	2	0	0	5	45	./.	3	24
.	JSC-1_C.16	JSC-1_Dv2	1c0cf5b0-0c32-11ec-bae4-8cc74151e8e5	1	198752933	CAAAAAAAAAAAAAAAA	C	300	PASS	-	-	-	-	-	Del	-	D	198752933	198752980	16	46	6	421.057	-	-	-	0	28	./.	0	3	0	3	0	0	25	0	25	0	0	3	9	0	0	5	27	./.	0	1
.	JSC-1_C.16	JSC-1_Dv2	2f68eb6e-0c32-11ec-bae4-8cc74151e8e5	1	202858227	CGCCGCT	C	480	PASS	RABIF	CCDS1428.1	r.31_36delAGCGGC	c.?	p.?	Del	5prime_UTR_variant	D	202858227	202858239	6	1	24	673.21	1	RABIF|CCDS1428.1|r.31_36delAGCGGC|c.?|p.?|protein_coding:exon:five_prime_UTR:deletion:5_prime_UTR_variant:transcript_variant|SO:0000010:SO:0000147:SO:0000204:SO:0000159:SO:0001623:SO:0001576	RABIF|CCDS1428.1|r.31_36delAGCGGC|c.?|p.?|protein_coding:exon:five_prime_UTR:deletion:5_prime_UTR_variant:transcript_variant|SO:0000010:SO:0000147:SO:0000204:SO:0000159:SO:0001623:SO:0001576	0	63	./.	0	33	0	33	0	0	31	0	31	0	0	73	1	0	0	9	46	./.	3	20
.	JSC-1_C.16	JSC-1_Dv2	6f0321b8-0c32-11ec-bae4-8cc74151e8e5	1	216302457	CATGAAT	C	420	PASS	USH2A	CCDS31025.1	r.?	-	-	Del	intronic	D	216302457	216302467	6	1	20	589.962	1	USH2A|CCDS31025.1|r.?|-|-|protein_coding:intron:CDS:deletion:intron_variant|SO:0000010:SO:0000188:SO:0000316:SO:0000159:SO:0001627	USH2A|CCDS31025.1|r.?|-|-|protein_coding:intron:CDS:deletion:intron_variant|SO:0000010:SO:0000188:SO:0000316:SO:0000159:SO:0001627	0	50	./.	0	34	0	34	0	0	16	0	16	0	0	54	0	0	0	8	41	./.	4	22
.	JSC-1_C.16	JSC-1_Dv2	f09f0d5c-0c2f-11ec-ba09-dcc74151e8e5	10	19212691	TA	T	360	PASS	-	-	-	-	-	Del	-	D	19212691	19212698	1	6	15	508.436	1	-	-	0	28	./.	0	10	0	10	0	0	18	0	18	0	0	29	0	0	0	6	26	./.	2	8
.	JSC-1_C.16	JSC-1_Dv2	3dbb67fa-0c32-11ec-ba09-dcc74151e8e5	10	92971926	G	GGAGA	480	PASS	-	-	-	-	-	Ins	-	I	92971926	92971933	4	2	24	651.424	1	-	-	0	44	./.	0	18	0	18	0	0	26	0	26	0	0	41	0	0	0	9	43	./.	5	24
.	JSC-1_C.16	JSC-1_Dv2	00a39f24-0c30-11ec-a0b4-05c84151e8e5	11	24560807	AATT	A	360	PASS	LUZP2	CCDS58128.1	r.?	-	-	Del	intronic	D	24560807	24560814	3	2	15	508.6	1	LUZP2|CCDS58128.1|r.?|-|-|protein_coding:intron:five_prime_UTR:deletion:intron_variant|SO:0000010:SO:0000188:SO:0000204:SO:0000159:SO:0001627	LUZP2|CCDS58128.1|r.?|-|-|protein_coding:intron:five_prime_UTR:deletion:intron_variant|SO:0000010:SO:0000188:SO:0000204:SO:0000159:SO:0001627	0	27	./.	0	15	0	15	0	0	12	0	12	0	0	29	0	0	0	9	27	./.	4	9
.	JSC-1_C.16	JSC-1_Dv2	47319c66-0c30-11ec-a0b4-05c84151e8e5	11	50477259	CA	C	417	PASS	-	-	-	-	-	Del	-	D	50477259	50477265	1	5	20	591.56	1	-	-	0	26	./.	0	16	0	16	0	0	10	0	10	0	0	26	0	0	0	10	33	./.	6	18
.	JSC-1_C.16	JSC-1_Dv2	5fb778c8-0c30-11ec-afb6-2bc84151e8e5	12	49259420	GGGCAGCTCACCTCTGGATAGCAATCCTTCGCTAACACTTGCAACATCGC	G	480	PASS	RND1	CCDS8771.1	r.213_251+10del49	c.82_120+10del49	p.?	Del	ess_splice	D	49259420	49259472	49	1	24	674.132	1	RND1|CCDS8771.1|r.213_251+10del49|c.82_120+10del49|p.?|protein_coding:exon:CDS:extended_cis_splice_site:extended_intronic_splice_region:deletion:complex_change_in_transcript:transcript_variant|SO:0000010:SO:0000147:SO:0000316:SO:0001993:SO:0001996:SO:0000159:SO:0001577:SO:0001576	RND1|CCDS8771.1|r.213_251+10del49|c.82_120+10del49|p.?|protein_coding:exon:CDS:extended_cis_splice_site:extended_intronic_splice_region:deletion:complex_change_in_transcript:transcript_variant|SO:0000010:SO:0000147:SO:0000316:SO:0001993:SO:0001996:SO:0000159:SO:0001577:SO:0001576	0	59	./.	0	37	0	37	0	0	22	0	22	0	0	83	0	0	0	8	46	./.	2	22
.	JSC-1_C.16	JSC-1_Dv2	9b0cce8c-0c30-11ec-afb6-2bc84151e8e5	12	60839322	CTTTGCATTTTGGTT	C	600	PASS	-	-	-	-	-	Del	-	D	60839322	60839363	14	2	36	844.621	1	-	-	0	40	./.	0	21	0	21	0	0	19	0	19	0	0	35	11	0	0	10	39	./.	5	22
.	JSC-1_C.16	JSC-1_Dv2	cd4c59aa-0c33-11ec-afb6-2bc84151e8e5	12	118250864	C	CA	300	PASS	KSR2	CCDS61250.1	r.?	-	-	Ins	intronic	I	118250864	118250874	1	8	10	414.183	1	KSR2|CCDS61250.1|r.?|-|-|protein_coding:intron:CDS:insertion:intron_variant|SO:0000010:SO:0000188:SO:0000316:SO:0000667:SO:0001627	KSR2|CCDS61250.1|r.?|-|-|protein_coding:intron:CDS:insertion:intron_variant|SO:0000010:SO:0000188:SO:0000316:SO:0000667:SO:0001627	0	46	./.	0	17	0	17	0	0	29	0	29	0	0	46	0	0	0	5	49	./.	4	29
.	JSC-1_C.16	JSC-1_Dv2	e4b2d2a6-0c31-11ec-9dca-83c84151e8e5	14	66122939	C	CA	300	PASS	FUT8	CCDS9775.1	r.?	-	-	Ins	intronic	I	66122939	66122950	1	9	12	420.632	1	FUT8|CCDS9775.1|r.?|-|-|protein_coding:intron:CDS:insertion:intron_variant|SO:0000010:SO:0000188:SO:0000316:SO:0000667:SO:0001627	FUT8|CCDS9775.1|r.?|-|-|protein_coding:intron:CDS:insertion:intron_variant|SO:0000010:SO:0000188:SO:0000316:SO:0000667:SO:0001627	0	32	./.	0	15	0	15	0	0	18	0	18	0	0	29	0	0	0	6	38	./.	2	17
.	JSC-1_C.16	JSC-1_Dv2	e9240cb6-0c30-11ec-9dca-83c84151e8e5	14	90393005	TAAAAGGACTTCC	T	480	PASS	EFCAB11	CCDS9887.1	r.?	-	-	Del	intronic	D	90393005	90393022	12	1	24	678.791	1	EFCAB11|CCDS9887.1|r.?|-|-|protein_coding:intron:CDS:deletion:intron_variant|SO:0000010:SO:0000188:SO:0000316:SO:0000159:SO:0001627	EFCAB11|CCDS9887.1|r.?|-|-|protein_coding:intron:CDS:deletion:intron_variant|SO:0000010:SO:0000188:SO:0000316:SO:0000159:SO:0001627	0	17	./.	0	6	0	6	0	0	11	0	11	0	0	17	2	0	0	8	21	./.	5	13
.	JSC-1_C.16	JSC-1_Dv2	471031ac-0c30-11ec-a317-e0c84151e8e5	15	47552530	AAGT	A	660	PASS	SEMA6D	CCDS32224.1	r.?	-	-	Del	intronic	D	47552530	47552537	3	2	42	933.309	1	SEMA6D|CCDS32224.1|r.?|-|-|protein_coding:intron:five_prime_UTR:deletion:intron_variant|SO:0000010:SO:0000188:SO:0000204:SO:0000159:SO:0001627	SEMA6D|CCDS32224.1|r.?|-|-|protein_coding:intron:five_prime_UTR:deletion:intron_variant|SO:0000010:SO:0000188:SO:0000204:SO:0000159:SO:0001627	0	29	./.	0	10	0	10	0	0	19	0	19	0	0	30	0	0	0	13	35	./.	7	20
.	JSC-1_C.16	JSC-1_Dv2	497565b6-0c30-11ec-a317-e0c84151e8e5	15	48928087	CTTTTTCATTCTGAAG	C	420	PASS	FBN1	CCDS32232.1	r.?	-	-	Del	intronic	D	48928087	48928105	15	1	20	594.307	1	FBN1|CCDS32232.1|r.?|-|-|protein_coding:intron:CDS:deletion:intron_variant|SO:0000010:SO:0000188:SO:0000316:SO:0000159:SO:0001627	FBN1|CCDS32232.1|r.?|-|-|protein_coding:intron:CDS:deletion:intron_variant|SO:0000010:SO:0000188:SO:0000316:SO:0000159:SO:0001627	0	23	./.	0	7	0	7	0	0	16	0	16	0	0	26	1	0	0	7	32	./.	3	19
.	JSC-1_C.16	JSC-1_Dv2	7abb82ee-0c31-11ec-a317-e0c84151e8e5	15	52239784	A	AT	300	PASS	LEO1	CCDS10146.1	r.?	-	-	Ins	intronic	I	52239784	52239795	1	9	10	411.862	1	LEO1|CCDS10146.1|r.?|-|-|protein_coding:intron:CDS:insertion:intron_variant|SO:0000010:SO:0000188:SO:0000316:SO:0000667:SO:0001627	LEO1|CCDS10146.1|r.?|-|-|protein_coding:intron:CDS:insertion:intron_variant|SO:0000010:SO:0000188:SO:0000316:SO:0000667:SO:0001627	0	32	./.	0	20	0	20	0	0	13	0	13	0	0	23	0	0	0	5	36	./.	1	22
.	JSC-1_C.16	JSC-1_Dv2	172c58ba-0c32-11ec-a317-e0c84151e8e5	15	94759836	G	GATAT	480	PASS	-	-	-	-	-	Ins	-	I	94759836	94759844	4	2	25	659.942	1	-	-	0	35	./.	0	19	0	19	0	0	17	0	17	0	0	33	0	0	0	9	40	./.	5	16
.	JSC-1_C.16	JSC-1_Dv2	983a3b2c-0c30-11ec-963e-fac84151e8e5	16	50927924	CTGGGAATAGGAGTCTGTGGATAAATACCCCAGCT	C	420	PASS	RP11-883G14.1	ENST00000567534	r.?	-	-	Del	intronic	D	50927924	50927960	34	1	20	593.348	1	RP11-883G14.1|ENST00000567534|r.?|-|-|non_protein_coding:intron:deletion:intron_variant|SO:0000011:SO:0000188:SO:0000159:SO:0001627	RP11-883G14.1|ENST00000567534|r.?|-|-|non_protein_coding:intron:deletion:intron_variant|SO:0000011:SO:0000188:SO:0000159:SO:0001627	0	24	./.	0	9	0	9	0	0	15	0	15	0	0	37	0	0	0	7	25	./.	3	14
.	JSC-1_C.16	JSC-1_Dv2	f91cde04-0c30-11ec-963e-fac84151e8e5	16	83624102	GAGGATA	G	360	PASS	CDH13	CCDS58486.1	r.?	-	-	Del	intronic	D	83624102	83624112	6	1	12	509.616	1	CDH13|CCDS58486.1|r.?|-|-|protein_coding:intron:CDS:deletion:intron_variant|SO:0000010:SO:0000188:SO:0000316:SO:0000159:SO:0001627	CDH13|CCDS58486.1|r.?|-|-|protein_coding:intron:CDS:deletion:intron_variant|SO:0000010:SO:0000188:SO:0000316:SO:0000159:SO:0001627	0	38	./.	0	22	0	22	0	0	16	0	16	0	0	40	3	0	0	8	38	./.	2	14
.	JSC-1_C.16	JSC-1_Dv2	0493d986-0c31-11ec-963e-fac84151e8e5	16	86669589	GATAAAAATGT	G	360	PASS	RP11-463O9.6	ENST00000566485	r.?	-	-	Del	downstream	D	86669589	86669603	10	1	16	494.564	1	RP11-463O9.6|ENST00000566485|r.?|-|-|non_protein_coding:deletion:500B_downstream_variant|SO:0000011:SO:0000159:SO:0001634	RP11-463O9.6|ENST00000566485|r.?|-|-|non_protein_coding:deletion:500B_downstream_variant|SO:0000011:SO:0000159:SO:0001634	0	32	./.	0	17	0	17	0	0	15	0	15	0	0	32	1	0	0	6	23	./.	3	11
.	JSC-1_C.16	JSC-1_Dv2	9b004502-0c32-11ec-801f-e2da4151e8e5	17	31611395	CT	C	360	PASS	ASIC2	CCDS11276.1	r.?	-	-	Del	intronic	D	31611395	31611403	1	7	12	508.626	1	ASIC2|CCDS11276.1|r.?|-|-|protein_coding:intron:CDS:deletion:intron_variant|SO:0000010:SO:0000188:SO:0000316:SO:0000159:SO:0001627	ASIC2|CCDS11276.1|r.?|-|-|protein_coding:intron:CDS:deletion:intron_variant|SO:0000010:SO:0000188:SO:0000316:SO:0000159:SO:0001627	0	55	./.	0	24	0	24	0	0	31	0	31	0	0	60	1	0	0	7	49	./.	6	23
.	JSC-1_C.16	JSC-1_Dv2	6d429e62-0c32-11ec-b6f4-32dd4151e8e5	18	13122726	AT	A	660	PASS	CEP192	CCDS32792.2	r.?	-	-	Del	intronic	D	13122726	13122730	1	3	40	935.093	1	CEP192|CCDS32792.2|r.?|-|-|protein_coding:intron:CDS:deletion:intron_variant|SO:0000010:SO:0000188:SO:0000316:SO:0000159:SO:0001627	CEP192|CCDS32792.2|r.?|-|-|protein_coding:intron:CDS:deletion:intron_variant|SO:0000010:SO:0000188:SO:0000316:SO:0000159:SO:0001627	0	30	./.	0	14	0	14	0	0	16	0	16	0	0	30	0	0	0	13	35	./.	7	21
.	JSC-1_C.16	JSC-1_Dv2	bfcd1996-0c32-11ec-b281-84df4151e8e5	2	16382840	AT	A	480	PASS	AC010745.1	ENST00000444804	r.?	-	-	Del	upstream	D	16382840	16382846	1	5	24	675.167	1	AC010745.1|ENST00000444804|r.?|-|-|non_protein_coding:deletion:2KB_upstream_variant|SO:0000011:SO:0000159:SO:0001636	AC010745.1|ENST00000444804|r.?|-|-|non_protein_coding:deletion:2KB_upstream_variant|SO:0000011:SO:0000159:SO:0001636	0	35	./.	0	22	0	22	0	0	13	0	13	0	0	32	2	0	0	12	32	./.	5	15
.	JSC-1_C.16	JSC-1_Dv2	bfd2dde0-0c32-11ec-b281-84df4151e8e5	2	16383106	CTGGGCAGATGCCTTGCTTGGCCAATAGGACA	C	480	PASS	AC010745.1	ENST00000444804	r.?	-	-	Del	upstream	D	16383106	16383140	31	1	24	673.361	1	AC010745.1|ENST00000444804|r.?|-|-|non_protein_coding:deletion:2KB_upstream_variant|SO:0000011:SO:0000159:SO:0001636	AC010745.1|ENST00000444804|r.?|-|-|non_protein_coding:deletion:2KB_upstream_variant|SO:0000011:SO:0000159:SO:0001636	0	37	./.	0	18	0	18	0	0	19	0	19	0	0	37	1	0	0	9	31	./.	4	16
.	JSC-1_C.16	JSC-1_Dv2	c11477b8-0c32-11ec-b281-84df4151e8e5	2	16674337	ACAAGACAAAGAGT	A	480	PASS	-	-	-	-	-	Del	-	D	16674337	16674352	13	1	21	674.565	1	-	-	0	36	./.	0	11	0	11	0	0	25	0	25	0	0	38	0	0	0	8	37	./.	2	16
.	JSC-1_C.16	JSC-1_Dv2	cad70d60-0c32-11ec-b281-84df4151e8e5	2	19153470	TTTG	T	540	PASS	-	-	-	-	-	Del	-	D	19153470	19153476	3	1	30	760.24	1	-	-	0	29	./.	0	14	0	14	0	0	15	0	15	0	0	34	1	0	0	9	36	./.	4	16
.	JSC-1_C.16	JSC-1_Dv2	7417d2ec-0c33-11ec-b281-84df4151e8e5	2	80516638	CCATCCA	C	600	PASS	CTNNA2	CCDS42703.2	r.?	-	-	Del	intronic	D	80516638	80516648	6	1	36	838.089	1	CTNNA2|CCDS42703.2|r.?|-|-|protein_coding:intron:CDS:deletion:intron_variant|SO:0000010:SO:0000188:SO:0000316:SO:0000159:SO:0001627	CTNNA2|CCDS42703.2|r.?|-|-|protein_coding:intron:CDS:deletion:intron_variant|SO:0000010:SO:0000188:SO:0000316:SO:0000159:SO:0001627	0	31	./.	0	16	0	16	0	0	15	0	15	0	0	32	0	0	0	11	42	./.	5	22
.	JSC-1_C.16	JSC-1_Dv2	46198114-0c34-11ec-b281-84df4151e8e5	2	163086746	AG	A	660	PASS	FAP	CCDS33311.1	r.?	-	-	Del	intronic	D	163086746	163086748	1	1	40	921.958	1	FAP|CCDS33311.1|r.?|-|-|protein_coding:intron:CDS:deletion:intron_variant|SO:0000010:SO:0000188:SO:0000316:SO:0000159:SO:0001627	FAP|CCDS33311.1|r.?|-|-|protein_coding:intron:CDS:deletion:intron_variant|SO:0000010:SO:0000188:SO:0000316:SO:0000159:SO:0001627	0	37	./.	0	19	0	19	0	0	18	0	18	0	0	40	0	0	0	14	37	./.	10	21
.	JSC-1_C.16	JSC-1_Dv2	877a7ea2-0c38-11ec-b281-84df4151e8e5	2	193674978	G	GA	300	PASS	-	-	-	-	-	Ins	-	I	193674978	193674989	1	9	6	419.345	1	-	-	0	45	./.	0	25	0	25	0	0	20	0	20	0	0	43	0	0	0	5	49	./.	0	24
.	JSC-1_C.16	JSC-1_Dv2	c0091656-0c34-11ec-b281-84df4151e8e5	2	198353871	AGCATG	A	720	PASS	HSPD1	CCDS33357.1	r.1333_1337delCAUGC	c.1065_1069delCATGC	p.M356fs*6	Del	frameshift	D	198353871	198353881	5	1	49	1013.05	1	HSPD1|CCDS33357.1|r.1333_1337delCAUGC|c.1065_1069delCATGC|p.M356fs*6|protein_coding:exon:CDS:deletion:frameshift_variant|SO:0000010:SO:0000147:SO:0000316:SO:0000159:SO:0001589	HSPD1|CCDS33357.1|r.1333_1337delCAUGC|c.1065_1069delCATGC|p.M356fs*6|protein_coding:exon:CDS:deletion:frameshift_variant|SO:0000010:SO:0000147:SO:0000316:SO:0000159:SO:0001589	0	28	./.	0	11	0	11	0	0	17	0	17	0	0	32	0	0	0	13	44	./.	6	21
.	JSC-1_C.16	JSC-1_Dv2	bba7eaaa-0c35-11ec-b281-84df4151e8e5	2	217805910	TAAAACCAT	TCATGTGAGAACTTA	360	PASS	-	-	-	-	-	Complex	-	DI	217805910	217805919	8	0	15	-	1	-	-	0	33	./.	0	17	0	17	0	0	16	0	16	0	0	37	0	0	0	6	38	./.	0	18
.	JSC-1_C.16	JSC-1_Dv2	8d35ddcc-0c34-11ec-b5ef-dbe04151e8e5	20	55273695	G	GA	300	PASS	-	-	-	-	-	Ins	-	I	55273695	55273706	1	9	12	422.05	1	-	-	0	54	./.	0	22	0	22	0	0	32	0	32	0	0	36	0	0	0	5	46	./.	3	18
.	JSC-1_C.16	JSC-1_Dv2	87d7c0b2-0c33-11ec-82c1-ece04151e8e5	21	39142139	CATGCAGCGTTAAGCCCTTTTGTTCTTGCCCTTACTC	CTTTAGCCTTTTATTAAGGGCCTTTAAGCCCTTTTGTT	480	PASS	KCNJ6	CCDS42927.1	r.?	-	-	Complex	intronic	DI	39142139	39142176	36	0	25	-	1	KCNJ6|CCDS42927.1|r.?|-|-|protein_coding:intron:CDS:indel:intron_variant|SO:0000010:SO:0000188:SO:0000316:SO:1000032:SO:0001627	KCNJ6|CCDS42927.1|r.?|-|-|protein_coding:intron:CDS:indel:intron_variant|SO:0000010:SO:0000188:SO:0000316:SO:1000032:SO:0001627	0	31	./.	0	10	0	10	0	0	21	0	21	0	0	51	0	0	0	8	38	./.	0	15
.	JSC-1_C.16	JSC-1_Dv2	71e9b53e-0c34-11ec-80cc-95e54151e8e5	22	40553438	GAATGGACTATGCTGCCACGAGGCCAGATTCATTAAAGGAA	G	300	PASS	TNRC6B	CCDS46712.1	r.?	-	-	Del	intronic	D	40553438	40553484	40	1	12	425.65	1	TNRC6B|CCDS46712.1|r.?|-|-|protein_coding:intron:CDS:deletion:intron_variant|SO:0000010:SO:0000188:SO:0000316:SO:0000159:SO:0001627	TNRC6B|CCDS46712.1|r.?|-|-|protein_coding:intron:CDS:deletion:intron_variant|SO:0000010:SO:0000188:SO:0000316:SO:0000159:SO:0001627	0	34	./.	0	17	0	17	0	0	17	0	17	0	0	53	0	0	0	5	36	./.	0	15
.	JSC-1_C.16	JSC-1_Dv2	2a98c18c-0c36-11ec-ae62-33e64151e8e5	3	12245992	G	GT	300	PASS	-	-	-	-	-	Ins	-	I	12245992	12246003	1	9	12	419.463	1	-	-	0	40	./.	0	17	0	17	0	0	23	0	23	0	0	35	0	0	0	6	45	./.	4	23
.	JSC-1_C.16	JSC-1_Dv2	20b60aae-0c35-11ec-ae62-33e64151e8e5	3	107030968	ATGGGATG	A	600	PASS	LINC00883	ENST00000490441	r.?	-	-	Del	intronic	D	107030968	107030978	7	1	35	846.151	1	LINC00883|ENST00000490441|r.?|-|-|non_protein_coding:intron:deletion:intron_variant|SO:0000011:SO:0000188:SO:0000159:SO:0001627	LINC00883|ENST00000490441|r.?|-|-|non_protein_coding:intron:deletion:intron_variant|SO:0000011:SO:0000188:SO:0000159:SO:0001627	0	32	./.	0	18	0	18	0	0	14	0	14	0	0	36	1	0	0	11	39	./.	5	17
.	JSC-1_C.16	JSC-1_Dv2	318f27a2-0c35-11ec-ae62-33e64151e8e5	3	116899260	AACTC	A	480	PASS	LSAMP	ENST00000539563	r.?	-	-	Del	intronic	D	116899260	116899271	4	2	25	676.319	1	LSAMP|ENST00000539563|r.?|-|-|protein_coding:intron:CDS:deletion:intron_variant|SO:0000010:SO:0000188:SO:0000316:SO:0000159:SO:0001627	LSAMP|ENST00000539563|r.?|-|-|protein_coding:intron:CDS:deletion:intron_variant|SO:0000010:SO:0000188:SO:0000316:SO:0000159:SO:0001627	0	21	./.	0	10	0	10	0	0	11	0	11	0	0	25	1	0	0	8	34	./.	4	17
.	JSC-1_C.16	JSC-1_Dv2	5689adcc-0c38-11ec-ae62-33e64151e8e5	3	164828367	T	TA	486	PASS	-	-	-	-	-	Ins	-	I	164828367	164828374	1	5	36	837.722	1	-	-	0	32	./.	0	16	0	16	0	0	16	0	16	0	0	28	0	0	0	13	27	./.	7	14
.	JSC-1_C.16	JSC-1_Dv2	7869b496-0c38-11ec-ae62-33e64151e8e5	3	176558768	G	GAAAAA	480	PASS	RP11-644C3.1	ENST00000428516	r.?	-	-	Ins	intronic	I	176558768	176558772	5	2	24	652.838	1	RP11-644C3.1|ENST00000428516|r.?|-|-|non_protein_coding:intron:insertion:intron_variant|SO:0000011:SO:0000188:SO:0000667:SO:0001627	RP11-644C3.1|ENST00000428516|r.?|-|-|non_protein_coding:intron:insertion:intron_variant|SO:0000011:SO:0000188:SO:0000667:SO:0001627	0	35	./.	0	18	0	18	0	0	18	0	18	0	0	37	0	0	0	9	29	./.	4	15
.	JSC-1_C.16	JSC-1_Dv2	92db0d24-0c34-11ec-9207-43e74151e8e5	4	22229345	GTTCTCACTTACAAATGAGAGCTGAACATTGAGTACATATGGACACATTGAGTACATATGGATCAATAGACACTGGGGCTGATATGAGGGTAGAGGGTCGGGGGAGGATGAGGATAAAACAAACTACCTATTGGGTGTTATGCTTATTACTTGGGTGATAAAATAATCTGTACAGCAAATCCCCACAACACACAATT	G	840	PASS	-	-	-	-	-	Del	-	D	22229345	22229543	196	1	55	1182.56	1	-	-	0	33	./.	0	22	0	22	0	0	11	0	11	0	0	59	0	0	0	14	37	./.	0	11
.	JSC-1_C.16	JSC-1_Dv2	c5c1fbce-0c36-11ec-9207-43e74151e8e5	4	171526470	GTTCTTC	G	540	PASS	-	-	-	-	-	Del	-	D	171526470	171526479	6	2	30	760.215	1	-	-	0	54	./.	0	28	0	28	0	0	26	0	26	0	0	55	1	0	0	10	57	./.	4	29
.	JSC-1_C.16	JSC-1_Dv2	6236d48e-0c37-11ec-9207-43e74151e8e5	4	177112129	ACAGAG	AT	420	PASS	SPATA4	CCDS3826.1	r.?	-	-	Complex	intronic	DI	177112129	177112135	5	0	20	-	1	SPATA4|CCDS3826.1|r.?|-|-|protein_coding:intron:CDS:indel:intron_variant|SO:0000010:SO:0000188:SO:0000316:SO:1000032:SO:0001627	SPATA4|CCDS3826.1|r.?|-|-|protein_coding:intron:CDS:indel:intron_variant|SO:0000010:SO:0000188:SO:0000316:SO:1000032:SO:0001627	0	50	./.	0	23	0	23	0	0	27	0	27	0	0	54	0	0	0	7	68	./.	0	32
.	JSC-1_C.16	JSC-1_Dv2	63651762-0c37-11ec-9207-43e74151e8e5	4	182119790	ACAACTTCTTTT	AGG	480	PASS	-	-	-	-	-	Complex	-	DI	182119790	182119802	11	0	21	-	1	-	-	0	60	./.	0	31	0	31	0	0	29	0	29	0	0	66	0	0	0	8	65	./.	0	38
.	JSC-1_C.16	JSC-1_Dv2	3ff6a92a-0c38-11ec-a4e6-9eea4151e8e5	5	51692036	A	AT	600	PASS	-	-	-	-	-	Ins	-	I	51692036	51692046	1	8	36	839.058	1	-	-	0	39	./.	0	12	0	12	0	0	27	0	27	0	0	37	0	0	0	11	51	./.	5	27
.	JSC-1_C.16	JSC-1_Dv2	c92dd324-0c35-11ec-a4e6-9eea4151e8e5	5	66930577	CT	C	300	PASS	RP11-434D9.1	ENST00000514368	r.?	-	-	Del	intronic	D	66930577	66930582	1	4	12	410.799	1	RP11-434D9.1|ENST00000514368|r.?|-|-|non_protein_coding:intron:deletion:intron_variant|SO:0000011:SO:0000188:SO:0000159:SO:0001627	RP11-434D9.1|ENST00000514368|r.?|-|-|non_protein_coding:intron:deletion:intron_variant|SO:0000011:SO:0000188:SO:0000159:SO:0001627	0	33	./.	0	14	0	14	0	0	19	0	19	0	0	33	3	0	0	6	32	./.	3	14
.	JSC-1_C.16	JSC-1_Dv2	610f2b7e-0c37-11ec-a4e6-9eea4151e8e5	5	157960014	GATT	GCATATGTATATGC	480	PASS	RP11-32D16.1	ENST00000519609	r.?	-	-	Complex	intronic	DI	157960014	157960018	3	0	25	-	1	RP11-32D16.1|ENST00000519609|r.?|-|-|non_protein_coding:intron:indel:intron_variant|SO:0000011:SO:0000188:SO:1000032:SO:0001627	RP11-32D16.1|ENST00000519609|r.?|-|-|non_protein_coding:intron:indel:intron_variant|SO:0000011:SO:0000188:SO:1000032:SO:0001627	0	24	./.	0	11	0	11	0	0	13	0	13	0	0	27	0	0	0	8	30	./.	0	18
.	JSC-1_C.16	JSC-1_Dv2	37f6ebe2-0c36-11ec-b1d2-5ef34151e8e5	6	32150831	AGG	A	300	PASS	PBX2	CCDS4748.1	r.?	-	-	Del	downstream	D	32150831	32150835	2	3	12	422.277	1	PBX2|CCDS4748.1|r.?|-|-|protein_coding:deletion:5KB_downstream_variant|SO:0000010:SO:0000159:SO:0001633	AGER|CCDS4746.1|r.?|-|-|protein_coding:intron:CDS:deletion:intron_variant|SO:0000010:SO:0000188:SO:0000316:SO:0000159:SO:0001627	0	49	./.	0	26	0	26	0	0	23	0	23	0	0	47	1	0	0	5	31	./.	3	12
.	JSC-1_C.16	JSC-1_Dv2	931d8490-0c36-11ec-b1d2-5ef34151e8e5	6	53581634	CATCTGT	C	360	PASS	-	-	-	-	-	Del	-	D	53581634	53581641	6	1	16	504.444	1	-	-	0	47	./.	0	18	0	18	0	0	29	0	29	0	0	49	0	0	0	6	35	./.	3	18
.	JSC-1_C.16	JSC-1_Dv2	1a3b66ea-0c37-11ec-b1d2-5ef34151e8e5	6	95191670	ATTT	A	420	PASS	-	-	-	-	-	Del	-	D	95191670	95191675	3	4	8	592.03	1	-	-	0	41	./.	0	22	0	22	0	0	19	0	19	0	0	47	0	0	0	8	28	./.	7	18
.	JSC-1_C.16	JSC-1_Dv2	21ca1654-0c37-11ec-b1d2-5ef34151e8e5	6	97761257	GCTGTA	G	480	PASS	RP3-418C23.2	ENST00000574739	r.?	-	-	Del	downstream	D	97761257	97761264	5	1	24	670.585	1	RP3-418C23.2|ENST00000574739|r.?|-|-|non_protein_coding:deletion:5KB_downstream_variant|SO:0000011:SO:0000159:SO:0001633	RP3-418C23.2|ENST00000574739|r.?|-|-|non_protein_coding:deletion:5KB_downstream_variant|SO:0000011:SO:0000159:SO:0001633	0	41	./.	0	20	0	20	0	0	21	0	21	0	0	44	0	0	0	11	33	./.	6	20
.	JSC-1_C.16	JSC-1_Dv2	2b2f2b82-0c3a-11ec-b1d2-5ef34151e8e5	6	108750025	C	CT	300	PASS	LACE1	CCDS5067.1	r.?	-	-	Ins	intronic	I	108750025	108750028	1	1	6	419.868	1	LACE1|CCDS5067.1|r.?|-|-|protein_coding:intron:CDS:insertion:intron_variant|SO:0000010:SO:0000188:SO:0000316:SO:0000667:SO:0001627	LACE1|CCDS5067.1|r.?|-|-|protein_coding:intron:CDS:insertion:intron_variant|SO:0000010:SO:0000188:SO:0000316:SO:0000667:SO:0001627	0	46	./.	0	23	0	23	0	0	23	0	23	0	0	48	0	0	0	6	39	./.	5	23
.	JSC-1_C.16	JSC-1_Dv2	b9d6dea0-0c37-11ec-b1d2-5ef34151e8e5	6	141032527	TTCTTCATTC	T	300	PASS	-	-	-	-	-	Del	-	D	141032527	141032539	9	1	10	422.879	1	-	-	0	36	./.	0	18	0	18	0	0	18	0	18	0	0	38	0	0	0	5	31	./.	1	11
.	JSC-1_C.16	JSC-1_Dv2	2f9dd03c-0c36-11ec-92e9-92f34151e8e5	7	40318200	TTC	T	344	PASS	SUGCT	CCDS55104.1	r.?	-	-	Del	intronic	D	40318200	40318206	2	2	15	506.913	1	SUGCT|CCDS55104.1|r.?|-|-|protein_coding:intron:CDS:deletion:intron_variant|SO:0000010:SO:0000188:SO:0000316:SO:0000159:SO:0001627	SUGCT|CCDS55104.1|r.?|-|-|protein_coding:intron:CDS:deletion:intron_variant|SO:0000010:SO:0000188:SO:0000316:SO:0000159:SO:0001627	0	54	./.	0	22	0	22	0	0	32	0	32	0	0	59	2	0	0	8	37	./.	2	12
.	JSC-1_C.16	JSC-1_Dv2	611c6f74-0c36-11ec-92e9-92f34151e8e5	7	57264183	ATTAACCC	A	360	PASS	-	-	-	-	-	Del	-	D	57264183	57264192	7	1	7	505.107	1	-	-	0	42	./.	0	19	0	19	0	0	23	0	23	0	0	45	0	0	0	6	37	./.	6	24
.	JSC-1_C.16	JSC-1_Dv2	66b2e58a-0c36-11ec-92e9-92f34151e8e5	7	62417928	TTGTGTAG	T	300	PASS	-	-	-	-	-	Del	-	D	62417928	62417939	7	1	12	419.417	1	-	-	0	40	./.	0	18	0	18	0	0	22	0	22	0	0	37	2	0	0	7	44	./.	4	20
.	JSC-1_C.16	JSC-1_Dv2	4501aca8-0c38-11ec-92e9-92f34151e8e5	7	111200506	TAATTATTAT	TTC	480	PASS	IMMP2L	CCDS5753.1	r.?	-	-	Complex	intronic	DI	111200506	111200516	9	0	25	-	1	IMMP2L|CCDS5753.1|r.?|-|-|protein_coding:intron:five_prime_UTR:indel:intron_variant|SO:0000010:SO:0000188:SO:0000204:SO:1000032:SO:0001627	IMMP2L|CCDS5753.1|r.?|-|-|protein_coding:intron:five_prime_UTR:indel:intron_variant|SO:0000010:SO:0000188:SO:0000204:SO:1000032:SO:0001627	0	62	./.	0	30	0	30	0	0	32	0	32	0	0	69	0	0	0	8	65	./.	0	34
.	JSC-1_C.16	JSC-1_Dv2	a8930922-0c3a-11ec-92e9-92f34151e8e5	7	112513259	T	TA	300	PASS	C7orf60	CCDS43634.1	r.?	-	-	Ins	intronic	I	112513259	112513270	1	9	12	415.203	1	C7orf60|CCDS43634.1|r.?|-|-|protein_coding:intron:CDS:insertion:intron_variant|SO:0000010:SO:0000188:SO:0000316:SO:0000667:SO:0001627	C7orf60|CCDS43634.1|r.?|-|-|protein_coding:intron:CDS:insertion:intron_variant|SO:0000010:SO:0000188:SO:0000316:SO:0000667:SO:0001627	0	62	./.	0	26	0	26	0	0	36	0	36	0	0	49	0	0	0	5	70	./.	2	32
.	JSC-1_C.16	JSC-1_Dv2	c39e4ede-0c35-11ec-a8ed-def34151e8e5	8	2657871	CATGTGCATGTGTCTTTATAGCAGCATGATTTATAGTCCTTTGGGTATATACCCAGTAATGGGATGGCTGGGTCAAATGGTATTTCTAGTTCTAG	C	176	PASS	GS1-57L11.1	ENST00000520024	r.?	-	-	Del	intronic	D	2657871	2657968	94	1	10	420.081	1	GS1-57L11.1|ENST00000520024|r.?|-|-|non_protein_coding:intron:deletion:intron_variant|SO:0000011:SO:0000188:SO:0000159:SO:0001627	GS1-57L11.1|ENST00000520024|r.?|-|-|non_protein_coding:intron:deletion:intron_variant|SO:0000011:SO:0000188:SO:0000159:SO:0001627	0	38	./.	0	21	0	21	0	0	17	0	17	0	0	57	0	0	0	5	31	./.	0	13
.	JSC-1_C.16	JSC-1_Dv2	fd11f74a-0c37-11ec-a8ed-def34151e8e5	8	103205549	CTACAGGA	C	480	PASS	-	-	-	-	-	Del	-	D	103205549	103205559	7	1	24	676.945	1	-	-	0	67	./.	0	41	0	41	0	0	26	0	26	0	0	72	1	0	0	9	41	./.	4	20
.	JSC-1_C.16	JSC-1_Dv2	209833aa-0c38-11ec-a8ed-def34151e8e5	8	111020471	GTATGATTTCTTAATGCCCAT	G	300	PASS	-	-	-	-	-	Del	-	D	111020471	111020494	20	1	12	420.683	1	-	-	0	53	./.	0	27	0	27	0	0	26	0	26	0	0	72	0	0	0	5	44	./.	2	23
.	JSC-1_C.16	JSC-1_Dv2	51a72fb6-0c3b-11ec-a8ed-def34151e8e5	8	141171199	C	CTGGG	360	PASS	TRAPPC9	CCDS34946.1	r.?	-	-	Ins	intronic	I	141171199	141171204	4	0	12	492.658	1	TRAPPC9|CCDS34946.1|r.?|-|-|protein_coding:intron:CDS:insertion:intron_variant|SO:0000010:SO:0000188:SO:0000316:SO:0000667:SO:0001627	TRAPPC9|CCDS34946.1|r.?|-|-|protein_coding:intron:CDS:insertion:intron_variant|SO:0000010:SO:0000188:SO:0000316:SO:0000667:SO:0001627	0	60	./.	0	28	0	28	0	0	34	0	34	0	0	59	0	0	0	6	45	./.	5	22
.	JSC-1_C.16	JSC-1_Dv2	167dbcd6-0c39-11ec-ba8f-02074251e8e5	X	56148131	CCA	C	600	PASS	-	-	-	-	-	Del	-	D	56148131	56148134	2	1	35	849.973	1	-	-	0	23	./.	0	10	0	10	0	0	13	0	13	0	0	25	0	0	0	11	22	./.	5	8
.	JSC-1_C.16	JSC-1_Dv2	17f421b8-0c39-11ec-ba8f-02074251e8e5	X	58219746	TGA	T	540	PASS	-	-	-	-	-	Del	-	D	58219746	58219755	2	4	30	763.17	1	-	-	0	21	./.	0	10	0	10	0	0	11	0	11	0	0	20	1	0	0	15	25	./.	9	12
.	JSC-1_C.16	JSC-1_Dv2	b3b44632-0c39-11ec-ba8f-02074251e8e5	X	90891706	TA	T	424	PASS	-	-	-	-	-	Del	-	D	90891706	90891712	1	5	28	763.772	1	-	-	0	18	./.	0	8	0	8	0	0	10	0	10	0	0	19	1	0	0	10	17	./.	7	8
.	JSC-1_C.13	JSC-1_Dv2	47c22a1e-0c31-11ec-9352-28fcad156877	1	12085228	TGCCTCA	T	520	PASS	MIIP	CCDS143.1	r.?	-	-	Del	intronic	D	12085228	12085240	6	1	30	757.211	1	MIIP|CCDS143.1|r.?|-|-|protein_coding:intron:CDS:deletion:intron_variant|SO:0000010:SO:0000188:SO:0000316:SO:0000159:SO:0001627	MIIP|CCDS143.1|r.?|-|-|protein_coding:intron:CDS:deletion:intron_variant|SO:0000010:SO:0000188:SO:0000316:SO:0000159:SO:0001627	0	33	./.	0	20	0	20	0	0	13	0	13	0	0	35	1	0	0	11	43	./.	3	22
.	JSC-1_C.13	JSC-1_Dv2	2f908886-0c32-11ec-9352-28fcad156877	1	81006397	TTAACTA	T	480	PASS	RP5-887A10.1	ENST00000443104	r.?	-	-	Del	intronic	D	81006397	81006406	6	1	24	675.217	1	RP5-887A10.1|ENST00000443104|r.?|-|-|non_protein_coding:intron:deletion:intron_variant|SO:0000011:SO:0000188:SO:0000159:SO:0001627	RP5-887A10.1|ENST00000443104|r.?|-|-|non_protein_coding:intron:deletion:intron_variant|SO:0000011:SO:0000188:SO:0000159:SO:0001627	0	34	./.	0	17	0	17	0	0	17	0	17	0	0	37	0	0	0	8	31	./.	3	18
.	JSC-1_C.13	JSC-1_Dv2	58db6832-0c32-11ec-9352-28fcad156877	1	95860584	AT	A	420	PASS	-	-	-	-	-	Del	-	D	95860584	95860587	1	2	18	590.815	1	-	-	0	34	./.	0	17	0	17	0	0	17	0	17	0	0	36	0	0	0	9	36	./.	6	22
.	JSC-1_C.13	JSC-1_Dv2	554ee70c-0c37-11ec-9352-28fcad156877	1	156953002	C	CT	300	PASS	ARHGEF11	CCDS1163.1	r.?	-	-	Ins	intronic	I	156953002	156953013	1	9	10	408.163	1	ARHGEF11|CCDS1163.1|r.?|-|-|protein_coding:intron:CDS:insertion:intron_variant|SO:0000010:SO:0000188:SO:0000316:SO:0000667:SO:0001627	ARHGEF11|CCDS1163.1|r.?|-|-|protein_coding:intron:CDS:insertion:intron_variant|SO:0000010:SO:0000188:SO:0000316:SO:0000667:SO:0001627	0	52	./.	0	18	0	18	0	0	34	0	34	0	0	43	0	1	0	5	73	./.	4	31
.	JSC-1_C.13	JSC-1_Dv2	3e70bb86-0c33-11ec-9352-28fcad156877	1	160766918	ATCTCTCCGCTGCATGGCCC	A	660	PASS	LY9	CCDS65695.1	r.?	-	-	Del	intronic	D	160766918	160766938	19	1	40	928.424	1	LY9|CCDS65695.1|r.?|-|-|protein_coding:intron:CDS:deletion:intron_variant|SO:0000010:SO:0000188:SO:0000316:SO:0000159:SO:0001627	LY9|CCDS65695.1|r.?|-|-|protein_coding:intron:CDS:deletion:intron_variant|SO:0000010:SO:0000188:SO:0000316:SO:0000159:SO:0001627	0	40	./.	0	22	0	22	0	0	18	0	18	0	0	49	0	0	0	11	49	./.	6	25
.	JSC-1_C.13	JSC-1_Dv2	a4044fae-0c37-11ec-9352-28fcad156877	1	173166986	G	GA	300	PASS	TNFSF4	CCDS1306.1	r.?	-	-	Ins	intronic	I	173166986	173166997	1	9	12	409.368	1	TNFSF4|CCDS1306.1|r.?|-|-|protein_coding:intron:CDS:insertion:intron_variant|SO:0000010:SO:0000188:SO:0000316:SO:0000667:SO:0001627	TNFSF4|CCDS1306.1|r.?|-|-|protein_coding:intron:CDS:insertion:intron_variant|SO:0000010:SO:0000188:SO:0000316:SO:0000667:SO:0001627	0	50	./.	0	21	0	21	0	0	29	0	29	0	0	37	0	0	0	6	61	./.	2	33
.	JSC-1_C.13	JSC-1_Dv2	78b87d7e-0c33-11ec-9352-28fcad156877	1	175453666	TTC	T	300	PASS	TNR	CCDS1318.1	r.?	-	-	Del	intronic	D	175453666	175453686	2	9	12	422.011	1	TNR|CCDS1318.1|r.?|-|-|protein_coding:intron:five_prime_UTR:deletion:intron_variant|SO:0000010:SO:0000188:SO:0000204:SO:0000159:SO:0001627	TNR|CCDS1318.1|r.?|-|-|protein_coding:intron:five_prime_UTR:deletion:intron_variant|SO:0000010:SO:0000188:SO:0000204:SO:0000159:SO:0001627	0	37	./.	0	19	0	19	0	0	18	0	18	0	0	36	5	0	0	5	50	./.	2	21
.	JSC-1_C.13	JSC-1_Dv2	01b6f264-0c38-11ec-9352-28fcad156877	1	192361228	C	CA	300	PASS	-	-	-	-	-	Ins	-	I	192361228	192361238	1	8	12	418.398	1	-	-	0	45	./.	0	15	0	15	0	0	30	0	30	0	0	48	0	0	0	5	48	./.	3	30
.	JSC-1_C.13	JSC-1_Dv2	bb0d6a7c-0c33-11ec-9352-28fcad156877	1	194812960	AT	A	780	PASS	-	-	-	-	-	Del	-	D	194812960	194812968	1	7	50	1096.63	1	-	-	0	36	./.	0	19	0	19	0	0	17	0	17	0	0	41	0	0	0	15	42	./.	10	24
.	JSC-1_C.13	JSC-1_Dv2	c1a783d6-0c33-11ec-9352-28fcad156877	1	196996047	CA	C	600	PASS	-	-	-	-	-	Del	-	D	196996047	196996052	1	4	35	844.022	1	-	-	0	32	./.	0	18	0	18	0	0	14	0	14	0	0	34	1	0	0	12	58	./.	7	33
.	JSC-1_C.13	JSC-1_Dv2	eaffefe8-0c38-11ec-9352-28fcad156877	1	234437179	G	GA	840	PASS	SLC35F3	CCDS1600.1	r.?	-	-	Ins	intronic	I	234437179	234437187	1	6	63	1172.6	1	SLC35F3|CCDS1600.1|r.?|-|-|protein_coding:intron:CDS:insertion:intron_variant|SO:0000010:SO:0000188:SO:0000316:SO:0000667:SO:0001627	SLC35F3|CCDS1600.1|r.?|-|-|protein_coding:intron:CDS:insertion:intron_variant|SO:0000010:SO:0000188:SO:0000316:SO:0000667:SO:0001627	0	54	./.	0	30	0	30	0	0	24	0	24	0	0	52	0	0	0	17	58	./.	8	31
.	JSC-1_C.13	JSC-1_Dv2	686e6962-0c31-11ec-bc79-4dfcad156877	10	17145989	AGATCATT	A	900	PASS	CUBN	CCDS7113.1	r.?	-	-	Del	intronic	D	17145989	17145999	7	1	60	1264.32	1	CUBN|CCDS7113.1|r.?|-|-|protein_coding:intron:CDS:deletion:intron_variant|SO:0000010:SO:0000188:SO:0000316:SO:0000159:SO:0001627	CUBN|CCDS7113.1|r.?|-|-|protein_coding:intron:CDS:deletion:intron_variant|SO:0000010:SO:0000188:SO:0000316:SO:0000159:SO:0001627	0	37	./.	0	14	0	14	0	0	23	0	23	0	0	40	0	0	0	15	44	./.	12	23
.	JSC-1_C.13	JSC-1_Dv2	d787e390-0c32-11ec-bc79-4dfcad156877	10	23195563	C	CA	420	PASS	-	-	-	-	-	Ins	-	I	23195563	23195573	1	8	20	585.599	1	-	-	0	34	./.	0	13	0	13	0	0	21	0	21	0	0	26	0	0	0	9	37	./.	5	20
.	JSC-1_C.13	JSC-1_Dv2	d8d6fc78-0c31-11ec-bc79-4dfcad156877	10	58759538	TA	T	720	PASS	-	-	-	-	-	Del	-	D	58759538	58759548	1	9	48	1012.06	1	-	-	0	26	./.	0	13	0	13	0	0	13	0	13	0	0	24	2	0	0	14	41	./.	7	18
.	JSC-1_C.13	JSC-1_Dv2	1ad8c74a-0c33-11ec-bc79-4dfcad156877	10	59400533	T	TTC	720	PASS	-	-	-	-	-	Ins	-	I	59400533	59400535	2	0	45	1000.01	1	-	-	0	32	./.	0	21	0	21	0	0	11	0	11	0	0	3	0	11	0	15	28	./.	5	9
.	JSC-1_C.13	JSC-1_Dv2	4917479e-0c33-11ec-bc79-4dfcad156877	10	77768158	C	CT	300	PASS	C10orf11	CCDS7351.1	r.?	-	-	Ins	intronic	I	77768158	77768169	1	9	10	420.435	1	C10orf11|CCDS7351.1|r.?|-|-|protein_coding:intron:CDS:insertion:intron_variant|SO:0000010:SO:0000188:SO:0000316:SO:0000667:SO:0001627	C10orf11|CCDS7351.1|r.?|-|-|protein_coding:intron:CDS:insertion:intron_variant|SO:0000010:SO:0000188:SO:0000316:SO:0000667:SO:0001627	0	30	./.	0	15	0	15	0	0	15	0	15	0	0	25	0	0	0	5	50	./.	1	21
.	JSC-1_C.13	JSC-1_Dv2	8aa15f92-0c33-11ec-bc79-4dfcad156877	10	98070693	C	CT	780	PASS	DNTT	CCDS44465.1	r.?	-	-	Ins	intronic	I	98070693	98070700	1	5	56	1092.53	1	DNTT|CCDS44465.1|r.?|-|-|protein_coding:intron:CDS:insertion:intron_variant|SO:0000010:SO:0000188:SO:0000316:SO:0000667:SO:0001627	DNTT|CCDS44465.1|r.?|-|-|protein_coding:intron:CDS:insertion:intron_variant|SO:0000010:SO:0000188:SO:0000316:SO:0000667:SO:0001627	0	45	./.	0	18	0	18	0	0	27	0	27	0	0	41	0	0	0	13	64	./.	7	39
.	JSC-1_C.13	JSC-1_Dv2	c117abae-0c32-11ec-9010-a2fcad156877	11	15796945	C	CG	360	PASS	-	-	-	-	-	Ins	-	I	15796945	15796946	1	1	15	504.691	1	-	-	0	35	./.	0	18	0	18	0	0	17	0	17	0	0	34	0	0	0	6	24	./.	2	12
.	JSC-1_C.13	JSC-1_Dv2	cd8dbd2a-0c31-11ec-9010-a2fcad156877	11	58464056	TTCATCCATG	T	538	PASS	-	-	-	-	-	Del	-	D	58464056	58464068	9	1	36	924.063	1	-	-	0	41	./.	0	21	0	21	0	0	20	0	20	0	0	41	2	0	0	12	32	./.	8	17
.	JSC-1_C.13	JSC-1_Dv2	4b696dec-0c33-11ec-a2f5-cafcad156877	12	25005889	AATGAATAAGATCTAACACTAGGCAGAAAGAGAGGAAGAGAGCTTTATGATTGGGTCTGTTTCTATGCTTAGGAGTCATTATTTTTTTCTATGTTTCAATTATCCCTTCTAGCCTGAAAAGCAATCTAAATTCTGTGCTACTGTTAAGAGTATTTTATTATGAACTGTTATACAAAAAAAGGTAACTGCACTCATATGTTTATCACAGCCCTGTCCACAACAACAAAGACATGGAATCAACCCAGGTG	ATTAAAGC	540	PASS	BCAT1	CCDS44845.1	r.?	-	-	Complex	intronic	DI	25005889	25006137	247	0	30	-	1	BCAT1|CCDS44845.1|r.?|-|-|protein_coding:intron:CDS:indel:intron_variant|SO:0000010:SO:0000188:SO:0000316:SO:1000032:SO:0001627	BCAT1|CCDS44845.1|r.?|-|-|protein_coding:intron:CDS:indel:intron_variant|SO:0000010:SO:0000188:SO:0000316:SO:1000032:SO:0001627	0	45	./.	0	28	0	28	0	0	17	0	17	0	0	71	0	0	0	9	43	./.	0	15
.	JSC-1_C.13	JSC-1_Dv2	4f9e6c9a-0c34-11ec-a2f5-cafcad156877	12	56315824	G	GT	300	PASS	WIBG	CCDS41795.1	r.?	-	-	Ins	intronic	I	56315824	56315835	1	9	12	419.953	1	WIBG|CCDS41795.1|r.?|-|-|protein_coding:intron:CDS:insertion:intron_variant|SO:0000010:SO:0000188:SO:0000316:SO:0000667:SO:0001627	WIBG|CCDS41795.1|r.?|-|-|protein_coding:intron:CDS:insertion:intron_variant|SO:0000010:SO:0000188:SO:0000316:SO:0000667:SO:0001627	0	38	./.	0	21	0	21	0	0	17	0	17	0	0	29	0	0	0	5	60	./.	2	33
.	JSC-1_C.13	JSC-1_Dv2	be582ea0-0c34-11ec-a2f5-cafcad156877	12	71211649	C	CT	480	PASS	PTPRR	CCDS8998.1	r.?	-	-	Ins	intronic	I	71211649	71211655	1	4	25	671.925	1	PTPRR|CCDS8998.1|r.?|-|-|protein_coding:intron:CDS:insertion:intron_variant|SO:0000010:SO:0000188:SO:0000316:SO:0000667:SO:0001627	PTPRR|CCDS8998.1|r.?|-|-|protein_coding:intron:CDS:insertion:intron_variant|SO:0000010:SO:0000188:SO:0000316:SO:0000667:SO:0001627	0	46	./.	0	26	0	26	0	0	20	0	20	0	0	49	0	0	0	10	63	./.	6	33
.	JSC-1_C.13	JSC-1_Dv2	d5477486-0c34-11ec-a2f5-cafcad156877	12	77372490	C	CT	300	PASS	-	-	-	-	-	Ins	-	I	77372490	77372501	1	9	12	418.749	1	-	-	0	33	./.	0	13	0	13	0	0	20	0	20	0	0	27	0	0	0	6	42	./.	4	27
.	JSC-1_C.13	JSC-1_Dv2	8c5a6834-0c32-11ec-a2f5-cafcad156877	12	96071521	AAACTAGTTC	A	420	PASS	NTN4	CCDS9054.1	r.?	-	-	Del	intronic	D	96071521	96071534	9	1	20	590.945	1	NTN4|CCDS9054.1|r.?|-|-|protein_coding:intron:CDS:deletion:intron_variant|SO:0000010:SO:0000188:SO:0000316:SO:0000159:SO:0001627	NTN4|CCDS9054.1|r.?|-|-|protein_coding:intron:CDS:deletion:intron_variant|SO:0000010:SO:0000188:SO:0000316:SO:0000159:SO:0001627	0	46	./.	0	28	0	28	0	0	18	0	18	0	0	54	1	0	0	8	40	./.	4	16
.	JSC-1_C.13	JSC-1_Dv2	42743366-0c33-11ec-a2f5-cafcad156877	12	132859271	TAATTCCAG	T	360	PASS	GALNT9	ENST00000328957	r.?	-	-	Del	intronic	D	132859271	132859285	8	1	15	507.556	1	GALNT9|ENST00000328957|r.?|-|-|protein_coding:intron:CDS:deletion:intron_variant|SO:0000010:SO:0000188:SO:0000316:SO:0000159:SO:0001627	GALNT9|ENST00000328957|r.?|-|-|protein_coding:intron:CDS:deletion:intron_variant|SO:0000010:SO:0000188:SO:0000316:SO:0000159:SO:0001627	0	54	./.	0	26	0	26	0	0	28	0	28	0	0	50	3	0	0	6	45	./.	2	20
.	JSC-1_C.13	JSC-1_Dv2	1cad0e1a-0c32-11ec-869f-27fdad156877	13	101976640	TATA	T	520	PASS	NALCN	CCDS9498.1	r.?	-	-	Del	intronic	D	101976640	101976646	3	1	28	761.643	1	NALCN|CCDS9498.1|r.?|-|-|protein_coding:intron:CDS:deletion:intron_variant|SO:0000010:SO:0000188:SO:0000316:SO:0000159:SO:0001627	NALCN|CCDS9498.1|r.?|-|-|protein_coding:intron:CDS:deletion:intron_variant|SO:0000010:SO:0000188:SO:0000316:SO:0000159:SO:0001627	0	25	./.	0	18	0	18	0	0	7	0	7	0	0	26	1	0	0	12	46	./.	5	22
.	JSC-1_C.13	JSC-1_Dv2	aaf2832c-0c31-11ec-aae0-50fdad156877	14	41111659	ACTGTTGCTTAT	A	420	PASS	-	-	-	-	-	Del	-	D	41111659	41111675	11	1	20	592.392	1	-	-	0	36	./.	0	17	0	17	0	0	19	0	19	0	0	42	3	0	0	9	54	./.	4	33
.	JSC-1_C.13	JSC-1_Dv2	f5f1a600-0c31-11ec-aae0-50fdad156877	14	59995711	GTTCTGTCCATTTCAGTTTCTCT	G	780	PASS	CCDC175	CCDS53898.1	r.?	-	-	Del	intronic	D	59995711	59995737	22	1	56	1102.39	1	CCDC175|CCDS53898.1|r.?|-|-|protein_coding:intron:CDS:deletion:intron_variant|SO:0000010:SO:0000188:SO:0000316:SO:0000159:SO:0001627	CCDC175|CCDS53898.1|r.?|-|-|protein_coding:intron:CDS:deletion:intron_variant|SO:0000010:SO:0000188:SO:0000316:SO:0000159:SO:0001627	0	38	./.	0	17	0	17	0	0	22	0	22	0	0	51	2	0	0	13	44	./.	4	22
.	JSC-1_C.13	JSC-1_Dv2	29e3130e-0c32-11ec-aae0-50fdad156877	14	71516476	CT	C	780	PASS	PCNX	CCDS9806.1	r.?	-	-	Del	intronic	D	71516476	71516483	1	6	56	1102.39	1	PCNX|CCDS9806.1|r.?|-|-|protein_coding:intron:CDS:deletion:intron_variant|SO:0000010:SO:0000188:SO:0000316:SO:0000159:SO:0001627	PCNX|CCDS9806.1|r.?|-|-|protein_coding:intron:CDS:deletion:intron_variant|SO:0000010:SO:0000188:SO:0000316:SO:0000159:SO:0001627	0	38	./.	0	16	0	16	0	0	22	0	22	0	0	40	1	0	0	15	61	./.	9	34
.	JSC-1_C.13	JSC-1_Dv2	6f304f72-0c31-11ec-9341-71fdad156877	15	24273067	AAGAGAGG	A	360	PASS	-	-	-	-	-	Del	-	D	24273067	24273081	7	1	15	509.107	1	-	-	0	30	./.	0	14	0	14	0	0	16	0	16	0	0	27	0	0	0	7	39	./.	5	18
.	JSC-1_C.13	JSC-1_Dv2	6f32e5ca-0c31-11ec-9341-71fdad156877	15	24274012	TA	T	720	PASS	-	-	-	-	-	Del	-	D	24274012	24274019	1	6	48	1014.6	1	-	-	0	24	./.	0	15	0	15	0	0	9	0	9	0	0	25	0	0	0	13	34	./.	6	16
.	JSC-1_C.13	JSC-1_Dv2	ac6ab64c-0c32-11ec-9341-71fdad156877	15	50360102	A	ATAGAGCATGTATAGAGCATGTTGCTATAGAACAT	300	PASS	ATP8B4	CCDS32238.1	r.?	-	-	Ins	intronic	I	50360102	50360103	34	0	12	321.906	1	ATP8B4|CCDS32238.1|r.?|-|-|protein_coding:intron:CDS:insertion:intron_variant|SO:0000010:SO:0000188:SO:0000316:SO:0000667:SO:0001627	ATP8B4|CCDS32238.1|r.?|-|-|protein_coding:intron:CDS:insertion:intron_variant|SO:0000010:SO:0000188:SO:0000316:SO:0000667:SO:0001627	0	31	./.	0	18	0	18	0	0	13	0	13	0	0	32	0	0	0	6	35	./.	0	15
.	JSC-1_C.13	JSC-1_Dv2	c9e2fd74-0c32-11ec-9341-71fdad156877	15	57638524	C	CT	300	PASS	-	-	-	-	-	Ins	-	I	57638524	57638535	1	9	10	418.838	1	-	-	0	42	./.	0	15	0	15	0	0	27	0	27	0	0	34	0	0	0	5	44	./.	4	25
.	JSC-1_C.13	JSC-1_Dv2	17a3c1f2-0c32-11ec-9341-71fdad156877	15	96118194	AC	A	540	PASS	-	-	-	-	-	Del	-	D	96118194	96118196	1	1	30	763.059	1	-	-	0	28	./.	0	17	0	17	0	0	11	0	11	0	0	32	0	0	0	13	40	./.	5	16
.	JSC-1_C.13	JSC-1_Dv2	ec82e6d2-0c32-11ec-9136-98fdad156877	16	19800879	G	GA	720	PASS	IQCK	CCDS10580.1	r.?	-	-	Ins	intronic	I	19800879	19800889	1	8	49	1004.8	1	IQCK|CCDS10580.1|r.?|-|-|protein_coding:intron:CDS:insertion:intron_variant|SO:0000010:SO:0000188:SO:0000316:SO:0000667:SO:0001627	IQCK|CCDS10580.1|r.?|-|-|protein_coding:intron:CDS:insertion:intron_variant|SO:0000010:SO:0000188:SO:0000316:SO:0000667:SO:0001627	0	32	./.	0	18	0	18	0	0	14	0	14	0	0	32	0	0	0	12	40	./.	6	19
.	JSC-1_C.13	JSC-1_Dv2	331917e8-0c32-11ec-9136-98fdad156877	16	61817904	CATCGAGGCT	C	500	PASS	CDH8	CCDS10802.1	r.?	-	-	Del	intronic	D	61817904	61817915	9	1	49	1018.65	1	CDH8|CCDS10802.1|r.?|-|-|protein_coding:intron:CDS:deletion:intron_variant|SO:0000010:SO:0000188:SO:0000316:SO:0000159:SO:0001627	CDH8|CCDS10802.1|r.?|-|-|protein_coding:intron:CDS:deletion:intron_variant|SO:0000010:SO:0000188:SO:0000316:SO:0000159:SO:0001627	0	38	./.	0	25	0	25	0	0	13	0	13	0	0	44	0	0	0	13	36	./.	6	18
.	JSC-1_C.13	JSC-1_Dv2	5967b9f0-0c36-11ec-86fc-c507ae156877	17	13048604	C	CT	420	PASS	-	-	-	-	-	Ins	-	I	13048604	13048612	1	6	18	588.841	1	-	-	0	36	./.	0	14	0	14	0	0	23	0	23	0	0	33	0	0	0	9	50	./.	3	22
.	JSC-1_C.13	JSC-1_Dv2	64afd48c-0c36-11ec-86fc-c507ae156877	17	14933773	T	TTA	420	PASS	AC005772.2	ENST00000446671	r.?	-	-	Ins	intronic	I	14933773	14933788	2	6	20	584.024	1	AC005772.2|ENST00000446671|r.?|-|-|non_protein_coding:intron:insertion:intron_variant|SO:0000011:SO:0000188:SO:0000667:SO:0001627	AC005772.2|ENST00000446671|r.?|-|-|non_protein_coding:intron:insertion:intron_variant|SO:0000011:SO:0000188:SO:0000667:SO:0001627	0	38	./.	0	18	0	18	0	0	20	0	20	0	0	36	0	0	0	8	34	./.	5	18
.	JSC-1_C.13	JSC-1_Dv2	526df6b8-0c37-11ec-86fc-c507ae156877	17	46840349	A	AT	300	PASS	TTLL6	CCDS45724.1	r.?	-	-	Ins	intronic	I	46840349	46840360	1	9	12	419.396	1	TTLL6|CCDS45724.1|r.?|-|-|protein_coding:intron:three_prime_UTR:insertion:intron_variant|SO:0000010:SO:0000188:SO:0000205:SO:0000667:SO:0001627	TTLL6|CCDS45724.1|r.?|-|-|protein_coding:intron:three_prime_UTR:insertion:intron_variant|SO:0000010:SO:0000188:SO:0000205:SO:0000667:SO:0001627	0	56	./.	0	31	0	31	0	0	25	0	25	0	0	41	0	0	0	5	55	./.	3	34
.	JSC-1_C.13	JSC-1_Dv2	914579da-0c35-11ec-86fc-c507ae156877	17	68854654	ATGTGTATATG	A	337	PASS	-	-	-	-	-	Del	-	D	68854654	68854674	10	1	7	506.527	1	-	-	0	17	./.	0	6	0	6	0	0	12	0	12	0	0	8	1	0	0	8	44	./.	1	19
.	JSC-1_C.13	JSC-1_Dv2	bb860bba-0c35-11ec-86fc-c507ae156877	17	75356632	TG	T	300	PASS	SEPT9	CCDS45791.1	r.?	-	-	Del	intronic	D	75356632	75356634	1	1	10	417.59	1	SEPT9|CCDS45791.1|r.?|-|-|protein_coding:intron:CDS:deletion:intron_variant|SO:0000010:SO:0000188:SO:0000316:SO:0000159:SO:0001627	SEPT9|CCDS45791.1|r.?|-|-|protein_coding:intron:CDS:deletion:intron_variant|SO:0000010:SO:0000188:SO:0000316:SO:0000159:SO:0001627	0	40	./.	0	22	0	22	0	0	19	0	19	0	0	28	0	0	0	5	57	./.	1	26
.	JSC-1_C.13	JSC-1_Dv2	33ab19f2-0c34-11ec-bb17-1608ae156877	18	6934940	G	GT	300	PASS	LINC00668	ENST00000579012	r.?	-	-	Ins	upstream	I	6934940	6934950	1	8	12	421.177	1	LINC00668|ENST00000579012|r.?|-|-|non_protein_coding:insertion:5KB_upstream_variant|SO:0000011:SO:0000667:SO:0001635	LINC00668|ENST00000579012|r.?|-|-|non_protein_coding:insertion:5KB_upstream_variant|SO:0000011:SO:0000667:SO:0001635	0	27	./.	0	15	0	15	0	0	12	0	12	0	0	28	0	0	0	5	44	./.	3	21
.	JSC-1_C.13	JSC-1_Dv2	7f477b94-0c34-11ec-bb17-1608ae156877	18	41844105	A	AT	540	PASS	-	-	-	-	-	Ins	-	I	41844105	41844114	1	7	30	757.397	1	-	-	0	37	./.	0	13	0	13	0	0	25	0	25	0	0	32	0	0	0	10	28	./.	5	16
.	JSC-1_C.13	JSC-1_Dv2	525b398e-0c36-11ec-8143-b908ae156877	19	7522844	T	TA	300	PASS	ARHGEF18	CCDS45946.1	r.?	-	-	Ins	intronic	I	7522844	7522854	1	8	12	420.988	1	ARHGEF18|CCDS45946.1|r.?|-|-|protein_coding:intron:CDS:insertion:intron_variant|SO:0000010:SO:0000188:SO:0000316:SO:0000667:SO:0001627	ARHGEF18|CCDS45946.1|r.?|-|-|protein_coding:intron:CDS:insertion:intron_variant|SO:0000010:SO:0000188:SO:0000316:SO:0000667:SO:0001627	0	57	./.	0	31	0	31	0	0	26	0	26	0	0	54	0	0	0	6	56	./.	3	24
.	JSC-1_C.13	JSC-1_Dv2	8b2bb89e-0c34-11ec-8143-b908ae156877	19	20294984	CT	C	540	PASS	ZNF486	CCDS46029.1	r.?	-	-	Del	intronic	D	20294984	20294993	1	8	10	758.983	1	ZNF486|CCDS46029.1|r.?|-|-|protein_coding:intron:CDS:deletion:intron_variant|SO:0000010:SO:0000188:SO:0000316:SO:0000159:SO:0001627	ZNF486|CCDS46029.1|r.?|-|-|protein_coding:intron:CDS:deletion:intron_variant|SO:0000010:SO:0000188:SO:0000316:SO:0000159:SO:0001627	0	33	./.	0	18	0	18	0	0	15	0	15	0	0	32	2	0	0	11	59	./.	1	23
.	JSC-1_C.13	JSC-1_Dv2	07e58bfe-0c34-11ec-bc97-6309ae156877	2	22902694	GT	G	540	PASS	-	-	-	-	-	Del	-	D	22902694	22902703	1	8	28	755.667	1	-	-	0	30	./.	0	19	0	19	0	0	11	0	11	0	0	33	1	0	0	11	35	./.	7	21
.	JSC-1_C.13	JSC-1_Dv2	0a2bef88-0c35-11ec-bc97-6309ae156877	2	118109208	TGAG	T	360	PASS	-	-	-	-	-	Del	-	D	118109208	118109215	3	2	16	506.588	1	-	-	0	25	./.	0	12	0	12	0	0	13	0	13	0	0	31	0	0	0	6	29	./.	3	17
.	JSC-1_C.13	JSC-1_Dv2	51566afa-0c35-11ec-bc97-6309ae156877	2	153736169	ATTGCC	A	420	PASS	-	-	-	-	-	Del	-	D	153736169	153736179	5	1	20	584.998	1	-	-	0	28	./.	0	22	0	22	0	0	6	0	6	0	0	29	0	0	0	9	25	./.	5	11
.	JSC-1_C.13	JSC-1_Dv2	e766c712-0c38-11ec-bc97-6309ae156877	2	153736970	C	CAGTTTTGGA	300	PASS	-	-	-	-	-	Ins	-	I	153736970	153736985	9	0	10	391.451	1	-	-	0	38	./.	0	17	0	17	0	0	21	0	21	0	0	32	0	0	0	6	32	./.	3	18
.	JSC-1_C.13	JSC-1_Dv2	64161db6-0c35-11ec-bc97-6309ae156877	2	163955380	CTTTTTTTTT	C	300	PASS	-	-	-	-	-	Del	-	D	163955380	163955418	9	37	6	417.34	-	-	-	0	21	./.	0	10	0	10	0	0	11	0	11	0	0	5	9	0	0	5	27	./.	5	8
.	JSC-1_C.13	JSC-1_Dv2	fcb6e6aa-0c39-11ec-bc97-6309ae156877	2	209566900	A	AT	360	PASS	-	-	-	-	-	Ins	-	I	209566900	209566908	1	6	15	502.975	1	-	-	0	53	./.	0	30	0	30	0	0	23	0	23	0	0	54	0	0	0	7	46	./.	4	28
.	JSC-1_C.13	JSC-1_Dv2	290842c0-0c36-11ec-bc97-6309ae156877	2	211197241	GT	G	1080	PASS	-	-	-	-	-	Del	-	D	211197241	211197246	1	4	96	1519.76	1	-	-	0	45	./.	0	25	0	25	0	0	22	0	22	0	0	43	2	0	0	20	65	./.	7	35
.	JSC-1_C.13	JSC-1_Dv2	290dac42-0c36-11ec-bc97-6309ae156877	2	211197418	ATGTGATGGAT	A	600	PASS	-	-	-	-	-	Del	-	D	211197418	211197431	10	1	36	844.313	1	-	-	0	36	./.	0	18	0	18	0	0	19	0	19	0	0	45	0	0	0	11	50	./.	5	18
.	JSC-1_C.13	JSC-1_Dv2	fd097010-0c33-11ec-8273-6809ae156877	20	10118039	ATGAAATCCACAT	A	900	PASS	-	-	-	-	-	Del	-	D	10118039	10118055	12	1	66	1270.23	1	-	-	0	32	./.	0	16	0	16	0	0	16	0	16	0	0	40	1	0	0	17	50	./.	6	19
.	JSC-1_C.13	JSC-1_Dv2	1cd6e6a2-0c34-11ec-8273-6809ae156877	20	29591329	AG	A	32	PASS	-	-	-	-	-	Del	-	D	29591329	29591332	1	2	6	423.611	1	-	-	0	52	./.	0	27	0	27	0	0	25	0	25	0	0	50	0	0	0	8	58	./.	0	24
.	JSC-1_C.13	JSC-1_Dv2	af68a546-0c34-11ec-8273-6809ae156877	20	60396476	TCTCA	T	360	PASS	CDH4	CCDS13488.1	r.?	-	-	Del	intronic	D	60396476	60396484	4	1	7	507.972	1	CDH4|CCDS13488.1|r.?|-|-|protein_coding:intron:CDS:deletion:intron_variant|SO:0000010:SO:0000188:SO:0000316:SO:0000159:SO:0001627	CDH4|CCDS13488.1|r.?|-|-|protein_coding:intron:CDS:deletion:intron_variant|SO:0000010:SO:0000188:SO:0000316:SO:0000159:SO:0001627	0	31	./.	0	23	0	23	0	0	8	0	8	0	0	5	0	0	0	6	36	./.	0	17
.	JSC-1_C.13	JSC-1_Dv2	816bcf14-0c35-11ec-8dd1-c110ae156877	22	41811768	TAGACTGTGCCAGC	T	900	PASS	-	-	-	-	-	Del	-	D	41811768	41811784	13	1	72	1275	1	-	-	0	59	./.	0	23	0	23	0	0	36	0	36	0	0	70	0	0	0	15	54	./.	6	22
.	JSC-1_C.13	JSC-1_Dv2	92557ca8-0c35-11ec-8dd1-c110ae156877	22	45543835	CTTTTTTTTT	C	300	PASS	CTA-217C2.1	ENST00000426282	r.?	-	-	Del	intronic	D	45543835	45543875	9	39	6	419.381	-	CTA-217C2.1|ENST00000426282|r.?|-|-|non_protein_coding:intron:deletion:intron_variant|SO:0000011:SO:0000188:SO:0000159:SO:0001627	CTA-217C2.1|ENST00000426282|r.?|-|-|non_protein_coding:intron:deletion:intron_variant|SO:0000011:SO:0000188:SO:0000159:SO:0001627	0	24	./.	0	11	0	11	0	0	13	0	13	0	0	1	5	0	0	6	23	./.	5	12
.	JSC-1_C.13	JSC-1_Dv2	a01850f8-0c36-11ec-8dd1-c110ae156877	22	50610869	C	CT	300	PASS	PANX2	CCDS14085.2	r.?	-	-	Ins	intronic	I	50610869	50610879	1	8	12	419.983	1	PANX2|CCDS14085.2|r.?|-|-|protein_coding:intron:CDS:insertion:intron_variant|SO:0000010:SO:0000188:SO:0000316:SO:0000667:SO:0001627	PANX2|CCDS14085.2|r.?|-|-|protein_coding:intron:CDS:insertion:intron_variant|SO:0000010:SO:0000188:SO:0000316:SO:0000667:SO:0001627	0	78	./.	0	40	0	40	0	0	38	0	38	0	0	79	0	0	0	4	89	./.	2	48
.	JSC-1_C.13	JSC-1_Dv2	711e7030-0c35-11ec-b4c2-0514ae156877	3	471532	TGGATAACTGAGGGCCCACTTTGTTATACCATTTCATATAAGTGACTTGAGCTTCAATGTATTGTTGGTATCTATGAGGGGTTCTGAAACAAATCTCTGGTGAATACACAGGGTCTATTATAAGTCTTATGTATTATTGAAGTGATTTAATTGTTGGCTTTCCAGCTTCCTTTTGCAGTCTGAAGTCTTCTTTATGCATCTGGGAATATTAAAACGGTTGGATTAGAACAGACTCCAGTCCACAGGAACTACAGTATAAGCGATGAACTGGTTTTTCACAATTCTATTGCCTAACAGGAGAAGCTGGACGCACTATATTAGTTTATCTTATTCATGA	T	600	PASS	-	-	-	-	-	Del	-	D	471532	471869	336	1	35	845.659	1	-	-	0	36	./.	0	20	0	20	0	0	16	0	16	0	0	72	0	0	0	10	38	./.	0	18
.	JSC-1_C.13	JSC-1_Dv2	d8421058-0c37-11ec-b4c2-0514ae156877	3	6167493	C	CA	300	PASS	AC027119.1	ENST00000425894	r.?	-	-	Ins	downstream	I	6167493	6167503	1	8	10	419.217	1	AC027119.1|ENST00000425894|r.?|-|-|non_protein_coding:insertion:5KB_downstream_variant|SO:0000011:SO:0000667:SO:0001633	AC027119.1|ENST00000425894|r.?|-|-|non_protein_coding:insertion:5KB_downstream_variant|SO:0000011:SO:0000667:SO:0001633	0	36	./.	0	21	0	21	0	0	15	0	15	0	0	26	0	0	0	7	34	./.	1	16
.	JSC-1_C.13	JSC-1_Dv2	4548810c-0c36-11ec-b4c2-0514ae156877	3	74986109	GGATGA	G	420	PASS	-	-	-	-	-	Del	-	D	74986109	74986118	5	1	18	591.962	1	-	-	0	26	./.	0	17	0	17	0	0	10	0	10	0	0	30	0	0	0	6	41	./.	5	19
.	JSC-1_C.13	JSC-1_Dv2	4e1c8f4e-0c36-11ec-b4c2-0514ae156877	3	78233423	CATATGACATTGAAT	C	420	PASS	-	-	-	-	-	Del	-	D	78233423	78233441	14	1	18	591.962	1	-	-	0	30	./.	0	16	0	16	0	0	14	0	14	0	0	35	4	0	0	7	25	./.	5	14
.	JSC-1_C.13	JSC-1_Dv2	87c99426-0c36-11ec-b4c2-0514ae156877	3	105494386	CCTTA	C	780	PASS	CBLB	CCDS2948.1	r.?	-	-	Del	intronic	D	105494386	105494397	4	2	56	1098.76	1	CBLB|CCDS2948.1|r.?|-|-|protein_coding:intron:CDS:deletion:intron_variant|SO:0000010:SO:0000188:SO:0000316:SO:0000159:SO:0001627	CBLB|CCDS2948.1|r.?|-|-|protein_coding:intron:CDS:deletion:intron_variant|SO:0000010:SO:0000188:SO:0000316:SO:0000159:SO:0001627	0	30	./.	0	14	0	14	0	0	16	0	16	0	0	32	1	0	0	14	35	./.	6	19
.	JSC-1_C.13	JSC-1_Dv2	8da7c4bc-0c36-11ec-b4c2-0514ae156877	3	107763268	AAAAAAAAAAAAAAAAAAAAAAAAAAAC	A	420	PASS	CD47	CCDS43125.1	r.3871_3897del27	c.?	p.?	Del	3prime_UTR_variant	D	107763268	107763308	27	1	14	586.543	-	CD47|CCDS43125.1|r.3871_3897del27|c.?|p.?|protein_coding:exon:three_prime_UTR:deletion:3_prime_UTR_variant:transcript_variant|SO:0000010:SO:0000147:SO:0000205:SO:0000159:SO:0001624:SO:0001576	CD47|CCDS43125.1|r.3871_3897del27|c.?|p.?|protein_coding:exon:three_prime_UTR:deletion:3_prime_UTR_variant:transcript_variant|SO:0000010:SO:0000147:SO:0000205:SO:0000159:SO:0001624:SO:0001576	0	30	./.	0	12	0	12	0	0	18	0	18	0	0	7	1	0	0	7	34	./.	1	10
.	JSC-1_C.13	JSC-1_Dv2	3750a856-0c39-11ec-b4c2-0514ae156877	3	113875316	G	GT	300	PASS	DRD3	CCDS2978.1	r.?	-	-	Ins	intronic	I	113875316	113875327	1	9	10	414.401	1	DRD3|CCDS2978.1|r.?|-|-|protein_coding:intron:CDS:insertion:intron_variant|SO:0000010:SO:0000188:SO:0000316:SO:0000667:SO:0001627	DRD3|CCDS2978.1|r.?|-|-|protein_coding:intron:CDS:insertion:intron_variant|SO:0000010:SO:0000188:SO:0000316:SO:0000667:SO:0001627	0	33	./.	0	16	0	16	0	0	17	0	17	0	0	28	0	0	0	6	36	./.	5	20
.	JSC-1_C.13	JSC-1_Dv2	fe40315c-0c39-11ec-b4c2-0514ae156877	3	176147802	G	GA	300	PASS	-	-	-	-	-	Ins	-	I	176147802	176147813	1	9	10	419.819	1	-	-	0	27	./.	0	17	0	17	0	0	10	0	10	0	0	26	0	0	0	6	39	./.	1	11
.	JSC-1_C.13	JSC-1_Dv2	65a88938-0c3b-11ec-96eb-bf15ae156877	4	96773017	C	CCA	300	PASS	-	-	-	-	-	Ins	-	I	96773017	96773022	2	1	12	416.074	1	-	-	0	37	./.	0	22	0	22	0	0	16	0	16	0	0	40	0	0	0	6	38	./.	3	20
.	JSC-1_C.13	JSC-1_Dv2	ae5b8cb0-0c37-11ec-96eb-bf15ae156877	4	112546616	GTCCAGGAATTTA	G	540	PASS	-	-	-	-	-	Del	-	D	112546616	112546633	12	1	28	757.964	1	-	-	0	47	./.	0	19	0	19	0	0	28	0	28	0	0	52	2	0	0	12	56	./.	9	29
.	JSC-1_C.13	JSC-1_Dv2	d3ebbd1a-0c37-11ec-96eb-bf15ae156877	4	122497784	ATGCTAT	A	780	PASS	-	-	-	-	-	Del	-	D	122497784	122497793	6	1	56	1097.45	1	-	-	0	48	./.	0	27	0	27	0	0	21	0	21	0	0	53	0	0	0	13	50	./.	7	23
.	JSC-1_C.13	JSC-1_Dv2	e94873f6-0c37-11ec-96eb-bf15ae156877	4	128028545	CA	C	540	PASS	RP11-125O18.1	ENST00000504050	r.?	-	-	Del	intronic	D	128028545	128028548	1	2	30	759.77	1	RP11-125O18.1|ENST00000504050|r.?|-|-|non_protein_coding:intron:deletion:intron_variant|SO:0000011:SO:0000188:SO:0000159:SO:0001627	RP11-125O18.1|ENST00000504050|r.?|-|-|non_protein_coding:intron:deletion:intron_variant|SO:0000011:SO:0000188:SO:0000159:SO:0001627	0	41	./.	0	17	0	17	0	0	24	0	24	0	0	44	2	0	0	10	51	./.	5	29
.	JSC-1_C.13	JSC-1_Dv2	157230c6-0c3c-11ec-96eb-bf15ae156877	4	140337898	T	TA	300	PASS	-	-	-	-	-	Ins	-	I	140337898	140337909	1	9	10	419.084	1	-	-	0	46	./.	0	26	0	26	0	0	21	0	21	0	0	36	0	0	0	5	62	./.	1	32
.	JSC-1_C.13	JSC-1_Dv2	6c94cb74-0c38-11ec-96eb-bf15ae156877	4	157961086	TGAA	T	300	PASS	-	-	-	-	-	Del	-	D	157961086	157961090	3	1	12	422.094	1	-	-	0	58	./.	0	28	0	28	0	0	30	0	30	0	0	31	0	0	0	7	70	./.	2	36
.	JSC-1_C.13	JSC-1_Dv2	b2f6d98c-0c3c-11ec-96eb-bf15ae156877	4	168593810	G	GA	540	PASS	-	-	-	-	-	Ins	-	I	168593810	168593814	1	2	24	751.943	1	-	-	0	53	./.	0	21	0	21	0	0	32	0	32	0	0	58	0	0	0	10	68	./.	7	41
.	JSC-1_C.13	JSC-1_Dv2	c627760a-0c38-11ec-96eb-bf15ae156877	4	171051215	TA	T	600	PASS	-	-	-	-	-	Del	-	D	171051215	171051220	1	4	36	842.985	1	-	-	0	71	./.	0	33	0	33	0	0	38	0	38	0	0	78	4	0	0	12	91	./.	6	53
.	JSC-1_C.13	JSC-1_Dv2	fc9fbfda-0c38-11ec-96eb-bf15ae156877	4	179882708	GA	G	540	PASS	-	-	-	-	-	Del	-	D	179882708	179882713	1	4	30	756.76	1	-	-	0	58	./.	0	29	0	29	0	0	29	0	29	0	0	63	0	0	0	12	75	./.	5	37
.	JSC-1_C.13	JSC-1_Dv2	abd45a1e-0c3a-11ec-be51-6317ae156877	5	78550657	C	CT	300	PASS	JMY	CCDS4047.3	r.?	-	-	Ins	intronic	I	78550657	78550668	1	9	12	419.576	1	JMY|CCDS4047.3|r.?|-|-|protein_coding:intron:CDS:insertion:intron_variant|SO:0000010:SO:0000188:SO:0000316:SO:0000667:SO:0001627	JMY|CCDS4047.3|r.?|-|-|protein_coding:intron:CDS:insertion:intron_variant|SO:0000010:SO:0000188:SO:0000316:SO:0000667:SO:0001627	0	58	./.	0	36	0	36	0	0	22	0	22	0	0	45	0	0	0	5	44	./.	3	27
.	JSC-1_C.13	JSC-1_Dv2	febe9582-0c3a-11ec-be51-6317ae156877	5	96763835	G	GT	300	PASS	-	-	-	-	-	Ins	-	I	96763835	96763845	1	8	12	419.576	1	-	-	0	40	./.	0	19	0	19	0	0	21	0	21	0	0	38	0	0	0	6	69	./.	3	42
.	JSC-1_C.13	JSC-1_Dv2	0816700c-0c39-11ec-be51-6317ae156877	5	98058325	ACTATACATGAA	AGGTAT	360	PASS	-	-	-	-	-	Complex	-	DI	98058325	98058337	11	0	12	-	1	-	-	0	17	./.	0	7	0	7	0	0	11	0	11	0	0	35	0	0	0	6	25	./.	0	6
.	JSC-1_C.13	JSC-1_Dv2	ced846e0-0c37-11ec-be51-6317ae156877	5	102400470	CTGGTCT	C	540	PASS	-	-	-	-	-	Del	-	D	102400470	102400479	6	1	30	757.645	1	-	-	0	32	./.	0	16	0	16	0	0	16	0	16	0	0	37	0	0	0	11	61	./.	5	34
.	JSC-1_C.13	JSC-1_Dv2	116a64be-0c3a-11ec-ad68-5519ae156877	6	31619324	G	GA	300	PASS	BAG6	CCDS47403.1	r.?	-	-	Ins	intronic	I	31619324	31619334	1	8	12	416.605	1	BAG6|CCDS47403.1|r.?|-|-|protein_coding:intron:CDS:insertion:intron_variant|SO:0000010:SO:0000188:SO:0000316:SO:0000667:SO:0001627	BAG6|CCDS47403.1|r.?|-|-|protein_coding:intron:CDS:insertion:intron_variant|SO:0000010:SO:0000188:SO:0000316:SO:0000667:SO:0001627	0	61	./.	0	36	0	36	0	0	25	0	25	0	0	56	0	0	0	5	66	./.	2	37
.	JSC-1_C.13	JSC-1_Dv2	7d8c685e-0c3a-11ec-ad68-5519ae156877	6	49387989	T	TA	360	PASS	-	-	-	-	-	Ins	-	I	49387989	49388000	1	9	16	501.733	1	-	-	0	35	./.	0	14	0	14	0	0	21	0	21	0	0	33	0	0	0	8	58	./.	4	25
.	JSC-1_C.13	JSC-1_Dv2	b8262868-0c37-11ec-ad68-5519ae156877	6	55692117	TATCTTA	T	480	PASS	BMP5	CCDS4958.1	r.?	-	-	Del	intronic	D	55692117	55692126	6	1	24	673.793	1	BMP5|CCDS4958.1|r.?|-|-|protein_coding:intron:CDS:deletion:intron_variant|SO:0000010:SO:0000188:SO:0000316:SO:0000159:SO:0001627	BMP5|CCDS4958.1|r.?|-|-|protein_coding:intron:CDS:deletion:intron_variant|SO:0000010:SO:0000188:SO:0000316:SO:0000159:SO:0001627	0	34	./.	0	23	0	23	0	0	11	0	11	0	0	33	1	0	0	9	41	./.	6	19
.	JSC-1_C.13	JSC-1_Dv2	e6816210-0c3a-11ec-ad68-5519ae156877	6	75100809	T	TA	300	PASS	RP11-554D15.1	ENST00000435946	r.?	-	-	Ins	intronic	I	75100809	75100820	1	9	12	418.412	1	RP11-554D15.1|ENST00000435946|r.?|-|-|non_protein_coding:intron:insertion:intron_variant|SO:0000011:SO:0000188:SO:0000667:SO:0001627	RP11-554D15.1|ENST00000435946|r.?|-|-|non_protein_coding:intron:insertion:intron_variant|SO:0000011:SO:0000188:SO:0000667:SO:0001627	0	44	./.	0	15	0	15	0	0	29	0	29	0	0	40	0	0	0	6	55	./.	3	27
.	JSC-1_C.13	JSC-1_Dv2	0808b81e-0c38-11ec-ad68-5519ae156877	6	79422767	TAAAGCCTGTCATAACGTATAGTAAAC	T	480	PASS	-	-	-	-	-	Del	-	D	79422767	79422795	26	1	24	676.202	1	-	-	0	49	./.	0	19	0	19	0	0	30	0	30	0	0	59	0	0	0	8	46	./.	2	19
.	JSC-1_C.13	JSC-1_Dv2	08872154-0c38-11ec-ad68-5519ae156877	6	79554521	CACACAAA	C	540	PASS	-	-	-	-	-	Del	-	D	79554521	79554531	7	1	30	760.727	1	-	-	0	38	./.	0	20	0	20	0	0	18	0	18	0	0	47	0	0	0	11	55	./.	6	30
.	JSC-1_C.13	JSC-1_Dv2	bbb52302-0c38-11ec-ad68-5519ae156877	6	126398312	TC	T	780	PASS	-	-	-	-	-	Del	-	D	126398312	126398314	1	1	44	1097.02	1	-	-	0	45	./.	0	22	0	22	0	0	23	0	23	0	0	47	0	0	0	17	66	./.	5	33
.	JSC-1_C.13	JSC-1_Dv2	0276a57e-0c3c-11ec-ad68-5519ae156877	6	138874206	G	GA	300	PASS	NHSL1	CCDS55063.1	r.?	-	-	Ins	intronic	I	138874206	138874217	1	9	12	419.616	1	NHSL1|CCDS55063.1|r.?|-|-|protein_coding:intron:CDS:insertion:intron_variant|SO:0000010:SO:0000188:SO:0000316:SO:0000667:SO:0001627	NHSL1|CCDS55063.1|r.?|-|-|protein_coding:intron:CDS:insertion:intron_variant|SO:0000010:SO:0000188:SO:0000316:SO:0000667:SO:0001627	0	35	./.	0	18	0	18	0	0	17	0	17	0	0	33	0	0	0	5	60	./.	2	23
.	JSC-1_C.13	JSC-1_Dv2	2e953506-0c39-11ec-ad68-5519ae156877	6	169749326	GTCTATATA	G	540	PASS	-	-	-	-	-	Del	-	D	169749326	169749338	8	1	28	759.523	1	-	-	0	21	./.	0	12	0	12	0	0	9	0	9	0	0	22	1	0	0	9	20	./.	6	11
.	JSC-1_C.13	JSC-1_Dv2	471cbca4-0c3c-11ec-a89c-941fae156877	7	23128371	G	GT	420	PASS	-	-	-	-	-	Ins	-	I	23128371	23128382	1	9	20	584.425	1	-	-	0	38	./.	0	17	0	17	0	0	22	0	22	0	0	38	0	0	0	7	70	./.	4	36
.	JSC-1_C.13	JSC-1_Dv2	a66bea94-0c38-11ec-a89c-941fae156877	7	32979552	CTTTTTTTTT	C	300	PASS	AVL9	ENST00000404479	r.?	-	-	Del	intronic	D	32979552	32979589	9	36	6	416.157	-	AVL9|ENST00000404479|r.?|-|-|protein_coding:intron:CDS:deletion:intron_variant|SO:0000010:SO:0000188:SO:0000316:SO:0000159:SO:0001627	AVL9|ENST00000404479|r.?|-|-|protein_coding:intron:CDS:deletion:intron_variant|SO:0000010:SO:0000188:SO:0000316:SO:0000159:SO:0001627	0	41	./.	0	8	0	8	0	0	33	0	33	0	0	6	11	0	0	6	44	./.	5	21
.	JSC-1_C.13	JSC-1_Dv2	92d71432-0c3c-11ec-a89c-941fae156877	7	39151451	A	AT	300	PASS	POU6F2	CCDS55103.1	r.?	-	-	Ins	intronic	I	39151451	39151462	1	9	12	418.565	1	POU6F2|CCDS55103.1|r.?|-|-|protein_coding:intron:CDS:insertion:intron_variant|SO:0000010:SO:0000188:SO:0000316:SO:0000667:SO:0001627	POU6F2|CCDS55103.1|r.?|-|-|protein_coding:intron:CDS:insertion:intron_variant|SO:0000010:SO:0000188:SO:0000316:SO:0000667:SO:0001627	0	41	./.	0	26	0	26	0	0	16	0	16	0	0	43	0	0	0	6	69	./.	3	31
.	JSC-1_C.13	JSC-1_Dv2	c59410e0-0c38-11ec-a89c-941fae156877	7	40104556	ATTTTTTTTT	A	300	PASS	CDK13	CCDS5461.1	r.?	-	-	Del	intronic	D	40104556	40104591	9	34	6	418.565	-	CDK13|CCDS5461.1|r.?|-|-|protein_coding:intron:CDS:deletion:intron_variant|SO:0000010:SO:0000188:SO:0000316:SO:0000159:SO:0001627	CDK13|CCDS5461.1|r.?|-|-|protein_coding:intron:CDS:deletion:intron_variant|SO:0000010:SO:0000188:SO:0000316:SO:0000159:SO:0001627	0	19	./.	0	4	0	4	0	0	15	0	15	0	0	4	8	0	0	5	46	./.	5	19
.	JSC-1_C.13	JSC-1_Dv2	189fb5e2-0c3d-11ec-a89c-941fae156877	7	67567535	A	AATCTAGATAACCAATAGATATGACACTTT	360	PASS	RP5-945F2.2	ENST00000424888	r.?	-	-	Ins	intronic	I	67567535	67567567	29	0	16	398.844	1	RP5-945F2.2|ENST00000424888|r.?|-|-|non_protein_coding:intron:insertion:intron_variant|SO:0000011:SO:0000188:SO:0000667:SO:0001627	RP5-945F2.2|ENST00000424888|r.?|-|-|non_protein_coding:intron:insertion:intron_variant|SO:0000011:SO:0000188:SO:0000667:SO:0001627	0	48	./.	0	22	0	22	0	0	27	0	27	0	0	34	0	0	0	6	55	./.	0	27
.	JSC-1_C.13	JSC-1_Dv2	2a92c762-0c3d-11ec-a89c-941fae156877	7	70921230	C	CA	300	PASS	WBSCR17	CCDS5540.1	r.?	-	-	Ins	intronic	I	70921230	70921241	1	9	10	419.167	1	WBSCR17|CCDS5540.1|r.?|-|-|protein_coding:intron:CDS:insertion:intron_variant|SO:0000010:SO:0000188:SO:0000316:SO:0000667:SO:0001627	WBSCR17|CCDS5540.1|r.?|-|-|protein_coding:intron:CDS:insertion:intron_variant|SO:0000010:SO:0000188:SO:0000316:SO:0000667:SO:0001627	0	32	./.	0	18	0	18	0	0	14	0	14	0	0	30	0	0	0	5	61	./.	1	37
.	JSC-1_C.13	JSC-1_Dv2	77674e5a-0c3d-11ec-a89c-941fae156877	7	82606032	T	TA	300	PASS	PCLO	CCDS47630.1	r.?	-	-	Ins	intronic	I	82606032	82606043	1	9	12	416.157	1	PCLO|CCDS47630.1|r.?|-|-|protein_coding:intron:CDS:insertion:intron_variant|SO:0000010:SO:0000188:SO:0000316:SO:0000667:SO:0001627	PCLO|CCDS47630.1|r.?|-|-|protein_coding:intron:CDS:insertion:intron_variant|SO:0000010:SO:0000188:SO:0000316:SO:0000667:SO:0001627	0	36	./.	0	14	0	14	0	0	22	0	22	0	0	32	0	0	0	5	61	./.	2	35
.	JSC-1_C.13	JSC-1_Dv2	715eb582-0c3a-11ec-a89c-941fae156877	7	119349931	CT	C	540	PASS	RP11-328J2.1	ENST00000431071	r.?	-	-	Del	intronic	D	119349931	119349936	1	4	30	759.317	1	RP11-328J2.1|ENST00000431071|r.?|-|-|non_protein_coding:intron:deletion:intron_variant|SO:0000011:SO:0000188:SO:0000159:SO:0001627	RP11-328J2.1|ENST00000431071|r.?|-|-|non_protein_coding:intron:deletion:intron_variant|SO:0000011:SO:0000188:SO:0000159:SO:0001627	0	54	./.	0	24	0	24	0	0	30	0	30	0	0	57	0	0	0	12	64	./.	5	30
.	JSC-1_C.13	JSC-1_Dv2	86fbb364-0c3e-11ec-a89c-941fae156877	7	123129767	C	CA	360	PASS	IQUB	CCDS5787.1	r.?	-	-	Ins	intronic	I	123129767	123129777	1	8	12	503	1	IQUB|CCDS5787.1|r.?|-|-|protein_coding:intron:CDS:insertion:intron_variant|SO:0000010:SO:0000188:SO:0000316:SO:0000667:SO:0001627	IQUB|CCDS5787.1|r.?|-|-|protein_coding:intron:CDS:insertion:intron_variant|SO:0000010:SO:0000188:SO:0000316:SO:0000667:SO:0001627	0	49	./.	0	26	0	26	0	0	23	0	23	0	0	50	0	0	0	6	81	./.	1	36
.	JSC-1_C.13	JSC-1_Dv2	8ec3b4e2-0c3a-11ec-a89c-941fae156877	7	124457719	TCA	T	360	PASS	POT1	CCDS5793.1	r.?	-	-	Del	downstream	D	124457719	124457722	2	1	16	506.011	1	POT1|CCDS5793.1|r.?|-|-|protein_coding:deletion:5KB_downstream_variant|SO:0000010:SO:0000159:SO:0001633	POT1|CCDS5793.1|r.?|-|-|protein_coding:deletion:5KB_downstream_variant|SO:0000010:SO:0000159:SO:0001633	0	51	./.	0	28	0	28	0	0	23	0	23	0	0	37	0	0	0	15	81	./.	7	39
.	JSC-1_C.13	JSC-1_Dv2	088fe742-0c3f-11ec-a89c-941fae156877	7	137714442	C	CT	360	PASS	-	-	-	-	-	Ins	-	I	137714442	137714453	1	9	16	500.592	1	-	-	0	53	./.	0	23	0	23	0	0	30	0	30	0	0	50	0	0	0	6	94	./.	3	50
.	JSC-1_C.13	JSC-1_Dv2	4163ebcc-0c3f-11ec-a89c-941fae156877	7	144784703	G	GT	300	PASS	-	-	-	-	-	Ins	-	I	144784703	144784713	1	8	6	418.565	1	-	-	0	65	./.	0	32	0	32	0	0	33	0	33	0	0	63	0	0	0	6	89	./.	6	54
.	JSC-1_C.13	JSC-1_Dv2	957a5ffa-0c3c-11ec-b885-7220ae156877	8	24998113	A	AGCT	540	PASS	-	-	-	-	-	Ins	-	I	24998113	24998118	3	0	30	744.859	1	-	-	0	40	./.	0	22	0	22	0	0	18	0	18	0	0	37	0	0	0	12	43	./.	5	20
.	JSC-1_C.13	JSC-1_Dv2	7beb4880-0c3a-11ec-b885-7220ae156877	8	73008183	CCAGTGATAAGCAGCAGTGCAGTGCATTACCGCCTTG	C	420	PASS	-	-	-	-	-	Del	-	D	73008183	73008259	36	2	20	587.764	1	-	-	0	50	./.	0	27	0	27	0	0	23	0	23	0	0	61	17	0	0	7	60	./.	2	30
.	JSC-1_C.13	JSC-1_Dv2	c1a6872e-0c3d-11ec-b885-7220ae156877	8	93837405	C	CT	300	PASS	-	-	-	-	-	Ins	-	I	93837405	93837416	1	9	12	418.025	1	-	-	0	37	./.	0	17	0	17	0	0	20	0	20	0	0	35	0	0	0	5	65	./.	3	36
.	JSC-1_C.13	JSC-1_Dv2	4eaad970-0c3b-11ec-b885-7220ae156877	8	108160792	AT	A	840	PASS	-	-	-	-	-	Del	-	D	108160792	108160796	1	3	63	1183.96	1	-	-	0	47	./.	0	16	0	16	0	0	31	0	31	0	0	47	2	0	0	18	67	./.	7	38
.	JSC-1_C.13	JSC-1_Dv2	e542046c-0c3b-11ec-b885-7220ae156877	8	137601319	GCATTCA	G	480	PASS	RP11-30J20.1	ENST00000524346	r.?	-	-	Del	intronic	D	137601319	137601329	6	1	24	674.74	1	RP11-30J20.1|ENST00000524346|r.?|-|-|non_protein_coding:intron:deletion:intron_variant|SO:0000011:SO:0000188:SO:0000159:SO:0001627	RP11-30J20.1|ENST00000524346|r.?|-|-|non_protein_coding:intron:deletion:intron_variant|SO:0000011:SO:0000188:SO:0000159:SO:0001627	0	52	./.	0	28	0	28	0	0	24	0	24	0	0	47	4	0	0	9	62	./.	5	31
.	JSC-1_C.13	JSC-1_Dv2	67ed553a-0c3a-11ec-a627-7a26ae156877	9	109882444	GCTTACA	G	780	PASS	RP11-196I18.4	ENST00000427833	r.?	-	-	Del	intronic	D	109882444	109882451	6	1	56	1100.97	1	RP11-196I18.4|ENST00000427833|r.?|-|-|non_protein_coding:intron:deletion:intron_variant|SO:0000011:SO:0000188:SO:0000159:SO:0001627	RP11-196I18.4|ENST00000427833|r.?|-|-|non_protein_coding:intron:deletion:intron_variant|SO:0000011:SO:0000188:SO:0000159:SO:0001627	0	23	./.	0	10	0	10	0	0	13	0	13	0	0	25	0	0	0	15	38	./.	6	16
.	JSC-1_C.13	JSC-1_Dv2	3f433274-0c3c-11ec-9674-8f2eae156877	X	110579264	T	TA	540	PASS	DCX	CCDS14556.1	r.?	-	-	Ins	intronic	I	110579264	110579274	1	8	30	757.317	1	DCX|CCDS14556.1|r.?|-|-|protein_coding:intron:CDS:insertion:intron_variant|SO:0000010:SO:0000188:SO:0000316:SO:0000667:SO:0001627	DCX|CCDS14556.1|r.?|-|-|protein_coding:intron:CDS:insertion:intron_variant|SO:0000010:SO:0000188:SO:0000316:SO:0000667:SO:0001627	0	22	./.	0	11	0	11	0	0	11	0	11	0	0	21	0	0	0	10	21	./.	5	13
.	MDA-MB-453_A.13	MDA-MB-453_A	99021072-0c2e-11ec-abb3-538370dff301	1	5157084	TG	T	600	PASS	-	-	-	-	-	Del	-	D	5157084	5157086	1	1	35	838.295	1	-	-	0	40	./.	0	17	0	17	0	0	23	0	23	0	0	41	0	0	0	13	40	./.	7	26
.	MDA-MB-453_A.13	MDA-MB-453_A	9ef382fe-0c2e-11ec-abb3-538370dff301	1	7081306	GA	G	660	PASS	CAMTA1	CCDS30576.1	r.?	-	-	Del	intronic	D	7081306	7081312	1	5	42	928.085	1	CAMTA1|CCDS30576.1|r.?|-|-|protein_coding:intron:CDS:deletion:intron_variant|SO:0000010:SO:0000188:SO:0000316:SO:0000159:SO:0001627	CAMTA1|CCDS30576.1|r.?|-|-|protein_coding:intron:CDS:deletion:intron_variant|SO:0000010:SO:0000188:SO:0000316:SO:0000159:SO:0001627	0	42	./.	0	21	0	21	0	0	22	0	22	0	0	46	0	0	0	12	38	./.	6	16
.	MDA-MB-453_A.13	MDA-MB-453_A	8342644e-0c33-11ec-abb3-538370dff301	1	16229457	T	TA	300	PASS	SPEN	CCDS164.1	r.?	-	-	Ins	intronic	I	16229457	16229468	1	9	12	418.847	1	SPEN|CCDS164.1|r.?|-|-|protein_coding:intron:CDS:insertion:intron_variant|SO:0000010:SO:0000188:SO:0000316:SO:0000667:SO:0001627	SPEN|CCDS164.1|r.?|-|-|protein_coding:intron:CDS:insertion:intron_variant|SO:0000010:SO:0000188:SO:0000316:SO:0000667:SO:0001627	0	39	./.	0	19	0	19	0	0	21	0	21	0	0	37	0	0	0	5	44	./.	3	20
.	MDA-MB-453_A.13	MDA-MB-453_A	ae8c6eb0-0c33-11ec-abb3-538370dff301	1	24495144	A	AT	300	PASS	IFNLR1	CCDS248.1	r.?	-	-	Ins	intronic	I	24495144	24495154	1	8	12	411.622	1	IFNLR1|CCDS248.1|r.?|-|-|protein_coding:intron:CDS:insertion:intron_variant|SO:0000010:SO:0000188:SO:0000316:SO:0000667:SO:0001627	IFNLR1|CCDS248.1|r.?|-|-|protein_coding:intron:CDS:insertion:intron_variant|SO:0000010:SO:0000188:SO:0000316:SO:0000667:SO:0001627	0	57	./.	0	33	0	33	0	0	24	0	24	0	0	46	0	0	0	5	56	./.	3	36
.	MDA-MB-453_A.13	MDA-MB-453_A	b272982e-0c33-11ec-abb3-538370dff301	1	25552638	C	CA	300	PASS	SYF2	CCDS259.1	r.?	-	-	Ins	intronic	I	25552638	25552649	1	9	10	417.04	-	SYF2|CCDS259.1|r.?|-|-|protein_coding:intron:CDS:insertion:intron_variant|SO:0000010:SO:0000188:SO:0000316:SO:0000667:SO:0001627	SYF2|CCDS259.1|r.?|-|-|protein_coding:intron:CDS:insertion:intron_variant|SO:0000010:SO:0000188:SO:0000316:SO:0000667:SO:0001627	0	56	./.	0	24	0	24	0	0	32	0	32	0	0	51	0	0	0	5	37	./.	1	19
.	MDA-MB-453_A.13	MDA-MB-453_A	f7deea02-0c33-11ec-abb3-538370dff301	1	51223599	A	AT	300	PASS	FAF1	CCDS554.1	r.?	-	-	Ins	intronic	I	51223599	51223610	1	9	12	418.245	1	FAF1|CCDS554.1|r.?|-|-|protein_coding:intron:CDS:insertion:intron_variant|SO:0000010:SO:0000188:SO:0000316:SO:0000667:SO:0001627	FAF1|CCDS554.1|r.?|-|-|protein_coding:intron:CDS:insertion:intron_variant|SO:0000010:SO:0000188:SO:0000316:SO:0000667:SO:0001627	0	34	./.	0	17	0	17	0	0	17	0	17	0	0	34	0	0	0	5	32	./.	3	14
.	MDA-MB-453_A.13	MDA-MB-453_A	7766c6e0-0c35-11ec-abb3-538370dff301	1	199160180	G	GA	300	PASS	RP11-382E9.1	ENST00000452199	r.?	-	-	Ins	intronic	I	199160180	199160191	1	9	10	415.234	1	RP11-382E9.1|ENST00000452199|r.?|-|-|non_protein_coding:intron:insertion:intron_variant|SO:0000011:SO:0000188:SO:0000667:SO:0001627	RP11-382E9.1|ENST00000452199|r.?|-|-|non_protein_coding:intron:insertion:intron_variant|SO:0000011:SO:0000188:SO:0000667:SO:0001627	0	65	./.	0	35	0	35	0	0	31	0	31	0	0	52	0	0	0	6	71	./.	4	37
.	MDA-MB-453_A.13	MDA-MB-453_A	38d6b9b4-0c33-11ec-abb3-538370dff301	1	204366278	TGCACTC	TAAG	360	PASS	-	-	-	-	-	Complex	-	DI	204366278	204366285	6	0	12	-	1	-	-	0	60	./.	0	34	0	34	0	0	26	0	26	0	0	58	0	0	0	6	68	./.	0	44
.	MDA-MB-453_A.13	MDA-MB-453_A	0b796838-0c36-11ec-abb3-538370dff301	1	221424354	G	GT	300	PASS	-	-	-	-	-	Ins	-	I	221424354	221424365	1	9	12	404.999	1	-	-	0	54	./.	0	28	0	28	0	0	26	0	26	0	0	54	0	0	0	6	71	./.	3	30
.	MDA-MB-453_A.13	MDA-MB-453_A	d180c4d0-0c32-11ec-abb3-538370dff301	1	241343628	TG	T	420	PASS	RGS7	CCDS31071.1	r.?	-	-	Del	intronic	D	241343628	241343631	1	2	20	589.998	1	RGS7|CCDS31071.1|r.?|-|-|protein_coding:intron:CDS:deletion:intron_variant|SO:0000010:SO:0000188:SO:0000316:SO:0000159:SO:0001627	RGS7|CCDS31071.1|r.?|-|-|protein_coding:intron:CDS:deletion:intron_variant|SO:0000010:SO:0000188:SO:0000316:SO:0000159:SO:0001627	0	66	./.	0	36	0	36	0	0	30	0	30	0	0	70	0	0	0	9	66	./.	3	37
.	MDA-MB-453_A.13	MDA-MB-453_A	9d3ff1ec-0c36-11ec-abb3-538370dff301	1	245008906	C	CT	300	PASS	COX20	CCDS31080.1	r.?	-	-	Ins	downstream	I	245008906	245008917	1	9	10	412.224	1	COX20|CCDS31080.1|r.?|-|-|protein_coding:insertion:5KB_downstream_variant|SO:0000010:SO:0000667:SO:0001633	COX20|CCDS31080.1|r.?|-|-|protein_coding:insertion:5KB_downstream_variant|SO:0000010:SO:0000667:SO:0001633	0	84	./.	0	48	0	48	0	0	37	0	37	0	0	81	0	0	0	5	72	./.	4	38
.	MDA-MB-453_A.13	MDA-MB-453_A	9efed0f2-0c36-11ec-abb3-538370dff301	1	245212885	T	TA	300	PASS	EFCAB2	CCDS31082.1	r.?	-	-	Ins	intronic	I	245212885	245212895	1	8	12	412.826	1	EFCAB2|CCDS31082.1|r.?|-|-|protein_coding:intron:CDS:insertion:intron_variant|SO:0000010:SO:0000188:SO:0000316:SO:0000667:SO:0001627	EFCAB2|CCDS31082.1|r.?|-|-|protein_coding:intron:CDS:insertion:intron_variant|SO:0000010:SO:0000188:SO:0000316:SO:0000667:SO:0001627	0	67	./.	0	37	0	37	0	0	32	0	32	0	0	71	0	0	0	4	80	./.	2	39
.	MDA-MB-453_A.13	MDA-MB-453_A	a7917076-0c36-11ec-abb3-538370dff301	1	246584607	T	TA	300	PASS	SMYD3	CCDS31083.1	r.?	-	-	Ins	intronic	I	246584607	246584618	1	9	10	407.408	1	SMYD3|CCDS31083.1|r.?|-|-|protein_coding:intron:five_prime_UTR:insertion:intron_variant|SO:0000010:SO:0000188:SO:0000204:SO:0000667:SO:0001627	SMYD3|CCDS31083.1|r.?|-|-|protein_coding:intron:five_prime_UTR:insertion:intron_variant|SO:0000010:SO:0000188:SO:0000204:SO:0000667:SO:0001627	0	67	./.	0	35	0	35	0	0	32	0	32	0	0	61	0	0	0	8	84	./.	3	36
.	MDA-MB-453_A.13	MDA-MB-453_A	5c96d8fe-0c31-11ec-ba1b-708370dff301	10	47384991	A	AT	464	PASS	-	-	-	-	-	Ins	-	I	47384991	47384992	1	1	32	840.636	1	-	-	0	42	./.	0	25	0	25	0	0	17	0	17	0	0	42	0	0	0	14	43	./.	6	24
.	MDA-MB-453_A.13	MDA-MB-453_A	134e7d4c-0c30-11ec-ba1b-708370dff301	10	100976421	AT	A	660	PASS	HPSE2	CCDS7477.1	r.?	-	-	Del	intronic	D	100976421	100976429	1	7	42	929.577	1	HPSE2|CCDS7477.1|r.?|-|-|protein_coding:intron:CDS:deletion:intron_variant|SO:0000010:SO:0000188:SO:0000316:SO:0000159:SO:0001627	HPSE2|CCDS7477.1|r.?|-|-|protein_coding:intron:CDS:deletion:intron_variant|SO:0000010:SO:0000188:SO:0000316:SO:0000159:SO:0001627	0	38	./.	0	19	0	19	0	0	20	0	20	0	0	44	1	0	0	11	46	./.	5	23
.	MDA-MB-453_A.13	MDA-MB-453_A	568e52b0-0c32-11ec-ba1b-708370dff301	10	117776049	C	CA	420	PASS	-	-	-	-	-	Ins	-	I	117776049	117776060	1	9	20	587.061	1	-	-	0	44	./.	0	20	0	20	0	0	26	0	26	0	0	41	0	0	0	8	44	./.	4	25
.	MDA-MB-453_A.13	MDA-MB-453_A	63ef28b4-0c30-11ec-ba1b-708370dff301	10	119626102	GT	G	300	PASS	-	-	-	-	-	Del	-	D	119626102	119626106	1	3	10	423.027	1	-	-	0	43	./.	0	18	0	18	0	0	25	0	25	0	0	44	0	0	0	6	40	./.	4	17
.	MDA-MB-453_A.13	MDA-MB-453_A	c28d6c70-0c2e-11ec-a931-ca8370dff301	11	10860137	CT	C	300	PASS	-	-	-	-	-	Del	-	D	10860137	10860139	1	1	12	423.66	1	-	-	0	23	./.	0	10	0	10	0	0	13	0	13	0	0	27	0	0	0	7	12	./.	5	6
.	MDA-MB-453_A.13	MDA-MB-453_A	d51a1ae4-0c30-11ec-a931-ca8370dff301	11	32675213	T	TA	420	PASS	CCDC73	CCDS41630.1	r.?	-	-	Ins	intronic	I	32675213	32675220	1	5	20	588.91	1	CCDC73|CCDS41630.1|r.?|-|-|protein_coding:intron:CDS:insertion:intron_variant|SO:0000010:SO:0000188:SO:0000316:SO:0000667:SO:0001627	CCDC73|CCDS41630.1|r.?|-|-|protein_coding:intron:CDS:insertion:intron_variant|SO:0000010:SO:0000188:SO:0000316:SO:0000667:SO:0001627	0	35	./.	0	23	0	23	0	0	12	0	12	0	0	35	0	0	0	13	52	./.	7	32
.	MDA-MB-453_A.13	MDA-MB-453_A	c1eed030-0c31-11ec-a931-ca8370dff301	11	84441610	C	CA	360	PASS	DLG2	CCDS41696.1	r.?	-	-	Ins	intronic	I	84441610	84441618	1	6	15	504.78	1	DLG2|CCDS41696.1|r.?|-|-|protein_coding:intron:CDS:insertion:intron_variant|SO:0000010:SO:0000188:SO:0000316:SO:0000667:SO:0001627	DLG2|CCDS41696.1|r.?|-|-|protein_coding:intron:CDS:insertion:intron_variant|SO:0000010:SO:0000188:SO:0000316:SO:0000667:SO:0001627	0	28	./.	0	13	0	13	0	0	15	0	15	0	0	31	0	0	0	7	22	./.	4	12
.	MDA-MB-453_A.13	MDA-MB-453_A	11306c92-0c2f-11ec-ae9d-eb8370dff301	12	29038162	AC	A	540	PASS	-	-	-	-	-	Del	-	D	29038162	29038168	1	5	30	762.582	1	-	-	0	51	./.	0	29	0	29	0	0	23	0	23	0	0	48	3	0	0	10	36	./.	5	24
.	MDA-MB-453_A.13	MDA-MB-453_A	1edb7706-0c2f-11ec-ae9d-eb8370dff301	12	32065303	CAAAAAAA	C	300	PASS	-	-	-	-	-	Del	-	D	32065303	32065335	7	31	6	421.249	-	-	-	0	20	./.	0	8	0	8	0	0	14	0	14	0	0	1	14	0	0	5	20	./.	0	7
.	MDA-MB-453_A.13	MDA-MB-453_A	b1ea4782-0c31-11ec-ae9d-eb8370dff301	12	64348730	C	CT	419	PASS	SRGAP1	CCDS8967.1	r.?	-	-	Ins	intronic	I	64348730	64348739	1	7	20	584.089	1	SRGAP1|CCDS8967.1|r.?|-|-|protein_coding:intron:CDS:insertion:intron_variant|SO:0000010:SO:0000188:SO:0000316:SO:0000667:SO:0001627	SRGAP1|CCDS8967.1|r.?|-|-|protein_coding:intron:CDS:insertion:intron_variant|SO:0000010:SO:0000188:SO:0000316:SO:0000667:SO:0001627	0	53	./.	0	30	0	30	0	0	24	0	24	0	0	56	0	0	0	8	32	./.	3	14
.	MDA-MB-453_A.13	MDA-MB-453_A	54d80a74-0c32-11ec-ae9d-eb8370dff301	12	110980617	G	GA	300	PASS	PPTC7	CCDS9149.1	r.?	-	-	Ins	intronic	I	110980617	110980628	1	9	6	418.84	1	PPTC7|CCDS9149.1|r.?|-|-|protein_coding:intron:CDS:insertion:intron_variant|SO:0000010:SO:0000188:SO:0000316:SO:0000667:SO:0001627	PPTC7|CCDS9149.1|r.?|-|-|protein_coding:intron:CDS:insertion:intron_variant|SO:0000010:SO:0000188:SO:0000316:SO:0000667:SO:0001627	0	38	./.	0	16	0	16	0	0	23	0	23	0	0	34	0	0	0	7	38	./.	0	13
.	MDA-MB-453_A.13	MDA-MB-453_A	6a831e4c-0c30-11ec-ae9d-eb8370dff301	12	119741329	ATTTTTTTT	A	300	PASS	-	-	-	-	-	Del	-	D	119741329	119741364	8	34	6	415.83	-	-	-	0	27	./.	0	14	0	14	0	0	13	0	13	0	0	7	8	0	0	7	30	./.	5	16
.	MDA-MB-453_A.13	MDA-MB-453_A	4e2f8ab0-0c2f-11ec-9516-178470dff301	13	57256928	TGTG	T	480	PASS	-	-	-	-	-	Del	-	D	57256928	57256932	3	1	25	679.747	1	-	-	0	29	./.	0	15	0	15	0	0	14	0	14	0	0	38	0	0	0	8	41	./.	4	20
.	MDA-MB-453_A.13	MDA-MB-453_A	ad2104ca-0c31-11ec-9d98-3a8470dff301	14	47558292	A	AT	300	PASS	MDGA2	CCDS41948.1	r.?	-	-	Ins	intronic	I	47558292	47558302	1	8	12	419.471	1	MDGA2|CCDS41948.1|r.?|-|-|protein_coding:intron:CDS:insertion:intron_variant|SO:0000010:SO:0000188:SO:0000316:SO:0000667:SO:0001627	MDGA2|CCDS41948.1|r.?|-|-|protein_coding:intron:CDS:insertion:intron_variant|SO:0000010:SO:0000188:SO:0000316:SO:0000667:SO:0001627	0	61	./.	0	31	0	31	0	0	30	0	30	0	0	65	0	0	0	3	56	./.	3	26
.	MDA-MB-453_A.13	MDA-MB-453_A	529b98dc-0c2f-11ec-9d98-3a8470dff301	14	48339306	AT	A	360	PASS	-	-	-	-	-	Del	-	D	48339306	48339316	1	9	16	508.422	1	-	-	0	58	./.	0	32	0	32	0	0	26	0	26	0	0	59	1	0	0	7	48	./.	4	26
.	MDA-MB-453_A.13	MDA-MB-453_A	0206ac6a-0c32-11ec-9d98-3a8470dff301	14	58882098	A	ATGCTCAAC	420	PASS	TIMM9	CCDS9735.1	r.?	-	-	Ins	intronic	I	58882098	58882107	8	0	18	557.036	1	TIMM9|CCDS9735.1|r.?|-|-|protein_coding:intron:five_prime_UTR:insertion:intron_variant|SO:0000010:SO:0000188:SO:0000204:SO:0000667:SO:0001627	TIMM9|CCDS9735.1|r.?|-|-|protein_coding:intron:five_prime_UTR:insertion:intron_variant|SO:0000010:SO:0000188:SO:0000204:SO:0000667:SO:0001627	0	46	./.	0	20	0	20	0	0	27	0	27	0	0	46	0	0	0	8	63	./.	2	20
.	MDA-MB-453_A.13	MDA-MB-453_A	24510bda-0c32-11ec-9d98-3a8470dff301	14	63046436	T	TA	300	PASS	-	-	-	-	-	Ins	-	I	63046436	63046447	1	9	10	419.471	1	-	-	0	50	./.	0	24	0	24	0	0	27	0	27	0	0	40	0	0	0	5	56	./.	1	25
.	MDA-MB-453_A.13	MDA-MB-453_A	6ea594c4-0c2f-11ec-a910-968470dff301	15	55000600	GA	G	300	PASS	-	-	-	-	-	Del	-	D	55000600	55000602	1	1	12	424.271	1	-	-	0	65	./.	0	31	0	31	0	0	34	0	34	0	0	66	0	0	0	5	55	./.	3	34
.	MDA-MB-453_A.13	MDA-MB-453_A	54e5f7de-0c31-11ec-a910-968470dff301	15	67360974	A	AT	300	PASS	SMAD3	CCDS10222.1	r.?	-	-	Ins	intronic	I	67360974	67360985	1	9	12	419.454	1	SMAD3|CCDS10222.1|r.?|-|-|protein_coding:intron:CDS:insertion:intron_variant|SO:0000010:SO:0000188:SO:0000316:SO:0000667:SO:0001627	SMAD3|CCDS10222.1|r.?|-|-|protein_coding:intron:CDS:insertion:intron_variant|SO:0000010:SO:0000188:SO:0000316:SO:0000667:SO:0001627	0	73	./.	0	40	0	40	0	0	34	0	34	0	0	67	0	0	0	6	68	./.	3	39
.	MDA-MB-453_A.13	MDA-MB-453_A	aa7ac7b6-0c30-11ec-ac5c-b18470dff301	16	2723997	G	GT	300	PASS	ERVK13-1	ENST00000568395	r.?	-	-	Ins	upstream	I	2723997	2724008	1	9	12	414.185	1	ERVK13-1|ENST00000568395|r.?|-|-|non_protein_coding:insertion:2KB_upstream_variant|SO:0000011:SO:0000667:SO:0001636	ERVK13-1|ENST00000568395|r.?|-|-|non_protein_coding:insertion:2KB_upstream_variant|SO:0000011:SO:0000667:SO:0001636	0	62	./.	0	30	0	30	0	0	32	0	32	0	0	53	0	0	0	7	54	./.	2	28
.	MDA-MB-453_A.13	MDA-MB-453_A	30c5f4aa-0c2f-11ec-ac5c-b18470dff301	16	15177416	AT	A	774	PASS	RRN3	CCDS10559.1	r.703delA	c.619delA	p.I207fs*24	Del	frameshift	D	15177416	15177419	1	2	56	1098.67	1	RRN3|CCDS10559.1|r.703delA|c.619delA|p.I207fs*24|protein_coding:exon:CDS:deletion:frameshift_variant|SO:0000010:SO:0000147:SO:0000316:SO:0000159:SO:0001589	RRN3|CCDS10559.1|r.703delA|c.619delA|p.I207fs*24|protein_coding:exon:CDS:deletion:frameshift_variant|SO:0000010:SO:0000147:SO:0000316:SO:0000159:SO:0001589	0	68	./.	0	38	0	38	0	0	30	0	30	0	0	77	1	0	0	14	42	./.	7	22
.	MDA-MB-453_A.13	MDA-MB-453_A	e78e8210-0c2f-11ec-ac5c-b18470dff301	16	48447909	AT	A	480	PASS	-	-	-	-	-	Del	-	D	48447909	48447911	1	1	21	677.265	1	-	-	0	41	./.	0	22	0	22	0	0	19	0	19	0	0	41	0	0	0	9	41	./.	6	24
.	MDA-MB-453_A.13	MDA-MB-453_A	ddce4f34-0c30-11ec-a009-888d70dff301	17	20892361	GC	G	420	PASS	-	-	-	-	-	Del	-	D	20892361	20892363	1	1	20	593.802	1	-	-	0	31	./.	0	17	0	17	0	0	16	0	16	0	0	33	0	0	0	10	35	./.	5	22
.	MDA-MB-453_A.13	MDA-MB-453_A	4dd17a26-0c32-11ec-a009-888d70dff301	17	74081888	GA	G	360	PASS	EXOC7	CCDS45783.1	r.?	-	-	Del	intronic	D	74081888	74081894	1	5	12	495.126	1	EXOC7|CCDS45783.1|r.?|-|-|protein_coding:intron:CDS:deletion:intron_variant|SO:0000010:SO:0000188:SO:0000316:SO:0000159:SO:0001627	EXOC7|CCDS45783.1|r.?|-|-|protein_coding:intron:CDS:deletion:intron_variant|SO:0000010:SO:0000188:SO:0000316:SO:0000159:SO:0001627	0	117	./.	0	49	0	49	0	0	69	0	69	0	0	119	5	0	0	9	89	./.	3	39
.	MDA-MB-453_A.13	MDA-MB-453_A	8976cf68-0c32-11ec-95ae-01976fdff301	18	73271816	CGAAT	C	540	PASS	-	-	-	-	-	Del	-	D	73271816	73271822	4	1	30	763.354	1	-	-	0	37	./.	0	18	0	18	0	0	20	0	20	0	0	45	0	0	0	9	31	./.	5	20
.	MDA-MB-453_A.13	MDA-MB-453_A	a9cc38aa-0c34-11ec-9094-479b6fdff301	19	15293023	G	GA	300	PASS	NOTCH3	CCDS12326.1	r.?	-	-	Ins	intronic	I	15293023	15293034	1	9	12	418.208	1	NOTCH3|CCDS12326.1|r.?|-|-|protein_coding:intron:CDS:insertion:intron_variant|SO:0000010:SO:0000188:SO:0000316:SO:0000667:SO:0001627	NOTCH3|CCDS12326.1|r.?|-|-|protein_coding:intron:CDS:insertion:intron_variant|SO:0000010:SO:0000188:SO:0000316:SO:0000667:SO:0001627	0	45	./.	0	16	0	16	0	0	29	0	29	0	0	42	0	0	0	6	52	./.	3	30
.	MDA-MB-453_A.13	MDA-MB-453_A	05840120-0c33-11ec-9094-479b6fdff301	19	33686907	AC	A	420	PASS	LRP3	CCDS12430.1	r.?	-	-	Del	intronic	D	33686907	33686914	1	6	18	594.762	1	LRP3|CCDS12430.1|r.?|-|-|protein_coding:intron:CDS:deletion:intron_variant|SO:0000010:SO:0000188:SO:0000316:SO:0000159:SO:0001627	LRP3|CCDS12430.1|r.?|-|-|protein_coding:intron:CDS:deletion:intron_variant|SO:0000010:SO:0000188:SO:0000316:SO:0000159:SO:0001627	0	44	./.	0	27	0	27	0	0	17	0	17	0	0	44	4	0	0	8	38	./.	5	19
.	MDA-MB-453_A.13	MDA-MB-453_A	3702cda8-0c33-11ec-9094-479b6fdff301	19	40856175	AAAAAAAAAAAAAAAACTGCATGATCTTGGGC	A	419	PASS	C19orf47	CCDS58662.1	r.?	-	-	Del	upstream	D	40856175	40856209	31	1	14	594.762	1	C19orf47|CCDS58662.1|r.?|-|-|protein_coding:deletion:2KB_upstream_variant|SO:0000010:SO:0000159:SO:0001636	PLD3|CCDS33027.1|r.?|-|-|protein_coding:intron:five_prime_UTR:deletion:intron_variant|SO:0000010:SO:0000188:SO:0000204:SO:0000159:SO:0001627	0	32	./.	0	13	0	13	0	0	19	0	19	0	0	22	0	0	0	7	27	./.	1	15
.	MDA-MB-453_A.13	MDA-MB-453_A	aca8aede-0c32-11ec-98c8-a69b6fdff301	2	30554976	ATG	A	360	PASS	-	-	-	-	-	Del	-	D	30554976	30554982	2	2	16	499.335	1	-	-	0	40	./.	0	23	0	23	0	0	17	0	17	0	0	40	1	0	0	6	35	./.	3	23
.	MDA-MB-453_A.13	MDA-MB-453_A	be5e0b98-0c36-11ec-98c8-a69b6fdff301	2	66366854	G	GT	385	PASS	-	-	-	-	-	Ins	-	I	66366854	66366861	1	5	14	586.872	1	-	-	0	45	./.	0	34	0	34	0	0	13	0	13	0	0	40	0	0	0	9	37	./.	3	19
.	MDA-MB-453_A.13	MDA-MB-453_A	4d3cc722-0c33-11ec-98c8-a69b6fdff301	2	79533757	TA	T	540	PASS	CTNNA2	CCDS42703.2	r.?	-	-	Del	intronic	D	79533757	79533759	1	1	28	760.742	1	CTNNA2|CCDS42703.2|r.?|-|-|protein_coding:intron:five_prime_UTR:deletion:intron_variant|SO:0000010:SO:0000188:SO:0000204:SO:0000159:SO:0001627	CTNNA2|CCDS42703.2|r.?|-|-|protein_coding:intron:five_prime_UTR:deletion:intron_variant|SO:0000010:SO:0000188:SO:0000204:SO:0000159:SO:0001627	0	29	./.	0	20	0	20	0	0	10	0	10	0	0	35	0	0	0	13	35	./.	4	10
.	MDA-MB-453_A.13	MDA-MB-453_A	fa185f24-0c33-11ec-98c8-a69b6fdff301	2	115050459	ACTATACCTCTCT	A	660	PASS	-	-	-	-	-	Del	-	D	115050459	115050473	12	1	40	923.775	1	-	-	0	41	./.	0	22	0	22	0	0	19	0	19	0	0	44	0	0	0	11	36	./.	6	24
.	MDA-MB-453_A.13	MDA-MB-453_A	95115fa4-0c38-11ec-98c8-a69b6fdff301	2	226641533	A	AT	300	PASS	-	-	-	-	-	Ins	-	I	226641533	226641537	1	2	10	419.624	1	-	-	0	24	./.	0	12	0	12	0	0	12	0	12	0	0	21	0	0	0	5	25	./.	4	16
.	MDA-MB-453_A.13	MDA-MB-453_A	37b75c7c-0c34-11ec-bb2f-389d6fdff301	20	1002123	G	GA	720	PASS	-	-	-	-	-	Ins	-	I	1002123	1002133	1	8	49	1006.41	1	-	-	0	52	./.	0	19	0	19	0	0	34	0	34	0	0	51	0	0	0	13	46	./.	6	18
.	MDA-MB-453_A.13	MDA-MB-453_A	83ad8f7e-0c35-11ec-8277-52a06fdff301	22	27697744	C	CT	300	PASS	-	-	-	-	-	Ins	-	I	27697744	27697755	1	9	12	422.296	1	-	-	0	79	./.	0	34	0	34	0	0	45	0	45	0	0	68	0	0	0	5	65	./.	3	35
.	MDA-MB-453_A.13	MDA-MB-453_A	f770ae64-0c35-11ec-8277-52a06fdff301	22	40487827	T	TA	360	PASS	TNRC6B	CCDS46712.1	r.?	-	-	Ins	intronic	I	40487827	40487837	1	8	15	505.552	1	TNRC6B|CCDS46712.1|r.?|-|-|protein_coding:intron:five_prime_UTR:insertion:intron_variant|SO:0000010:SO:0000188:SO:0000204:SO:0000667:SO:0001627	TNRC6B|CCDS46712.1|r.?|-|-|protein_coding:intron:five_prime_UTR:insertion:intron_variant|SO:0000010:SO:0000188:SO:0000204:SO:0000667:SO:0001627	0	48	./.	0	30	0	30	0	0	20	0	20	0	0	52	0	0	0	6	58	./.	2	27
.	MDA-MB-453_A.13	MDA-MB-453_A	9b6cf962-0c33-11ec-9847-57a06fdff301	3	5389509	CT	C	360	PASS	-	-	-	-	-	Del	-	D	5389509	5389519	1	9	15	504.351	1	-	-	0	34	./.	0	16	0	16	0	0	18	0	18	0	0	41	1	0	0	11	38	./.	5	20
.	MDA-MB-453_A.13	MDA-MB-453_A	b141cf5a-0c34-11ec-9847-57a06fdff301	3	68319352	GC	G	540	PASS	FAM19A1	CCDS54606.1	r.?	-	-	Del	intronic	D	68319352	68319354	1	1	28	759.838	1	FAM19A1|CCDS54606.1|r.?|-|-|protein_coding:intron:CDS:deletion:intron_variant|SO:0000010:SO:0000188:SO:0000316:SO:0000159:SO:0001627	FAM19A1|CCDS54606.1|r.?|-|-|protein_coding:intron:CDS:deletion:intron_variant|SO:0000010:SO:0000188:SO:0000316:SO:0000159:SO:0001627	0	39	./.	0	22	0	22	0	0	17	0	17	0	0	42	0	0	0	10	38	./.	7	20
.	MDA-MB-453_A.13	MDA-MB-453_A	54ea8412-0c35-11ec-9847-57a06fdff301	3	114755111	GA	G	420	PASS	ZBTB20	CCDS2981.1	r.?	-	-	Del	intronic	D	114755111	114755121	1	9	18	568.442	1	ZBTB20|CCDS2981.1|r.?|-|-|protein_coding:intron:five_prime_UTR:deletion:intron_variant|SO:0000010:SO:0000188:SO:0000204:SO:0000159:SO:0001627	ZBTB20|CCDS2981.1|r.?|-|-|protein_coding:intron:five_prime_UTR:deletion:intron_variant|SO:0000010:SO:0000188:SO:0000204:SO:0000159:SO:0001627	0	42	./.	0	19	0	19	0	0	23	0	23	0	0	32	3	0	0	9	46	./.	3	22
.	MDA-MB-453_A.13	MDA-MB-453_A	5b2462b2-0c35-11ec-9847-57a06fdff301	3	116967162	AACAG	A	300	PASS	LSAMP	ENST00000539563	r.?	-	-	Del	intronic	D	116967162	116967169	4	1	12	421.597	1	LSAMP|ENST00000539563|r.?|-|-|protein_coding:intron:CDS:deletion:intron_variant|SO:0000010:SO:0000188:SO:0000316:SO:0000159:SO:0001627	LSAMP|ENST00000539563|r.?|-|-|protein_coding:intron:CDS:deletion:intron_variant|SO:0000010:SO:0000188:SO:0000316:SO:0000159:SO:0001627	0	37	./.	0	18	0	18	0	0	19	0	19	0	0	38	0	0	0	7	30	./.	4	15
.	MDA-MB-453_A.13	MDA-MB-453_A	8951c3f2-0c38-11ec-9847-57a06fdff301	3	153043671	T	TG	420	PASS	-	-	-	-	-	Ins	-	I	153043671	153043672	1	1	18	582.891	1	-	-	0	29	./.	0	16	0	16	0	0	13	0	13	0	0	28	0	3	0	9	33	./.	6	19
.	MDA-MB-453_A.13	MDA-MB-453_A	9552063a-0c38-11ec-9847-57a06fdff301	3	159486559	T	TCCAG	420	PASS	IQCJ-SCHIP1	CCDS3186.1	r.?	-	-	Ins	intronic	I	159486559	159486566	4	0	20	572.054	1	IQCJ-SCHIP1|CCDS3186.1|r.?|-|-|protein_coding:intron:CDS:insertion:intron_variant|SO:0000010:SO:0000188:SO:0000316:SO:0000667:SO:0001627	IQCJ-SCHIP1|CCDS3186.1|r.?|-|-|protein_coding:intron:CDS:insertion:intron_variant|SO:0000010:SO:0000188:SO:0000316:SO:0000667:SO:0001627	0	38	./.	0	20	0	20	0	0	18	0	18	0	0	39	0	0	0	8	41	./.	5	27
.	MDA-MB-453_A.13	MDA-MB-453_A	dc3f19e8-0c38-11ec-9847-57a06fdff301	3	178965284	T	TA	300	PASS	KCNMB3	CCDS43173.1	r.?	-	-	Ins	intronic	I	178965284	178965295	1	9	12	419.791	1	KCNMB3|CCDS43173.1|r.?|-|-|protein_coding:intron:CDS:insertion:intron_variant|SO:0000010:SO:0000188:SO:0000316:SO:0000667:SO:0001627	KCNMB3|CCDS43173.1|r.?|-|-|protein_coding:intron:CDS:insertion:intron_variant|SO:0000010:SO:0000188:SO:0000316:SO:0000667:SO:0001627	0	35	./.	0	19	0	19	0	0	16	0	16	0	0	25	0	0	0	5	51	./.	2	25
.	MDA-MB-453_A.13	MDA-MB-453_A	446e0aa4-0c36-11ec-9847-57a06fdff301	3	179361440	GA	G	360	PASS	-	-	-	-	-	Del	-	D	179361440	179361442	1	1	15	506.76	1	-	-	0	49	./.	0	27	0	27	0	0	22	0	22	0	0	58	0	0	0	8	56	./.	3	32
.	MDA-MB-453_A.13	MDA-MB-453_A	915f5192-0c36-11ec-9847-57a06fdff301	3	193039760	TTG	T	300	PASS	ATP13A5	CCDS33914.1	r.?	-	-	Del	intronic	D	193039760	193039777	2	8	12	422.801	1	ATP13A5|CCDS33914.1|r.?|-|-|protein_coding:intron:CDS:deletion:intron_variant|SO:0000010:SO:0000188:SO:0000316:SO:0000159:SO:0001627	ATP13A5|CCDS33914.1|r.?|-|-|protein_coding:intron:CDS:deletion:intron_variant|SO:0000010:SO:0000188:SO:0000316:SO:0000159:SO:0001627	0	48	./.	0	26	0	26	0	0	22	0	22	0	0	46	7	0	0	5	59	./.	3	28
.	MDA-MB-453_A.13	MDA-MB-453_A	92597e1a-0c36-11ec-9847-57a06fdff301	3	193261621	AAAGTGATGTTGGCCATATGAGTGATAAG	A	360	PASS	ATP13A4	CCDS3304.2	r.?	-	-	Del	intronic	D	193261621	193261653	28	1	15	504.351	1	ATP13A4|CCDS3304.2|r.?|-|-|protein_coding:intron:CDS:deletion:intron_variant|SO:0000010:SO:0000188:SO:0000316:SO:0000159:SO:0001627	ATP13A4|CCDS3304.2|r.?|-|-|protein_coding:intron:CDS:deletion:intron_variant|SO:0000010:SO:0000188:SO:0000316:SO:0000159:SO:0001627	0	67	./.	0	30	0	30	0	0	37	0	37	0	0	83	1	0	0	6	54	./.	2	30
.	MDA-MB-453_A.13	MDA-MB-453_A	b1136b24-0c34-11ec-9240-47a46fdff301	4	7809218	TAGGGAGGGA	T	540	PASS	AFAP1	CCDS47010.1	r.?	-	-	Del	intronic	D	7809218	7809236	9	1	24	758.079	1	AFAP1|CCDS47010.1|r.?|-|-|protein_coding:intron:CDS:deletion:intron_variant|SO:0000010:SO:0000188:SO:0000316:SO:0000159:SO:0001627	AFAP1|CCDS47010.1|r.?|-|-|protein_coding:intron:CDS:deletion:intron_variant|SO:0000010:SO:0000188:SO:0000316:SO:0000159:SO:0001627	0	36	./.	0	21	0	21	0	0	15	0	15	0	0	40	3	0	0	10	38	./.	2	18
.	MDA-MB-453_A.13	MDA-MB-453_A	53053e80-0c35-11ec-9240-47a46fdff301	4	46372910	CCA	C	300	PASS	GABRA2	CCDS3471.1	r.?	-	-	Del	intronic	D	46372910	46372927	2	8	12	421.958	-	GABRA2|CCDS3471.1|r.?|-|-|protein_coding:intron:CDS:deletion:intron_variant|SO:0000010:SO:0000188:SO:0000316:SO:0000159:SO:0001627	GABRA2|CCDS3471.1|r.?|-|-|protein_coding:intron:CDS:deletion:intron_variant|SO:0000010:SO:0000188:SO:0000316:SO:0000159:SO:0001627	0	21	./.	0	11	0	11	0	0	10	0	10	0	0	19	1	0	0	5	31	./.	2	13
.	MDA-MB-453_A.13	MDA-MB-453_A	8ee28fa0-0c37-11ec-9240-47a46fdff301	4	46920108	C	CA	360	PASS	GABRA4	CCDS3473.1	r.?	-	-	Ins	downstream	I	46920108	46920112	1	2	15	504.182	1	GABRA4|CCDS3473.1|r.?|-|-|protein_coding:insertion:5KB_downstream_variant|SO:0000010:SO:0000667:SO:0001633	GABRA4|CCDS3473.1|r.?|-|-|protein_coding:insertion:5KB_downstream_variant|SO:0000010:SO:0000667:SO:0001633	0	20	./.	0	10	0	10	0	0	10	0	10	0	0	22	0	0	0	7	29	./.	3	15
.	MDA-MB-453_A.13	MDA-MB-453_A	b31eafc0-0c37-11ec-9240-47a46fdff301	4	62553926	G	GA	300	PASS	LPHN3	CCDS54768.1	r.?	-	-	Ins	intronic	I	62553926	62553933	1	5	12	419.55	1	LPHN3|CCDS54768.1|r.?|-|-|protein_coding:intron:CDS:insertion:intron_variant|SO:0000010:SO:0000188:SO:0000316:SO:0000667:SO:0001627	LPHN3|CCDS54768.1|r.?|-|-|protein_coding:intron:CDS:insertion:intron_variant|SO:0000010:SO:0000188:SO:0000316:SO:0000667:SO:0001627	0	28	./.	0	15	0	15	0	0	14	0	14	0	0	29	0	0	0	5	37	./.	3	18
.	MDA-MB-453_A.13	MDA-MB-453_A	fbe10816-0c37-11ec-9240-47a46fdff301	4	89972080	C	CA	300	PASS	FAM13A	CCDS34029.1	r.?	-	-	Ins	intronic	I	89972080	89972090	1	8	12	420.152	1	FAM13A|CCDS34029.1|r.?|-|-|protein_coding:intron:CDS:insertion:intron_variant|SO:0000010:SO:0000188:SO:0000316:SO:0000667:SO:0001627	FAM13A|CCDS34029.1|r.?|-|-|protein_coding:intron:CDS:insertion:intron_variant|SO:0000010:SO:0000188:SO:0000316:SO:0000667:SO:0001627	0	39	./.	0	17	0	17	0	0	22	0	22	0	0	41	0	0	0	5	45	./.	2	23
.	MDA-MB-453_A.13	MDA-MB-453_A	6caadfb0-0c36-11ec-9240-47a46fdff301	4	138838793	GT	G	408	PASS	-	-	-	-	-	Del	-	D	138838793	138838802	1	8	20	587.008	1	-	-	0	21	./.	0	8	0	8	0	0	13	0	13	0	0	20	0	0	0	9	33	./.	5	20
.	MDA-MB-453_A.13	MDA-MB-453_A	f1d87cce-0c36-11ec-9240-47a46fdff301	4	183588545	TC	T	360	PASS	TENM3	CCDS47165.1	r.?	-	-	Del	intronic	D	183588545	183588547	1	1	12	507.795	1	TENM3|CCDS47165.1|r.?|-|-|protein_coding:intron:CDS:deletion:intron_variant|SO:0000010:SO:0000188:SO:0000316:SO:0000159:SO:0001627	TENM3|CCDS47165.1|r.?|-|-|protein_coding:intron:CDS:deletion:intron_variant|SO:0000010:SO:0000188:SO:0000316:SO:0000159:SO:0001627	0	30	./.	0	20	0	20	0	0	13	0	13	0	0	32	0	0	0	11	26	./.	9	17
.	MDA-MB-453_A.13	MDA-MB-453_A	0692f928-0c37-11ec-9240-47a46fdff301	4	188798795	ATG	A	420	PASS	-	-	-	-	-	Del	-	D	188798795	188798799	2	1	20	592.427	1	-	-	0	40	./.	0	22	0	22	0	0	18	0	18	0	0	50	0	0	0	12	38	./.	7	20
.	MDA-MB-453_A.13	MDA-MB-453_A	948a91ca-0c35-11ec-ba53-4bab6fdff301	5	4506725	GT	G	360	PASS	RP11-445O3.2	ENST00000507435	r.?	-	-	Del	intronic	D	4506725	4506733	1	7	16	505.548	1	RP11-445O3.2|ENST00000507435|r.?|-|-|non_protein_coding:intron:deletion:intron_variant|SO:0000011:SO:0000188:SO:0000159:SO:0001627	RP11-445O3.2|ENST00000507435|r.?|-|-|non_protein_coding:intron:deletion:intron_variant|SO:0000011:SO:0000188:SO:0000159:SO:0001627	0	29	./.	0	12	0	12	0	0	17	0	17	0	0	30	1	0	0	8	37	./.	3	16
.	MDA-MB-453_A.13	MDA-MB-453_A	33783390-0c37-11ec-ba53-4bab6fdff301	5	10783869	C	CA	640	PASS	-	-	-	-	-	Ins	-	I	10783869	10783877	1	6	40	922.825	1	-	-	0	38	./.	0	19	0	19	0	0	19	0	19	0	0	38	0	0	0	14	51	./.	4	25
.	MDA-MB-453_A.13	MDA-MB-453_A	5c59a3a2-0c37-11ec-ba53-4bab6fdff301	5	27473493	A	AT	420	PASS	LINC01021	ENST00000512067	r.?	-	-	Ins	intronic	I	27473493	27473501	1	6	20	581.779	1	LINC01021|ENST00000512067|r.?|-|-|non_protein_coding:intron:insertion:intron_variant|SO:0000011:SO:0000188:SO:0000667:SO:0001627	LINC01021|ENST00000512067|r.?|-|-|non_protein_coding:intron:insertion:intron_variant|SO:0000011:SO:0000188:SO:0000667:SO:0001627	0	41	./.	0	18	0	18	0	0	23	0	23	0	0	41	0	0	0	8	41	./.	4	21
.	MDA-MB-453_A.13	MDA-MB-453_A	904eeb62-0c38-11ec-ba53-4bab6fdff301	5	133195770	C	CT	420	PASS	-	-	-	-	-	Ins	-	I	133195770	133195781	1	9	20	581.779	1	-	-	0	40	./.	0	27	0	27	0	0	14	0	14	0	0	39	0	0	0	10	35	./.	6	20
.	MDA-MB-453_A.13	MDA-MB-453_A	9acfc496-0c36-11ec-ba53-4bab6fdff301	5	139682355	AATGT	A	480	PASS	PFDN1	CCDS4222.1	r.?	-	-	Del	intronic	D	139682355	139682360	4	1	24	677.275	1	PFDN1|CCDS4222.1|r.?|-|-|protein_coding:intron:CDS:deletion:intron_variant|SO:0000010:SO:0000188:SO:0000316:SO:0000159:SO:0001627	PFDN1|CCDS4222.1|r.?|-|-|protein_coding:intron:CDS:deletion:intron_variant|SO:0000010:SO:0000188:SO:0000316:SO:0000159:SO:0001627	0	52	./.	0	21	0	21	0	0	31	0	31	0	0	55	0	0	0	8	40	./.	3	9
.	MDA-MB-453_A.13	MDA-MB-453_A	b453ab12-0c36-11ec-ba53-4bab6fdff301	5	153754263	AG	A	540	PASS	GALNT10	CCDS4325.1	r.?	-	-	Del	intronic	D	153754263	153754265	1	1	24	761.935	1	GALNT10|CCDS4325.1|r.?|-|-|protein_coding:intron:CDS:deletion:intron_variant|SO:0000010:SO:0000188:SO:0000316:SO:0000159:SO:0001627	GALNT10|CCDS4325.1|r.?|-|-|protein_coding:intron:CDS:deletion:intron_variant|SO:0000010:SO:0000188:SO:0000316:SO:0000159:SO:0001627	0	42	./.	0	20	0	20	0	0	22	0	22	0	0	45	0	0	0	10	40	./.	8	20
.	MDA-MB-453_A.13	MDA-MB-453_A	ecba7fca-0c37-11ec-8541-5bac6fdff301	6	6061590	C	CT	300	PASS	-	-	-	-	-	Ins	-	I	6061590	6061599	1	7	12	409.952	1	-	-	0	39	./.	0	19	0	19	0	0	22	0	22	0	0	43	0	0	0	5	33	./.	2	14
.	MDA-MB-453_A.13	MDA-MB-453_A	936c290e-0c38-11ec-8541-5bac6fdff301	6	50596820	T	TA	420	PASS	RP1-28O17.1	ENST00000454135	r.?	-	-	Ins	intronic	I	50596820	50596827	1	5	20	584.048	1	RP1-28O17.1|ENST00000454135|r.?|-|-|non_protein_coding:intron:insertion:intron_variant|SO:0000011:SO:0000188:SO:0000667:SO:0001627	RP1-28O17.1|ENST00000454135|r.?|-|-|non_protein_coding:intron:insertion:intron_variant|SO:0000011:SO:0000188:SO:0000667:SO:0001627	0	40	./.	0	16	0	16	0	0	26	0	26	0	0	39	0	0	0	8	22	./.	3	11
.	MDA-MB-453_A.13	MDA-MB-453_A	a585e026-0c38-11ec-8541-5bac6fdff301	6	56762946	C	CT	420	PASS	DST	ENST00000370754	r.?	-	-	Ins	intronic	I	56762946	56762953	1	5	20	586.456	1	DST|ENST00000370754|r.?|-|-|protein_coding:intron:CDS:insertion:intron_variant|SO:0000010:SO:0000188:SO:0000316:SO:0000667:SO:0001627	DST|ENST00000370754|r.?|-|-|protein_coding:intron:CDS:insertion:intron_variant|SO:0000010:SO:0000188:SO:0000316:SO:0000667:SO:0001627	0	32	./.	0	20	0	20	0	0	12	0	12	0	0	33	0	0	0	8	33	./.	4	18
.	MDA-MB-453_A.13	MDA-MB-453_A	91847b0c-0c36-11ec-8541-5bac6fdff301	6	57369231	TA	T	144	PASS	PRIM2	ENST00000607273	r.?	-	-	Del	intronic	D	57369231	57369237	1	5	6	422.596	1	PRIM2|ENST00000607273|r.?|-|-|protein_coding:intron:CDS:deletion:intron_variant|SO:0000010:SO:0000188:SO:0000316:SO:0000159:SO:0001627	PRIM2|ENST00000607273|r.?|-|-|protein_coding:intron:CDS:deletion:intron_variant|SO:0000010:SO:0000188:SO:0000316:SO:0000159:SO:0001627	0	37	./.	0	22	0	22	0	0	15	0	15	0	0	40	1	0	0	5	35	./.	5	19
.	MDA-MB-453_A.13	MDA-MB-453_A	a6bf2f26-0c36-11ec-8541-5bac6fdff301	6	66988205	AAT	A	540	PASS	-	-	-	-	-	Del	-	D	66988205	66988209	2	1	28	758.745	1	-	-	0	42	./.	0	28	0	28	0	0	14	0	14	0	0	43	0	0	0	11	47	./.	7	24
.	MDA-MB-453_A.13	MDA-MB-453_A	6004dd32-0c37-11ec-8541-5bac6fdff301	6	138524569	AT	A	780	PASS	KIAA1244	CCDS5189.2	r.?	-	-	Del	intronic	D	138524569	138524575	1	5	44	1093.09	1	KIAA1244|CCDS5189.2|r.?|-|-|protein_coding:intron:CDS:deletion:intron_variant|SO:0000010:SO:0000188:SO:0000316:SO:0000159:SO:0001627	KIAA1244|CCDS5189.2|r.?|-|-|protein_coding:intron:CDS:deletion:intron_variant|SO:0000010:SO:0000188:SO:0000316:SO:0000159:SO:0001627	0	30	./.	0	15	0	15	0	0	15	0	15	0	0	33	0	0	0	15	33	./.	11	23
.	MDA-MB-453_A.13	MDA-MB-453_A	84df8132-0c39-11ec-8541-5bac6fdff301	6	146493231	G	GA	540	PASS	GRM1	CCDS47497.1	r.?	-	-	Ins	intronic	I	146493231	146493241	1	8	24	755.735	1	GRM1|CCDS47497.1|r.?|-|-|protein_coding:intron:CDS:insertion:intron_variant|SO:0000010:SO:0000188:SO:0000316:SO:0000667:SO:0001627	GRM1|CCDS47497.1|r.?|-|-|protein_coding:intron:CDS:insertion:intron_variant|SO:0000010:SO:0000188:SO:0000316:SO:0000667:SO:0001627	0	35	./.	0	14	0	14	0	0	22	0	22	0	0	30	0	0	0	9	33	./.	2	16
.	MDA-MB-453_A.13	MDA-MB-453_A	95871158-0c39-11ec-8541-5bac6fdff301	6	153415223	T	TA	540	PASS	RGS17	CCDS5244.1	r.?	-	-	Ins	intronic	I	153415223	153415224	1	1	30	755.133	1	RGS17|CCDS5244.1|r.?|-|-|protein_coding:intron:five_prime_UTR:insertion:intron_variant|SO:0000010:SO:0000188:SO:0000204:SO:0000667:SO:0001627	RGS17|CCDS5244.1|r.?|-|-|protein_coding:intron:five_prime_UTR:insertion:intron_variant|SO:0000010:SO:0000188:SO:0000204:SO:0000667:SO:0001627	0	39	./.	0	20	0	20	0	0	20	0	20	0	0	24	0	12	0	9	28	./.	5	14
.	MDA-MB-453_A.13	MDA-MB-453_A	368ce4d2-0c36-11ec-80f3-e5ad6fdff301	7	1472729	AC	A	360	PASS	MICALL2	CCDS5324.1	r.?	-	-	Del	downstream	D	1472729	1472738	1	8	15	507.537	1	MICALL2|CCDS5324.1|r.?|-|-|protein_coding:deletion:5KB_downstream_variant|SO:0000010:SO:0000159:SO:0001633	MICALL2|CCDS5324.1|r.?|-|-|protein_coding:deletion:5KB_downstream_variant|SO:0000010:SO:0000159:SO:0001633	0	40	./.	0	18	0	18	0	0	22	0	22	0	0	41	0	0	0	8	37	./.	5	22
.	MDA-MB-453_A.13	MDA-MB-453_A	777a4dcc-0c36-11ec-80f3-e5ad6fdff301	7	23074070	AG	A	286	PASS	-	-	-	-	-	Del	-	D	23074070	23074072	1	1	12	422.847	1	-	-	0	49	./.	0	28	0	28	0	0	21	0	21	0	0	60	0	0	0	8	34	./.	3	18
.	MDA-MB-453_A.13	MDA-MB-453_A	89a5b752-0c36-11ec-80f3-e5ad6fdff301	7	31233527	CTG	C	300	PASS	-	-	-	-	-	Del	-	D	31233527	31233532	2	2	12	417.429	1	-	-	0	47	./.	0	17	0	17	0	0	30	0	30	0	0	49	1	0	0	6	30	./.	3	16
.	MDA-MB-453_A.13	MDA-MB-453_A	cdd68ce4-0c36-11ec-80f3-e5ad6fdff301	7	63468939	TG	T	480	PASS	-	-	-	-	-	Del	-	D	63468939	63468942	1	2	24	669.692	1	-	-	0	43	./.	0	14	0	14	0	0	29	0	29	0	0	46	0	0	0	8	26	./.	3	9
.	MDA-MB-453_A.13	MDA-MB-453_A	11a87216-0c37-11ec-80f3-e5ad6fdff301	7	78616619	CT	C	420	PASS	MAGI2	CCDS5594.1	r.?	-	-	Del	intronic	D	78616619	78616623	1	3	20	592.227	1	MAGI2|CCDS5594.1|r.?|-|-|protein_coding:intron:CDS:deletion:intron_variant|SO:0000010:SO:0000188:SO:0000316:SO:0000159:SO:0001627	MAGI2|CCDS5594.1|r.?|-|-|protein_coding:intron:CDS:deletion:intron_variant|SO:0000010:SO:0000188:SO:0000316:SO:0000159:SO:0001627	0	38	./.	0	18	0	18	0	0	22	0	22	0	0	42	0	0	0	8	27	./.	5	15
.	MDA-MB-453_A.13	MDA-MB-453_A	70c57e1a-0c37-11ec-80f3-e5ad6fdff301	7	126571156	GA	G	300	PASS	GRM8	CCDS5794.1	r.?	-	-	Del	intronic	D	126571156	126571162	1	5	12	422.847	1	GRM8|CCDS5794.1|r.?|-|-|protein_coding:intron:CDS:deletion:intron_variant|SO:0000010:SO:0000188:SO:0000316:SO:0000159:SO:0001627	GRM8|CCDS5794.1|r.?|-|-|protein_coding:intron:CDS:deletion:intron_variant|SO:0000010:SO:0000188:SO:0000316:SO:0000159:SO:0001627	0	44	./.	0	19	0	19	0	0	26	0	26	0	0	44	1	0	0	5	32	./.	3	22
.	MDA-MB-453_A.13	MDA-MB-453_A	caed866c-0c37-11ec-80f3-e5ad6fdff301	7	157610515	GGT	G	660	PASS	PTPRN2	CCDS5949.1	r.?	-	-	Del	intronic	D	157610515	157610528	2	6	42	925.568	1	PTPRN2|CCDS5949.1|r.?|-|-|protein_coding:intron:CDS:deletion:intron_variant|SO:0000010:SO:0000188:SO:0000316:SO:0000159:SO:0001627	PTPRN2|CCDS5949.1|r.?|-|-|protein_coding:intron:CDS:deletion:intron_variant|SO:0000010:SO:0000188:SO:0000316:SO:0000159:SO:0001627	0	52	./.	0	32	0	32	0	0	21	0	21	0	0	51	2	0	0	15	44	./.	5	20
.	MDA-MB-453_A.13	MDA-MB-453_A	7c8b5360-0c36-11ec-a891-99ae6fdff301	8	13260998	TA	T	300	PASS	DLC1	CCDS5989.1	r.?	-	-	Del	intronic	D	13260998	13261002	1	3	12	422.884	1	DLC1|CCDS5989.1|r.?|-|-|protein_coding:intron:CDS:deletion:intron_variant|SO:0000010:SO:0000188:SO:0000316:SO:0000159:SO:0001627	DLC1|CCDS5989.1|r.?|-|-|protein_coding:intron:CDS:deletion:intron_variant|SO:0000010:SO:0000188:SO:0000316:SO:0000159:SO:0001627	0	19	./.	0	6	0	6	0	0	13	0	13	0	0	19	0	0	0	10	16	./.	5	9
.	MDA-MB-453_A.13	MDA-MB-453_A	9e6fa12e-0c37-11ec-a891-99ae6fdff301	8	49920847	CT	C	300	PASS	-	-	-	-	-	Del	-	D	49920847	49920857	1	9	6	423.486	1	-	-	0	43	./.	0	27	0	27	0	0	17	0	17	0	0	40	1	0	0	12	38	./.	3	12
.	MDA-MB-453_A.13	MDA-MB-453_A	835f0f40-0c38-11ec-a891-99ae6fdff301	8	106882171	CT	C	360	PASS	-	-	-	-	-	Del	-	D	106882171	106882181	1	9	16	503.366	1	-	-	0	51	./.	0	25	0	25	0	0	26	0	26	0	0	45	1	0	0	10	45	./.	5	21
.	MDA-MB-453_A.13	MDA-MB-453_A	6552e72c-0c3a-11ec-a891-99ae6fdff301	8	132533474	T	TA	480	PASS	-	-	-	-	-	Ins	-	I	132533474	132533483	1	7	25	671.557	1	-	-	0	58	./.	0	22	0	22	0	0	36	0	36	0	0	57	0	0	0	11	59	./.	5	25
.	MDA-MB-453_A.13	MDA-MB-453_A	e86ee524-0c36-11ec-917f-08b16fdff301	9	27901272	TC	T	588	PASS	-	-	-	-	-	Del	-	D	27901272	27901275	1	2	36	841.719	1	-	-	0	63	./.	0	40	0	40	0	0	23	0	23	0	0	66	0	0	0	12	42	./.	6	21
.	MDA-MB-453_A.13	MDA-MB-453_A	04436eb2-0c39-11ec-91ab-b4b96fdff301	X	36152491	AG	A	420	PASS	CHDC2	CCDS14238.1	r.?	-	-	Del	intronic	D	36152491	36152493	1	1	20	593.729	1	CHDC2|CCDS14238.1|r.?|-|-|protein_coding:intron:CDS:deletion:intron_variant|SO:0000010:SO:0000188:SO:0000316:SO:0000159:SO:0001627	CHDC2|CCDS14238.1|r.?|-|-|protein_coding:intron:CDS:deletion:intron_variant|SO:0000010:SO:0000188:SO:0000316:SO:0000159:SO:0001627	0	20	./.	0	11	0	11	0	0	11	0	11	0	0	21	0	0	0	7	19	./.	3	7
.	MDA-MB-453_A.13	MDA-MB-453_A	ecc55880-0c39-11ec-91ab-b4b96fdff301	X	38749498	C	CT	300	PASS	-	-	-	-	-	Ins	-	I	38749498	38749509	1	9	12	421.512	1	-	-	0	31	./.	0	13	0	13	0	0	19	0	19	0	0	29	0	0	0	5	22	./.	3	16
.	MDA-MB-453_A.13	MDA-MB-453_A	50b12e88-0c39-11ec-91ab-b4b96fdff301	X	83205507	TAA	T	360	PASS	-	-	-	-	-	Del	-	D	83205507	83205511	2	3	15	508.223	1	-	-	0	32	./.	0	21	0	21	0	0	12	0	12	0	0	35	0	0	0	12	30	./.	7	21
.	MDA-MB-453_A.13	MDA-MB-453_A	5ae105c2-0c39-11ec-91ab-b4b96fdff301	X	91418942	TA	T	332	PASS	PCDH11X	CCDS14461.1	r.?	-	-	Del	intronic	D	91418942	91418950	1	7	15	507.018	1	PCDH11X|CCDS14461.1|r.?|-|-|protein_coding:intron:CDS:deletion:intron_variant|SO:0000010:SO:0000188:SO:0000316:SO:0000159:SO:0001627	PCDH11X|CCDS14461.1|r.?|-|-|protein_coding:intron:CDS:deletion:intron_variant|SO:0000010:SO:0000188:SO:0000316:SO:0000159:SO:0001627	0	25	./.	0	15	0	15	0	0	11	0	11	0	0	24	3	0	0	7	34	./.	3	16
.	MDA-MB-453_A.13	MDA-MB-453_A	6fe324aa-0c39-11ec-91ab-b4b96fdff301	X	113978799	AG	A	480	PASS	HTR2C	CCDS14564.1	r.?	-	-	Del	intronic	D	113978799	113978801	1	1	25	678.031	1	HTR2C|CCDS14564.1|r.?|-|-|protein_coding:intron:CDS:deletion:intron_variant|SO:0000010:SO:0000188:SO:0000316:SO:0000159:SO:0001627	HTR2C|CCDS14564.1|r.?|-|-|protein_coding:intron:CDS:deletion:intron_variant|SO:0000010:SO:0000188:SO:0000316:SO:0000159:SO:0001627	0	29	./.	0	15	0	15	0	0	14	0	14	0	0	32	0	0	0	10	20	./.	6	13
.	MDA-MB-453_A.13	MDA-MB-453_A	84da2796-0c39-11ec-91ab-b4b96fdff301	X	131270293	AC	A	350	PASS	-	-	-	-	-	Del	-	D	131270293	131270296	1	2	24	679.236	1	-	-	0	35	./.	0	16	0	16	0	0	19	0	19	0	0	36	0	0	0	9	46	./.	6	23
.	MDA-MB-453_A.13	MDA-MB-453_A	5388a360-0c3a-11ec-91ab-b4b96fdff301	X	134495118	C	CT	540	PASS	ZNF449	CCDS14649.1	r.1814_1815insu	c.?	p.?	Ins	3prime_UTR_variant	I	134495118	134495129	1	9	28	756.313	1	ZNF449|CCDS14649.1|r.1814_1815insu|c.?|p.?|protein_coding:exon:three_prime_UTR:insertion:3_prime_UTR_variant:transcript_variant|SO:0000010:SO:0000147:SO:0000205:SO:0000667:SO:0001624:SO:0001576	ZNF449|CCDS14649.1|r.1814_1815insu|c.?|p.?|protein_coding:exon:three_prime_UTR:insertion:3_prime_UTR_variant:transcript_variant|SO:0000010:SO:0000147:SO:0000205:SO:0000667:SO:0001624:SO:0001576	0	44	./.	0	27	0	27	0	0	18	0	18	0	0	44	0	0	0	12	52	./.	7	31
.	MDA-MB-453_A.13	MDA-MB-453_A	597a57e6-0c3a-11ec-91ab-b4b96fdff301	X	137079095	C	CA	300	PASS	-	-	-	-	-	Ins	-	I	137079095	137079103	1	6	12	420.308	1	-	-	0	52	./.	0	30	0	30	0	0	23	0	23	0	0	52	0	0	0	6	50	./.	3	25
.	MDA-MB-453_A.13	MDA-MB-453_A	abaedc7c-0c39-11ec-91ab-b4b96fdff301	X	150248092	ATG	A	300	PASS	-	-	-	-	-	Del	-	D	150248092	150248112	2	9	10	423.92	1	-	-	0	41	./.	0	26	0	26	0	0	15	0	15	0	0	33	7	0	0	5	42	./.	4	24
.	JSC-1_B.19	JSC-1_Bv2	0084ace0-0c62-11ec-a7f9-2e808bcbc332	1	35891686	G	GT	360	PASS	ZMYM4	CCDS389.1	r.?	-	-	Ins	downstream	I	35891686	35891697	1	9	16	501.294	1	ZMYM4|CCDS389.1|r.?|-|-|protein_coding:insertion:5KB_downstream_variant|SO:0000010:SO:0000667:SO:0001633	ZMYM4|CCDS389.1|r.?|-|-|protein_coding:insertion:5KB_downstream_variant|SO:0000010:SO:0000667:SO:0001633	0	81	./.	0	39	0	39	0	0	43	0	43	0	0	69	0	0	0	7	44	./.	4	24
.	JSC-1_B.19	JSC-1_Bv2	e4353fea-0c5d-11ec-a7f9-2e808bcbc332	1	146744170	TTCTAA	T	480	PASS	CHD1L	CCDS927.1	r.?	-	-	Del	intronic	D	146744170	146744179	5	1	25	669.797	1	CHD1L|CCDS927.1|r.?|-|-|protein_coding:intron:CDS:deletion:intron_variant|SO:0000010:SO:0000188:SO:0000316:SO:0000159:SO:0001627	CHD1L|CCDS927.1|r.?|-|-|protein_coding:intron:CDS:deletion:intron_variant|SO:0000010:SO:0000188:SO:0000316:SO:0000159:SO:0001627	0	78	./.	0	47	0	47	0	0	35	0	35	0	0	82	1	0	0	9	57	./.	4	26
.	JSC-1_B.19	JSC-1_Bv2	ef99b1c0-0c64-11ec-a7f9-2e808bcbc332	1	165043270	T	TA	720	PASS	-	-	-	-	-	Ins	-	I	165043270	165043280	1	8	40	995.966	1	-	-	0	56	./.	0	23	0	23	0	0	33	0	33	0	0	44	0	0	0	15	42	./.	10	25
.	JSC-1_B.19	JSC-1_Bv2	cdc07522-0c5d-11ec-a29d-50808bcbc332	10	10013882	T	TA	600	PASS	-	-	-	-	-	Ins	-	I	10013882	10013891	1	7	35	829.145	1	-	-	0	47	./.	0	34	0	34	0	0	13	0	13	0	0	46	0	0	0	11	37	./.	4	21
.	JSC-1_B.19	JSC-1_Bv2	7d5854be-0c5e-11ec-a29d-50808bcbc332	10	44968173	G	GT	720	PASS	-	-	-	-	-	Ins	-	I	44968173	44968175	1	0	48	998.225	1	-	-	0	54	./.	0	23	0	23	0	0	31	0	31	0	0	54	0	0	0	15	52	./.	9	25
.	JSC-1_B.19	JSC-1_Bv2	22473da2-0c5d-11ec-a29d-50808bcbc332	10	109065530	CT	C	480	PASS	-	-	-	-	-	Del	-	D	109065530	109065538	1	7	21	676.32	1	-	-	0	51	./.	0	28	0	28	0	0	23	0	23	0	0	47	5	0	0	15	36	./.	5	16
.	JSC-1_B.19	JSC-1_Bv2	fe90c560-0c5f-11ec-a29d-50808bcbc332	10	118303334	C	CA	300	PASS	PNLIP	CCDS7594.1	r.?	-	-	Ins	upstream	I	118303334	118303341	1	5	10	417.884	1	PNLIP|CCDS7594.1|r.?|-|-|protein_coding:insertion:5KB_upstream_variant|SO:0000010:SO:0000667:SO:0001635	PNLIP|CCDS7594.1|r.?|-|-|protein_coding:insertion:5KB_upstream_variant|SO:0000010:SO:0000667:SO:0001635	0	44	./.	0	22	0	22	0	0	23	0	23	0	0	39	0	0	0	7	23	./.	6	16
.	JSC-1_B.19	JSC-1_Bv2	a9b30a02-0c5b-11ec-a594-87808bcbc332	11	24770641	TA	T	720	PASS	LUZP2	CCDS58128.1	r.?	-	-	Del	intronic	D	24770641	24770644	1	2	45	1000.42	1	LUZP2|CCDS58128.1|r.?|-|-|protein_coding:intron:CDS:deletion:intron_variant|SO:0000010:SO:0000188:SO:0000316:SO:0000159:SO:0001627	LUZP2|CCDS58128.1|r.?|-|-|protein_coding:intron:CDS:deletion:intron_variant|SO:0000010:SO:0000188:SO:0000316:SO:0000159:SO:0001627	0	39	./.	0	13	0	13	0	0	27	0	27	0	0	42	0	0	0	13	45	./.	5	19
.	JSC-1_B.19	JSC-1_Bv2	bacc54e2-0c5b-11ec-a594-87808bcbc332	11	29004246	AT	A	300	PASS	RP11-115J23.1	ENST00000513853	r.?	-	-	Del	intronic	D	29004246	29004254	1	7	10	421.656	1	RP11-115J23.1|ENST00000513853|r.?|-|-|non_protein_coding:intron:deletion:intron_variant|SO:0000011:SO:0000188:SO:0000159:SO:0001627	RP11-115J23.1|ENST00000513853|r.?|-|-|non_protein_coding:intron:deletion:intron_variant|SO:0000011:SO:0000188:SO:0000159:SO:0001627	0	42	./.	0	32	0	32	0	0	10	0	10	0	0	45	1	0	0	6	29	./.	4	18
.	JSC-1_B.19	JSC-1_Bv2	f3523c32-0c5b-11ec-a594-87808bcbc332	11	40801809	TATCACCTTAA	T	420	PASS	LRRC4C	CCDS31464.1	r.?	-	-	Del	intronic	D	40801809	40801821	10	1	20	592.004	1	LRRC4C|CCDS31464.1|r.?|-|-|protein_coding:intron:five_prime_UTR:deletion:intron_variant|SO:0000010:SO:0000188:SO:0000204:SO:0000159:SO:0001627	LRRC4C|CCDS31464.1|r.?|-|-|protein_coding:intron:five_prime_UTR:deletion:intron_variant|SO:0000010:SO:0000188:SO:0000204:SO:0000159:SO:0001627	0	45	./.	0	17	0	17	0	0	28	0	28	0	0	44	1	0	0	7	40	./.	3	18
.	JSC-1_B.19	JSC-1_Bv2	9be4dc14-0c5d-11ec-a594-87808bcbc332	11	119283582	GCGTGAGCCACTATGCCTGGCTATGT	G	600	PASS	THY1	CCDS8424.1	r.?	-	-	Del	downstream	D	119283582	119283609	25	1	35	841.506	1	THY1|CCDS8424.1|r.?|-|-|protein_coding:deletion:5KB_downstream_variant|SO:0000010:SO:0000159:SO:0001633	THY1|CCDS8424.1|r.?|-|-|protein_coding:deletion:5KB_downstream_variant|SO:0000010:SO:0000159:SO:0001633	0	55	./.	0	35	0	35	0	0	21	0	21	0	0	65	2	0	0	11	41	./.	2	21
.	JSC-1_B.19	JSC-1_Bv2	62248e5e-0c60-11ec-bf74-b8808bcbc332	12	25146326	C	CA	360	PASS	C12orf77	CCDS44846.1	r.?	-	-	Ins	downstream	I	25146326	25146337	1	9	16	498.747	1	C12orf77|CCDS44846.1|r.?|-|-|protein_coding:insertion:500B_downstream_variant|SO:0000010:SO:0000667:SO:0001634	C12orf77|CCDS44846.1|r.?|-|-|protein_coding:insertion:500B_downstream_variant|SO:0000010:SO:0000667:SO:0001634	0	69	./.	0	40	0	40	0	0	31	0	31	0	0	59	0	0	0	6	49	./.	2	29
.	JSC-1_B.19	JSC-1_Bv2	5925a7b0-0c5c-11ec-bf74-b8808bcbc332	12	34375083	GT	G	600	PASS	RP11-313F23.4	ENST00000545923	r.?	-	-	Del	upstream	D	34375083	34375090	1	6	36	841.882	1	RP11-313F23.4|ENST00000545923|r.?|-|-|non_protein_coding:deletion:5KB_upstream_variant|SO:0000011:SO:0000159:SO:0001635	RP11-313F23.4|ENST00000545923|r.?|-|-|non_protein_coding:deletion:5KB_upstream_variant|SO:0000011:SO:0000159:SO:0001635	0	63	./.	0	19	0	19	0	0	45	0	45	0	0	61	3	0	0	11	44	./.	5	20
.	JSC-1_B.19	JSC-1_Bv2	7a6385aa-0c5c-11ec-bf74-b8808bcbc332	12	43496513	TGTGAGAGTTAGTTGTTAGAAAGAGCATGACGCTGCCCCCATCTCTCTTGCTTCCTGAAGCTCTTACCAGCAGCTTAGCAGATGCTGGTGCTATGCTTCCTGTAAAAACTGCAGAACCATGAGCCAAATAAACCACTTTTCTTTATAAATTACCCAGCCCCAGATATTATTCATTTATAGCAACACAAAATGGACTAAGACGGAGGTTTTGCTGGTATATGTATTAAAAAATATCTTCTCCCTTTCTGTGGCTTGTCTTTTCACTTTCCTAATGGTAAAACACTACTAATTTGCCATGTGGAATGACATTGGCATCCTCACCACATATGCATGTCAGTCACCACATCCTAAAAGTGTGTGGTGAGAAACCAGGAGCTGGATGGTGTGCTTAAATGTGAT…	T	660	PASS	-	-	-	-	-	Del	-	D	43496513	43498730	2213	1	36	925.107	1	-	-	0	57	./.	0	32	0	32	0	0	27	0	27	0	0	149	1	0	0	11	48	./.	0	16
.	JSC-1_B.19	JSC-1_Bv2	ce2dfd3c-0c61-11ec-bf74-b8808bcbc332	12	71807017	C	CA	360	PASS	TSPAN8	CCDS8999.1	r.?	-	-	Ins	intronic	I	71807017	71807028	1	9	15	499.952	1	TSPAN8|CCDS8999.1|r.?|-|-|protein_coding:intron:five_prime_UTR:insertion:intron_variant|SO:0000010:SO:0000188:SO:0000204:SO:0000667:SO:0001627	TSPAN8|CCDS8999.1|r.?|-|-|protein_coding:intron:five_prime_UTR:insertion:intron_variant|SO:0000010:SO:0000188:SO:0000204:SO:0000667:SO:0001627	0	82	./.	0	41	0	41	0	0	42	0	42	0	0	73	0	0	0	6	52	./.	2	30
.	JSC-1_B.19	JSC-1_Bv2	afc9d510-0c5b-11ec-9125-de808bcbc332	13	33926725	GT	G	540	PASS	RP11-141M1.3	ENST00000454681	r.?	-	-	Del	downstream	D	33926725	33926728	1	2	30	759.835	1	RP11-141M1.3|ENST00000454681|r.?|-|-|non_protein_coding:deletion:5KB_downstream_variant|SO:0000011:SO:0000159:SO:0001633	RP11-141M1.3|ENST00000454681|r.?|-|-|non_protein_coding:deletion:5KB_downstream_variant|SO:0000011:SO:0000159:SO:0001633	0	56	./.	0	22	0	22	0	0	36	0	36	0	0	57	1	0	0	11	36	./.	6	18
.	JSC-1_B.19	JSC-1_Bv2	6b67ec06-0c5e-11ec-9125-de808bcbc332	13	58699690	G	GA	300	PASS	-	-	-	-	-	Ins	-	I	58699690	58699699	1	7	10	419.254	1	-	-	0	50	./.	0	28	0	28	0	0	22	0	22	0	0	49	0	0	0	9	34	./.	2	11
.	JSC-1_B.19	JSC-1_Bv2	6a721f62-0c5c-11ec-9125-de808bcbc332	13	70560579	ATATG	A	360	PASS	KLHL1	CCDS9445.1	r.?	-	-	Del	intronic	D	70560579	70560587	4	1	12	506.356	1	KLHL1|CCDS9445.1|r.?|-|-|protein_coding:intron:CDS:deletion:intron_variant|SO:0000010:SO:0000188:SO:0000316:SO:0000159:SO:0001627	KLHL1|CCDS9445.1|r.?|-|-|protein_coding:intron:CDS:deletion:intron_variant|SO:0000010:SO:0000188:SO:0000316:SO:0000159:SO:0001627	0	45	./.	0	26	0	26	0	0	21	0	21	0	0	46	0	0	0	8	22	./.	3	9
.	JSC-1_B.19	JSC-1_Bv2	c94679fe-0c5f-11ec-96f7-f4808bcbc332	14	80276541	G	GA	360	PASS	NRXN3	CCDS9871.1	r.?	-	-	Ins	intronic	I	80276541	80276552	1	9	15	494.066	1	NRXN3|CCDS9871.1|r.?|-|-|protein_coding:intron:CDS:insertion:intron_variant|SO:0000010:SO:0000188:SO:0000316:SO:0000667:SO:0001627	NRXN3|CCDS9871.1|r.?|-|-|protein_coding:intron:CDS:insertion:intron_variant|SO:0000010:SO:0000188:SO:0000316:SO:0000667:SO:0001627	0	110	./.	0	62	0	62	0	0	50	0	50	0	0	81	0	0	0	7	86	./.	2	39
.	JSC-1_B.19	JSC-1_Bv2	733d23aa-0c5f-11ec-be08-47818bcbc332	16	61613578	T	TAA	600	PASS	-	-	-	-	-	Ins	-	I	61613578	61613580	2	0	35	834.668	1	-	-	0	34	./.	0	18	0	18	0	0	16	0	16	0	0	14	0	18	0	13	39	./.	6	18
.	JSC-1_B.19	JSC-1_Bv2	bb7aec88-0c5f-11ec-be08-47818bcbc332	16	72658931	A	AG	480	PASS	AC004158.2	ENST00000561611	r.?	-	-	Ins	intronic	I	72658931	72658932	1	2	25	665.206	1	AC004158.2|ENST00000561611|r.?|-|-|non_protein_coding:intron:insertion:intron_variant|SO:0000011:SO:0000188:SO:0000667:SO:0001627	AC004158.2|ENST00000561611|r.?|-|-|non_protein_coding:intron:insertion:intron_variant|SO:0000011:SO:0000188:SO:0000667:SO:0001627	0	53	./.	0	27	0	27	0	0	28	0	28	0	0	52	0	0	0	11	35	./.	4	17
.	JSC-1_B.19	JSC-1_Bv2	28e910ec-0c65-11ec-bfe9-d9b38bcbc332	17	55586638	A	AT	420	PASS	MSI2	CCDS11596.1	r.?	-	-	Ins	intronic	I	55586638	55586645	1	5	20	587.695	1	MSI2|CCDS11596.1|r.?|-|-|protein_coding:intron:CDS:insertion:intron_variant|SO:0000010:SO:0000188:SO:0000316:SO:0000667:SO:0001627	MSI2|CCDS11596.1|r.?|-|-|protein_coding:intron:CDS:insertion:intron_variant|SO:0000010:SO:0000188:SO:0000316:SO:0000667:SO:0001627	0	106	./.	0	50	0	50	0	0	56	0	56	0	0	109	0	0	0	11	53	./.	8	23
.	JSC-1_B.19	JSC-1_Bv2	a06d35fa-0c63-11ec-8858-61cb8bcbc332	19	1418938	G	GA	300	PASS	DAZAP1	CCDS12066.1	r.?	-	-	Ins	intronic	I	1418938	1418949	1	9	12	418.941	1	DAZAP1|CCDS12066.1|r.?|-|-|protein_coding:intron:CDS:insertion:intron_variant|SO:0000010:SO:0000188:SO:0000316:SO:0000667:SO:0001627	DAZAP1|CCDS12066.1|r.?|-|-|protein_coding:intron:CDS:insertion:intron_variant|SO:0000010:SO:0000188:SO:0000316:SO:0000667:SO:0001627	0	98	./.	0	44	0	44	0	0	57	0	57	0	0	85	0	0	0	7	66	./.	4	36
.	JSC-1_B.19	JSC-1_Bv2	546b3358-0c65-11ec-8858-61cb8bcbc332	19	23575211	A	AC	480	PASS	ZNF91	CCDS42541.1	r.?	-	-	Ins	intronic	I	23575211	23575212	1	1	24	668.621	1	ZNF91|CCDS42541.1|r.?|-|-|protein_coding:intron:CDS:insertion:intron_variant|SO:0000010:SO:0000188:SO:0000316:SO:0000667:SO:0001627	ZNF91|CCDS42541.1|r.?|-|-|protein_coding:intron:CDS:insertion:intron_variant|SO:0000010:SO:0000188:SO:0000316:SO:0000667:SO:0001627	0	61	./.	0	31	0	31	0	0	34	0	34	0	0	25	0	14	0	12	49	./.	5	21
.	JSC-1_B.19	JSC-1_Bv2	208c1fea-0c68-11ec-b10e-22cc8bcbc332	2	157091547	G	GA	300	PASS	-	-	-	-	-	Ins	-	I	157091547	157091558	1	9	12	412.949	1	-	-	0	61	./.	0	30	0	30	0	0	32	0	32	0	0	48	0	0	0	5	48	./.	3	29
.	JSC-1_B.19	JSC-1_Bv2	bfb9f20c-0c60-11ec-9981-e3cc8bcbc332	20	29517970	GGGGGCTGGGACT	G	480	PASS	RP4-610C12.4	ENST00000380888	r.?	-	-	Del	intronic	D	29517970	29517992	12	1	24	677.863	-	RP4-610C12.4|ENST00000380888|r.?|-|-|non_protein_coding:intron:deletion:intron_variant|SO:0000011:SO:0000188:SO:0000159:SO:0001627	RP4-610C12.4|ENST00000380888|r.?|-|-|non_protein_coding:intron:deletion:intron_variant|SO:0000011:SO:0000188:SO:0000159:SO:0001627	0	74	./.	0	39	0	39	0	0	38	0	38	0	0	71	5	0	0	10	40	./.	4	22
.	JSC-1_B.19	JSC-1_Bv2	9ba927ec-0c61-11ec-9981-e3cc8bcbc332	20	52588217	CA	C	480	PASS	BCAS1	CCDS13444.1	r.?	-	-	Del	intronic	D	52588217	52588220	1	2	24	677.863	1	BCAS1|CCDS13444.1|r.?|-|-|protein_coding:intron:CDS:deletion:intron_variant|SO:0000010:SO:0000188:SO:0000316:SO:0000159:SO:0001627	BCAS1|CCDS13444.1|r.?|-|-|protein_coding:intron:CDS:deletion:intron_variant|SO:0000010:SO:0000188:SO:0000316:SO:0000159:SO:0001627	0	96	./.	0	56	0	56	0	0	40	0	40	0	0	107	1	0	0	13	42	./.	6	22
.	JSC-1_B.19	JSC-1_Bv2	eb5574da-0c61-11ec-8b71-55ce8bcbc332	21	19490588	C	CA	360	PASS	CHODL	CCDS56209.1	r.?	-	-	Ins	intronic	I	19490588	19490594	1	4	12	497.718	1	CHODL|CCDS56209.1|r.?|-|-|protein_coding:intron:five_prime_UTR:insertion:intron_variant|SO:0000010:SO:0000188:SO:0000204:SO:0000667:SO:0001627	CHODL|CCDS56209.1|r.?|-|-|protein_coding:intron:five_prime_UTR:insertion:intron_variant|SO:0000010:SO:0000188:SO:0000204:SO:0000667:SO:0001627	0	67	./.	0	36	0	36	0	0	34	0	34	0	0	62	0	0	0	6	66	./.	5	32
.	JSC-1_B.19	JSC-1_Bv2	0b48114e-0c62-11ec-8b71-55ce8bcbc332	21	24273779	G	GA	300	PASS	-	-	-	-	-	Ins	-	I	24273779	24273789	1	8	12	419.381	1	-	-	0	62	./.	0	41	0	41	0	0	23	0	23	0	0	55	0	0	0	5	60	./.	2	30
.	JSC-1_B.19	JSC-1_Bv2	a904a5e0-0c63-11ec-85f1-e3ec8bcbc332	22	31957957	G	GA	300	PASS	SFI1	CCDS43005.1	r.?	-	-	Ins	intronic	I	31957957	31957968	1	9	12	417.994	1	SFI1|CCDS43005.1|r.?|-|-|protein_coding:intron:CDS:insertion:intron_variant|SO:0000010:SO:0000188:SO:0000316:SO:0000667:SO:0001627	SFI1|CCDS43005.1|r.?|-|-|protein_coding:intron:CDS:insertion:intron_variant|SO:0000010:SO:0000188:SO:0000316:SO:0000667:SO:0001627	0	78	./.	0	38	0	38	0	0	41	0	41	0	0	73	0	0	0	5	64	./.	3	36
.	JSC-1_B.19	JSC-1_Bv2	b8d6c3ae-0c68-11ec-9653-e2f48bcbc332	3	84259897	G	GA	300	PASS	-	-	-	-	-	Ins	-	I	84259897	84259907	1	8	6	415.511	1	-	-	0	31	./.	0	20	0	20	0	0	13	0	13	0	0	29	0	0	0	6	38	./.	6	21
.	JSC-1_B.19	JSC-1_Bv2	b51d986e-0c68-11ec-8875-9ffb8bcbc332	4	3112337	A	AT	720	PASS	HTT	CCDS43206.1	r.?	-	-	Ins	intronic	I	3112337	3112346	1	7	45	1004.18	1	HTT|CCDS43206.1|r.?|-|-|protein_coding:intron:CDS:insertion:intron_variant|SO:0000010:SO:0000188:SO:0000316:SO:0000667:SO:0001627	HTT|CCDS43206.1|r.?|-|-|protein_coding:intron:CDS:insertion:intron_variant|SO:0000010:SO:0000188:SO:0000316:SO:0000667:SO:0001627	0	62	./.	0	29	0	29	0	0	34	0	34	0	0	65	0	0	0	14	39	./.	9	20
.	JSC-1_B.19	JSC-1_Bv2	e518fa7c-0c68-11ec-8875-9ffb8bcbc332	4	12966691	C	CA	780	PASS	-	-	-	-	-	Ins	-	I	12966691	12966699	1	6	56	1078.23	1	-	-	0	48	./.	0	18	0	18	0	0	31	0	31	0	0	41	0	0	0	14	52	./.	7	24
.	JSC-1_B.19	JSC-1_Bv2	157fa146-0c66-11ec-8875-9ffb8bcbc332	4	107441110	TC	T	420	PASS	-	-	-	-	-	Del	-	D	107441110	107441112	1	1	20	587.577	1	-	-	0	83	./.	0	45	0	45	0	0	40	0	40	0	0	88	0	0	0	10	51	./.	5	25
.	JSC-1_B.19	JSC-1_Bv2	b224ae50-0c67-11ec-8875-9ffb8bcbc332	4	172779697	AT	A	300	PASS	GALNTL6	CCDS34104.1	r.?	-	-	Del	intronic	D	172779697	172779707	1	9	10	421.418	1	GALNTL6|CCDS34104.1|r.?|-|-|protein_coding:intron:CDS:deletion:intron_variant|SO:0000010:SO:0000188:SO:0000316:SO:0000159:SO:0001627	GALNTL6|CCDS34104.1|r.?|-|-|protein_coding:intron:CDS:deletion:intron_variant|SO:0000010:SO:0000188:SO:0000316:SO:0000159:SO:0001627	0	80	./.	0	44	0	44	0	0	37	0	37	0	0	76	5	0	0	6	83	./.	4	43
.	JSC-1_B.19	JSC-1_Bv2	daf85dea-0c67-11ec-8875-9ffb8bcbc332	4	177664541	TA	T	720	PASS	VEGFC	CCDS43285.1	r.?	-	-	Del	intronic	D	177664541	177664547	1	5	40	1010.2	1	VEGFC|CCDS43285.1|r.?|-|-|protein_coding:intron:CDS:deletion:intron_variant|SO:0000010:SO:0000188:SO:0000316:SO:0000159:SO:0001627	VEGFC|CCDS43285.1|r.?|-|-|protein_coding:intron:CDS:deletion:intron_variant|SO:0000010:SO:0000188:SO:0000316:SO:0000159:SO:0001627	0	74	./.	0	56	0	56	0	0	20	0	20	0	0	72	1	0	0	13	70	./.	10	43
.	JSC-1_B.19	JSC-1_Bv2	11d2c580-0c6d-11ec-95be-14fc8bcbc332	5	123343714	T	TC	360	PASS	-	-	-	-	-	Ins	-	I	123343714	123343722	1	6	15	496.635	1	-	-	0	80	./.	0	44	0	44	0	0	37	0	37	0	0	72	0	0	0	7	47	./.	2	22
.	JSC-1_B.19	JSC-1_Bv2	7bf23586-0c68-11ec-95be-14fc8bcbc332	5	160133008	AAGGAGGCCCACGAAG	A	720	PASS	ATP10B	CCDS43394.1	r.?	-	-	Del	intronic	D	160133008	160133027	15	1	40	1010.13	1	ATP10B|CCDS43394.1|r.?|-|-|protein_coding:intron:five_prime_UTR:deletion:intron_variant|SO:0000010:SO:0000188:SO:0000204:SO:0000159:SO:0001627	ATP10B|CCDS43394.1|r.?|-|-|protein_coding:intron:five_prime_UTR:deletion:intron_variant|SO:0000010:SO:0000188:SO:0000204:SO:0000159:SO:0001627	0	53	./.	0	22	0	22	0	0	31	0	31	0	0	51	3	0	0	13	45	./.	3	12
.	JSC-1_B.19	JSC-1_Bv2	fd0dfcae-0c6d-11ec-95be-14fc8bcbc332	5	160133393	T	TTATTATATAACTCTGTCTGATAGTCACAACACCTGTGTGTTCTCTAAGACTGGTTTTACTGATGACCATGTGTAAATCCA	540	PASS	ATP10B	CCDS43394.1	r.?	-	-	Ins	intronic	I	160133393	160133404	80	0	24	324.714	1	ATP10B|CCDS43394.1|r.?|-|-|protein_coding:intron:five_prime_UTR:insertion:intron_variant|SO:0000010:SO:0000188:SO:0000204:SO:0000667:SO:0001627	ATP10B|CCDS43394.1|r.?|-|-|protein_coding:intron:five_prime_UTR:insertion:intron_variant|SO:0000010:SO:0000188:SO:0000204:SO:0000667:SO:0001627	0	59	./.	0	36	0	36	0	0	24	0	24	0	0	53	0	0	0	9	54	./.	0	27
.	JSC-1_B.19	JSC-1_Bv2	1b1d3eca-0c65-11ec-96cf-3aff8bcbc332	6	26181544	GT	G	720	PASS	HIST1H2BE	CCDS4588.1	r.?	-	-	Del	upstream	D	26181544	26181548	1	3	45	1008.99	1	HIST1H2BE|CCDS4588.1|r.?|-|-|protein_coding:deletion:5KB_upstream_variant|SO:0000010:SO:0000159:SO:0001635	HIST1H2BE|CCDS4588.1|r.?|-|-|protein_coding:deletion:5KB_upstream_variant|SO:0000010:SO:0000159:SO:0001635	0	105	./.	0	47	0	47	0	0	59	0	59	0	0	106	1	0	0	15	40	./.	8	23
.	JSC-1_B.19	JSC-1_Bv2	8c7e99a6-0c65-11ec-96cf-3aff8bcbc332	6	41922117	ATCTCTACTAAAAATACAAAAATTTAGCCGGGTG	A	840	PASS	CCND3	CCDS47426.1	r.?	-	-	Del	intronic	D	41922117	41922152	33	1	55	1175.45	1	CCND3|CCDS47426.1|r.?|-|-|protein_coding:intron:five_prime_UTR:deletion:intron_variant|SO:0000010:SO:0000188:SO:0000204:SO:0000159:SO:0001627	CCND3|CCDS47426.1|r.?|-|-|protein_coding:intron:five_prime_UTR:deletion:intron_variant|SO:0000010:SO:0000188:SO:0000204:SO:0000159:SO:0001627	0	65	./.	0	37	0	37	0	0	29	0	29	0	0	85	0	0	0	14	36	./.	7	19
.	JSC-1_B.19	JSC-1_Bv2	d29f3db6-0c6d-11ec-8b46-550c8ccbc332	7	33750697	A	AT	300	PASS	-	-	-	-	-	Ins	-	I	33750697	33750708	1	9	12	418.433	1	-	-	0	57	./.	0	27	0	27	0	0	30	0	30	0	0	47	0	0	0	5	51	./.	3	25
.	JSC-1_B.19	JSC-1_Bv2	698bf95a-0c6c-11ec-90c1-f4178ccbc332	8	12833100	AGCTGGGTATGGTGGCATGTGT	AAGTAG	720	PASS	KIAA1456	CCDS47808.1	r.?	-	-	Complex	intronic	DI	12833100	12833122	21	0	48	-	1	KIAA1456|CCDS47808.1|r.?|-|-|protein_coding:intron:five_prime_UTR:indel:intron_variant|SO:0000010:SO:0000188:SO:0000204:SO:1000032:SO:0001627	KIAA1456|CCDS47808.1|r.?|-|-|protein_coding:intron:five_prime_UTR:indel:intron_variant|SO:0000010:SO:0000188:SO:0000204:SO:1000032:SO:0001627	0	54	./.	0	25	0	25	0	0	31	0	31	0	0	69	0	0	0	12	38	./.	0	20
.	JSC-1_B.19	JSC-1_Bv2	36a306c2-0c68-11ec-90c1-f4178ccbc332	8	33042462	GA	G	300	PASS	-	-	-	-	-	Del	-	D	33042462	33042464	1	1	12	422.134	1	-	-	0	50	./.	0	24	0	24	0	0	28	0	28	0	0	52	0	0	0	5	46	./.	2	23
.	JSC-1_B.19	JSC-1_Bv2	ca164dce-0c6d-11ec-90c1-f4178ccbc332	8	70859320	C	CA	300	PASS	-	-	-	-	-	Ins	-	I	70859320	70859331	1	9	10	412.501	1	-	-	0	90	./.	0	44	0	44	0	0	49	0	49	0	0	77	1	0	0	6	71	./.	2	34
.	JSC-1_B.19	JSC-1_Bv2	e5f06250-0c6d-11ec-90c1-f4178ccbc332	8	74794339	G	GA	300	PASS	UBE2W	CCDS47874.2	r.?	-	-	Ins	upstream	I	74794339	74794350	1	9	12	419.123	1	UBE2W|CCDS47874.2|r.?|-|-|protein_coding:insertion:5KB_upstream_variant|SO:0000010:SO:0000667:SO:0001635	UBE2W|CCDS47874.2|r.?|-|-|protein_coding:insertion:5KB_upstream_variant|SO:0000010:SO:0000667:SO:0001635	0	84	./.	0	45	0	45	0	0	43	0	43	0	0	70	0	0	0	5	59	./.	2	28
.	JSC-1_B.19	JSC-1_Bv2	96881b02-0c6a-11ec-90c1-f4178ccbc332	8	84868957	TA	T	300	PASS	RP11-120I21.2	ENST00000523678	r.?	-	-	Del	intronic	D	84868957	84868967	1	9	10	422.134	1	RP11-120I21.2|ENST00000523678|r.?|-|-|non_protein_coding:intron:deletion:intron_variant|SO:0000011:SO:0000188:SO:0000159:SO:0001627	RP11-120I21.2|ENST00000523678|r.?|-|-|non_protein_coding:intron:deletion:intron_variant|SO:0000011:SO:0000188:SO:0000159:SO:0001627	0	55	./.	0	29	0	29	0	0	30	0	30	0	0	51	2	0	0	5	55	./.	4	37
.	JSC-1_B.19	JSC-1_Bv2	b8ab4128-0c6a-11ec-90c1-f4178ccbc332	8	87224230	GC	G	300	PASS	SLC7A13	CCDS34917.1	r.?	-	-	Del	downstream	D	87224230	87224232	1	1	10	422.134	1	SLC7A13|CCDS34917.1|r.?|-|-|protein_coding:deletion:5KB_downstream_variant|SO:0000010:SO:0000159:SO:0001633	SLC7A13|CCDS34917.1|r.?|-|-|protein_coding:deletion:5KB_downstream_variant|SO:0000010:SO:0000159:SO:0001633	0	68	./.	0	35	0	35	0	0	33	0	33	0	0	69	0	0	0	6	52	./.	5	23
.	JSC-1_B.19	JSC-1_Bv2	56fe6a0a-0c6e-11ec-90c1-f4178ccbc332	8	95248105	A	AG	660	PASS	-	-	-	-	-	Ins	-	I	95248105	95248109	1	2	40	921.469	1	-	-	0	108	./.	0	49	0	49	0	0	62	0	62	0	0	103	0	0	0	11	88	./.	7	46
.	JSC-1_B.19	JSC-1_Bv2	71655a06-0c6a-11ec-8c1b-e41a8ccbc332	9	766849	G	GT	300	PASS	-	-	-	-	-	Ins	-	I	766849	766860	1	9	10	413.448	1	-	-	0	35	./.	0	7	0	7	0	0	28	0	28	0	0	35	0	0	0	5	47	./.	4	22
.	JSC-1_B.19	JSC-1_Bv2	3319dfe0-0c6c-11ec-b01e-792a8ccbc332	X	2536998	G	GT	300	PASS	LINC00102	ENST00000445785	r.?	-	-	Ins	upstream	I	2536998	2537009	1	9	12	420.384	1	LINC00102|ENST00000445785|r.?|-|-|non_protein_coding:insertion:5KB_upstream_variant|SO:0000011:SO:0000667:SO:0001635	LINC00102|ENST00000445785|r.?|-|-|non_protein_coding:insertion:5KB_upstream_variant|SO:0000011:SO:0000667:SO:0001635	0	51	./.	0	34	0	34	0	0	19	0	19	0	0	45	0	0	0	4	34	./.	3	25
.	JSC-1_B.19	JSC-1_Bv2	ab8ea22c-0c6b-11ec-b01e-792a8ccbc332	X	88376992	CT	C	660	PASS	-	-	-	-	-	Del	-	D	88376992	88376994	1	1	42	927.374	1	-	-	0	37	./.	0	23	0	23	0	0	14	0	14	0	0	41	0	0	0	11	28	./.	5	14
.	JSC-1_A.12	JSC-1_Av2	19ebd5d8-0ca7-11ec-8136-7fbe5cffeebd	1	40572904	C	CAAAAAAAAAAA	300	PASS	-	-	-	-	-	Ins	-	I	40572904	40572923	11	17	10	356.903	1	-	-	0	28	./.	0	16	0	16	0	0	12	0	12	0	0	0	0	0	0	5	36	./.	0	20
.	JSC-1_A.12	JSC-1_Av2	79fe3790-0ca7-11ec-8136-7fbe5cffeebd	1	71914403	C	CA	300	PASS	NEGR1	CCDS661.1	r.?	-	-	Ins	intronic	I	71914403	71914407	1	2	12	418.313	1	NEGR1|CCDS661.1|r.?|-|-|protein_coding:intron:CDS:insertion:intron_variant|SO:0000010:SO:0000188:SO:0000316:SO:0000667:SO:0001627	NEGR1|CCDS661.1|r.?|-|-|protein_coding:intron:CDS:insertion:intron_variant|SO:0000010:SO:0000188:SO:0000316:SO:0000667:SO:0001627	0	36	./.	0	15	0	15	0	0	21	0	21	0	0	32	0	0	0	6	25	./.	1	11
.	JSC-1_A.12	JSC-1_Av2	37aa55ac-0ca4-11ec-8136-7fbe5cffeebd	1	95703234	GT	G	600	PASS	TMEM56-RWDD3	CCDS60199.1	r.?	-	-	Del	intronic	D	95703234	95703240	1	5	35	843.851	1	TMEM56-RWDD3|CCDS60199.1|r.?|-|-|protein_coding:intron:CDS:deletion:intron_variant|SO:0000010:SO:0000188:SO:0000316:SO:0000159:SO:0001627	TMEM56-RWDD3|CCDS60199.1|r.?|-|-|protein_coding:intron:CDS:deletion:intron_variant|SO:0000010:SO:0000188:SO:0000316:SO:0000159:SO:0001627	0	40	./.	0	21	0	21	0	0	19	0	19	0	0	38	2	0	0	14	39	./.	9	25
.	JSC-1_A.12	JSC-1_Av2	52065a9a-0ca4-11ec-8136-7fbe5cffeebd	1	108032053	GTATA	G	420	PASS	-	-	-	-	-	Del	-	D	108032053	108032060	4	3	18	572.032	1	-	-	0	51	./.	0	28	0	28	0	0	23	0	23	0	0	55	0	0	0	8	36	./.	5	16
.	JSC-1_A.12	JSC-1_Av2	943efdaa-0ca8-11ec-8136-7fbe5cffeebd	1	165614331	A	AT	300	PASS	MGST3	CCDS1249.1	r.?	-	-	Ins	intronic	I	165614331	165614341	1	8	12	414.701	1	MGST3|CCDS1249.1|r.?|-|-|protein_coding:intron:five_prime_UTR:insertion:intron_variant|SO:0000010:SO:0000188:SO:0000204:SO:0000667:SO:0001627	MGST3|CCDS1249.1|r.?|-|-|protein_coding:intron:five_prime_UTR:insertion:intron_variant|SO:0000010:SO:0000188:SO:0000204:SO:0000667:SO:0001627	0	42	./.	0	19	0	19	0	0	23	0	23	0	0	38	0	0	0	5	56	./.	3	25
.	JSC-1_A.12	JSC-1_Av2	72ec3ecc-0ca5-11ec-8136-7fbe5cffeebd	1	190234230	CT	C	300	PASS	BRINP3	CCDS1373.1	r.?	-	-	Del	intronic	D	190234230	190234240	1	9	12	421.926	1	BRINP3|CCDS1373.1|r.?|-|-|protein_coding:intron:CDS:deletion:intron_variant|SO:0000010:SO:0000188:SO:0000316:SO:0000159:SO:0001627	BRINP3|CCDS1373.1|r.?|-|-|protein_coding:intron:CDS:deletion:intron_variant|SO:0000010:SO:0000188:SO:0000316:SO:0000159:SO:0001627	0	23	./.	0	13	0	13	0	0	10	0	10	0	0	24	1	0	0	4	40	./.	3	23
.	JSC-1_A.12	JSC-1_Av2	f80578fa-0ca8-11ec-8136-7fbe5cffeebd	1	190509947	T	TA	840	PASS	-	-	-	-	-	Ins	-	I	190509947	190509957	1	8	63	1170.55	1	-	-	0	43	./.	0	17	0	17	0	0	27	0	27	0	0	39	0	0	0	14	45	./.	6	27
.	JSC-1_A.12	JSC-1_Av2	7c4ad3c6-0ca9-11ec-8136-7fbe5cffeebd	1	219838791	T	TA	300	PASS	-	-	-	-	-	Ins	-	I	219838791	219838802	1	9	10	417.711	1	-	-	0	33	./.	0	16	0	16	0	0	17	0	17	0	0	31	1	0	0	5	46	./.	1	26
.	JSC-1_A.12	JSC-1_Av2	a06b82f0-0ca9-11ec-8136-7fbe5cffeebd	1	227102610	C	CA	300	PASS	ADCK3	CCDS1557.1	r.?	-	-	Ins	intronic	I	227102610	227102621	1	9	12	408.68	1	ADCK3|CCDS1557.1|r.?|-|-|protein_coding:intron:five_prime_UTR:insertion:intron_variant|SO:0000010:SO:0000188:SO:0000204:SO:0000667:SO:0001627	ADCK3|CCDS1557.1|r.?|-|-|protein_coding:intron:five_prime_UTR:insertion:intron_variant|SO:0000010:SO:0000188:SO:0000204:SO:0000667:SO:0001627	0	54	./.	0	30	0	30	0	0	24	0	24	0	0	39	0	0	0	5	53	./.	3	28
.	JSC-1_A.12	JSC-1_Av2	32faee50-0ca3-11ec-a83b-9fbe5cffeebd	10	5501935	CT	C	300	PASS	NET1	CCDS41483.1	r.?	-	-	Del	downstream	D	5501935	5501942	1	6	6	421.584	1	NET1|CCDS41483.1|r.?|-|-|protein_coding:deletion:5KB_downstream_variant|SO:0000010:SO:0000159:SO:0001633	NET1|CCDS41483.1|r.?|-|-|protein_coding:deletion:5KB_downstream_variant|SO:0000010:SO:0000159:SO:0001633	0	26	./.	0	18	0	18	0	0	8	0	8	0	0	10	2	0	0	7	27	./.	6	20
.	JSC-1_A.12	JSC-1_Av2	37cb7b72-0ca6-11ec-a83b-9fbe5cffeebd	10	130411874	T	TC	660	PASS	-	-	-	-	-	Ins	-	I	130411874	130411875	1	1	36	921.224	1	-	-	0	36	./.	0	18	0	18	0	0	18	0	18	0	0	6	0	19	0	14	30	./.	4	10
.	JSC-1_A.12	JSC-1_Av2	d7aa69ee-0ca3-11ec-90f0-dfbe5cffeebd	11	59062194	AT	A	1140	PASS	-	-	-	-	-	Del	-	D	59062194	59062204	1	9	104	1600.93	1	-	-	0	26	./.	0	12	0	12	0	0	15	0	15	0	0	23	3	0	0	22	51	./.	15	31
.	JSC-1_A.12	JSC-1_Av2	6197eb48-0ca6-11ec-8560-14bf5cffeebd	12	61552784	T	TA	300	PASS	-	-	-	-	-	Ins	-	I	61552784	61552794	1	8	12	418.082	1	-	-	0	52	./.	0	24	0	24	0	0	28	0	28	0	0	42	0	0	0	5	47	./.	3	23
.	JSC-1_A.12	JSC-1_Av2	80944e38-0ca6-11ec-8560-14bf5cffeebd	12	68802846	T	TA	300	PASS	RP11-81H14.2	ENST00000441255	r.?	-	-	Ins	intronic	I	68802846	68802857	1	9	10	417.48	1	RP11-81H14.2|ENST00000441255|r.?|-|-|non_protein_coding:intron:insertion:intron_variant|SO:0000011:SO:0000188:SO:0000667:SO:0001627	RP11-81H14.2|ENST00000441255|r.?|-|-|non_protein_coding:intron:insertion:intron_variant|SO:0000011:SO:0000188:SO:0000667:SO:0001627	0	41	./.	0	22	0	22	0	0	19	0	19	0	0	37	0	0	0	5	64	./.	1	31
.	JSC-1_A.12	JSC-1_Av2	cc568c00-0ca6-11ec-8560-14bf5cffeebd	12	89896482	C	CT	300	PASS	POC1B	CCDS31869.1	r.?	-	-	Ins	intronic	I	89896482	89896490	1	6	12	419.888	1	POC1B|CCDS31869.1|r.?|-|-|protein_coding:intron:CDS:insertion:intron_variant|SO:0000010:SO:0000188:SO:0000316:SO:0000667:SO:0001627	POC1B|CCDS31869.1|r.?|-|-|protein_coding:intron:CDS:insertion:intron_variant|SO:0000010:SO:0000188:SO:0000316:SO:0000667:SO:0001627	0	46	./.	0	23	0	23	0	0	24	0	24	0	0	49	0	0	0	6	47	./.	4	27
.	JSC-1_A.12	JSC-1_Av2	05c6bb74-0ca5-11ec-8560-14bf5cffeebd	12	120486627	AT	A	300	PASS	CCDC64	CCDS41845.1	r.?	-	-	Del	intronic	D	120486627	120486637	1	9	12	422.296	1	CCDC64|CCDS41845.1|r.?|-|-|protein_coding:intron:CDS:deletion:intron_variant|SO:0000010:SO:0000188:SO:0000316:SO:0000159:SO:0001627	CCDC64|CCDS41845.1|r.?|-|-|protein_coding:intron:CDS:deletion:intron_variant|SO:0000010:SO:0000188:SO:0000316:SO:0000159:SO:0001627	0	47	./.	0	31	0	31	0	0	17	0	17	0	0	48	0	0	0	5	46	./.	3	26
.	JSC-1_A.12	JSC-1_Av2	ce87bc86-0ca3-11ec-996b-71bf5cffeebd	13	69298605	CAAGA	C	300	PASS	-	-	-	-	-	Del	-	D	69298605	69298614	4	2	12	423.48	1	-	-	0	21	./.	0	9	0	9	0	0	12	0	12	0	0	24	0	0	0	5	14	./.	3	6
.	JSC-1_A.12	JSC-1_Av2	55bcc788-0ca3-11ec-a906-a5bf5cffeebd	14	21976405	TAC	T	300	PASS	METTL3	CCDS32044.1	r.?	-	-	Del	intronic	D	21976405	21976423	2	8	12	423.321	1	METTL3|CCDS32044.1|r.?|-|-|protein_coding:intron:CDS:deletion:intron_variant|SO:0000010:SO:0000188:SO:0000316:SO:0000159:SO:0001627	METTL3|CCDS32044.1|r.?|-|-|protein_coding:intron:CDS:deletion:intron_variant|SO:0000010:SO:0000188:SO:0000316:SO:0000159:SO:0001627	0	47	./.	0	29	0	29	0	0	18	0	18	0	0	42	5	0	0	6	50	./.	3	32
.	JSC-1_A.12	JSC-1_Av2	60a09bde-0ca3-11ec-a906-a5bf5cffeebd	14	24101615	GGC	G	300	PASS	DHRS2	CCDS9604.1	r.?	-	-	Del	upstream	D	24101615	24101618	2	1	12	422.719	1	DHRS2|CCDS9604.1|r.?|-|-|protein_coding:deletion:5KB_upstream_variant|SO:0000010:SO:0000159:SO:0001635	DHRS2|ENST00000432832|r.?|-|-|protein_coding:intron:five_prime_UTR:deletion:intron_variant|SO:0000010:SO:0000188:SO:0000204:SO:0000159:SO:0001627	0	32	./.	0	16	0	16	0	0	17	0	17	0	0	33	0	0	0	7	38	./.	2	15
.	JSC-1_A.12	JSC-1_Av2	f3e72872-0ca3-11ec-a906-a5bf5cffeebd	14	63365277	CAAAAATTGTCAAAGTGATTTTTTA	C	420	PASS	KCNH5	CCDS9756.1	r.?	-	-	Del	intronic	D	63365277	63365307	24	1	20	593.493	1	KCNH5|CCDS9756.1|r.?|-|-|protein_coding:intron:CDS:deletion:intron_variant|SO:0000010:SO:0000188:SO:0000316:SO:0000159:SO:0001627	KCNH5|CCDS9756.1|r.?|-|-|protein_coding:intron:CDS:deletion:intron_variant|SO:0000010:SO:0000188:SO:0000316:SO:0000159:SO:0001627	0	51	./.	0	20	0	20	0	0	31	0	31	0	0	61	2	0	0	7	37	./.	2	15
.	JSC-1_A.12	JSC-1_Av2	2411cc1e-0ca4-11ec-ab9d-c7bf5cffeebd	15	79843125	AG	A	360	PASS	-	-	-	-	-	Del	-	D	79843125	79843128	1	2	12	509.043	1	-	-	0	30	./.	0	15	0	15	0	0	15	0	15	0	0	30	0	0	0	6	34	./.	1	16
.	JSC-1_A.12	JSC-1_Av2	96cc16b0-0ca4-11ec-988e-28c05cffeebd	16	78501619	AAAGGGG	ATTATTAT	360	PASS	WWOX	CCDS42196.1	r.?	-	-	Complex	intronic	DI	78501619	78501626	6	0	15	-	1	WWOX|CCDS42196.1|r.?|-|-|protein_coding:intron:CDS:indel:intron_variant|SO:0000010:SO:0000188:SO:0000316:SO:1000032:SO:0001627	WWOX|CCDS42196.1|r.?|-|-|protein_coding:intron:CDS:indel:intron_variant|SO:0000010:SO:0000188:SO:0000316:SO:1000032:SO:0001627	0	21	./.	0	14	0	14	0	0	7	0	7	0	0	20	0	0	0	6	23	./.	0	12
.	JSC-1_A.12	JSC-1_Av2	6d7ba582-0ca4-11ec-988e-28c05cffeebd	16	81024029	CCTCCCAAAGTGCTGGGATTACAGGCATGAGCCACCGCCACCGGCCAAAAGATTTTGTAAAAGTGTCACTCCTCCACTCTCTCTGCTTTGCTCCTACCAACCTCTCAGAACGTAATCAATCTCATTAGCTTCTGGTTATCTTGTTTCTTTTTGCACAAATGAAGAGATACAAATATGTTTTGCTATCTTCTCCTCCTTTTTTATACAAACGCTAGGATACTATAAATACTGTTTTGTCCTTTGACTTCTTCACGAAATATATCCTGGAAGTCATTACATGTTGGTTCAAAGAAATTTTTTTTTCTTCTTTTCAGAGGCAGGGTCTTACTCTGTCACCCAGGCTGGAATGCAGTGGCACAATCATGACTTACTGCAGCCTTGACCTCCCAGGCTCAAGTG…	C	300	PASS	CMC2	CCDS10930.1	r.?	-	-	Del	intronic	D	81024029	81024611	557	1	12	421.973	1	CMC2|CCDS10930.1|r.?|-|-|protein_coding:intron:CDS:deletion:intron_variant|SO:0000010:SO:0000188:SO:0000316:SO:0000159:SO:0001627	CMC2|CCDS10930.1|r.?|-|-|protein_coding:intron:CDS:deletion:intron_variant|SO:0000010:SO:0000188:SO:0000316:SO:0000159:SO:0001627	0	26	./.	0	14	0	14	0	0	12	0	12	0	0	52	1	0	0	4	40	./.	0	22
.	JSC-1_A.12	JSC-1_Av2	73602b9a-0ca8-11ec-8f22-18d75cffeebd	17	47743653	G	GA	360	PASS	SPOP	CCDS11551.1	r.?	-	-	Ins	intronic	I	47743653	47743664	1	9	15	502.241	1	SPOP|CCDS11551.1|r.?|-|-|protein_coding:intron:five_prime_UTR:insertion:intron_variant|SO:0000010:SO:0000188:SO:0000204:SO:0000667:SO:0001627	SPOP|CCDS11551.1|r.?|-|-|protein_coding:intron:five_prime_UTR:insertion:intron_variant|SO:0000010:SO:0000188:SO:0000204:SO:0000667:SO:0001627	0	39	./.	0	21	0	21	0	0	18	0	18	0	0	33	0	0	0	6	50	./.	2	28
.	JSC-1_A.12	JSC-1_Av2	c6c678c8-0ca5-11ec-8eb6-4eda5cffeebd	19	874733	TGTGGTGGCACGTGTCTGTAATCCCAGCTACTCCAGAGGCTGAGGCGAGATTGCTTGAGCCCAGAAGGCAGAGGCTGCGCTGAGCTGGGACTGCGTCACCGTGCTGCAACCTGGATGACACAGTGAGACCGTCTCTAAAAGCCTGGGTGTGGTGTAATCCCAGCCTTTAGGCTATATCCCAGCACTTTAGGAGGCCGAGGCGGGCGGATCATTTGAGGTCAAGAGTTCGAGACCAGCCTGGCCAACATGGTGAAACCCCGTCTCTACTAAAAATACAAAAAATCAGCCGGGC	T	297	PASS	MED16	CCDS12047.1	r.?	-	-	Del	intronic	D	874733	875038	291	1	10	413.12	1	MED16|CCDS12047.1|r.?|-|-|protein_coding:intron:CDS:deletion:intron_variant|SO:0000010:SO:0000188:SO:0000316:SO:0000159:SO:0001627	MED16|CCDS12047.1|r.?|-|-|protein_coding:intron:CDS:deletion:intron_variant|SO:0000010:SO:0000188:SO:0000316:SO:0000159:SO:0001627	0	52	./.	0	23	0	23	0	0	30	0	30	0	0	82	12	0	0	4	56	./.	0	30
.	JSC-1_A.12	JSC-1_Av2	78899d58-0ca9-11ec-afaf-b6db5cffeebd	2	45403007	G	GA	300	PASS	LINC01121	ENST00000378479	r.?	-	-	Ins	intronic	I	45403007	45403017	1	8	10	417.821	1	LINC01121|ENST00000378479|r.?|-|-|non_protein_coding:intron:insertion:intron_variant|SO:0000011:SO:0000188:SO:0000667:SO:0001627	LINC01121|ENST00000378479|r.?|-|-|non_protein_coding:intron:insertion:intron_variant|SO:0000011:SO:0000188:SO:0000667:SO:0001627	0	33	./.	0	14	0	14	0	0	19	0	19	0	0	30	0	0	0	5	51	./.	1	32
.	JSC-1_A.12	JSC-1_Av2	3cff77b0-0cab-11ec-afaf-b6db5cffeebd	2	219574416	C	CT	360	PASS	TTLL4	CCDS2422.1	r.?	-	-	Ins	upstream	I	219574416	219574427	1	9	16	502.83	1	TTLL4|CCDS2422.1|r.?|-|-|protein_coding:insertion:2KB_upstream_variant|SO:0000010:SO:0000667:SO:0001636	TTLL4|CCDS2422.1|r.?|-|-|protein_coding:insertion:2KB_upstream_variant|SO:0000010:SO:0000667:SO:0001636	0	44	./.	0	23	0	23	0	0	22	0	22	0	0	44	0	0	0	6	70	./.	3	34
.	JSC-1_A.12	JSC-1_Av2	aeac06f2-0ca7-11ec-855e-0cde5cffeebd	20	42378406	G	GA	300	PASS	-	-	-	-	-	Ins	-	I	42378406	42378416	1	8	10	411.501	1	-	-	0	45	./.	0	34	0	34	0	0	11	0	11	0	0	42	0	0	0	5	57	./.	4	41
.	JSC-1_A.12	JSC-1_Av2	97329928-0ca7-11ec-8ec6-f6de5cffeebd	21	34882121	C	CT	300	PASS	GART	CCDS13627.1	r.2684_2685insa	c.2420_2421insA	p.A808fs*26	Ins	frameshift	I	34882121	34882132	1	9	12	422.237	1	GART|CCDS13627.1|r.2684_2685insa|c.2420_2421insA|p.A808fs*26|protein_coding:exon:CDS:insertion:frameshift_variant|SO:0000010:SO:0000147:SO:0000316:SO:0000667:SO:0001589	GART|CCDS13627.1|r.2684_2685insa|c.2420_2421insA|p.A808fs*26|protein_coding:exon:CDS:insertion:frameshift_variant|SO:0000010:SO:0000147:SO:0000316:SO:0000667:SO:0001589	0	29	./.	0	15	0	15	0	0	14	0	14	0	0	22	0	0	0	5	53	./.	3	25
.	JSC-1_A.12	JSC-1_Av2	56cb7b74-0ca8-11ec-8664-f0ed5cffeebd	3	59628974	GT	G	540	PASS	-	-	-	-	-	Del	-	D	59628974	59628977	1	2	28	760.204	1	-	-	0	26	./.	0	5	0	5	0	0	21	0	21	0	0	27	0	0	0	12	37	./.	7	19
.	JSC-1_A.12	JSC-1_Av2	2b3de868-0cab-11ec-8664-f0ed5cffeebd	3	141597994	A	AT	300	PASS	ATP1B3	CCDS3121.1	r.?	-	-	Ins	intronic	I	141597994	141598003	1	7	12	416.048	1	ATP1B3|CCDS3121.1|r.?|-|-|protein_coding:intron:CDS:insertion:intron_variant|SO:0000010:SO:0000188:SO:0000316:SO:0000667:SO:0001627	ATP1B3|CCDS3121.1|r.?|-|-|protein_coding:intron:CDS:insertion:intron_variant|SO:0000010:SO:0000188:SO:0000316:SO:0000667:SO:0001627	0	36	./.	0	17	0	17	0	0	19	0	19	0	0	32	0	0	0	6	42	./.	2	16
.	JSC-1_A.12	JSC-1_Av2	3dec6c14-0cab-11ec-8664-f0ed5cffeebd	3	147096822	C	CT	960	PASS	-	-	-	-	-	Ins	-	I	147096822	147096832	1	8	81	1333.88	1	-	-	0	40	./.	0	17	0	17	0	0	23	0	23	0	0	37	0	0	0	21	77	./.	9	39
.	JSC-1_A.12	JSC-1_Av2	26a890d0-0ca8-11ec-9f1b-bcef5cffeebd	4	21361928	AT	A	600	PASS	KCNIP4	CCDS43217.1	r.?	-	-	Del	intronic	D	21361928	21361931	1	2	35	840.272	1	KCNIP4|CCDS43217.1|r.?|-|-|protein_coding:intron:CDS:deletion:intron_variant|SO:0000010:SO:0000188:SO:0000316:SO:0000159:SO:0001627	KCNIP4|CCDS43217.1|r.?|-|-|protein_coding:intron:CDS:deletion:intron_variant|SO:0000010:SO:0000188:SO:0000316:SO:0000159:SO:0001627	0	23	./.	0	16	0	16	0	0	8	0	8	0	0	23	0	0	0	15	36	./.	9	22
.	JSC-1_A.12	JSC-1_Av2	6988a372-0ca8-11ec-b872-eef15cffeebd	5	24903806	TCTTCATGTTTGA	T	480	PASS	-	-	-	-	-	Del	-	D	24903806	24903822	12	1	21	674.806	1	-	-	0	26	./.	0	13	0	13	0	0	13	0	13	0	0	37	0	0	0	10	27	./.	6	16
.	JSC-1_A.12	JSC-1_Av2	73eaa4bc-0caa-11ec-b872-eef15cffeebd	5	24908750	CTATTGTGAGAA	CAAGTTACT	600	PASS	-	-	-	-	-	Complex	-	DI	24908750	24908762	11	0	36	-	1	-	-	0	34	./.	0	21	0	21	0	0	13	0	13	0	0	41	0	0	0	10	36	./.	0	18
.	JSC-1_A.12	JSC-1_Av2	1cfafb88-0cab-11ec-b872-eef15cffeebd	5	44703364	G	GA	420	PASS	RP11-503D12.1	ENST00000505050	r.?	-	-	Ins	upstream	I	44703364	44703373	1	7	20	586.09	1	RP11-503D12.1|ENST00000505050|r.?|-|-|non_protein_coding:insertion:5KB_upstream_variant|SO:0000011:SO:0000667:SO:0001635	RP11-503D12.1|ENST00000505050|r.?|-|-|non_protein_coding:insertion:5KB_upstream_variant|SO:0000011:SO:0000667:SO:0001635	0	43	./.	0	19	0	19	0	0	24	0	24	0	0	38	0	0	0	12	58	./.	9	31
.	JSC-1_A.12	JSC-1_Av2	0c0d1970-0ca9-11ec-b872-eef15cffeebd	5	65996168	CT	C	300	PASS	MAST4	CCDS54861.1	r.?	-	-	Del	intronic	D	65996168	65996178	1	9	12	422.506	1	MAST4|CCDS54861.1|r.?|-|-|protein_coding:intron:CDS:deletion:intron_variant|SO:0000010:SO:0000188:SO:0000316:SO:0000159:SO:0001627	MAST4|CCDS54861.1|r.?|-|-|protein_coding:intron:CDS:deletion:intron_variant|SO:0000010:SO:0000188:SO:0000316:SO:0000159:SO:0001627	0	31	./.	0	14	0	14	0	0	17	0	17	0	0	27	2	0	0	4	50	./.	3	32
.	JSC-1_A.12	JSC-1_Av2	5e388cca-0ca9-11ec-b872-eef15cffeebd	5	87351473	CTCTGAATAGACAAATAACAGGA	C	146	PASS	-	-	-	-	-	Del	-	D	87351473	87351502	22	1	10	421.302	1	-	-	0	37	./.	0	19	0	19	0	0	18	0	18	0	0	46	2	0	0	5	44	./.	4	19
.	JSC-1_A.12	JSC-1_Av2	75a5186e-0caa-11ec-9e7b-56fd5cffeebd	6	102500444	GTAATGGAGAATATAGTGTT	G	660	PASS	GRIK2	CCDS55045.1	r.?	-	-	Del	intronic	D	102500444	102500465	19	1	40	924.792	1	GRIK2|CCDS55045.1|r.?|-|-|protein_coding:intron:CDS:deletion:intron_variant|SO:0000010:SO:0000188:SO:0000316:SO:0000159:SO:0001627	GRIK2|CCDS55045.1|r.?|-|-|protein_coding:intron:CDS:deletion:intron_variant|SO:0000010:SO:0000188:SO:0000316:SO:0000159:SO:0001627	0	37	./.	0	17	0	17	0	0	20	0	20	0	0	40	1	0	0	12	58	./.	6	34
.	JSC-1_A.12	JSC-1_Av2	617ee5ca-0cac-11ec-a74b-dffe5cffeebd	7	15931649	C	CA	300	PASS	-	-	-	-	-	Ins	-	I	15931649	15931659	1	8	12	416.085	1	-	-	0	40	./.	0	23	0	23	0	0	18	0	18	0	0	41	0	0	0	5	40	./.	3	23
.	JSC-1_A.12	JSC-1_Av2	eea3c716-0ca9-11ec-a74b-dffe5cffeebd	7	47083939	CA	C	540	PASS	AC004901.1	ENST00000433337	r.?	-	-	Del	intronic	D	47083939	47083945	1	5	28	757.985	1	AC004901.1|ENST00000433337|r.?|-|-|non_protein_coding:intron:deletion:intron_variant|SO:0000011:SO:0000188:SO:0000159:SO:0001627	AC004901.1|ENST00000433337|r.?|-|-|non_protein_coding:intron:deletion:intron_variant|SO:0000011:SO:0000188:SO:0000159:SO:0001627	0	45	./.	0	22	0	22	0	0	24	0	24	0	0	44	3	0	0	11	51	./.	4	22
.	JSC-1_A.12	JSC-1_Av2	7d98c1e2-0caa-11ec-a74b-dffe5cffeebd	7	83375064	TCTC	T	85	PASS	-	-	-	-	-	Del	-	D	83375064	83375070	3	1	6	422.106	1	-	-	0	38	./.	0	12	0	12	0	0	26	0	26	0	0	36	2	0	0	6	65	./.	0	33
.	JSC-1_A.12	JSC-1_Av2	0ad2f938-0cab-11ec-a74b-dffe5cffeebd	7	115971033	CAAAAAAAAAA	C	360	PASS	-	-	-	-	-	Del	-	D	115971033	115971062	10	28	15	493.282	-	-	-	0	39	./.	0	9	0	9	0	0	30	0	30	0	0	15	9	0	0	7	50	./.	2	15
.	JSC-1_A.12	JSC-1_Av2	c4e2f9c0-0cad-11ec-a74b-dffe5cffeebd	7	119868379	A	AT	600	PASS	-	-	-	-	-	Ins	-	I	119868379	119868386	1	5	35	838.191	1	-	-	0	54	./.	0	30	0	30	0	0	24	0	24	0	0	49	0	0	0	10	77	./.	4	33
.	JSC-1_A.12	JSC-1_Av2	c6b98db8-0cad-11ec-a74b-dffe5cffeebd	7	120579143	G	GA	300	PASS	-	-	-	-	-	Ins	-	I	120579143	120579153	1	8	12	419.096	1	-	-	0	55	./.	0	32	0	32	0	0	24	0	24	0	0	58	0	0	0	5	76	./.	3	34
.	JSC-1_A.12	JSC-1_Av2	ddbd51e8-0cad-11ec-a74b-dffe5cffeebd	7	126406526	A	ATG	420	PASS	GRM8	CCDS5794.1	r.?	-	-	Ins	intronic	I	126406526	126406529	2	0	20	582.52	1	GRM8|CCDS5794.1|r.?|-|-|protein_coding:intron:CDS:insertion:intron_variant|SO:0000010:SO:0000188:SO:0000316:SO:0000667:SO:0001627	GRM8|CCDS5794.1|r.?|-|-|protein_coding:intron:CDS:insertion:intron_variant|SO:0000010:SO:0000188:SO:0000316:SO:0000667:SO:0001627	0	43	./.	0	20	0	20	0	0	23	0	23	0	0	42	0	0	0	9	66	./.	6	32
.	JSC-1_A.12	JSC-1_Av2	5db770c4-0cac-11ec-a546-2fff5cffeebd	8	16954608	G	GT	600	PASS	MICU3	CCDS5999.1	r.?	-	-	Ins	intronic	I	16954608	16954612	1	2	35	838.892	1	MICU3|CCDS5999.1|r.?|-|-|protein_coding:intron:CDS:insertion:intron_variant|SO:0000010:SO:0000188:SO:0000316:SO:0000667:SO:0001627	MICU3|CCDS5999.1|r.?|-|-|protein_coding:intron:CDS:insertion:intron_variant|SO:0000010:SO:0000188:SO:0000316:SO:0000667:SO:0001627	0	21	./.	0	12	0	12	0	0	9	0	9	0	0	22	0	0	0	11	32	./.	1	23
.	JSC-1_A.12	JSC-1_Av2	5b02fdea-0cab-11ec-a546-2fff5cffeebd	8	94188975	TGGCAAGGTATAGTGGA	T	420	PASS	-	-	-	-	-	Del	-	D	94188975	94188993	16	1	18	590.656	1	-	-	0	53	./.	0	23	0	23	0	0	30	0	30	0	0	59	2	0	0	7	42	./.	5	28
.	JSC-1_A.12	JSC-1_Av2	61fc1244-0cab-11ec-a546-2fff5cffeebd	8	95758245	ATGCTGGGATTACAGGCGTGAGCCACCATGCCTGGCCATTTTTTTTTTTTTTTTTTTTTTTTTCAGATGGAGTCTGTCTCTGTTGCCCAGGCTAAAGTGCAGGGGTGCGATCTTGGCTCACTACAATGTCCACCTCCTGGGTTTAAGTGATTCTCCTGCTTCAGCCTCCTGAGTAGCTGGGATTACAGGCACCCACCACCATGCCCAGCTAATTTTTGTATTTTAGTAGAGACAGGGTTTCACCATATTGGCCAGGCTGGTCTTGAACTCCTGAACTTAGGCGATTCACCTGCCTTGGCCTCCCAAAG	A	300	PASS	DPY19L4	CCDS34924.1	r.?	-	-	Del	intronic	D	95758245	95758584	307	1	10	417.941	-	DPY19L4|CCDS34924.1|r.?|-|-|protein_coding:intron:CDS:deletion:intron_variant|SO:0000010:SO:0000188:SO:0000316:SO:0000159:SO:0001627	DPY19L4|CCDS34924.1|r.?|-|-|protein_coding:intron:CDS:deletion:intron_variant|SO:0000010:SO:0000188:SO:0000316:SO:0000159:SO:0001627	0	50	./.	0	30	0	30	0	0	22	0	22	0	0	86	13	0	0	5	52	./.	0	24
.	JSC-1_A.12	JSC-1_Av2	51dde4ee-0cad-11ec-a546-2fff5cffeebd	8	102109279	G	GA	300	PASS	-	-	-	-	-	Ins	-	I	102109279	102109290	1	9	12	413.727	1	-	-	0	54	./.	0	17	0	17	0	0	37	0	37	0	0	50	1	0	0	6	68	./.	2	32
.	JSC-1_A.12	JSC-1_Av2	90beece4-0cad-11ec-a546-2fff5cffeebd	8	122705497	G	GA	300	PASS	RP11-3G20.2	ENST00000458107	r.?	-	-	Ins	intronic	I	122705497	122705507	1	8	10	415.533	1	RP11-3G20.2|ENST00000458107|r.?|-|-|non_protein_coding:intron:insertion:intron_variant|SO:0000011:SO:0000188:SO:0000667:SO:0001627	RP11-3G20.2|ENST00000458107|r.?|-|-|non_protein_coding:intron:insertion:intron_variant|SO:0000011:SO:0000188:SO:0000667:SO:0001627	0	50	./.	0	31	0	31	0	0	19	0	19	0	0	47	0	0	0	6	61	./.	2	25
.	JSC-1_A.12	JSC-1_Av2	9b7adc10-0cad-11ec-a546-2fff5cffeebd	8	125534492	C	CT	300	PASS	TATDN1	CCDS6351.1	r.?	-	-	Ins	intronic	I	125534492	125534503	1	9	12	419.747	1	TATDN1|CCDS6351.1|r.?|-|-|protein_coding:intron:CDS:insertion:intron_variant|SO:0000010:SO:0000188:SO:0000316:SO:0000667:SO:0001627	TATDN1|CCDS6351.1|r.?|-|-|protein_coding:intron:CDS:insertion:intron_variant|SO:0000010:SO:0000188:SO:0000316:SO:0000667:SO:0001627	0	49	./.	0	28	0	28	0	0	21	0	21	0	0	43	0	0	0	5	67	./.	2	31
.	JSC-1_A.12	JSC-1_Av2	ab174c4e-0cad-11ec-a546-2fff5cffeebd	8	129868093	A	AT	480	PASS	-	-	-	-	-	Ins	-	I	129868093	129868101	1	6	24	670.993	1	-	-	0	52	./.	0	18	0	18	0	0	34	0	34	0	0	49	0	0	0	9	57	./.	3	31
.	JSC-1_A.12	JSC-1_Av2	bbef37fc-0cad-11ec-a546-2fff5cffeebd	8	135449900	C	CA	360	PASS	-	-	-	-	-	Ins	-	I	135449900	135449908	1	6	12	503.697	1	-	-	0	52	./.	0	22	0	22	0	0	30	0	30	0	0	48	0	0	0	8	47	./.	6	29
.	JSC-1_A.12	JSC-1_Av2	8b347b60-0cab-11ec-a3da-9f075dffeebd	9	74427206	C	CT	300	PASS	TMEM2	ENST00000545719	r.?	-	-	Ins	intronic	I	74427206	74427217	1	9	12	420.136	1	TMEM2|ENST00000545719|r.?|-|-|protein_coding:intron:five_prime_UTR:insertion:intron_variant|SO:0000010:SO:0000188:SO:0000204:SO:0000667:SO:0001627	TMEM2|ENST00000545719|r.?|-|-|protein_coding:intron:five_prime_UTR:insertion:intron_variant|SO:0000010:SO:0000188:SO:0000204:SO:0000667:SO:0001627	0	38	./.	0	14	0	14	0	0	25	0	25	0	0	31	0	0	0	5	64	./.	3	37
.	JSC-1_A.12	JSC-1_Av2	9680ba16-0caa-11ec-a3da-9f075dffeebd	9	95918486	GGGGCCTCCGCAGAACGTCACTTCAGCCTCTTTGTTCACTGGCATCTGTGGAGCCTTTTCCATTCTGGGCTGCCATCCCTTTGGCACCCAGAGGGCTTTCCTGACACCCAAACAGCAGATGGTCA	G	600	PASS	-	-	-	-	-	Del	-	D	95918486	95918613	124	1	27	846.895	1	-	-	0	45	./.	0	29	0	29	0	0	16	0	16	0	0	65	1	0	0	10	38	./.	0	16
.	JSC-1_A.12	JSC-1_Av2	e5a1225c-0caa-11ec-a3da-9f075dffeebd	9	131054257	CAAAAAAAAAAAAAAAAAAAAAAAAAAAA	C	300	PASS	SWI5	CCDS43883.1	r.?	-	-	Del	downstream	D	131054257	131054313	28	55	6	418.932	-	SWI5|CCDS43883.1|r.?|-|-|protein_coding:deletion:5KB_downstream_variant|SO:0000010:SO:0000159:SO:0001633	SWI5|CCDS43883.1|r.?|-|-|protein_coding:deletion:5KB_downstream_variant|SO:0000010:SO:0000159:SO:0001633	0	35	./.	0	6	0	6	0	0	30	0	30	0	0	6	5	0	0	6	52	./.	0	6
.	MDA-MB-453_L.6	MDA-MB-453_L	a9eb5966-00ee-11ec-b7ee-d77a5772d60a	1	56522251	G	GT	300	PASS	-	-	-	-	-	Ins	-	I	56522251	56522261	1	8	10	417.404	1	-	-	0	44	./.	0	19	0	19	0	0	25	0	25	0	0	41	0	0	0	5	40	./.	1	18
.	MDA-MB-453_L.6	MDA-MB-453_L	16489528-00eb-11ec-b7ee-d77a5772d60a	1	180641519	AAT	A	300	PASS	XPR1	CCDS1340.1	r.?	-	-	Del	intronic	D	180641519	180641524	2	2	12	420.414	1	XPR1|CCDS1340.1|r.?|-|-|protein_coding:intron:CDS:deletion:intron_variant|SO:0000010:SO:0000188:SO:0000316:SO:0000159:SO:0001627	XPR1|CCDS1340.1|r.?|-|-|protein_coding:intron:CDS:deletion:intron_variant|SO:0000010:SO:0000188:SO:0000316:SO:0000159:SO:0001627	0	76	./.	0	34	0	34	0	0	42	0	42	0	0	80	0	0	0	8	60	./.	3	26
.	MDA-MB-453_L.6	MDA-MB-453_L	6ae97240-00ec-11ec-b7ee-d77a5772d60a	1	223481415	CT	C	540	PASS	SUSD4	CCDS41471.1	r.?	-	-	Del	intronic	D	223481415	223481423	1	7	28	758.311	1	SUSD4|CCDS41471.1|r.?|-|-|protein_coding:intron:CDS:deletion:intron_variant|SO:0000010:SO:0000188:SO:0000316:SO:0000159:SO:0001627	SUSD4|CCDS41471.1|r.?|-|-|protein_coding:intron:CDS:deletion:intron_variant|SO:0000010:SO:0000188:SO:0000316:SO:0000159:SO:0001627	0	90	./.	0	51	0	51	0	0	39	0	39	0	0	91	5	0	0	9	76	./.	3	37
.	MDA-MB-453_L.6	MDA-MB-453_L	88b50dde-00ec-11ec-b7ee-d77a5772d60a	1	226241572	GT	G	420	PASS	-	-	-	-	-	Del	-	D	226241572	226241574	1	1	14	586.654	1	-	-	0	95	./.	0	48	0	48	0	0	47	0	47	0	0	99	0	0	0	10	72	./.	6	29
.	MDA-MB-453_L.6	MDA-MB-453_L	56981d16-00ea-11ec-8747-fc7a5772d60a	10	7840375	A	AT	300	PASS	ATP5C1	CCDS31142.1	r.?	-	-	Ins	intronic	I	7840375	7840386	1	9	12	418.018	1	ATP5C1|CCDS31142.1|r.?|-|-|protein_coding:intron:CDS:insertion:intron_variant|SO:0000010:SO:0000188:SO:0000316:SO:0000667:SO:0001627	ATP5C1|CCDS31142.1|r.?|-|-|protein_coding:intron:CDS:insertion:intron_variant|SO:0000010:SO:0000188:SO:0000316:SO:0000667:SO:0001627	0	41	./.	0	25	0	25	0	0	16	0	16	0	0	34	0	0	0	5	41	./.	3	23
.	MDA-MB-453_L.6	MDA-MB-453_L	32ca46e6-00ec-11ec-8747-fc7a5772d60a	10	101235620	T	TC	480	PASS	-	-	-	-	-	Ins	-	I	101235620	101235630	1	8	9	670.274	1	-	-	0	29	./.	0	17	0	17	0	0	12	0	12	0	0	14	0	0	0	8	29	./.	8	21
.	MDA-MB-453_L.6	MDA-MB-453_L	6d8ee830-00ed-11ec-99d0-107b5772d60a	11	100702138	T	TA	300	PASS	ARHGAP42	ENST00000298815	r.?	-	-	Ins	intronic	I	100702138	100702143	1	3	10	420.203	1	ARHGAP42|ENST00000298815|r.?|-|-|protein_coding:intron:CDS:insertion:intron_variant|SO:0000010:SO:0000188:SO:0000316:SO:0000667:SO:0001627	ARHGAP42|ENST00000298815|r.?|-|-|protein_coding:intron:CDS:insertion:intron_variant|SO:0000010:SO:0000188:SO:0000316:SO:0000667:SO:0001627	0	105	./.	0	58	0	58	0	0	47	0	47	0	0	106	0	0	0	7	86	./.	2	37
.	MDA-MB-453_L.6	MDA-MB-453_L	93745b3e-00ed-11ec-99d0-107b5772d60a	11	107560428	G	GA	540	PASS	-	-	-	-	-	Ins	-	I	107560428	107560429	1	3	30	755.763	1	-	-	0	59	./.	0	24	0	24	0	0	35	0	35	0	0	64	0	0	0	11	32	./.	5	10
.	MDA-MB-453_L.6	MDA-MB-453_L	415ed97c-00e9-11ec-8df6-3c7b5772d60a	12	55468603	AT	A	480	PASS	-	-	-	-	-	Del	-	D	55468603	55468612	1	8	21	677.527	1	-	-	0	50	./.	0	28	0	28	0	0	22	0	22	0	0	60	1	0	0	8	42	./.	2	20
.	MDA-MB-453_L.6	MDA-MB-453_L	5127ca44-00e9-11ec-8df6-3c7b5772d60a	12	60425546	GACA	G	360	PASS	-	-	-	-	-	Del	-	D	60425546	60425554	3	2	7	508.145	1	-	-	0	43	./.	0	20	0	20	0	0	23	0	23	0	0	45	0	0	0	7	31	./.	7	24
.	MDA-MB-453_L.6	MDA-MB-453_L	37bb0cc8-00ea-11ec-8df6-3c7b5772d60a	12	103416024	CTG	C	300	PASS	-	-	-	-	-	Del	-	D	103416024	103416042	2	8	12	422.25	-	-	-	0	31	./.	0	19	0	19	0	0	12	0	12	0	0	26	4	0	0	5	29	./.	2	13
.	MDA-MB-453_L.6	MDA-MB-453_L	b57c209a-00e8-11ec-9cff-607b5772d60a	13	25705743	AT	A	420	PASS	-	-	-	-	-	Del	-	D	25705743	25705751	1	7	14	590.492	1	-	-	0	73	./.	0	33	0	33	0	0	40	0	40	0	0	75	2	0	0	8	58	./.	2	25
.	MDA-MB-453_L.6	MDA-MB-453_L	3b6c65d2-00eb-11ec-9cff-607b5772d60a	13	49699995	G	GA	300	PASS	FNDC3A	CCDS41886.1	r.?	-	-	Ins	intronic	I	49699995	49700005	1	8	12	420.146	1	FNDC3A|CCDS41886.1|r.?|-|-|protein_coding:intron:CDS:insertion:intron_variant|SO:0000010:SO:0000188:SO:0000316:SO:0000667:SO:0001627	FNDC3A|CCDS41886.1|r.?|-|-|protein_coding:intron:CDS:insertion:intron_variant|SO:0000010:SO:0000188:SO:0000316:SO:0000667:SO:0001627	0	77	./.	0	46	0	46	0	0	34	0	34	0	0	73	0	0	0	5	55	./.	3	27
.	MDA-MB-453_L.6	MDA-MB-453_L	ee59867e-00ec-11ec-81d7-8c7b5772d60a	14	64019498	G	GA	300	PASS	-	-	-	-	-	Ins	-	I	64019498	64019508	1	8	10	412.658	1	-	-	0	66	./.	0	26	0	26	0	0	40	0	40	0	0	57	0	0	0	6	68	./.	1	27
.	MDA-MB-453_L.6	MDA-MB-453_L	733bb2b8-00ed-11ec-81d7-8c7b5772d60a	14	78853131	C	CT	300	PASS	-	-	-	-	-	Ins	-	I	78853131	78853142	1	9	12	419.281	1	-	-	0	81	./.	0	39	0	39	0	0	43	0	43	0	0	73	0	0	0	7	64	./.	5	39
.	MDA-MB-453_L.6	MDA-MB-453_L	1d37faa8-00ec-11ec-bec7-aa7b5772d60a	15	38861201	G	GT	298	PASS	RASGRP1	CCDS45222.1	r.?	-	-	Ins	upstream	I	38861201	38861212	1	9	6	421.071	1	RASGRP1|CCDS45222.1|r.?|-|-|protein_coding:insertion:5KB_upstream_variant|SO:0000010:SO:0000667:SO:0001635	RASGRP1|CCDS45222.1|r.?|-|-|protein_coding:insertion:5KB_upstream_variant|SO:0000010:SO:0000667:SO:0001635	0	75	./.	0	38	0	38	0	0	37	0	37	0	0	70	0	0	0	6	51	./.	5	23
.	MDA-MB-453_L.6	MDA-MB-453_L	a7f747b6-00ec-11ec-bec7-aa7b5772d60a	15	50976074	C	CT	300	PASS	TRPM7	CCDS42035.1	r.?	-	-	Ins	intronic	I	50976074	50976085	1	9	6	418.061	1	TRPM7|CCDS42035.1|r.?|-|-|protein_coding:intron:CDS:insertion:intron_variant|SO:0000010:SO:0000188:SO:0000316:SO:0000667:SO:0001627	TRPM7|CCDS42035.1|r.?|-|-|protein_coding:intron:CDS:insertion:intron_variant|SO:0000010:SO:0000188:SO:0000316:SO:0000667:SO:0001627	0	74	./.	0	36	0	36	0	0	38	0	38	0	0	59	0	0	0	5	59	./.	5	28
.	MDA-MB-453_L.6	MDA-MB-453_L	ed9c329c-00ea-11ec-bec7-aa7b5772d60a	15	69271502	TG	T	540	PASS	NOX5	CCDS53953.1	r.?	-	-	Del	intronic	D	69271502	69271505	1	2	30	763.346	1	NOX5|CCDS53953.1|r.?|-|-|protein_coding:intron:CDS:deletion:intron_variant|SO:0000010:SO:0000188:SO:0000316:SO:0000159:SO:0001627	NOX5|CCDS53953.1|r.?|-|-|protein_coding:intron:CDS:deletion:intron_variant|SO:0000010:SO:0000188:SO:0000316:SO:0000159:SO:0001627	0	84	./.	0	43	0	43	0	0	41	0	41	0	0	91	0	0	0	10	61	./.	5	33
.	MDA-MB-453_L.6	MDA-MB-453_L	f67d3e50-00eb-11ec-8d96-ab8c5772d60a	17	3053279	GAATC	G	152	PASS	CTD-2309O5.3	ENST00000572821	r.?	-	-	Del	intronic	D	3053279	3053288	4	2	6	424.032	1	CTD-2309O5.3|ENST00000572821|r.?|-|-|non_protein_coding:intron:deletion:intron_variant|SO:0000011:SO:0000188:SO:0000159:SO:0001627	CTD-2309O5.3|ENST00000572821|r.?|-|-|non_protein_coding:intron:deletion:intron_variant|SO:0000011:SO:0000188:SO:0000159:SO:0001627	0	27	./.	0	16	0	16	0	0	11	0	11	0	0	26	1	0	0	5	20	./.	0	7
.	MDA-MB-453_L.6	MDA-MB-453_L	6bafb854-00ee-11ec-8d96-ab8c5772d60a	17	81052535	TG	T	600	PASS	METRNL	CCDS32779.1	r.1277delG	c.?	p.?	Del	3prime_UTR_variant	D	81052535	81052537	1	1	35	848.064	1	METRNL|CCDS32779.1|r.1277delG|c.?|p.?|protein_coding:exon:three_prime_UTR:deletion:3_prime_UTR_variant:transcript_variant|SO:0000010:SO:0000147:SO:0000205:SO:0000159:SO:0001624:SO:0001576	METRNL|CCDS32779.1|r.1277delG|c.?|p.?|protein_coding:exon:three_prime_UTR:deletion:3_prime_UTR_variant:transcript_variant|SO:0000010:SO:0000147:SO:0000205:SO:0000159:SO:0001624:SO:0001576	0	124	./.	0	71	0	71	0	0	53	0	53	0	0	125	0	0	0	13	93	./.	8	45
.	MDA-MB-453_L.6	MDA-MB-453_L	9bb62520-00ed-11ec-8d29-4f905772d60a	18	42600223	TAAAAAAAAAAAAAA	T	300	PASS	SETBP1	CCDS11923.2	r.?	-	-	Del	intronic	D	42600223	42600261	14	37	12	423.065	-	SETBP1|CCDS11923.2|r.?|-|-|protein_coding:intron:CDS:deletion:intron_variant|SO:0000010:SO:0000188:SO:0000316:SO:0000159:SO:0001627	SETBP1|CCDS11923.2|r.?|-|-|protein_coding:intron:CDS:deletion:intron_variant|SO:0000010:SO:0000188:SO:0000316:SO:0000159:SO:0001627	0	17	./.	0	8	0	8	0	0	9	0	9	0	0	5	8	0	0	5	19	./.	2	7
.	MDA-MB-453_L.6	MDA-MB-453_L	b74f5f36-00ed-11ec-9d44-0f925772d60a	2	22333059	AT	A	540	PASS	AC068490.2	ENST00000450551	r.?	-	-	Del	intronic	D	22333059	22333061	1	1	30	759.728	1	AC068490.2|ENST00000450551|r.?|-|-|non_protein_coding:intron:deletion:intron_variant|SO:0000011:SO:0000188:SO:0000159:SO:0001627	AC068490.2|ENST00000450551|r.?|-|-|non_protein_coding:intron:deletion:intron_variant|SO:0000011:SO:0000188:SO:0000159:SO:0001627	0	41	./.	0	23	0	23	0	0	18	0	18	0	0	50	0	0	0	10	33	./.	4	20
.	MDA-MB-453_L.6	MDA-MB-453_L	9b9ef602-00f2-11ec-9d44-0f925772d60a	2	72191800	A	AG	360	PASS	-	-	-	-	-	Ins	-	I	72191800	72191802	1	0	12	499.662	1	-	-	0	47	./.	0	21	0	21	0	0	26	0	26	0	0	45	0	0	0	7	23	./.	6	16
.	MDA-MB-453_L.6	MDA-MB-453_L	0b734fe6-00f3-11ec-9d44-0f925772d60a	2	109912846	G	GT	300	PASS	SH3RF3	ENST00000309415	r.?	-	-	Ins	intronic	I	109912846	109912857	1	9	12	419.395	1	SH3RF3|ENST00000309415|r.?|-|-|protein_coding:intron:CDS:insertion:intron_variant|SO:0000010:SO:0000188:SO:0000316:SO:0000667:SO:0001627	SH3RF3|ENST00000309415|r.?|-|-|protein_coding:intron:CDS:insertion:intron_variant|SO:0000010:SO:0000188:SO:0000316:SO:0000667:SO:0001627	0	37	./.	0	22	0	22	0	0	15	0	15	0	0	29	0	0	0	6	44	./.	4	26
.	MDA-MB-453_L.6	MDA-MB-453_L	724f5f96-00f0-11ec-b00a-ff935772d60a	20	43234390	T	TA	300	PASS	PKIG	CCDS13334.1	r.?	-	-	Ins	intronic	I	43234390	43234401	1	9	12	420.87	1	PKIG|CCDS13334.1|r.?|-|-|protein_coding:intron:five_prime_UTR:insertion:intron_variant|SO:0000010:SO:0000188:SO:0000204:SO:0000667:SO:0001627	PKIG|CCDS13334.1|r.?|-|-|protein_coding:intron:five_prime_UTR:insertion:intron_variant|SO:0000010:SO:0000188:SO:0000204:SO:0000667:SO:0001627	0	40	./.	0	13	0	13	0	0	27	0	27	0	0	32	0	0	0	5	54	./.	2	21
.	MDA-MB-453_L.6	MDA-MB-453_L	b87b73e0-00f2-11ec-a23d-4b9c5772d60a	4	12759719	G	GA	360	PASS	-	-	-	-	-	Ins	-	I	12759719	12759728	1	7	15	498.439	1	-	-	0	57	./.	0	35	0	35	0	0	22	0	22	0	0	49	0	0	0	12	41	./.	5	23
.	MDA-MB-453_L.6	MDA-MB-453_L	70e40c7e-00f5-11ec-a23d-4b9c5772d60a	4	188078436	G	GT	300	PASS	-	-	-	-	-	Ins	-	I	188078436	188078446	1	8	10	401.218	1	-	-	0	39	./.	0	18	0	18	0	0	21	0	21	0	0	41	0	0	0	5	52	./.	4	32
.	MDA-MB-453_L.6	MDA-MB-453_L	65199754-00f2-11ec-9af1-509c5772d60a	5	152481663	GA	G	300	PASS	AC091969.1	ENST00000503048	r.?	-	-	Del	intronic	D	152481663	152481666	1	2	12	423.063	1	AC091969.1|ENST00000503048|r.?|-|-|non_protein_coding:intron:deletion:intron_variant|SO:0000011:SO:0000188:SO:0000159:SO:0001627	AC091969.1|ENST00000503048|r.?|-|-|non_protein_coding:intron:deletion:intron_variant|SO:0000011:SO:0000188:SO:0000159:SO:0001627	0	42	./.	0	26	0	26	0	0	16	0	16	0	0	42	0	0	0	6	39	./.	2	22
.	MDA-MB-453_L.6	MDA-MB-453_L	50d295ce-00f3-11ec-af3a-a39d5772d60a	6	50150574	T	TA	420	PASS	-	-	-	-	-	Ins	-	I	50150574	50150580	1	4	20	587.552	1	-	-	0	34	./.	0	22	0	22	0	0	12	0	12	0	0	34	0	0	0	9	29	./.	5	17
.	MDA-MB-453_L.6	MDA-MB-453_L	52c86de2-00f1-11ec-af3a-a39d5772d60a	6	63178472	TATGAGA	T	480	PASS	-	-	-	-	-	Del	-	D	63178472	63178480	6	1	24	677.079	1	-	-	0	47	./.	0	27	0	27	0	0	20	0	20	0	0	54	0	0	0	8	31	./.	5	12
.	MDA-MB-453_L.6	MDA-MB-453_L	a46dcbe8-00f5-11ec-81cd-dc9f5772d60a	7	86553833	G	GA	300	PASS	KIAA1324L	CCDS47632.1	r.?	-	-	Ins	intronic	I	86553833	86553844	1	9	10	419.04	1	KIAA1324L|CCDS47632.1|r.?|-|-|protein_coding:intron:CDS:insertion:intron_variant|SO:0000010:SO:0000188:SO:0000316:SO:0000667:SO:0001627	KIAA1324L|CCDS47632.1|r.?|-|-|protein_coding:intron:CDS:insertion:intron_variant|SO:0000010:SO:0000188:SO:0000316:SO:0000667:SO:0001627	0	47	./.	0	26	0	26	0	0	21	0	21	0	0	44	0	0	0	5	42	./.	4	22
.	MDA-MB-453_L.6	MDA-MB-453_L	69c11e14-00f5-11ec-8cf9-f3a05772d60a	8	48863922	G	GA	300	PASS	PRKDC	ENST00000314191	r.?	-	-	Ins	intronic	I	48863922	48863933	1	9	12	413.642	1	PRKDC|ENST00000314191|r.?|-|-|protein_coding:intron:CDS:insertion:intron_variant|SO:0000010:SO:0000188:SO:0000316:SO:0000667:SO:0001627	PRKDC|ENST00000314191|r.?|-|-|protein_coding:intron:CDS:insertion:intron_variant|SO:0000010:SO:0000188:SO:0000316:SO:0000667:SO:0001627	0	52	./.	0	31	0	31	0	0	22	0	22	0	0	46	1	0	0	5	37	./.	2	14
.	MDA-MB-453_L.6	MDA-MB-453_L	d8bdc7d6-00f5-11ec-8cf9-f3a05772d60a	8	78336197	A	AT	300	PASS	RP11-38H17.1	ENST00000518706	r.?	-	-	Ins	intronic	I	78336197	78336207	1	8	12	420.265	1	RP11-38H17.1|ENST00000518706|r.?|-|-|non_protein_coding:intron:insertion:intron_variant|SO:0000011:SO:0000188:SO:0000667:SO:0001627	RP11-38H17.1|ENST00000518706|r.?|-|-|non_protein_coding:intron:insertion:intron_variant|SO:0000011:SO:0000188:SO:0000667:SO:0001627	0	80	./.	0	36	0	36	0	0	44	0	44	0	0	82	0	0	0	5	63	./.	3	27
.	MDA-MB-453_L.6	MDA-MB-453_L	d2896c28-00f3-11ec-8cf9-f3a05772d60a	8	83820214	GAA	G	540	PASS	RP11-731N10.1	ENST00000522123	r.?	-	-	Del	intronic	D	83820214	83820220	2	5	30	760.691	1	RP11-731N10.1|ENST00000522123|r.?|-|-|non_protein_coding:intron:deletion:intron_variant|SO:0000011:SO:0000188:SO:0000159:SO:0001627	RP11-731N10.1|ENST00000522123|r.?|-|-|non_protein_coding:intron:deletion:intron_variant|SO:0000011:SO:0000188:SO:0000159:SO:0001627	0	64	./.	0	30	0	30	0	0	35	0	35	0	0	68	1	0	0	10	37	./.	4	20
.	MDA-MB-453_L.6	MDA-MB-453_L	18fca164-00f6-11ec-8cf9-f3a05772d60a	8	92555596	G	GA	420	PASS	RP11-122C21.1	ENST00000521199	r.?	-	-	Ins	intronic	I	92555596	92555604	1	6	20	587.769	1	RP11-122C21.1|ENST00000521199|r.?|-|-|non_protein_coding:intron:insertion:intron_variant|SO:0000011:SO:0000188:SO:0000667:SO:0001627	RP11-122C21.1|ENST00000521199|r.?|-|-|non_protein_coding:intron:insertion:intron_variant|SO:0000011:SO:0000188:SO:0000667:SO:0001627	0	71	./.	0	35	0	35	0	0	36	0	36	0	0	79	0	0	0	8	65	./.	3	33
.	MDA-MB-453_L.6	MDA-MB-453_L	45a717a6-00f3-11ec-9b4a-53ae5672d60a	9	32056017	CA	C	360	PASS	-	-	-	-	-	Del	-	D	32056017	32056020	1	2	16	509.138	1	-	-	0	69	./.	0	35	0	35	0	0	34	0	34	0	0	74	0	0	0	7	42	./.	3	19
.	MDA-MB-453_L.6	MDA-MB-453_L	90c47f56-00f5-11ec-a712-18b75672d60a	X	68706411	CA	C	300	PASS	-	-	-	-	-	Del	-	D	68706411	68706418	1	6	10	424.301	1	-	-	0	31	./.	0	10	0	10	0	0	21	0	21	0	0	28	6	0	0	7	24	./.	1	8
.	MDA-MB-453_L.6	MDA-MB-453_L	d79fe906-00f5-11ec-a712-18b75672d60a	X	107298721	CA	C	300	PASS	VSIG1	CCDS55474.1	r.?	-	-	Del	intronic	D	107298721	107298727	1	5	10	422.494	1	VSIG1|CCDS55474.1|r.?|-|-|protein_coding:intron:CDS:deletion:intron_variant|SO:0000010:SO:0000188:SO:0000316:SO:0000159:SO:0001627	VSIG1|CCDS55474.1|r.?|-|-|protein_coding:intron:CDS:deletion:intron_variant|SO:0000010:SO:0000188:SO:0000316:SO:0000159:SO:0001627	0	32	./.	0	17	0	17	0	0	15	0	15	0	0	37	0	0	0	8	34	./.	2	11
.	MDA-MB-453_C.13	MDA-MB-453_C	4a5487b4-0c30-11ec-b76e-4519b63b0f2f	1	31114814	C	CA	420	PASS	-	-	-	-	-	Ins	-	I	31114814	31114821	1	5	20	584.01	1	-	-	0	41	./.	0	19	0	19	0	0	22	0	22	0	0	40	0	0	0	8	54	./.	5	25
.	MDA-MB-453_C.13	MDA-MB-453_C	92c64ef6-0c30-11ec-b76e-4519b63b0f2f	1	43062199	G	GA	300	PASS	CCDC30	CCDS30690.1	r.?	-	-	Ins	intronic	I	43062199	43062210	1	9	12	415.258	1	CCDC30|CCDS30690.1|r.?|-|-|protein_coding:intron:CDS:insertion:intron_variant|SO:0000010:SO:0000188:SO:0000316:SO:0000667:SO:0001627	CCDC30|CCDS30690.1|r.?|-|-|protein_coding:intron:CDS:insertion:intron_variant|SO:0000010:SO:0000188:SO:0000316:SO:0000667:SO:0001627	0	45	./.	0	24	0	24	0	0	22	0	22	0	0	36	0	0	0	5	42	./.	2	20
.	MDA-MB-453_C.13	MDA-MB-453_C	444b04ea-0c32-11ec-b76e-4519b63b0f2f	1	152899090	G	GGACACT	480	PASS	-	-	-	-	-	Ins	-	I	152899090	152899099	6	0	21	644.906	1	-	-	0	42	./.	0	20	0	20	0	0	22	0	22	0	0	41	0	0	0	8	61	./.	2	24
.	MDA-MB-453_C.13	MDA-MB-453_C	6b8dc9f2-0c32-11ec-b76e-4519b63b0f2f	1	155902326	G	GA	300	PASS	KIAA0907	CCDS30885.1	r.?	-	-	Ins	intronic	I	155902326	155902336	1	8	12	418.87	1	KIAA0907|CCDS30885.1|r.?|-|-|protein_coding:intron:CDS:insertion:intron_variant|SO:0000010:SO:0000188:SO:0000316:SO:0000667:SO:0001627	KIAA0907|CCDS30885.1|r.?|-|-|protein_coding:intron:CDS:insertion:intron_variant|SO:0000010:SO:0000188:SO:0000316:SO:0000667:SO:0001627	0	55	./.	0	30	0	30	0	0	26	0	26	0	0	54	0	0	0	5	71	./.	2	35
.	MDA-MB-453_C.13	MDA-MB-453_C	e73ab5ce-0c32-11ec-b76e-4519b63b0f2f	1	173091513	C	CT	360	PASS	-	-	-	-	-	Ins	-	I	173091513	173091523	1	8	7	500.838	1	-	-	0	58	./.	0	28	0	28	0	0	30	0	30	0	0	57	0	0	0	7	52	./.	7	34
.	MDA-MB-453_C.13	MDA-MB-453_C	31479048-0c2d-11ec-b76e-4519b63b0f2f	1	202881586	CGTG	C	300	PASS	KLHL12	CCDS1429.1	r.?	-	-	Del	intronic	D	202881586	202881603	3	5	12	420.676	1	KLHL12|CCDS1429.1|r.?|-|-|protein_coding:intron:CDS:deletion:intron_variant|SO:0000010:SO:0000188:SO:0000316:SO:0000159:SO:0001627	KLHL12|CCDS1429.1|r.?|-|-|protein_coding:intron:CDS:deletion:intron_variant|SO:0000010:SO:0000188:SO:0000316:SO:0000159:SO:0001627	0	104	./.	0	49	0	49	0	0	55	0	55	0	0	99	13	0	0	5	112	./.	3	57
.	MDA-MB-453_C.13	MDA-MB-453_C	0eb381c0-0c34-11ec-b76e-4519b63b0f2f	1	205621656	G	GA	300	PASS	-	-	-	-	-	Ins	-	I	205621656	205621667	1	9	12	417.666	1	-	-	0	104	./.	0	48	0	48	0	0	56	0	56	0	0	87	0	0	0	6	118	./.	2	57
.	MDA-MB-453_C.13	MDA-MB-453_C	e2201a0a-0c34-11ec-b76e-4519b63b0f2f	1	222246654	G	GA	360	PASS	-	-	-	-	-	Ins	-	I	222246654	222246665	1	9	15	492.409	1	-	-	0	71	./.	0	33	0	33	0	0	38	0	38	0	0	62	0	0	0	6	66	./.	2	35
.	MDA-MB-453_C.13	MDA-MB-453_C	59ab9a18-0c35-11ec-b76e-4519b63b0f2f	1	229729523	T	TA	480	PASS	TAF5L	CCDS1581.1	r.2456_2457insu	c.?	p.?	Ins	3prime_UTR_variant	I	229729523	229729532	1	7	25	665.375	1	TAF5L|CCDS1581.1|r.2456_2457insu|c.?|p.?|protein_coding:exon:three_prime_UTR:insertion:3_prime_UTR_variant:transcript_variant|SO:0000010:SO:0000147:SO:0000205:SO:0000667:SO:0001624:SO:0001576	TAF5L|CCDS1581.1|r.2456_2457insu|c.?|p.?|protein_coding:exon:three_prime_UTR:insertion:3_prime_UTR_variant:transcript_variant|SO:0000010:SO:0000147:SO:0000205:SO:0000667:SO:0001624:SO:0001576	0	75	./.	0	40	0	40	0	0	35	0	35	0	0	72	0	0	0	11	71	./.	5	37
.	MDA-MB-453_C.13	MDA-MB-453_C	319818ae-0c2f-11ec-b76e-4519b63b0f2f	1	249070484	TTC	T	300	PASS	-	-	-	-	-	Del	-	D	249070484	249070498	2	6	10	412.849	1	-	-	0	96	./.	0	51	0	51	0	0	45	0	45	0	0	90	8	0	0	5	78	./.	1	39
.	MDA-MB-453_C.13	MDA-MB-453_C	a0edf664-0c2b-11ec-9554-6c19b63b0f2f	10	14215477	A	AT	540	PASS	FRMD4A	CCDS7101.1	r.?	-	-	Ins	intronic	I	14215477	14215483	1	4	30	754.819	1	FRMD4A|CCDS7101.1|r.?|-|-|protein_coding:intron:CDS:insertion:intron_variant|SO:0000010:SO:0000188:SO:0000316:SO:0000667:SO:0001627	FRMD4A|CCDS7101.1|r.?|-|-|protein_coding:intron:CDS:insertion:intron_variant|SO:0000010:SO:0000188:SO:0000316:SO:0000667:SO:0001627	0	44	./.	0	29	0	29	0	0	15	0	15	0	0	46	0	0	0	11	42	./.	5	22
.	MDA-MB-453_C.13	MDA-MB-453_C	a8f59092-0c2b-11ec-9554-6c19b63b0f2f	10	16389738	T	TA	600	PASS	-	-	-	-	-	Ins	-	I	16389738	16389745	1	5	27	840.159	1	-	-	0	40	./.	0	16	0	16	0	0	24	0	24	0	0	37	0	0	0	15	43	./.	4	14
.	MDA-MB-453_C.13	MDA-MB-453_C	cd58283c-0c2b-11ec-9554-6c19b63b0f2f	10	27606110	G	GT	300	PASS	RNU6-666P	ENST00000363499	r.?	-	-	Ins	downstream	I	27606110	27606121	1	9	12	420.682	1	RNU6-666P|ENST00000363499|r.?|-|-|non_protein_coding:insertion:5KB_downstream_variant|SO:0000011:SO:0000667:SO:0001633	RNU6-666P|ENST00000363499|r.?|-|-|non_protein_coding:insertion:5KB_downstream_variant|SO:0000011:SO:0000667:SO:0001633	0	29	./.	0	12	0	12	0	0	18	0	18	0	0	30	0	0	0	5	44	./.	2	22
.	MDA-MB-453_C.13	MDA-MB-453_C	1cfa65b4-0c2a-11ec-9554-6c19b63b0f2f	10	28859508	ATT	A	480	PASS	WAC	CCDS7159.1	r.?	-	-	Del	intronic	D	28859508	28859512	2	3	21	676.703	1	WAC|CCDS7159.1|r.?|-|-|protein_coding:intron:CDS:deletion:intron_variant|SO:0000010:SO:0000188:SO:0000316:SO:0000159:SO:0001627	WAC|CCDS7159.1|r.?|-|-|protein_coding:intron:CDS:deletion:intron_variant|SO:0000010:SO:0000188:SO:0000316:SO:0000159:SO:0001627	0	31	./.	0	16	0	16	0	0	15	0	15	0	0	34	0	0	0	10	35	./.	3	17
.	MDA-MB-453_C.13	MDA-MB-453_C	b9444d5e-0c2a-11ec-9554-6c19b63b0f2f	10	82426214	TG	T	420	PASS	-	-	-	-	-	Del	-	D	82426214	82426217	1	2	20	589.557	1	-	-	0	39	./.	0	18	0	18	0	0	21	0	21	0	0	42	0	0	0	9	35	./.	4	18
.	MDA-MB-453_C.13	MDA-MB-453_C	36fb29a2-0c2b-11ec-9554-6c19b63b0f2f	10	123406518	AG	A	660	PASS	-	-	-	-	-	Del	-	D	123406518	123406526	1	7	40	924.296	1	-	-	0	40	./.	0	17	0	17	0	0	23	0	23	0	0	27	1	0	0	15	47	./.	7	20
.	MDA-MB-453_C.13	MDA-MB-453_C	d2672fde-0c2c-11ec-b00f-8e19b63b0f2f	11	66024251	C	CT	300	PASS	KLC2	CCDS8130.1	r.?	-	-	Ins	upstream	I	66024251	66024261	1	8	12	420.461	1	KLC2|CCDS8130.1|r.?|-|-|protein_coding:insertion:2KB_upstream_variant|SO:0000010:SO:0000667:SO:0001636	KLC2|CCDS8130.1|r.?|-|-|protein_coding:insertion:2KB_upstream_variant|SO:0000010:SO:0000667:SO:0001636	0	58	./.	0	25	0	25	0	0	33	0	33	0	0	59	0	0	0	5	89	./.	2	48
.	MDA-MB-453_C.13	MDA-MB-453_C	f6478ffc-0c2c-11ec-b00f-8e19b63b0f2f	11	68169164	C	CT	300	PASS	LRP5	CCDS8181.1	r.?	-	-	Ins	intronic	I	68169164	68169175	1	9	10	420.461	1	LRP5|CCDS8181.1|r.?|-|-|protein_coding:intron:CDS:insertion:intron_variant|SO:0000010:SO:0000188:SO:0000316:SO:0000667:SO:0001627	LRP5|CCDS8181.1|r.?|-|-|protein_coding:intron:CDS:insertion:intron_variant|SO:0000010:SO:0000188:SO:0000316:SO:0000667:SO:0001627	0	90	./.	0	45	0	45	0	0	46	0	46	0	0	81	1	0	0	5	86	./.	1	43
.	MDA-MB-453_C.13	MDA-MB-453_C	451b6056-0c2b-11ec-b00f-8e19b63b0f2f	11	92920691	CT	C	840	PASS	SLC36A4	CCDS8291.1	r.?	-	-	Del	intronic	D	92920691	92920695	1	3	60	1182.11	1	SLC36A4|CCDS8291.1|r.?|-|-|protein_coding:intron:CDS:deletion:intron_variant|SO:0000010:SO:0000188:SO:0000316:SO:0000159:SO:0001627	SLC36A4|CCDS8291.1|r.?|-|-|protein_coding:intron:CDS:deletion:intron_variant|SO:0000010:SO:0000188:SO:0000316:SO:0000159:SO:0001627	0	51	./.	0	20	0	20	0	0	31	0	31	0	0	60	3	0	0	16	57	./.	11	29
.	MDA-MB-453_C.13	MDA-MB-453_C	50bd8bac-0c2e-11ec-b00f-8e19b63b0f2f	11	116562153	G	GA	300	PASS	-	-	-	-	-	Ins	-	I	116562153	116562164	1	9	12	412.634	1	-	-	0	21	./.	0	8	0	8	0	0	13	0	13	0	0	23	0	0	0	5	45	./.	2	25
.	MDA-MB-453_C.13	MDA-MB-453_C	fc5042d6-0c2c-11ec-b720-b419b63b0f2f	12	70477694	C	CA	300	PASS	-	-	-	-	-	Ins	-	I	70477694	70477704	1	8	10	419.503	1	-	-	0	23	./.	0	8	0	8	0	0	15	0	15	0	0	24	0	0	0	5	30	./.	1	10
.	MDA-MB-453_C.13	MDA-MB-453_C	62b3b33e-0c2b-11ec-8c0b-eb19b63b0f2f	13	36404360	T	TA	300	PASS	DCLK1	CCDS9354.1	r.?	-	-	Ins	intronic	I	36404360	36404371	1	9	6	421.085	1	DCLK1|CCDS9354.1|r.?|-|-|protein_coding:intron:CDS:insertion:intron_variant|SO:0000010:SO:0000188:SO:0000316:SO:0000667:SO:0001627	DCLK1|CCDS9354.1|r.?|-|-|protein_coding:intron:CDS:insertion:intron_variant|SO:0000010:SO:0000188:SO:0000316:SO:0000667:SO:0001627	0	43	./.	0	20	0	20	0	0	25	0	25	0	0	33	0	0	0	6	63	./.	6	33
.	MDA-MB-453_C.13	MDA-MB-453_C	ca9146f6-0c2b-11ec-8c0b-eb19b63b0f2f	13	52137192	T	TA	300	PASS	RNU6-65P	ENST00000516332	r.?	-	-	Ins	upstream	I	52137192	52137203	1	9	12	421.687	1	RNU6-65P|ENST00000516332|r.?|-|-|non_protein_coding:insertion:5KB_upstream_variant|SO:0000011:SO:0000667:SO:0001635	RNU6-65P|ENST00000516332|r.?|-|-|non_protein_coding:insertion:5KB_upstream_variant|SO:0000011:SO:0000667:SO:0001635	0	46	./.	0	24	0	24	0	0	23	0	23	0	0	38	0	0	0	5	69	./.	3	34
.	MDA-MB-453_C.13	MDA-MB-453_C	eb89b4b0-0c2b-11ec-8c0b-eb19b63b0f2f	13	58450803	G	GA	300	PASS	-	-	-	-	-	Ins	-	I	58450803	58450814	1	9	10	420.483	1	-	-	0	39	./.	0	18	0	18	0	0	22	0	22	0	0	37	0	0	0	7	64	./.	2	35
.	MDA-MB-453_C.13	MDA-MB-453_C	91f10c36-0c2c-11ec-b7eb-051ab63b0f2f	14	32951985	A	ACTATGAG	360	PASS	AKAP6	CCDS9644.1	r.?	-	-	Ins	intronic	I	32951985	32951995	7	0	16	478.942	1	AKAP6|CCDS9644.1|r.?|-|-|protein_coding:intron:CDS:insertion:intron_variant|SO:0000010:SO:0000188:SO:0000316:SO:0000667:SO:0001627	AKAP6|CCDS9644.1|r.?|-|-|protein_coding:intron:CDS:insertion:intron_variant|SO:0000010:SO:0000188:SO:0000316:SO:0000667:SO:0001627	0	50	./.	0	25	0	25	0	0	25	0	25	0	0	45	0	0	0	6	65	./.	0	33
.	MDA-MB-453_C.13	MDA-MB-453_C	ce65342a-0c2d-11ec-b7eb-051ab63b0f2f	14	70564404	G	GT	660	PASS	SLC8A3	CCDS35498.1	r.?	-	-	Ins	intronic	I	70564404	70564414	1	8	42	917.094	1	SLC8A3|CCDS35498.1|r.?|-|-|protein_coding:intron:CDS:insertion:intron_variant|SO:0000010:SO:0000188:SO:0000316:SO:0000667:SO:0001627	SLC8A3|CCDS35498.1|r.?|-|-|protein_coding:intron:CDS:insertion:intron_variant|SO:0000010:SO:0000188:SO:0000316:SO:0000667:SO:0001627	0	56	./.	0	26	0	26	0	0	31	0	31	0	0	52	0	0	0	13	71	./.	7	33
.	MDA-MB-453_C.13	MDA-MB-453_C	454b9e60-0c2b-11ec-808e-691ab63b0f2f	15	94103101	TA	T	540	PASS	RP11-266O8.1	ENST00000553478	r.?	-	-	Del	intronic	D	94103101	94103110	1	8	30	762.59	1	RP11-266O8.1|ENST00000553478|r.?|-|-|non_protein_coding:intron:deletion:intron_variant|SO:0000011:SO:0000188:SO:0000159:SO:0001627	RP11-266O8.1|ENST00000553478|r.?|-|-|non_protein_coding:intron:deletion:intron_variant|SO:0000011:SO:0000188:SO:0000159:SO:0001627	0	39	./.	0	15	0	15	0	0	24	0	24	0	0	36	3	0	0	10	35	./.	5	20
.	MDA-MB-453_C.13	MDA-MB-453_C	f6886118-0c2b-11ec-b6f7-8a1ab63b0f2f	16	2095338	C	CA	360	PASS	TSC2	CCDS10458.1	r.?	-	-	Ins	upstream	I	2095338	2095348	1	8	16	505.739	1	TSC2|CCDS10458.1|r.?|-|-|protein_coding:insertion:5KB_upstream_variant|SO:0000010:SO:0000667:SO:0001635	NTHL1|CCDS10457.1|r.?|-|-|protein_coding:intron:CDS:insertion:intron_variant|SO:0000010:SO:0000188:SO:0000316:SO:0000667:SO:0001627	0	65	./.	0	33	0	33	0	0	33	0	33	0	0	61	0	0	0	6	66	./.	3	36
.	MDA-MB-453_C.13	MDA-MB-453_C	26669968-0c2c-11ec-b6f7-8a1ab63b0f2f	16	8024761	G	GA	360	PASS	-	-	-	-	-	Ins	-	I	8024761	8024767	1	4	15	505.136	1	-	-	0	47	./.	0	21	0	21	0	0	27	0	27	0	0	44	0	0	0	6	59	./.	2	19
.	MDA-MB-453_C.13	MDA-MB-453_C	5e35ce64-0c2b-11ec-b6f7-8a1ab63b0f2f	16	53612251	AG	A	360	PASS	-	-	-	-	-	Del	-	D	53612251	53612256	1	4	12	508.147	1	-	-	0	47	./.	0	31	0	31	0	0	16	0	16	0	0	50	0	0	0	6	55	./.	5	27
.	MDA-MB-453_C.13	MDA-MB-453_C	7e022ede-0c2d-11ec-b6f7-8a1ab63b0f2f	16	71062405	T	TA	243	PASS	HYDIN	CCDS59269.1	r.?	-	-	Ins	intronic	I	71062405	71062416	1	9	12	419.643	1	HYDIN|CCDS59269.1|r.?|-|-|protein_coding:intron:CDS:insertion:intron_variant|SO:0000010:SO:0000188:SO:0000316:SO:0000667:SO:0001627	HYDIN|CCDS59269.1|r.?|-|-|protein_coding:intron:CDS:insertion:intron_variant|SO:0000010:SO:0000188:SO:0000316:SO:0000667:SO:0001627	0	21	./.	0	11	0	11	0	0	10	0	10	0	0	17	0	0	0	6	37	./.	2	17
.	MDA-MB-453_C.13	MDA-MB-453_C	9e1236c2-0c2f-11ec-a643-b92ab63b0f2f	17	42970316	G	GA	300	PASS	EFTUD2	CCDS11489.1	r.?	-	-	Ins	intronic	I	42970316	42970326	1	8	6	418.14	1	EFTUD2|CCDS11489.1|r.?|-|-|protein_coding:intron:CDS:insertion:intron_variant|SO:0000010:SO:0000188:SO:0000316:SO:0000667:SO:0001627	EFTUD2|CCDS11489.1|r.?|-|-|protein_coding:intron:CDS:insertion:intron_variant|SO:0000010:SO:0000188:SO:0000316:SO:0000667:SO:0001627	0	33	./.	0	17	0	17	0	0	16	0	16	0	0	34	0	0	0	5	63	./.	5	29
.	MDA-MB-453_C.13	MDA-MB-453_C	fc83f434-0c2f-11ec-a643-b92ab63b0f2f	17	56500707	C	CA	300	PASS	HSF5	CCDS32690.1	r.?	-	-	Ins	intronic	I	56500707	56500714	1	5	10	421.151	1	HSF5|CCDS32690.1|r.?|-|-|protein_coding:intron:CDS:insertion:intron_variant|SO:0000010:SO:0000188:SO:0000316:SO:0000667:SO:0001627	HSF5|CCDS32690.1|r.?|-|-|protein_coding:intron:CDS:insertion:intron_variant|SO:0000010:SO:0000188:SO:0000316:SO:0000667:SO:0001627	0	19	./.	0	12	0	12	0	0	7	0	7	0	0	19	0	0	0	7	11	./.	2	5
.	MDA-MB-453_C.13	MDA-MB-453_C	133400a2-0c30-11ec-a643-b92ab63b0f2f	17	59628668	A	AT	300	PASS	-	-	-	-	-	Ins	-	I	59628668	59628679	1	9	12	413.926	1	-	-	0	59	./.	0	28	0	28	0	0	32	0	32	0	0	54	0	0	0	6	59	./.	4	22
.	MDA-MB-453_C.13	MDA-MB-453_C	c95ef01a-0c2d-11ec-a643-b92ab63b0f2f	17	63265186	TC	T	600	PASS	-	-	-	-	-	Del	-	D	63265186	63265189	1	2	35	844.71	1	-	-	0	99	./.	0	52	0	52	0	0	48	0	48	0	0	103	1	0	0	14	98	./.	5	42
.	MDA-MB-453_C.13	MDA-MB-453_C	c48e73a0-0c30-11ec-a643-b92ab63b0f2f	17	67251791	G	GA	300	PASS	ABCA5	CCDS11685.1	r.?	-	-	Ins	intronic	I	67251791	67251801	1	8	12	420.549	1	ABCA5|CCDS11685.1|r.?|-|-|protein_coding:intron:CDS:insertion:intron_variant|SO:0000010:SO:0000188:SO:0000316:SO:0000667:SO:0001627	ABCA5|CCDS11685.1|r.?|-|-|protein_coding:intron:CDS:insertion:intron_variant|SO:0000010:SO:0000188:SO:0000316:SO:0000667:SO:0001627	0	73	./.	0	34	0	34	0	0	39	0	39	0	0	72	0	0	0	6	91	./.	2	45
.	MDA-MB-453_C.13	MDA-MB-453_C	3d936b5a-0c2e-11ec-a643-b92ab63b0f2f	17	67342570	AT	A	720	PASS	-	-	-	-	-	Del	-	D	67342570	67342580	1	9	40	1017.99	1	-	-	0	86	./.	0	38	0	38	0	0	48	0	48	0	0	87	4	0	0	13	105	./.	4	56
.	MDA-MB-453_C.13	MDA-MB-453_C	3e125368-0c31-11ec-a643-b92ab63b0f2f	17	74125078	G	GT	278	PASS	-	-	-	-	-	Ins	-	I	74125078	74125088	1	8	12	418.14	1	-	-	0	83	./.	0	44	0	44	0	0	39	0	39	0	0	67	0	0	0	6	101	./.	2	50
.	MDA-MB-453_C.13	MDA-MB-453_C	5f1cd17c-0c2d-11ec-95a8-7232b63b0f2f	18	12240170	CT	C	360	PASS	-	-	-	-	-	Del	-	D	12240170	12240178	1	7	15	499.973	1	-	-	0	45	./.	0	16	0	16	0	0	29	0	29	0	0	40	5	0	0	11	33	./.	5	11
.	MDA-MB-453_C.13	MDA-MB-453_C	7be7f10a-0c2e-11ec-95a8-7232b63b0f2f	18	14624187	G	GA	197	PASS	-	-	-	-	-	Ins	-	I	14624187	14624197	1	8	12	419.755	1	-	-	0	28	./.	0	12	0	12	0	0	16	0	16	0	0	26	1	0	0	6	54	./.	2	22
.	MDA-MB-453_C.13	MDA-MB-453_C	5695d9b2-0c2e-11ec-8ffb-9234b53b0f2f	19	20279025	AGGTGT	A	720	PASS	ZNF486	CCDS46029.1	r.?	-	-	Del	intronic	D	20279025	20279035	5	1	45	1011.15	1	ZNF486|CCDS46029.1|r.?|-|-|protein_coding:intron:CDS:deletion:intron_variant|SO:0000010:SO:0000188:SO:0000316:SO:0000159:SO:0001627	ZNF486|CCDS46029.1|r.?|-|-|protein_coding:intron:CDS:deletion:intron_variant|SO:0000010:SO:0000188:SO:0000316:SO:0000159:SO:0001627	0	47	./.	0	27	0	27	0	0	20	0	20	0	0	47	4	0	0	12	40	./.	4	19
.	MDA-MB-453_C.13	MDA-MB-453_C	6ed4bc00-0c2e-11ec-8ffb-9234b53b0f2f	19	28980311	AG	A	420	PASS	AC005307.3	ENST00000592347	r.?	-	-	Del	intronic	D	28980311	28980317	1	5	20	586.926	1	AC005307.3|ENST00000592347|r.?|-|-|non_protein_coding:intron:deletion:intron_variant|SO:0000011:SO:0000188:SO:0000159:SO:0001627	AC005307.3|ENST00000592347|r.?|-|-|non_protein_coding:intron:deletion:intron_variant|SO:0000011:SO:0000188:SO:0000159:SO:0001627	0	29	./.	0	9	0	9	0	0	20	0	20	0	0	29	2	0	0	9	39	./.	4	19
.	MDA-MB-453_C.13	MDA-MB-453_C	bcff2362-0c32-11ec-9873-9e36b53b0f2f	2	51352225	G	GT	420	PASS	AC007682.1	ENST00000440698	r.?	-	-	Ins	intronic	I	51352225	51352233	1	6	20	583.7	1	AC007682.1|ENST00000440698|r.?|-|-|non_protein_coding:intron:insertion:intron_variant|SO:0000011:SO:0000188:SO:0000667:SO:0001627	AC007682.1|ENST00000440698|r.?|-|-|non_protein_coding:intron:insertion:intron_variant|SO:0000011:SO:0000188:SO:0000667:SO:0001627	0	33	./.	0	17	0	17	0	0	16	0	16	0	0	29	0	0	0	7	29	./.	3	11
.	MDA-MB-453_C.13	MDA-MB-453_C	aa536380-0c2e-11ec-9873-9e36b53b0f2f	2	59975427	TC	T	420	PASS	RP11-444A22.1	ENST00000606382	r.?	-	-	Del	intronic	D	59975427	59975430	1	2	20	590.323	1	RP11-444A22.1|ENST00000606382|r.?|-|-|non_protein_coding:intron:deletion:intron_variant|SO:0000011:SO:0000188:SO:0000159:SO:0001627	RP11-444A22.1|ENST00000606382|r.?|-|-|non_protein_coding:intron:deletion:intron_variant|SO:0000011:SO:0000188:SO:0000159:SO:0001627	0	32	./.	0	14	0	14	0	0	18	0	18	0	0	32	0	0	0	9	26	./.	4	13
.	MDA-MB-453_C.13	MDA-MB-453_C	999fc9e8-0c33-11ec-9873-9e36b53b0f2f	2	113678330	G	GA	360	PASS	IL37	CCDS2103.1	r.?	-	-	Ins	downstream	I	113678330	113678340	1	8	15	497.992	1	IL37|CCDS2103.1|r.?|-|-|protein_coding:insertion:5KB_downstream_variant|SO:0000010:SO:0000667:SO:0001633	IL37|CCDS2103.1|r.?|-|-|protein_coding:insertion:5KB_downstream_variant|SO:0000010:SO:0000667:SO:0001633	0	26	./.	0	12	0	12	0	0	14	0	14	0	0	25	0	0	0	11	36	./.	5	19
.	MDA-MB-453_C.13	MDA-MB-453_C	99719b40-0c2e-11ec-a2ef-6137b53b0f2f	20	39596743	CTTTTT	C	300	PASS	-	-	-	-	-	Del	-	D	39596743	39596773	5	29	6	406.382	-	-	-	0	31	./.	0	9	0	9	0	0	22	0	22	0	0	3	6	0	0	8	41	./.	8	19
.	MDA-MB-453_C.13	MDA-MB-453_C	ed3d7270-0c2f-11ec-a2ef-6137b53b0f2f	20	44602054	G	GA	600	PASS	ZNF335	CCDS13389.1	r.?	-	-	Ins	upstream	I	44602054	44602062	1	6	35	833.836	1	ZNF335|CCDS13389.1|r.?|-|-|protein_coding:insertion:2KB_upstream_variant|SO:0000010:SO:0000667:SO:0001636	ZNF335|CCDS13389.1|r.?|-|-|protein_coding:insertion:2KB_upstream_variant|SO:0000010:SO:0000667:SO:0001636	0	54	./.	0	29	0	29	0	0	25	0	25	0	0	47	0	0	0	13	68	./.	5	27
.	MDA-MB-453_C.13	MDA-MB-453_C	d53a1b34-0c2e-11ec-9438-de3ab53b0f2f	21	18020073	TTCTA	T	720	PASS	AP000473.8	ENST00000602659	r.?	-	-	Del	downstream	D	18020073	18020083	4	2	48	1020.54	1	AP000473.8|ENST00000602659|r.?|-|-|non_protein_coding:deletion:5KB_downstream_variant|SO:0000011:SO:0000159:SO:0001633	AP000473.8|ENST00000602659|r.?|-|-|non_protein_coding:deletion:5KB_downstream_variant|SO:0000011:SO:0000159:SO:0001633	0	26	./.	0	8	0	8	0	0	18	0	18	0	0	25	2	0	0	14	40	./.	6	17
.	MDA-MB-453_C.13	MDA-MB-453_C	ed89e430-0c2e-11ec-9438-de3ab53b0f2f	21	22881129	CTTTTTTTTT	C	300	PASS	NCAM2	CCDS42910.1	r.?	-	-	Del	intronic	D	22881129	22881162	9	32	12	417.549	-	NCAM2|CCDS42910.1|r.?|-|-|protein_coding:intron:CDS:deletion:intron_variant|SO:0000010:SO:0000188:SO:0000316:SO:0000159:SO:0001627	NCAM2|CCDS42910.1|r.?|-|-|protein_coding:intron:CDS:deletion:intron_variant|SO:0000010:SO:0000188:SO:0000316:SO:0000159:SO:0001627	0	16	./.	0	9	0	9	0	0	7	0	7	0	0	2	2	0	0	7	33	./.	3	13
.	MDA-MB-453_C.13	MDA-MB-453_C	f89f0864-0c2e-11ec-9438-de3ab53b0f2f	21	24700641	TA	T	300	PASS	-	-	-	-	-	Del	-	D	24700641	24700651	1	9	12	425.978	1	-	-	0	22	./.	0	9	0	9	0	0	13	0	13	0	0	23	1	0	0	5	40	./.	2	18
.	MDA-MB-453_C.13	MDA-MB-453_C	f2152b62-0c2f-11ec-9438-de3ab53b0f2f	21	30333740	G	GA	300	PASS	LTN1	CCDS33527.2	r.?	-	-	Ins	intronic	I	30333740	30333751	1	9	10	420.559	1	LTN1|CCDS33527.2|r.?|-|-|protein_coding:intron:CDS:insertion:intron_variant|SO:0000010:SO:0000188:SO:0000316:SO:0000667:SO:0001627	LTN1|CCDS33527.2|r.?|-|-|protein_coding:intron:CDS:insertion:intron_variant|SO:0000010:SO:0000188:SO:0000316:SO:0000667:SO:0001627	0	41	./.	0	21	0	21	0	0	21	0	21	0	0	38	0	0	0	6	51	./.	1	13
.	MDA-MB-453_C.13	MDA-MB-453_C	225c4b84-0c30-11ec-9438-de3ab53b0f2f	21	36685846	A	AT	360	PASS	RUNX1	ENST00000475045	r.?	-	-	Ins	intronic	I	36685846	36685857	1	9	15	503.346	1	RUNX1|ENST00000475045|r.?|-|-|protein_coding:intron:five_prime_UTR:insertion:intron_variant|SO:0000010:SO:0000188:SO:0000204:SO:0000667:SO:0001627	RUNX1|ENST00000475045|r.?|-|-|protein_coding:intron:five_prime_UTR:insertion:intron_variant|SO:0000010:SO:0000188:SO:0000204:SO:0000667:SO:0001627	0	38	./.	0	17	0	17	0	0	22	0	22	0	0	39	0	0	0	6	47	./.	2	17
.	MDA-MB-453_C.13	MDA-MB-453_C	f5375cfa-0c31-11ec-bfdb-b93db53b0f2f	22	48124180	C	CT	300	PASS	RP11-191L9.4	ENST00000423737	r.?	-	-	Ins	intronic	I	48124180	48124191	1	9	12	420.486	1	RP11-191L9.4|ENST00000423737|r.?|-|-|non_protein_coding:intron:insertion:intron_variant|SO:0000011:SO:0000188:SO:0000667:SO:0001627	RP11-191L9.4|ENST00000423737|r.?|-|-|non_protein_coding:intron:insertion:intron_variant|SO:0000011:SO:0000188:SO:0000667:SO:0001627	0	47	./.	0	19	0	19	0	0	28	0	28	0	0	43	0	0	0	6	72	./.	4	31
.	MDA-MB-453_C.13	MDA-MB-453_C	09b7beba-0c30-11ec-95a4-e042b53b0f2f	3	29857710	GACAAAACACAGAAGACT	G	360	PASS	RBMS3	CCDS33725.1	r.?	-	-	Del	intronic	D	29857710	29857728	17	1	16	506.854	1	RBMS3|CCDS33725.1|r.?|-|-|protein_coding:intron:CDS:deletion:intron_variant|SO:0000010:SO:0000188:SO:0000316:SO:0000159:SO:0001627	RBMS3|CCDS33725.1|r.?|-|-|protein_coding:intron:CDS:deletion:intron_variant|SO:0000010:SO:0000188:SO:0000316:SO:0000159:SO:0001627	0	32	./.	0	12	0	12	0	0	20	0	20	0	0	35	0	0	0	8	36	./.	3	15
.	MDA-MB-453_C.13	MDA-MB-453_C	bab0b6ea-0c30-11ec-95a4-e042b53b0f2f	3	69304697	TA	T	420	PASS	FRMD4B	CCDS46863.1	r.?	-	-	Del	intronic	D	69304697	69304707	1	9	20	586.012	1	FRMD4B|CCDS46863.1|r.?|-|-|protein_coding:intron:CDS:deletion:intron_variant|SO:0000010:SO:0000188:SO:0000316:SO:0000159:SO:0001627	FRMD4B|CCDS46863.1|r.?|-|-|protein_coding:intron:CDS:deletion:intron_variant|SO:0000010:SO:0000188:SO:0000316:SO:0000159:SO:0001627	0	29	./.	0	17	0	17	0	0	12	0	12	0	0	29	2	0	0	8	28	./.	5	20
.	MDA-MB-453_C.13	MDA-MB-453_C	7c3cd214-0c34-11ec-95a4-e042b53b0f2f	3	81568847	G	GA	300	PASS	GBE1	CCDS54612.1	r.?	-	-	Ins	intronic	I	81568847	81568857	1	8	12	419.87	1	GBE1|CCDS54612.1|r.?|-|-|protein_coding:intron:CDS:insertion:intron_variant|SO:0000010:SO:0000188:SO:0000316:SO:0000667:SO:0001627	GBE1|CCDS54612.1|r.?|-|-|protein_coding:intron:CDS:insertion:intron_variant|SO:0000010:SO:0000188:SO:0000316:SO:0000667:SO:0001627	0	28	./.	0	7	0	7	0	0	21	0	21	0	0	24	0	0	0	5	34	./.	3	14
.	MDA-MB-453_C.13	MDA-MB-453_C	852c9f5c-0c35-11ec-95a4-e042b53b0f2f	3	157179151	G	GA	300	PASS	VEPH1	CCDS3179.1	r.?	-	-	Ins	intronic	I	157179151	157179161	1	8	10	416.258	1	VEPH1|CCDS3179.1|r.?|-|-|protein_coding:intron:CDS:insertion:intron_variant|SO:0000010:SO:0000188:SO:0000316:SO:0000667:SO:0001627	VEPH1|CCDS3179.1|r.?|-|-|protein_coding:intron:CDS:insertion:intron_variant|SO:0000010:SO:0000188:SO:0000316:SO:0000667:SO:0001627	0	30	./.	0	16	0	16	0	0	14	0	14	0	0	30	0	0	0	5	48	./.	4	24
.	MDA-MB-453_C.13	MDA-MB-453_C	ca0b08c0-0c35-11ec-95a4-e042b53b0f2f	3	171309233	C	CT	300	PASS	-	-	-	-	-	Ins	-	I	171309233	171309244	1	9	12	406.023	1	-	-	0	49	./.	0	26	0	26	0	0	23	0	23	0	0	48	0	0	0	7	73	./.	2	31
.	MDA-MB-453_C.13	MDA-MB-453_C	4b129dca-0c36-11ec-95a4-e042b53b0f2f	3	193645180	C	CTA	300	PASS	-	-	-	-	-	Ins	-	I	193645180	193645192	2	4	10	411.441	1	-	-	0	67	./.	0	31	0	31	0	0	37	0	37	0	0	57	0	0	0	6	63	./.	5	39
.	MDA-MB-453_C.13	MDA-MB-453_C	91852f6e-0c33-11ec-97a9-8749b53b0f2f	4	48255599	T	TG	360	PASS	TEC	CCDS3481.1	r.?	-	-	Ins	intronic	I	48255599	48255600	1	1	15	479.6	1	TEC|CCDS3481.1|r.?|-|-|protein_coding:intron:five_prime_UTR:insertion:intron_variant|SO:0000010:SO:0000188:SO:0000204:SO:0000667:SO:0001627	TEC|CCDS3481.1|r.?|-|-|protein_coding:intron:five_prime_UTR:insertion:intron_variant|SO:0000010:SO:0000188:SO:0000204:SO:0000667:SO:0001627	0	26	./.	0	15	0	15	0	0	11	0	11	0	0	12	0	5	0	9	32	./.	3	17
.	MDA-MB-453_C.13	MDA-MB-453_C	9435126a-0c33-11ec-97a9-8749b53b0f2f	4	49223089	G	GA	341	PASS	-	-	-	-	-	Ins	-	I	49223089	49223099	1	8	16	501.876	1	-	-	0	74	./.	0	45	0	45	0	0	30	0	30	0	0	70	0	0	0	6	101	./.	3	55
.	MDA-MB-453_C.13	MDA-MB-453_C	fe4673ba-0c33-11ec-97a9-8749b53b0f2f	4	87224588	G	GA	480	PASS	MAPK10	CCDS3612.1	r.?	-	-	Ins	intronic	I	87224588	87224598	1	8	16	662.746	1	MAPK10|CCDS3612.1|r.?|-|-|protein_coding:intron:five_prime_UTR:insertion:intron_variant|SO:0000010:SO:0000188:SO:0000204:SO:0000667:SO:0001627	MAPK10|CCDS3612.1|r.?|-|-|protein_coding:intron:five_prime_UTR:insertion:intron_variant|SO:0000010:SO:0000188:SO:0000204:SO:0000667:SO:0001627	0	36	./.	0	15	0	15	0	0	21	0	21	0	0	29	0	0	0	10	37	./.	8	17
.	MDA-MB-453_C.13	MDA-MB-453_C	6a1a1632-0c34-11ec-97a9-8749b53b0f2f	4	119137989	G	GA	360	PASS	NDST3	CCDS3708.1	r.?	-	-	Ins	intronic	I	119137989	119137996	1	5	7	503.682	1	NDST3|CCDS3708.1|r.?|-|-|protein_coding:intron:CDS:insertion:intron_variant|SO:0000010:SO:0000188:SO:0000316:SO:0000667:SO:0001627	NDST3|CCDS3708.1|r.?|-|-|protein_coding:intron:CDS:insertion:intron_variant|SO:0000010:SO:0000188:SO:0000316:SO:0000667:SO:0001627	0	30	./.	0	15	0	15	0	0	15	0	15	0	0	30	0	0	0	8	48	./.	1	20
.	MDA-MB-453_C.13	MDA-MB-453_C	54eaf21c-0c35-11ec-97a9-8749b53b0f2f	4	181436398	G	GA	300	PASS	-	-	-	-	-	Ins	-	I	181436398	181436409	1	9	12	414.818	1	-	-	0	28	./.	0	18	0	18	0	0	11	0	11	0	0	23	0	0	0	5	46	./.	2	28
.	MDA-MB-453_C.13	MDA-MB-453_C	2783f41a-0c33-11ec-ac26-d849b53b0f2f	5	6232207	T	TA	300	PASS	-	-	-	-	-	Ins	-	I	6232207	6232210	1	1	12	420.366	1	-	-	0	43	./.	0	28	0	28	0	0	16	0	16	0	0	37	0	0	0	6	41	./.	3	25
.	MDA-MB-453_C.13	MDA-MB-453_C	36a998ba-0c32-11ec-ac26-d849b53b0f2f	5	130270518	GA	G	540	PASS	-	-	-	-	-	Del	-	D	130270518	130270523	1	4	30	761.475	1	-	-	0	36	./.	0	17	0	17	0	0	19	0	19	0	0	37	3	0	0	12	31	./.	6	13
.	MDA-MB-453_C.13	MDA-MB-453_C	1efc1654-0c35-11ec-ac26-d849b53b0f2f	5	142865733	C	CA	480	PASS	CTD-2050E21.1	ENST00000340585	r.?	-	-	Ins	downstream	I	142865733	142865743	1	8	25	662.35	1	CTD-2050E21.1|ENST00000340585|r.?|-|-|non_protein_coding:insertion:5KB_downstream_variant|SO:0000011:SO:0000667:SO:0001633	CTD-2050E21.1|ENST00000340585|r.?|-|-|non_protein_coding:insertion:5KB_downstream_variant|SO:0000011:SO:0000667:SO:0001633	0	35	./.	0	15	0	15	0	0	20	0	20	0	0	33	0	0	0	10	44	./.	5	23
.	MDA-MB-453_C.13	MDA-MB-453_C	a446f070-0c32-11ec-ac26-d849b53b0f2f	5	160881652	AT	A	360	PASS	GABRB2	CCDS4355.1	r.?	-	-	Del	intronic	D	160881652	160881659	1	6	15	506.847	1	GABRB2|CCDS4355.1|r.?|-|-|protein_coding:intron:CDS:deletion:intron_variant|SO:0000010:SO:0000188:SO:0000316:SO:0000159:SO:0001627	GABRB2|CCDS4355.1|r.?|-|-|protein_coding:intron:CDS:deletion:intron_variant|SO:0000010:SO:0000188:SO:0000316:SO:0000159:SO:0001627	0	33	./.	0	16	0	16	0	0	18	0	18	0	0	39	0	0	0	7	38	./.	5	21
.	MDA-MB-453_C.13	MDA-MB-453_C	68cceb50-0c35-11ec-ac26-d849b53b0f2f	5	162111697	G	GA	300	PASS	-	-	-	-	-	Ins	-	I	162111697	162111708	1	9	12	419.764	1	-	-	0	29	./.	0	14	0	14	0	0	15	0	15	0	0	24	0	0	0	5	42	./.	2	13
.	MDA-MB-453_C.13	MDA-MB-453_C	640ac7be-0c34-11ec-af99-a84db53b0f2f	6	45248242	C	CA	360	PASS	SUPT3H	CCDS34466.1	r.?	-	-	Ins	intronic	I	45248242	45248251	1	7	12	492.276	1	SUPT3H|CCDS34466.1|r.?|-|-|protein_coding:intron:CDS:insertion:intron_variant|SO:0000010:SO:0000188:SO:0000316:SO:0000667:SO:0001627	SUPT3H|CCDS34466.1|r.?|-|-|protein_coding:intron:CDS:insertion:intron_variant|SO:0000010:SO:0000188:SO:0000316:SO:0000667:SO:0001627	0	30	./.	0	16	0	16	0	0	14	0	14	0	0	28	0	0	0	7	32	./.	5	19
.	MDA-MB-453_C.13	MDA-MB-453_C	42a1c5d6-0c35-11ec-af99-a84db53b0f2f	6	106211539	A	ACTG	300	PASS	-	-	-	-	-	Ins	-	I	106211539	106211543	3	0	12	411.234	1	-	-	0	21	./.	0	11	0	11	0	0	10	0	10	0	0	22	0	0	0	7	35	./.	3	21
.	MDA-MB-453_C.13	MDA-MB-453_C	6bdd621e-0c32-11ec-8846-e752b53b0f2f	7	57515547	AT	A	360	PASS	ZNF716	CCDS55112.1	r.?	-	-	Del	intronic	D	57515547	57515551	1	3	15	505.213	1	ZNF716|CCDS55112.1|r.?|-|-|protein_coding:intron:CDS:deletion:intron_variant|SO:0000010:SO:0000188:SO:0000316:SO:0000159:SO:0001627	ZNF716|CCDS55112.1|r.?|-|-|protein_coding:intron:CDS:deletion:intron_variant|SO:0000010:SO:0000188:SO:0000316:SO:0000159:SO:0001627	0	33	./.	0	22	0	22	0	0	11	0	11	0	0	34	0	0	0	10	44	./.	6	24
.	MDA-MB-453_C.13	MDA-MB-453_C	af10b0a4-0c32-11ec-8846-e752b53b0f2f	7	74484929	CCTCGGCCTCCCAAAGTGCTGGGATTACAGGCGTGAGCCACTGCGCCTGGCATTTCCTCTCTATTTTAGGAACTCTTTCTTTTTTCTTTTTTTTAAGAGACATGATCTTGCTCTGTTGCCCAGGCTGGAGTGCGGTGGCGCAATCACCGCTCACTGCAGCCTCAAACTCCTGGGCTCAAGCAATCCTCCTACCTCAGCCTCTGGAGTAACTAGGATTATAGGTGCATGCCACCATGCTCAGCTAATTCTTTTTCGTTTTTCATTTCTTTTTTTTAGAGACAGAGTCTCGCTATGTTGCCCAGCGTGGTCTGGAACTCCAGGCCTCAAGCAATCCCTCCCAT	C	264	PASS	WBSCR16	CCDS64683.1	r.?	-	-	Del	intronic	D	74484929	74485308	340	1	12	416.896	1	WBSCR16|CCDS64683.1|r.?|-|-|protein_coding:intron:CDS:deletion:intron_variant|SO:0000010:SO:0000188:SO:0000316:SO:0000159:SO:0001627	WBSCR16|CCDS64683.1|r.?|-|-|protein_coding:intron:CDS:deletion:intron_variant|SO:0000010:SO:0000188:SO:0000316:SO:0000159:SO:0001627	0	27	./.	0	18	0	18	0	0	9	0	9	0	0	62	8	0	0	4	49	./.	0	22
.	MDA-MB-453_C.13	MDA-MB-453_C	e51c20c2-0c35-11ec-8846-e752b53b0f2f	7	132879053	G	GT	660	PASS	-	-	-	-	-	Ins	-	I	132879053	132879056	1	1	42	916.089	1	-	-	0	36	./.	0	16	0	16	0	0	20	0	20	0	0	35	0	0	0	13	44	./.	6	19
.	MDA-MB-453_C.13	MDA-MB-453_C	9c731198-0c33-11ec-8846-e752b53b0f2f	7	151748514	CTT	C	360	PASS	GALNT11	CCDS5930.1	r.?	-	-	Del	intronic	D	151748514	151748518	2	3	15	508.223	1	GALNT11|CCDS5930.1|r.?|-|-|protein_coding:intron:five_prime_UTR:deletion:intron_variant|SO:0000010:SO:0000188:SO:0000204:SO:0000159:SO:0001627	GALNT11|CCDS5930.1|r.?|-|-|protein_coding:intron:five_prime_UTR:deletion:intron_variant|SO:0000010:SO:0000188:SO:0000204:SO:0000159:SO:0001627	0	30	./.	0	14	0	14	0	0	17	0	17	0	0	36	0	0	0	6	31	./.	2	15
.	MDA-MB-453_C.13	MDA-MB-453_C	228a3e58-0c36-11ec-bd10-4859b53b0f2f	8	71671777	G	GT	300	PASS	-	-	-	-	-	Ins	-	I	71671777	71671787	1	8	12	420.554	1	-	-	0	41	./.	0	24	0	24	0	0	17	0	17	0	0	40	0	0	0	5	65	./.	3	32
.	MDA-MB-453_C.13	MDA-MB-453_C	da7d96fc-0c33-11ec-bd10-4859b53b0f2f	8	88184724	GTC	G	300	PASS	CNBD1	CCDS55259.1	r.?	-	-	Del	intronic	D	88184724	88184744	2	9	6	417.543	1	CNBD1|CCDS55259.1|r.?|-|-|protein_coding:intron:CDS:deletion:intron_variant|SO:0000010:SO:0000188:SO:0000316:SO:0000159:SO:0001627	CNBD1|CCDS55259.1|r.?|-|-|protein_coding:intron:CDS:deletion:intron_variant|SO:0000010:SO:0000188:SO:0000316:SO:0000159:SO:0001627	0	45	./.	0	25	0	25	0	0	20	0	20	0	0	40	11	0	0	6	49	./.	5	37
.	MDA-MB-453_C.13	MDA-MB-453_C	65e22670-0c36-11ec-bd10-4859b53b0f2f	8	89707864	C	CT	300	PASS	-	-	-	-	-	Ins	-	I	89707864	89707875	1	9	10	413.931	1	-	-	0	45	./.	0	23	0	23	0	0	23	0	23	0	0	42	0	0	0	5	65	./.	4	33
.	MDA-MB-453_C.13	MDA-MB-453_C	c24e5b72-0c36-11ec-bd10-4859b53b0f2f	8	115332661	G	GT	300	PASS	-	-	-	-	-	Ins	-	I	115332661	115332672	1	9	10	413.329	-	-	-	0	24	./.	0	10	0	10	0	0	14	0	14	0	0	14	0	0	0	9	65	./.	5	34
.	MDA-MB-453_C.13	MDA-MB-453_C	70e96012-0c34-11ec-bd10-4859b53b0f2f	8	117353023	AACAC	A	300	PASS	-	-	-	-	-	Del	-	D	117353023	117353029	4	2	12	422.36	1	-	-	0	51	./.	0	24	0	24	0	0	27	0	27	0	0	53	1	0	0	7	55	./.	4	31
.	MDA-MB-453_C.13	MDA-MB-453_C	ddcaa9aa-0c36-11ec-bd10-4859b53b0f2f	8	124280740	C	CT	300	PASS	ZHX1	CCDS6342.1	r.?	-	-	Ins	intronic	I	124280740	124280751	1	9	12	412.727	1	ZHX1|CCDS6342.1|r.?|-|-|protein_coding:intron:five_prime_UTR:insertion:intron_variant|SO:0000010:SO:0000188:SO:0000204:SO:0000667:SO:0001627	ZHX1|CCDS6342.1|r.?|-|-|protein_coding:intron:five_prime_UTR:insertion:intron_variant|SO:0000010:SO:0000188:SO:0000204:SO:0000667:SO:0001627	0	53	./.	0	29	0	29	0	0	24	0	24	0	0	49	0	0	0	5	67	./.	2	34
.	MDA-MB-453_C.13	MDA-MB-453_C	45cf0920-0c36-11ec-aa33-be6eb53b0f2f	9	112659250	GT	G	480	PASS	PALM2-AKAP2	CCDS35100.1	r.?	-	-	Del	intronic	D	112659250	112659260	1	9	24	678.646	1	PALM2-AKAP2|CCDS35100.1|r.?|-|-|protein_coding:intron:CDS:deletion:intron_variant|SO:0000010:SO:0000188:SO:0000316:SO:0000159:SO:0001627	PALM2-AKAP2|CCDS35100.1|r.?|-|-|protein_coding:intron:CDS:deletion:intron_variant|SO:0000010:SO:0000188:SO:0000316:SO:0000159:SO:0001627	0	17	./.	0	5	0	5	0	0	12	0	12	0	0	14	0	0	0	11	22	./.	6	11
.	MDA-MB-453_C.13	MDA-MB-453_C	8d2793c2-0c37-11ec-a0fa-0970b53b0f2f	X	67263229	A	AG	300	PASS	OPHN1	CCDS14388.1	r.6835_6836insc	c.?	p.?	Ins	3prime_UTR_variant	I	67263229	67263230	1	1	16	481.855	1	OPHN1|CCDS14388.1|r.6835_6836insc|c.?|p.?|protein_coding:exon:three_prime_UTR:insertion:3_prime_UTR_variant:transcript_variant|SO:0000010:SO:0000147:SO:0000205:SO:0000667:SO:0001624:SO:0001576	OPHN1|CCDS14388.1|r.6835_6836insc|c.?|p.?|protein_coding:exon:three_prime_UTR:insertion:3_prime_UTR_variant:transcript_variant|SO:0000010:SO:0000147:SO:0000205:SO:0000667:SO:0001624:SO:0001576	0	21	./.	0	8	0	8	0	0	13	0	13	0	0	4	0	1	0	6	25	./.	3	8
.	MDA-MB-453_C.13	MDA-MB-453_C	a89fe03c-0c37-11ec-a0fa-0970b53b0f2f	X	84430716	T	TA	480	PASS	-	-	-	-	-	Ins	-	I	84430716	84430725	1	7	25	672.778	1	-	-	0	16	./.	0	10	0	10	0	0	6	0	6	0	0	14	0	0	0	9	24	./.	5	12
.	MDA-MB-453_C.13	MDA-MB-453_C	e1040d96-0c36-11ec-a0fa-0970b53b0f2f	X	146320417	TA	T	420	PASS	MIR508	ENST00000384857	r.?	-	-	Del	upstream	D	146320417	146320427	1	9	18	592.669	1	MIR508|ENST00000384857|r.?|-|-|non_protein_coding:deletion:2KB_upstream_variant|SO:0000011:SO:0000159:SO:0001636	MIR508|ENST00000384857|r.?|-|-|non_protein_coding:deletion:2KB_upstream_variant|SO:0000011:SO:0000159:SO:0001636	0	32	./.	0	15	0	15	0	0	17	0	17	0	0	29	1	0	0	8	38	./.	5	19
.	BT-474_F.18	BT-474_Jv1	8e8bebca-15cc-11ec-89c5-175d1658fb0c	1	55426864	CTTT	C	540	PASS	-	-	-	-	-	Del	-	D	55426864	55426868	3	3	30	759.498	1	-	-	0	40	./.	0	23	0	23	0	0	17	0	17	0	0	51	0	0	0	11	49	./.	6	24
.	BT-474_F.18	BT-474_Jv1	c2993fb2-15cc-11ec-89c5-175d1658fb0c	1	74424899	GTT	G	360	PASS	-	-	-	-	-	Del	-	D	74424899	74424904	2	4	15	504.927	1	-	-	0	34	./.	0	23	0	23	0	0	11	0	11	0	0	35	2	0	0	10	38	./.	7	23
.	BT-474_F.18	BT-474_Jv1	747b2de6-15d0-11ec-89c5-175d1658fb0c	1	88219396	T	TA	300	PASS	-	-	-	-	-	Ins	-	I	88219396	88219407	1	9	12	419.267	1	-	-	0	27	./.	0	15	0	15	0	0	12	0	12	0	0	24	0	0	0	5	45	./.	3	19
.	BT-474_F.18	BT-474_Jv1	66c0d244-15cd-11ec-89c5-175d1658fb0c	1	149096575	AG	A	600	PASS	-	-	-	-	-	Del	-	D	149096575	149096580	1	4	35	843.351	1	-	-	0	17	./.	0	3	0	3	0	0	14	0	14	0	0	18	0	0	0	10	21	./.	6	12
.	BT-474_F.18	BT-474_Jv1	8c114750-15d1-11ec-89c5-175d1658fb0c	1	173020434	G	GA	480	PASS	TNFSF18	CCDS1305.2	r.?	-	-	Ins	upstream	I	173020434	173020441	1	5	9	670.828	1	TNFSF18|CCDS1305.2|r.?|-|-|protein_coding:insertion:2KB_upstream_variant|SO:0000010:SO:0000667:SO:0001636	RP1-15D23.2|ENST00000432694|r.?|-|-|non_protein_coding:intron:insertion:intron_variant|SO:0000011:SO:0000188:SO:0000667:SO:0001627	0	67	./.	0	43	0	43	0	0	24	0	24	0	0	70	0	0	0	8	61	./.	0	31
.	BT-474_F.18	BT-474_Jv1	4ea9f86e-15cf-11ec-89c5-175d1658fb0c	1	174936237	TGGGGTTTTTT	TACGC	540	PASS	RABGAP1L	CCDS58046.1	r.?	-	-	Complex	intronic	DI	174936237	174936248	10	0	18	-	1	RABGAP1L|CCDS58046.1|r.?|-|-|protein_coding:intron:CDS:indel:intron_variant|SO:0000010:SO:0000188:SO:0000316:SO:1000032:SO:0001627	RABGAP1L|CCDS58046.1|r.?|-|-|protein_coding:intron:CDS:indel:intron_variant|SO:0000010:SO:0000188:SO:0000316:SO:1000032:SO:0001627	0	91	./.	0	37	0	37	0	0	55	0	55	0	0	101	0	0	0	9	103	./.	0	43
.	BT-474_F.18	BT-474_Jv1	99c3dc32-15d1-11ec-89c5-175d1658fb0c	1	174938883	A	AATCTT	540	PASS	RABGAP1L	CCDS58046.1	r.?	-	-	Ins	intronic	I	174938883	174938886	5	0	28	733.007	1	RABGAP1L|CCDS58046.1|r.?|-|-|protein_coding:intron:CDS:insertion:intron_variant|SO:0000010:SO:0000188:SO:0000316:SO:0000667:SO:0001627	RABGAP1L|CCDS58046.1|r.?|-|-|protein_coding:intron:CDS:insertion:intron_variant|SO:0000010:SO:0000188:SO:0000316:SO:0000667:SO:0001627	0	78	./.	0	39	0	39	0	0	40	0	40	0	0	79	0	0	0	10	98	./.	6	44
.	BT-474_F.18	BT-474_Jv1	0603f59e-15d2-11ec-89c5-175d1658fb0c	1	203559519	C	CA	300	PASS	-	-	-	-	-	Ins	-	I	203559519	203559530	1	9	10	419.267	1	-	-	0	66	./.	0	30	0	30	0	0	36	0	36	0	0	53	0	0	0	5	87	./.	1	39
.	BT-474_F.18	BT-474_Jv1	a64b7a62-15ce-11ec-89c5-175d1658fb0c	1	224866449	TTGTTGAACAACTTAAATATATCTATGAACTGAATTTTTAATTTAATTTTAATTAATTAAAAGTTTAAGCTTTAATAGCTGCATGTGGCTAGAGGCTACTGTAGTGGAGAGGATAGCTCTAGAGGGCAAATGAAAGAATAGGCTGGGGTCAGCAGATTTTTTTCTATAAAAGGCAAAATAGTAAATATTTTGGGTTTTGTGAGCCTTACAGCCTGTAACTACTACTCAACCCTGCCGTTGTGCAAAAGCAGTATCGATAAAAGAATGAATGCTACTATATTCCAATAAACCTTTATGGATACTGAAATTTGAATTTTAATATAAGCTTCACATGCCACAAAATATTCTCCTTTTTGGTTTATTTCAAGTATTTAAAAAAATGTTAAAAACATGAAACCC…	T	360	PASS	CNIH3	CCDS1544.1	r.964-2210_1080+385del6481	c.82-2210_198+385del6481	p.?	Del	ess_splice	D	224866449	224872933	6481	1	16	506.131	-	CNIH3|CCDS1544.1|r.964-2210_1080+385del6481|c.82-2210_198+385del6481|p.?|protein_coding:exon:intron:CDS:extended_cis_splice_site:extended_intronic_splice_region:deletion:complex_change_in_transcript:transcript_variant|SO:0000010:SO:0000147:SO:0000188:SO:0000316:SO:0001993:SO:0001996:SO:0000159:SO:0001577:SO:0001576	CNIH3|CCDS1544.1|r.964-2210_1080+385del6481|c.82-2210_198+385del6481|p.?|protein_coding:exon:intron:CDS:extended_cis_splice_site:extended_intronic_splice_region:deletion:complex_change_in_transcript:transcript_variant|SO:0000010:SO:0000147:SO:0000188:SO:0000316:SO:0001993:SO:0001996:SO:0000159:SO:0001577:SO:0001576	0	32	./.	0	16	0	16	0	0	16	0	16	0	0	80	0	0	0	6	53	./.	0	31
.	BT-474_F.18	BT-474_Jv1	ecb994d0-15d2-11ec-89c5-175d1658fb0c	1	246842687	A	AG	420	PASS	RP11-439E19.9	ENST00000570141	r.?	-	-	Ins	upstream	I	246842687	246842688	1	1	20	584.566	1	RP11-439E19.9|ENST00000570141|r.?|-|-|non_protein_coding:insertion:5KB_upstream_variant|SO:0000011:SO:0000667:SO:0001635	RP11-439E19.9|ENST00000570141|r.?|-|-|non_protein_coding:insertion:5KB_upstream_variant|SO:0000011:SO:0000667:SO:0001635	0	91	./.	0	43	0	43	0	0	48	0	48	0	0	101	0	0	0	7	110	./.	4	48
.	BT-474_F.18	BT-474_Jv1	52d18176-15cc-11ec-adc7-1a601658fb0c	10	26839956	GC	G	480	PASS	APBB1IP	CCDS31167.1	r.?	-	-	Del	intronic	D	26839956	26839960	1	3	24	677.197	1	APBB1IP|CCDS31167.1|r.?|-|-|protein_coding:intron:CDS:deletion:intron_variant|SO:0000010:SO:0000188:SO:0000316:SO:0000159:SO:0001627	APBB1IP|CCDS31167.1|r.?|-|-|protein_coding:intron:CDS:deletion:intron_variant|SO:0000010:SO:0000188:SO:0000316:SO:0000159:SO:0001627	0	33	./.	0	15	0	15	0	0	18	0	18	0	0	34	0	0	0	8	47	./.	3	19
.	BT-474_F.18	BT-474_Jv1	d488da5c-15cc-11ec-adc7-1a601658fb0c	10	45509539	TC	T	340	PASS	-	-	-	-	-	Del	-	D	45509539	45509541	1	1	15	506.543	1	-	-	0	42	./.	0	19	0	19	0	0	23	0	23	0	0	45	0	0	0	11	42	./.	4	21
.	BT-474_F.18	BT-474_Jv1	aaae21f8-15cf-11ec-adc7-1a601658fb0c	10	62461018	G	GA	300	PASS	ANK3	CCDS55712.1	r.?	-	-	Ins	intronic	I	62461018	62461028	1	8	10	420.614	1	ANK3|CCDS55712.1|r.?|-|-|protein_coding:intron:CDS:insertion:intron_variant|SO:0000010:SO:0000188:SO:0000316:SO:0000667:SO:0001627	ANK3|CCDS55712.1|r.?|-|-|protein_coding:intron:CDS:insertion:intron_variant|SO:0000010:SO:0000188:SO:0000316:SO:0000667:SO:0001627	0	38	./.	0	17	0	17	0	0	21	0	21	0	0	40	0	0	0	5	60	./.	4	27
.	BT-474_F.18	BT-474_Jv1	af2ac31c-15cf-11ec-adc7-1a601658fb0c	10	63918704	C	CT	300	PASS	-	-	-	-	-	Ins	-	I	63918704	63918714	1	8	6	418.808	1	-	-	0	47	./.	0	23	0	23	0	0	24	0	24	0	0	49	0	0	0	5	64	./.	5	31
.	BT-474_F.18	BT-474_Jv1	6d2fc492-15cc-11ec-a78e-82631658fb0c	11	58198177	TA	T	420	PASS	-	-	-	-	-	Del	-	D	58198177	58198183	1	5	20	593.594	1	-	-	0	39	./.	0	22	0	22	0	0	17	0	17	0	0	40	1	0	0	10	58	./.	6	35
.	BT-474_F.18	BT-474_Jv1	8030bd8a-15cc-11ec-a78e-82631658fb0c	11	62034415	AG	A	660	PASS	SCGB2A2	CCDS8018.1	r.?	-	-	Del	upstream	D	62034415	62034418	1	2	42	932.791	1	SCGB2A2|CCDS8018.1|r.?|-|-|protein_coding:deletion:5KB_upstream_variant|SO:0000010:SO:0000159:SO:0001635	SCGB2A2|CCDS8018.1|r.?|-|-|protein_coding:deletion:5KB_upstream_variant|SO:0000010:SO:0000159:SO:0001635	0	47	./.	0	30	0	30	0	0	18	0	18	0	0	51	0	0	0	15	71	./.	7	42
.	BT-474_F.18	BT-474_Jv1	55a08f7c-15cd-11ec-a78e-82631658fb0c	11	127007384	AG	A	720	PASS	CTD-2234N14.2	ENST00000609688	r.?	-	-	Del	intronic	D	127007384	127007387	1	2	49	1015.78	1	CTD-2234N14.2|ENST00000609688|r.?|-|-|non_protein_coding:intron:deletion:intron_variant|SO:0000011:SO:0000188:SO:0000159:SO:0001627	CTD-2234N14.2|ENST00000609688|r.?|-|-|non_protein_coding:intron:deletion:intron_variant|SO:0000011:SO:0000188:SO:0000159:SO:0001627	0	26	./.	0	11	0	11	0	0	15	0	15	0	0	29	0	0	0	15	34	./.	8	19
.	BT-474_F.18	BT-474_Jv1	59b7bb6c-15cd-11ec-b348-ba671658fb0c	12	80884278	CT	C	540	PASS	PTPRQ	ENST00000266688	r.?	-	-	Del	intronic	D	80884278	80884282	1	3	28	759.227	1	PTPRQ|ENST00000266688|r.?|-|-|protein_coding:intron:CDS:deletion:intron_variant|SO:0000010:SO:0000188:SO:0000316:SO:0000159:SO:0001627	PTPRQ|ENST00000266688|r.?|-|-|protein_coding:intron:CDS:deletion:intron_variant|SO:0000010:SO:0000188:SO:0000316:SO:0000159:SO:0001627	0	55	./.	0	18	0	18	0	0	37	0	37	0	0	69	0	0	0	12	90	./.	5	51
.	BT-474_F.18	BT-474_Jv1	3f13aff2-15d0-11ec-b348-ba671658fb0c	12	100537892	C	CA	300	PASS	UHRF1BP1L	CCDS31882.1	r.?	-	-	Ins	upstream	I	100537892	100537903	1	9	12	420.121	1	UHRF1BP1L|CCDS31882.1|r.?|-|-|protein_coding:insertion:2KB_upstream_variant|SO:0000010:SO:0000667:SO:0001636	UHRF1BP1L|CCDS31882.1|r.?|-|-|protein_coding:insertion:2KB_upstream_variant|SO:0000010:SO:0000667:SO:0001636	0	31	./.	0	14	0	14	0	0	18	0	18	0	0	29	0	1	0	5	37	./.	2	17
.	BT-474_F.18	BT-474_Jv1	8713de3a-15d0-11ec-b348-ba671658fb0c	12	116399770	C	CA	300	PASS	MED13L	CCDS9177.1	r.?	-	-	Ins	intronic	I	116399770	116399781	1	9	10	409.886	1	MED13L|CCDS9177.1|r.?|-|-|protein_coding:intron:CDS:insertion:intron_variant|SO:0000010:SO:0000188:SO:0000316:SO:0000667:SO:0001627	MED13L|CCDS9177.1|r.?|-|-|protein_coding:intron:CDS:insertion:intron_variant|SO:0000010:SO:0000188:SO:0000316:SO:0000667:SO:0001627	0	46	./.	0	28	0	28	0	0	18	0	18	0	0	39	0	0	0	5	62	./.	4	36
.	BT-474_F.18	BT-474_Jv1	ce002a4c-15d0-11ec-b348-ba671658fb0c	12	125100491	C	CTT	660	PASS	-	-	-	-	-	Ins	-	I	125100491	125100499	2	6	30	912.826	1	-	-	0	38	./.	0	15	0	15	0	0	24	0	24	0	0	32	0	0	0	15	76	./.	2	30
.	BT-474_F.18	BT-474_Jv1	2f4cfff8-15ce-11ec-b348-ba671658fb0c	12	127394746	CA	C	480	PASS	-	-	-	-	-	Del	-	D	127394746	127394754	1	7	9	676.407	1	-	-	0	45	./.	0	26	0	26	0	0	20	0	20	0	0	44	5	0	0	8	55	./.	0	22
.	BT-474_F.18	BT-474_Jv1	e3272916-15d0-11ec-b348-ba671658fb0c	12	128896349	A	AAT	420	PASS	TMEM132C	ENST00000435159	r.?	-	-	Ins	intronic	I	128896349	128896360	2	4	20	582.148	1	TMEM132C|ENST00000435159|r.?|-|-|protein_coding:intron:CDS:insertion:intron_variant|SO:0000010:SO:0000188:SO:0000316:SO:0000667:SO:0001627	TMEM132C|ENST00000435159|r.?|-|-|protein_coding:intron:CDS:insertion:intron_variant|SO:0000010:SO:0000188:SO:0000316:SO:0000667:SO:0001627	0	44	./.	0	17	0	17	0	0	27	0	27	0	0	41	0	0	0	8	73	./.	5	39
.	BT-474_F.18	BT-474_Jv1	40a3ac16-15ce-11ec-b348-ba671658fb0c	12	130541138	TG	T	480	PASS	-	-	-	-	-	Del	-	D	130541138	130541142	1	3	21	676.407	1	-	-	0	49	./.	0	25	0	25	0	0	24	0	24	0	0	47	0	0	0	10	62	./.	7	32
.	BT-474_F.18	BT-474_Jv1	5f029a7a-15cc-11ec-ae9c-8b6a1658fb0c	13	60209739	CGG	C	600	PASS	-	-	-	-	-	Del	-	D	60209739	60209743	2	3	35	848.713	1	-	-	0	33	./.	0	19	0	19	0	0	14	0	14	0	0	35	1	0	0	11	34	./.	7	23
.	BT-474_F.18	BT-474_Jv1	8c56ef48-15cd-11ec-ae9c-8b6a1658fb0c	13	93777196	G	GA	300	PASS	-	-	-	-	-	Ins	-	I	93777196	93777207	1	9	10	416.831	1	-	-	0	25	./.	0	7	0	7	0	0	18	0	18	0	0	25	0	0	0	6	34	./.	4	23
.	BT-474_F.18	BT-474_Jv1	ba2421c6-15cc-11ec-ae9c-8b6a1658fb0c	13	103944953	AG	A	300	PASS	-	-	-	-	-	Del	-	D	103944953	103944956	1	2	12	424.658	1	-	-	0	27	./.	0	13	0	13	0	0	14	0	14	0	0	32	0	0	0	7	34	./.	4	19
.	BT-474_F.18	BT-474_Jv1	633bd53e-15cc-11ec-b2be-27701658fb0c	14	31985847	AC	A	360	PASS	-	-	-	-	-	Del	-	D	31985847	31985851	1	3	12	508.456	1	-	-	0	59	./.	0	28	0	28	0	0	31	0	31	0	0	63	0	0	0	6	70	./.	5	41
.	BT-474_F.18	BT-474_Jv1	dfad869e-15cc-11ec-be7f-cf721658fb0c	15	28675150	AATT	A	65	PASS	MIR4509-3	ENST00000583920	r.?	-	-	Del	downstream	D	28675150	28675172	3	7	12	421.201	1	MIR4509-3|ENST00000583920|r.?|-|-|non_protein_coding:deletion:5KB_downstream_variant|SO:0000011:SO:0000159:SO:0001633	MIR4509-3|ENST00000583920|r.?|-|-|non_protein_coding:deletion:5KB_downstream_variant|SO:0000011:SO:0000159:SO:0001633	0	82	./.	0	47	0	47	0	0	36	0	36	0	0	85	3	0	0	5	85	./.	3	43
.	BT-474_F.18	BT-474_Jv1	f813d3ee-15ce-11ec-be7f-cf721658fb0c	15	36268447	A	ATCT	480	PASS	RP11-184D12.1	ENST00000561394	r.?	-	-	Ins	intronic	I	36268447	36268453	3	0	24	663.686	1	RP11-184D12.1|ENST00000561394|r.?|-|-|non_protein_coding:intron:insertion:intron_variant|SO:0000011:SO:0000188:SO:0000667:SO:0001627	RP11-184D12.1|ENST00000561394|r.?|-|-|non_protein_coding:intron:insertion:intron_variant|SO:0000011:SO:0000188:SO:0000667:SO:0001627	0	32	./.	0	18	0	18	0	0	14	0	14	0	0	36	0	0	0	12	37	./.	5	19
.	BT-474_F.18	BT-474_Jv1	684c9800-15cd-11ec-be7f-cf721658fb0c	15	51089476	TC	T	360	PASS	-	-	-	-	-	Del	-	D	51089476	51089479	1	2	15	509.053	1	-	-	0	24	./.	0	17	0	17	0	0	7	0	7	0	0	26	0	0	0	7	35	./.	4	25
.	BT-474_F.18	BT-474_Jv1	ba331de2-15cd-11ec-be7f-cf721658fb0c	15	75854351	TTTA	T	300	PASS	PTPN9	CCDS10280.1	r.?	-	-	Del	intronic	D	75854351	75854370	3	6	12	424.211	1	PTPN9|CCDS10280.1|r.?|-|-|protein_coding:intron:CDS:deletion:intron_variant|SO:0000010:SO:0000188:SO:0000316:SO:0000159:SO:0001627	PTPN9|CCDS10280.1|r.?|-|-|protein_coding:intron:CDS:deletion:intron_variant|SO:0000010:SO:0000188:SO:0000316:SO:0000159:SO:0001627	0	38	./.	0	18	0	18	0	0	20	0	20	0	0	35	3	0	0	5	58	./.	3	32
.	BT-474_F.18	BT-474_Jv1	e6cd3662-15cd-11ec-be7f-cf721658fb0c	15	88241229	GAC	G	253	PASS	RP11-648K4.2	ENST00000560439	r.?	-	-	Del	intronic	D	88241229	88241235	2	2	10	424.211	1	RP11-648K4.2|ENST00000560439|r.?|-|-|non_protein_coding:intron:deletion:intron_variant|SO:0000011:SO:0000188:SO:0000159:SO:0001627	RP11-648K4.2|ENST00000560439|r.?|-|-|non_protein_coding:intron:deletion:intron_variant|SO:0000011:SO:0000188:SO:0000159:SO:0001627	0	30	./.	0	14	0	14	0	0	16	0	16	0	0	30	1	0	0	5	36	./.	4	19
.	BT-474_F.18	BT-474_Jv1	6fdadc7c-15cc-11ec-837a-46741658fb0c	16	26094801	AT	A	720	PASS	HS3ST4	CCDS53995.1	r.?	-	-	Del	intronic	D	26094801	26094811	1	9	49	1019.67	1	HS3ST4|CCDS53995.1|r.?|-|-|protein_coding:intron:CDS:deletion:intron_variant|SO:0000010:SO:0000188:SO:0000316:SO:0000159:SO:0001627	HS3ST4|CCDS53995.1|r.?|-|-|protein_coding:intron:CDS:deletion:intron_variant|SO:0000010:SO:0000188:SO:0000316:SO:0000159:SO:0001627	0	30	./.	0	15	0	15	0	0	15	0	15	0	0	35	0	0	0	16	29	./.	7	13
.	BT-474_F.18	BT-474_Jv1	9e48a9cc-15cc-11ec-837a-46741658fb0c	16	33563394	CTTGA	C	419	PASS	-	-	-	-	-	Del	-	D	33563394	33563399	4	1	18	593.002	1	-	-	0	33	./.	0	14	0	14	0	0	19	0	19	0	0	37	0	0	0	9	53	./.	7	33
.	BT-474_F.18	BT-474_Jv1	d896efe4-15cc-11ec-837a-46741658fb0c	16	56582551	ATTTTT	A	300	PASS	-	-	-	-	-	Del	-	D	56582551	56582584	5	32	6	421.853	-	-	-	0	21	./.	0	8	0	8	0	0	13	0	13	0	0	2	7	0	0	6	28	./.	5	12
.	BT-474_F.18	BT-474_Jv1	677197ea-15ce-11ec-837a-46741658fb0c	16	83855649	C	CAAAAAAA	300	PASS	HSBP1	CCDS45534.1	r.?	-	-	Ins	downstream	I	83855649	83855670	7	19	6	392.352	1	HSBP1|CCDS45534.1|r.?|-|-|protein_coding:insertion:5KB_downstream_variant|SO:0000010:SO:0000667:SO:0001633	HSBP1|CCDS45534.1|r.?|-|-|protein_coding:insertion:5KB_downstream_variant|SO:0000010:SO:0000667:SO:0001633	0	27	./.	0	14	0	14	0	0	13	0	13	0	0	0	0	0	0	8	43	./.	1	19
.	BT-474_F.18	BT-474_Jv1	a2d015f2-15d1-11ec-bad2-7f8c1658fb0c	17	35575439	G	GT	600	PASS	ACACA	CCDS42302.1	r.?	-	-	Ins	intronic	I	35575439	35575441	1	0	36	838.287	1	ACACA|CCDS42302.1|r.?|-|-|protein_coding:intron:CDS:insertion:intron_variant|SO:0000010:SO:0000188:SO:0000316:SO:0000667:SO:0001627	ACACA|CCDS42302.1|r.?|-|-|protein_coding:intron:CDS:insertion:intron_variant|SO:0000010:SO:0000188:SO:0000316:SO:0000667:SO:0001627	0	183	./.	0	82	0	82	0	0	103	0	103	0	0	202	0	0	0	10	246	./.	5	128
.	BT-474_F.18	BT-474_Jv1	9bf934d0-15d0-11ec-bad2-7f8c1658fb0c	17	55221935	AGATCTCATCT	A	480	PASS	-	-	-	-	-	Del	-	D	55221935	55221948	10	1	24	675.687	1	-	-	0	49	./.	0	25	0	25	0	0	24	0	24	0	0	52	0	0	0	10	71	./.	4	37
.	BT-474_F.18	BT-474_Jv1	ef131ffc-15d3-11ec-bad2-7f8c1658fb0c	17	58583925	G	GT	300	PASS	APPBP2	CCDS32699.1	r.?	-	-	Ins	intronic	I	58583925	58583934	1	7	6	420.047	1	APPBP2|CCDS32699.1|r.?|-|-|protein_coding:intron:CDS:insertion:intron_variant|SO:0000010:SO:0000188:SO:0000316:SO:0000667:SO:0001627	APPBP2|CCDS32699.1|r.?|-|-|protein_coding:intron:CDS:insertion:intron_variant|SO:0000010:SO:0000188:SO:0000316:SO:0000667:SO:0001627	0	161	./.	0	89	0	89	0	0	72	0	72	0	0	141	0	0	0	5	247	./.	0	128
.	BT-474_F.18	BT-474_Jv1	1934745a-15d1-11ec-bad2-7f8c1658fb0c	17	73689744	GTTC	G	420	PASS	SAP30BP	CCDS11726.1	r.?	-	-	Del	intronic	D	73689744	73689753	3	2	14	592.28	1	SAP30BP|CCDS11726.1|r.?|-|-|protein_coding:intron:CDS:deletion:intron_variant|SO:0000010:SO:0000188:SO:0000316:SO:0000159:SO:0001627	SAP30BP|CCDS11726.1|r.?|-|-|protein_coding:intron:CDS:deletion:intron_variant|SO:0000010:SO:0000188:SO:0000316:SO:0000159:SO:0001627	0	31	./.	0	12	0	12	0	0	19	0	19	0	0	30	2	0	0	10	36	./.	7	21
.	BT-474_F.18	BT-474_Jv1	292e326a-15d1-11ec-bad2-7f8c1658fb0c	17	80416316	GGCC	G	300	PASS	NARF	CCDS42404.1	r.257_259delGCC	c.?	p.?	Del	5prime_UTR_variant	D	80416316	80416334	3	5	12	423.057	1	NARF|CCDS42404.1|r.257_259delGCC|c.?|p.?|protein_coding:exon:five_prime_UTR:deletion:5_prime_UTR_variant:transcript_variant|SO:0000010:SO:0000147:SO:0000204:SO:0000159:SO:0001623:SO:0001576	NARF|CCDS42404.1|r.257_259delGCC|c.?|p.?|protein_coding:exon:five_prime_UTR:deletion:5_prime_UTR_variant:transcript_variant|SO:0000010:SO:0000147:SO:0000204:SO:0000159:SO:0001623:SO:0001576	0	58	./.	0	33	0	33	0	0	25	0	25	0	0	62	7	0	0	5	84	./.	3	52
.	BT-474_F.18	BT-474_Jv1	8fd973b0-15ce-11ec-971a-30971658fb0c	18	2784059	CT	C	480	PASS	SMCHD1	CCDS45822.1	r.?	-	-	Del	intronic	D	2784059	2784064	1	4	24	677.684	1	SMCHD1|CCDS45822.1|r.?|-|-|protein_coding:intron:CDS:deletion:intron_variant|SO:0000010:SO:0000188:SO:0000316:SO:0000159:SO:0001627	SMCHD1|CCDS45822.1|r.?|-|-|protein_coding:intron:CDS:deletion:intron_variant|SO:0000010:SO:0000188:SO:0000316:SO:0000159:SO:0001627	0	47	./.	0	19	0	19	0	0	28	0	28	0	0	53	0	0	0	9	97	./.	5	52
.	BT-474_F.18	BT-474_Jv1	f893a4c0-15ce-11ec-971a-30971658fb0c	18	21257806	TTA	T	420	PASS	-	-	-	-	-	Del	-	D	21257806	21257821	2	7	20	593.5	1	-	-	0	55	./.	0	33	0	33	0	0	22	0	22	0	0	52	5	0	0	9	86	./.	5	39
.	BT-474_F.18	BT-474_Jv1	53d9085a-15d1-11ec-971a-30971658fb0c	18	56611973	T	TA	300	PASS	ZNF532	CCDS11969.1	r.?	-	-	Ins	intronic	I	56611973	56611984	1	9	12	417.306	1	ZNF532|CCDS11969.1|r.?|-|-|protein_coding:intron:CDS:insertion:intron_variant|SO:0000010:SO:0000188:SO:0000316:SO:0000667:SO:0001627	ZNF532|CCDS11969.1|r.?|-|-|protein_coding:intron:CDS:insertion:intron_variant|SO:0000010:SO:0000188:SO:0000316:SO:0000667:SO:0001627	0	46	./.	0	29	0	29	0	0	17	0	17	0	0	40	0	0	0	5	69	./.	3	39
.	BT-474_F.18	BT-474_Jv1	e023a5ba-15cf-11ec-971a-30971658fb0c	18	68888158	GT	G	420	PASS	RP11-47G4.2	ENST00000581940	r.?	-	-	Del	intronic	D	68888158	68888164	1	5	18	593.5	1	RP11-47G4.2|ENST00000581940|r.?|-|-|non_protein_coding:intron:deletion:intron_variant|SO:0000011:SO:0000188:SO:0000159:SO:0001627	RP11-47G4.2|ENST00000581940|r.?|-|-|non_protein_coding:intron:deletion:intron_variant|SO:0000011:SO:0000188:SO:0000159:SO:0001627	0	41	./.	0	19	0	19	0	0	22	0	22	0	0	44	2	0	0	9	66	./.	5	30
.	BT-474_F.18	BT-474_Jv1	3d05adea-15d1-11ec-81a1-229d1658fb0c	19	32923315	A	AT	300	PASS	DPY19L3	CCDS12422.1	r.?	-	-	Ins	intronic	I	32923315	32923325	1	8	12	421.23	1	DPY19L3|CCDS12422.1|r.?|-|-|protein_coding:intron:CDS:insertion:intron_variant|SO:0000010:SO:0000188:SO:0000316:SO:0000667:SO:0001627	DPY19L3|CCDS12422.1|r.?|-|-|protein_coding:intron:CDS:insertion:intron_variant|SO:0000010:SO:0000188:SO:0000316:SO:0000667:SO:0001627	0	31	./.	0	18	0	18	0	0	13	0	13	0	0	32	0	0	0	5	57	./.	3	27
.	BT-474_F.18	BT-474_Jv1	5028b2b0-15d0-11ec-81a1-229d1658fb0c	19	42323631	TC	T	360	PASS	-	-	-	-	-	Del	-	D	42323631	42323633	1	1	15	509.208	1	-	-	0	27	./.	0	16	0	16	0	0	11	0	11	0	0	28	0	0	0	9	70	./.	5	37
.	BT-474_F.18	BT-474_Jv1	a719b9ba-15d1-11ec-81a1-229d1658fb0c	19	49772609	A	AT	300	PASS	-	-	-	-	-	Ins	-	I	49772609	49772619	1	8	12	420.026	1	-	-	0	61	./.	0	24	0	24	0	0	37	0	37	0	0	65	0	0	0	5	65	./.	3	34
.	BT-474_F.18	BT-474_Jv1	5ae4b60e-15d0-11ec-9282-f99d1658fb0c	2	55527739	TG	T	660	PASS	CCDC88A	CCDS33203.1	r.?	-	-	Del	intronic	D	55527739	55527743	1	3	42	927.7	1	CCDC88A|CCDS33203.1|r.?|-|-|protein_coding:intron:CDS:deletion:intron_variant|SO:0000010:SO:0000188:SO:0000316:SO:0000159:SO:0001627	CCDC88A|CCDS33203.1|r.?|-|-|protein_coding:intron:CDS:deletion:intron_variant|SO:0000010:SO:0000188:SO:0000316:SO:0000159:SO:0001627	0	23	./.	0	10	0	10	0	0	13	0	13	0	0	27	0	0	0	13	40	./.	5	14
.	BT-474_F.18	BT-474_Jv1	68b91e8e-15d3-11ec-9282-f99d1658fb0c	2	66608262	A	AT	480	PASS	AC092669.3	ENST00000428647	r.?	-	-	Ins	upstream	I	66608262	66608265	1	1	24	668.78	1	AC092669.3|ENST00000428647|r.?|-|-|non_protein_coding:insertion:5KB_upstream_variant|SO:0000011:SO:0000667:SO:0001635	AC092669.3|ENST00000428647|r.?|-|-|non_protein_coding:insertion:5KB_upstream_variant|SO:0000011:SO:0000667:SO:0001635	0	39	./.	0	23	0	23	0	0	16	0	16	0	0	43	0	0	0	12	44	./.	5	24
.	BT-474_F.18	BT-474_Jv1	a07ec362-15d0-11ec-9282-f99d1658fb0c	2	81204111	TG	T	840	PASS	-	-	-	-	-	Del	-	D	81204111	81204114	1	2	63	1180.6	1	-	-	0	28	./.	0	19	0	19	0	0	9	0	9	0	0	34	0	0	0	18	43	./.	8	20
.	BT-474_F.18	BT-474_Jv1	b85570da-15d0-11ec-9282-f99d1658fb0c	2	89834426	TC	T	537	PASS	-	-	-	-	-	Del	-	D	89834426	89834429	1	2	30	756.893	1	-	-	0	62	./.	0	36	0	36	0	0	26	0	26	0	0	65	0	0	0	10	84	./.	5	42
.	BT-474_F.18	BT-474_Jv1	f1be4ee6-15d0-11ec-9282-f99d1658fb0c	2	109165735	CTTTTTTT	C	300	PASS	LIMS1	CCDS54382.1	r.?	-	-	Del	intronic	D	109165735	109165769	7	33	6	414.074	-	LIMS1|CCDS54382.1|r.?|-|-|protein_coding:intron:CDS:deletion:intron_variant|SO:0000010:SO:0000188:SO:0000316:SO:0000159:SO:0001627	LIMS1|CCDS54382.1|r.?|-|-|protein_coding:intron:CDS:deletion:intron_variant|SO:0000010:SO:0000188:SO:0000316:SO:0000159:SO:0001627	0	20	./.	0	9	0	9	0	0	11	0	11	0	0	4	7	0	0	5	31	./.	5	12
.	BT-474_F.18	BT-474_Jv1	f3378652-15d0-11ec-9282-f99d1658fb0c	2	109547289	CACCCTCAGAAGAACCCTGTGGAGGAGGGACTATGATCAGCATTCCCATTTTACAGCTGAAGAGGCCAAGAAACAGTCCAACCATCATGAGGATGAGGGTGCTGTGGGGGTAAGGGGCTCAG	C	300	PASS	EDAR	CCDS2081.1	r.482+10_482+130del121	c.51+10_51+130del121	p.?	Del	splice_region	D	109547289	109547414	121	1	12	422.503	1	EDAR|CCDS2081.1|r.482+10_482+130del121|c.51+10_51+130del121|p.?|protein_coding:intron:CDS:extended_intronic_splice_region:deletion:extended_intronic_splice_region_variant:intron_variant:transcript_variant|SO:0000010:SO:0000188:SO:0000316:SO:0001996:SO:0000159:SO:0001995:SO:0001627:SO:0001576	EDAR|CCDS2081.1|r.482+10_482+130del121|c.51+10_51+130del121|p.?|protein_coding:intron:CDS:extended_intronic_splice_region:deletion:extended_intronic_splice_region_variant:intron_variant:transcript_variant|SO:0000010:SO:0000188:SO:0000316:SO:0001996:SO:0000159:SO:0001995:SO:0001627:SO:0001576	0	28	./.	0	16	0	16	0	0	12	0	12	0	0	50	0	0	0	5	40	./.	0	18
.	BT-474_F.18	BT-474_Jv1	0fb02a3c-15d1-11ec-9282-f99d1658fb0c	2	120538522	CATTAGATATTATTTTTAAAAAGTTATTCCTCTCCCTCACTTAAAAACATTAGCATCACTCT	C	600	PASS	PTPN4	CCDS2129.1	r.?	-	-	Del	intronic	D	120538522	120538584	61	1	32	845.006	1	PTPN4|CCDS2129.1|r.?|-|-|protein_coding:intron:five_prime_UTR:deletion:intron_variant|SO:0000010:SO:0000188:SO:0000204:SO:0000159:SO:0001627	PTPN4|CCDS2129.1|r.?|-|-|protein_coding:intron:five_prime_UTR:deletion:intron_variant|SO:0000010:SO:0000188:SO:0000204:SO:0000159:SO:0001627	0	27	./.	0	15	0	15	0	0	12	0	12	0	0	50	0	0	0	10	52	./.	2	26
.	BT-474_F.18	BT-474_Jv1	7b03d90c-15d4-11ec-9282-f99d1658fb0c	2	175648280	G	GAA	300	PASS	AC018890.4	ENST00000416004	r.1372_1373insuu	-	-	Ins	nc_variant	I	175648280	175648282	2	0	12	416.482	1	AC018890.4|ENST00000416004|r.1372_1373insuu|-|-|non_protein_coding:exon:insertion:nc_transcript_variant|SO:0000011:SO:0000147:SO:0000667:SO:0001619	AC018890.4|ENST00000416004|r.1372_1373insuu|-|-|non_protein_coding:exon:insertion:nc_transcript_variant|SO:0000011:SO:0000147:SO:0000667:SO:0001619	0	41	./.	0	17	0	17	0	0	24	0	24	0	0	14	0	29	0	6	36	./.	3	14
.	BT-474_F.18	BT-474_Jv1	b450670c-15d4-11ec-9282-f99d1658fb0c	2	196112439	G	GA	420	PASS	-	-	-	-	-	Ins	-	I	196112439	196112449	1	8	20	583.075	1	-	-	0	25	./.	0	10	0	10	0	0	15	0	15	0	0	20	0	0	0	11	45	./.	6	21
.	BT-474_F.18	BT-474_Jv1	d7d8cae8-15d4-11ec-9282-f99d1658fb0c	2	209052511	G	GT	360	PASS	C2orf80	CCDS42809.1	r.?	-	-	Ins	intronic	I	209052511	209052522	1	9	15	494.962	1	C2orf80|CCDS42809.1|r.?|-|-|protein_coding:intron:five_prime_UTR:insertion:intron_variant|SO:0000010:SO:0000188:SO:0000204:SO:0000667:SO:0001627	C2orf80|CCDS42809.1|r.?|-|-|protein_coding:intron:five_prime_UTR:insertion:intron_variant|SO:0000010:SO:0000188:SO:0000204:SO:0000667:SO:0001627	0	28	./.	0	9	0	9	0	0	19	0	19	0	0	26	0	0	0	6	35	./.	4	14
.	BT-474_F.18	BT-474_Jv1	a4b05958-15d2-11ec-8691-579e1658fb0c	20	3014921	G	GA	360	PASS	PTPRA	CCDS13039.1	r.?	-	-	Ins	intronic	I	3014921	3014932	1	9	12	504.654	1	PTPRA|CCDS13039.1|r.?|-|-|protein_coding:intron:CDS:insertion:intron_variant|SO:0000010:SO:0000188:SO:0000316:SO:0000667:SO:0001627	PTPRA|CCDS13039.1|r.?|-|-|protein_coding:intron:CDS:insertion:intron_variant|SO:0000010:SO:0000188:SO:0000316:SO:0000667:SO:0001627	0	47	./.	0	23	0	23	0	0	24	0	24	0	0	40	0	0	0	6	51	./.	5	26
.	BT-474_F.18	BT-474_Jv1	21e5990e-15d0-11ec-8691-579e1658fb0c	20	19737906	GTCTC	G	660	PASS	RP1-122P22.2	ENST00000412571	r.?	-	-	Del	upstream	D	19737906	19737914	4	3	36	931.22	1	RP1-122P22.2|ENST00000412571|r.?|-|-|non_protein_coding:deletion:2KB_upstream_variant|SO:0000011:SO:0000159:SO:0001636	RP1-122P22.2|ENST00000412571|r.?|-|-|non_protein_coding:deletion:2KB_upstream_variant|SO:0000011:SO:0000159:SO:0001636	0	55	./.	0	28	0	28	0	0	27	0	27	0	0	62	2	0	0	14	67	./.	4	26
.	BT-474_F.18	BT-474_Jv1	7a3664b2-15d0-11ec-b022-909f1658fb0c	21	18740579	TGCTTGGTGGGAAAA	TTTCTTC	360	PASS	-	-	-	-	-	Complex	-	DI	18740579	18740594	14	0	16	-	1	-	-	0	28	./.	0	15	0	15	0	0	13	0	13	0	0	33	0	0	0	6	38	./.	0	21
.	BT-474_F.18	BT-474_Jv1	9675a778-15d0-11ec-b022-909f1658fb0c	21	21100973	C	CT	300	PASS	-	-	-	-	-	Ins	-	I	21100973	21100983	1	8	6	420.651	1	-	-	0	18	./.	0	10	0	10	0	0	8	0	8	0	0	21	0	0	0	5	48	./.	5	29
.	BT-474_F.18	BT-474_Jv1	f6c72d36-15d0-11ec-925c-6ea21658fb0c	22	27760313	ATG	A	360	PASS	CTA-929C8.8	ENST00000413244	r.?	-	-	Del	intronic	D	27760313	27760324	2	5	12	509.222	1	CTA-929C8.8|ENST00000413244|r.?|-|-|non_protein_coding:intron:deletion:intron_variant|SO:0000011:SO:0000188:SO:0000159:SO:0001627	CTA-929C8.8|ENST00000413244|r.?|-|-|non_protein_coding:intron:deletion:intron_variant|SO:0000011:SO:0000188:SO:0000159:SO:0001627	0	39	./.	0	22	0	22	0	0	17	0	17	0	0	44	2	0	0	6	45	./.	5	25
.	BT-474_F.18	BT-474_Jv1	12bbad46-15d1-11ec-925c-6ea21658fb0c	22	37882486	CG	C	600	PASS	CARD10	CCDS13948.1	r.?	-	-	Del	downstream	D	37882486	37882491	1	4	36	849.306	1	CARD10|CCDS13948.1|r.?|-|-|protein_coding:deletion:5KB_downstream_variant|SO:0000010:SO:0000159:SO:0001633	MFNG|CCDS13947.1|r.?|-|-|protein_coding:deletion:2KB_upstream_variant|SO:0000010:SO:0000159:SO:0001636	0	49	./.	0	30	0	30	0	0	19	0	19	0	0	46	4	0	0	13	66	./.	6	40
.	BT-474_F.18	BT-474_Jv1	b81c5434-15d1-11ec-925c-6ea21658fb0c	22	37901235	G	GA	480	PASS	CARD10	CCDS13948.1	r.?	-	-	Ins	intronic	I	37901235	37901240	1	3	21	674.147	1	CARD10|CCDS13948.1|r.?|-|-|protein_coding:intron:CDS:insertion:intron_variant|SO:0000010:SO:0000188:SO:0000316:SO:0000667:SO:0001627	CARD10|CCDS13948.1|r.?|-|-|protein_coding:intron:CDS:insertion:intron_variant|SO:0000010:SO:0000188:SO:0000316:SO:0000667:SO:0001627	0	44	./.	0	23	0	23	0	0	21	0	21	0	0	41	0	0	0	9	67	./.	1	37
.	BT-474_F.18	BT-474_Jv1	1275f300-15d1-11ec-96bb-18a31658fb0c	3	5816628	CT	C	300	PASS	-	-	-	-	-	Del	-	D	5816628	5816636	1	7	10	421.081	1	-	-	0	43	./.	0	24	0	24	0	0	19	0	19	0	0	44	2	0	0	9	38	./.	3	15
.	BT-474_F.18	BT-474_Jv1	911246cc-15d2-11ec-96bb-18a31658fb0c	3	7431471	G	GT	360	PASS	GRM7	CCDS43042.1	r.?	-	-	Ins	intronic	I	7431471	7431482	1	9	15	503.852	1	GRM7|CCDS43042.1|r.?|-|-|protein_coding:intron:CDS:insertion:intron_variant|SO:0000010:SO:0000188:SO:0000316:SO:0000667:SO:0001627	GRM7|CCDS43042.1|r.?|-|-|protein_coding:intron:CDS:insertion:intron_variant|SO:0000010:SO:0000188:SO:0000316:SO:0000667:SO:0001627	0	36	./.	0	18	0	18	0	0	19	0	19	0	0	32	0	0	0	6	52	./.	4	26
.	BT-474_F.18	BT-474_Jv1	aafbb3e8-15d2-11ec-96bb-18a31658fb0c	3	17494844	T	TA	300	PASS	TBC1D5	CCDS33714.1	r.?	-	-	Ins	intronic	I	17494844	17494854	1	8	12	419.275	1	TBC1D5|CCDS33714.1|r.?|-|-|protein_coding:intron:CDS:insertion:intron_variant|SO:0000010:SO:0000188:SO:0000316:SO:0000667:SO:0001627	TBC1D5|CCDS33714.1|r.?|-|-|protein_coding:intron:CDS:insertion:intron_variant|SO:0000010:SO:0000188:SO:0000316:SO:0000667:SO:0001627	0	40	./.	0	21	0	21	0	0	19	0	19	0	0	46	0	0	0	5	64	./.	2	34
.	BT-474_F.18	BT-474_Jv1	bbb7e58a-15d2-11ec-96bb-18a31658fb0c	3	25876570	A	AT	420	PASS	-	-	-	-	-	Ins	-	I	25876570	25876581	1	9	14	587.225	1	-	-	0	23	./.	0	10	0	10	0	0	13	0	13	0	0	21	0	0	0	7	57	./.	6	28
.	BT-474_F.18	BT-474_Jv1	55c60fb4-15d1-11ec-96bb-18a31658fb0c	3	42454840	TA	T	300	PASS	LYZL4	CCDS2697.1	r.?	-	-	Del	upstream	D	42454840	42454847	1	6	12	422.887	1	LYZL4|CCDS2697.1|r.?|-|-|protein_coding:deletion:5KB_upstream_variant|SO:0000010:SO:0000159:SO:0001635	LYZL4|CCDS2697.1|r.?|-|-|protein_coding:deletion:5KB_upstream_variant|SO:0000010:SO:0000159:SO:0001635	0	28	./.	0	13	0	13	0	0	15	0	15	0	0	29	0	0	0	5	28	./.	3	8
.	BT-474_F.18	BT-474_Jv1	8c0fdb0e-15d1-11ec-96bb-18a31658fb0c	3	97781009	TCA	T	960	PASS	-	-	-	-	-	Del	-	D	97781009	97781018	2	4	80	1353.24	1	-	-	0	34	./.	0	15	0	15	0	0	19	0	19	0	0	32	3	0	0	18	52	./.	8	24
.	BT-474_F.18	BT-474_Jv1	4192b1f8-15d3-11ec-96bb-18a31658fb0c	3	109005014	A	AT	360	PASS	-	-	-	-	-	Ins	-	I	109005014	109005025	1	9	15	503.852	1	-	-	0	23	./.	0	12	0	12	0	0	11	0	11	0	0	19	0	0	0	6	48	./.	2	28
.	BT-474_F.18	BT-474_Jv1	adf2d1fe-15d1-11ec-96bb-18a31658fb0c	3	116784731	AG	A	300	PASS	LSAMP	ENST00000539563	r.?	-	-	Del	intronic	D	116784731	116784734	1	2	12	422.887	1	LSAMP|ENST00000539563|r.?|-|-|protein_coding:intron:CDS:deletion:intron_variant|SO:0000010:SO:0000188:SO:0000316:SO:0000159:SO:0001627	LSAMP|ENST00000539563|r.?|-|-|protein_coding:intron:CDS:deletion:intron_variant|SO:0000010:SO:0000188:SO:0000316:SO:0000159:SO:0001627	0	36	./.	0	18	0	18	0	0	18	0	18	0	0	41	0	0	0	9	43	./.	4	23
.	BT-474_F.18	BT-474_Jv1	1e1908ca-15d4-11ec-96bb-18a31658fb0c	3	168284227	C	CT	300	PASS	-	-	-	-	-	Ins	-	I	168284227	168284237	1	8	10	417.468	1	-	-	0	44	./.	0	27	0	27	0	0	17	0	17	0	0	47	0	0	0	6	78	./.	4	43
.	BT-474_F.18	BT-474_Jv1	2c14e630-15d2-11ec-96bb-18a31658fb0c	3	174268890	CG	C	540	PASS	-	-	-	-	-	Del	-	D	174268890	174268892	1	1	30	761.197	1	-	-	0	40	./.	0	25	0	25	0	0	15	0	15	0	0	49	0	0	0	14	40	./.	5	20
.	BT-474_F.18	BT-474_Jv1	e314fc04-15d1-11ec-9505-12a61658fb0c	4	11723369	AT	A	420	PASS	RP11-281P23.2	ENST00000509244	r.?	-	-	Del	upstream	D	11723369	11723373	1	3	20	592.338	1	RP11-281P23.2|ENST00000509244|r.?|-|-|non_protein_coding:deletion:2KB_upstream_variant|SO:0000011:SO:0000159:SO:0001636	RP11-281P23.2|ENST00000510095|r.?|-|-|non_protein_coding:intron:deletion:intron_variant|SO:0000011:SO:0000188:SO:0000159:SO:0001627	0	86	./.	0	51	0	51	0	0	35	0	35	0	0	100	0	0	0	7	123	./.	3	59
.	BT-474_F.18	BT-474_Jv1	d69796ce-15d3-11ec-9505-12a61658fb0c	4	12790495	C	CAAAAAAA	300	PASS	-	-	-	-	-	Ins	-	I	12790495	12790516	7	19	6	399.016	1	-	-	0	17	./.	0	12	0	12	0	0	5	0	5	0	0	0	0	0	0	5	31	./.	0	17
.	BT-474_F.18	BT-474_Jv1	e4663aee-15d3-11ec-9505-12a61658fb0c	4	19338489	A	AG	154	PASS	RP11-3J1.1	ENST00000505347	r.?	-	-	Ins	intronic	I	19338489	19338492	1	1	6	420.088	1	RP11-3J1.1|ENST00000505347|r.?|-|-|non_protein_coding:intron:insertion:intron_variant|SO:0000011:SO:0000188:SO:0000667:SO:0001627	RP11-3J1.1|ENST00000505347|r.?|-|-|non_protein_coding:intron:insertion:intron_variant|SO:0000011:SO:0000188:SO:0000667:SO:0001627	0	19	./.	0	10	0	10	0	0	9	0	9	0	0	17	0	1	0	5	25	./.	0	13
.	BT-474_F.18	BT-474_Jv1	1c2455d0-15d2-11ec-9505-12a61658fb0c	4	43543026	TG	T	300	PASS	-	-	-	-	-	Del	-	D	43543026	43543030	1	3	12	422.496	1	-	-	0	20	./.	0	10	0	10	0	0	11	0	11	0	0	21	0	0	0	6	34	./.	3	18
.	BT-474_F.18	BT-474_Jv1	27704dea-15d2-11ec-9505-12a61658fb0c	4	47636797	TC	T	660	PASS	CORIN	CCDS3477.1	r.?	-	-	Del	intronic	D	47636797	47636801	1	3	42	930.816	1	CORIN|CCDS3477.1|r.?|-|-|protein_coding:intron:CDS:deletion:intron_variant|SO:0000010:SO:0000188:SO:0000316:SO:0000159:SO:0001627	CORIN|CCDS3477.1|r.?|-|-|protein_coding:intron:CDS:deletion:intron_variant|SO:0000010:SO:0000188:SO:0000316:SO:0000159:SO:0001627	0	36	./.	0	15	0	15	0	0	21	0	21	0	0	41	0	0	0	12	38	./.	6	15
.	BT-474_F.18	BT-474_Jv1	4c4eda14-15d2-11ec-9505-12a61658fb0c	4	61765570	AC	A	300	PASS	-	-	-	-	-	Del	-	D	61765570	61765573	1	2	12	423.098	1	-	-	0	17	./.	0	9	0	9	0	0	8	0	8	0	0	20	0	0	0	7	27	./.	3	14
.	BT-474_F.18	BT-474_Jv1	4d4f41fe-15d4-11ec-9505-12a61658fb0c	4	70167386	A	AT	537	PASS	-	-	-	-	-	Ins	-	I	70167386	70167396	1	8	30	752.546	1	-	-	0	24	./.	0	17	0	17	0	0	7	0	7	0	0	25	0	0	0	12	36	./.	5	20
.	BT-474_F.18	BT-474_Jv1	5359dfc8-15d4-11ec-9505-12a61658fb0c	4	72352881	G	GA	300	PASS	SLC4A4	CCDS3549.1	r.?	-	-	Ins	intronic	I	72352881	72352892	1	9	10	415.271	1	SLC4A4|CCDS3549.1|r.?|-|-|protein_coding:intron:CDS:insertion:intron_variant|SO:0000010:SO:0000188:SO:0000316:SO:0000667:SO:0001627	SLC4A4|CCDS3549.1|r.?|-|-|protein_coding:intron:CDS:insertion:intron_variant|SO:0000010:SO:0000188:SO:0000316:SO:0000667:SO:0001627	0	22	./.	0	15	0	15	0	0	8	0	8	0	0	20	0	0	0	5	35	./.	4	21
.	BT-474_F.18	BT-474_Jv1	b8ec7f0a-15d2-11ec-9505-12a61658fb0c	4	103985663	TG	T	480	PASS	SLC9B2	CCDS3662.1	r.?	-	-	Del	intronic	D	103985663	103985668	1	4	24	675.753	1	SLC9B2|CCDS3662.1|r.?|-|-|protein_coding:intron:CDS:deletion:intron_variant|SO:0000010:SO:0000188:SO:0000316:SO:0000159:SO:0001627	SLC9B2|CCDS3662.1|r.?|-|-|protein_coding:intron:CDS:deletion:intron_variant|SO:0000010:SO:0000188:SO:0000316:SO:0000159:SO:0001627	0	25	./.	0	14	0	14	0	0	11	0	11	0	0	26	0	0	0	9	41	./.	3	20
.	BT-474_F.18	BT-474_Jv1	81a7f528-15d3-11ec-9505-12a61658fb0c	4	188137771	AG	A	300	PASS	-	-	-	-	-	Del	-	D	188137771	188137774	1	2	12	423.098	1	-	-	0	29	./.	0	16	0	16	0	0	14	0	14	0	0	32	0	0	0	5	34	./.	3	22
.	BT-474_F.18	BT-474_Jv1	11968b9c-15d2-11ec-a750-9ba61658fb0c	5	8755461	AAG	A	360	PASS	-	-	-	-	-	Del	-	D	8755461	8755476	2	7	15	506.482	1	-	-	0	58	./.	0	34	0	34	0	0	24	0	24	0	0	58	4	0	0	6	76	./.	2	34
.	BT-474_F.18	BT-474_Jv1	552cad28-15d2-11ec-a750-9ba61658fb0c	5	20425624	TC	T	540	PASS	CDH18	CCDS3889.1	r.?	-	-	Del	intronic	D	20425624	20425626	1	1	30	759.723	1	CDH18|CCDS3889.1|r.?|-|-|protein_coding:intron:five_prime_UTR:deletion:intron_variant|SO:0000010:SO:0000188:SO:0000204:SO:0000159:SO:0001627	CDH18|CCDS3889.1|r.?|-|-|protein_coding:intron:five_prime_UTR:deletion:intron_variant|SO:0000010:SO:0000188:SO:0000204:SO:0000159:SO:0001627	0	57	./.	0	26	0	26	0	0	31	0	31	0	0	61	0	0	0	11	62	./.	5	29
.	BT-474_F.18	BT-474_Jv1	78957268-15d2-11ec-a750-9ba61658fb0c	5	28329421	TC	T	420	PASS	-	-	-	-	-	Del	-	D	28329421	28329423	1	1	18	592.301	1	-	-	0	55	./.	0	30	0	30	0	0	25	0	25	0	0	61	0	0	0	9	69	./.	4	35
.	BT-474_F.18	BT-474_Jv1	092f418c-15d3-11ec-a750-9ba61658fb0c	5	72572504	TCTTC	T	300	PASS	RP11-60A8.1	ENST00000513379	r.?	-	-	Del	intronic	D	72572504	72572516	4	2	12	421.266	1	RP11-60A8.1|ENST00000513379|r.?|-|-|non_protein_coding:intron:deletion:intron_variant|SO:0000011:SO:0000188:SO:0000159:SO:0001627	RP11-60A8.1|ENST00000513379|r.?|-|-|non_protein_coding:intron:deletion:intron_variant|SO:0000011:SO:0000188:SO:0000159:SO:0001627	0	30	./.	0	17	0	17	0	0	13	0	13	0	0	33	2	0	0	7	31	./.	4	14
.	BT-474_F.18	BT-474_Jv1	bf70732e-15d5-11ec-a750-9ba61658fb0c	5	155474000	C	CA	300	PASS	SGCD	CCDS47326.1	r.?	-	-	Ins	intronic	I	155474000	155474008	1	6	6	420.062	1	SGCD|CCDS47326.1|r.?|-|-|protein_coding:intron:five_prime_UTR:insertion:intron_variant|SO:0000010:SO:0000188:SO:0000204:SO:0000667:SO:0001627	SGCD|CCDS47326.1|r.?|-|-|protein_coding:intron:five_prime_UTR:insertion:intron_variant|SO:0000010:SO:0000188:SO:0000204:SO:0000667:SO:0001627	0	30	./.	0	13	0	13	0	0	17	0	17	0	0	29	0	0	0	7	49	./.	6	26
.	BT-474_F.18	BT-474_Jv1	c7ad8cac-15d5-11ec-a750-9ba61658fb0c	5	157946939	C	CT	300	PASS	RP11-32D16.1	ENST00000519609	r.?	-	-	Ins	intronic	I	157946939	157946950	1	9	10	419.46	1	RP11-32D16.1|ENST00000519609|r.?|-|-|non_protein_coding:intron:insertion:intron_variant|SO:0000011:SO:0000188:SO:0000667:SO:0001627	RP11-32D16.1|ENST00000519609|r.?|-|-|non_protein_coding:intron:insertion:intron_variant|SO:0000011:SO:0000188:SO:0000667:SO:0001627	0	28	./.	0	15	0	15	0	0	13	0	13	0	0	27	0	0	0	6	46	./.	5	25
.	BT-474_F.18	BT-474_Jv1	1b6a8cd4-15d4-11ec-bf7c-f4a61658fb0c	6	14120472	A	AT	360	PASS	CD83	CCDS4532.1	r.?	-	-	Ins	intronic	I	14120472	14120481	1	7	15	504.03	1	CD83|CCDS4532.1|r.?|-|-|protein_coding:intron:CDS:insertion:intron_variant|SO:0000010:SO:0000188:SO:0000316:SO:0000667:SO:0001627	CD83|CCDS4532.1|r.?|-|-|protein_coding:intron:CDS:insertion:intron_variant|SO:0000010:SO:0000188:SO:0000316:SO:0000667:SO:0001627	0	41	./.	0	19	0	19	0	0	22	0	22	0	0	45	0	0	0	9	52	./.	3	25
.	BT-474_F.18	BT-474_Jv1	6fdaa0bc-15d2-11ec-bf7c-f4a61658fb0c	6	32890312	GC	G	360	PASS	-	-	-	-	-	Del	-	D	32890312	32890315	1	2	12	507.643	1	-	-	0	48	./.	0	20	0	20	0	0	28	0	28	0	0	56	0	0	0	6	57	./.	1	29
.	BT-474_F.18	BT-474_Jv1	9b639c84-15d2-11ec-bf7c-f4a61658fb0c	6	45127656	AC	A	780	PASS	SUPT3H	CCDS34466.1	r.?	-	-	Del	intronic	D	45127656	45127660	1	3	56	1097.48	1	SUPT3H|CCDS34466.1|r.?|-|-|protein_coding:intron:CDS:deletion:intron_variant|SO:0000010:SO:0000188:SO:0000316:SO:0000159:SO:0001627	SUPT3H|CCDS34466.1|r.?|-|-|protein_coding:intron:CDS:deletion:intron_variant|SO:0000010:SO:0000188:SO:0000316:SO:0000159:SO:0001627	0	38	./.	0	20	0	20	0	0	18	0	18	0	0	44	0	0	0	14	46	./.	7	26
.	BT-474_F.18	BT-474_Jv1	8b2e7b2e-15d5-11ec-bf7c-f4a61658fb0c	6	119538441	A	AT	360	PASS	MAN1A1	CCDS5122.1	r.?	-	-	Ins	intronic	I	119538441	119538450	1	7	16	503.428	1	MAN1A1|CCDS5122.1|r.?|-|-|protein_coding:intron:CDS:insertion:intron_variant|SO:0000010:SO:0000188:SO:0000316:SO:0000667:SO:0001627	MAN1A1|CCDS5122.1|r.?|-|-|protein_coding:intron:CDS:insertion:intron_variant|SO:0000010:SO:0000188:SO:0000316:SO:0000667:SO:0001627	0	41	./.	0	20	0	20	0	0	21	0	21	0	0	44	0	0	0	7	52	./.	3	27
.	BT-474_F.18	BT-474_Jv1	fc5a95d0-15d5-11ec-bf7c-f4a61658fb0c	6	162350235	G	GA	780	PASS	PARK2	CCDS5281.1	r.?	-	-	Ins	intronic	I	162350235	162350243	1	6	56	1089.06	1	PARK2|CCDS5281.1|r.?|-|-|protein_coding:intron:CDS:insertion:intron_variant|SO:0000010:SO:0000188:SO:0000316:SO:0000667:SO:0001627	PARK2|CCDS5281.1|r.?|-|-|protein_coding:intron:CDS:insertion:intron_variant|SO:0000010:SO:0000188:SO:0000316:SO:0000667:SO:0001627	0	19	./.	0	4	0	4	0	0	15	0	15	0	0	20	0	0	0	14	34	./.	7	16
.	BT-474_F.18	BT-474_Jv1	fef5ecf4-15d5-11ec-bf7c-f4a61658fb0c	6	163532161	A	AGCCTTTTAC	300	PASS	PACRG	CCDS5284.1	r.?	-	-	Ins	intronic	I	163532161	163532173	9	0	12	395.943	1	PACRG|CCDS5284.1|r.?|-|-|protein_coding:intron:CDS:insertion:intron_variant|SO:0000010:SO:0000188:SO:0000316:SO:0000667:SO:0001627	PACRG|CCDS5284.1|r.?|-|-|protein_coding:intron:CDS:insertion:intron_variant|SO:0000010:SO:0000188:SO:0000316:SO:0000667:SO:0001627	0	22	./.	0	7	0	7	0	0	15	0	15	0	0	19	0	0	0	6	20	./.	2	8
.	BT-474_F.18	BT-474_Jv1	149e22cc-15d3-11ec-ace6-62ab1658fb0c	7	983333	CGAGGAGGAAGGGAGAGAGGAGGAAGGGAGA	C	420	PASS	ADAP1	CCDS5318.1	r.?	-	-	Del	intronic	D	983333	983402	30	2	8	584.065	1	ADAP1|CCDS5318.1|r.?|-|-|protein_coding:intron:CDS:deletion:intron_variant|SO:0000010:SO:0000188:SO:0000316:SO:0000159:SO:0001627	ADAP1|CCDS5318.1|r.?|-|-|protein_coding:intron:CDS:deletion:intron_variant|SO:0000010:SO:0000188:SO:0000316:SO:0000159:SO:0001627	0	22	./.	0	7	0	7	0	0	16	0	16	0	0	8	4	0	0	7	42	./.	0	7
.	BT-474_F.18	BT-474_Jv1	97a445e0-15d6-11ec-ace6-62ab1658fb0c	7	10981517	G	GA	420	PASS	NDUFA4	CCDS5357.1	r.?	-	-	Ins	upstream	I	10981517	10981528	1	9	20	582.259	1	NDUFA4|CCDS5357.1|r.?|-|-|protein_coding:insertion:2KB_upstream_variant|SO:0000010:SO:0000667:SO:0001636	NDUFA4|CCDS5357.1|r.?|-|-|protein_coding:insertion:2KB_upstream_variant|SO:0000010:SO:0000667:SO:0001636	0	60	./.	0	32	0	32	0	0	28	0	28	0	0	56	0	0	0	7	89	./.	4	49
.	BT-474_F.18	BT-474_Jv1	9b268bc2-15d3-11ec-ace6-62ab1658fb0c	7	21115301	CAG	C	360	PASS	-	-	-	-	-	Del	-	D	21115301	21115321	2	9	15	505.013	-	-	-	0	49	./.	0	22	0	22	0	0	27	0	27	0	0	40	3	0	0	10	85	./.	6	44
.	BT-474_F.18	BT-474_Jv1	c91d9dfe-15d3-11ec-ace6-62ab1658fb0c	7	27799079	GTAAAAATAAAAA	G	300	PASS	TAX1BP1	CCDS5415.1	r.?	-	-	Del	intronic	D	27799079	27799094	12	1	12	422.35	1	TAX1BP1|CCDS5415.1|r.?|-|-|protein_coding:intron:CDS:deletion:intron_variant|SO:0000010:SO:0000188:SO:0000316:SO:0000159:SO:0001627	TAX1BP1|CCDS5415.1|r.?|-|-|protein_coding:intron:CDS:deletion:intron_variant|SO:0000010:SO:0000188:SO:0000316:SO:0000159:SO:0001627	0	63	./.	0	33	0	33	0	0	30	0	30	0	0	73	0	0	0	5	58	./.	2	31
.	BT-474_F.18	BT-474_Jv1	eed8b8ee-15d3-11ec-ace6-62ab1658fb0c	7	34048735	AT	A	300	PASS	BMPER	CCDS5442.1	r.?	-	-	Del	intronic	D	34048735	34048745	1	9	12	422.35	1	BMPER|CCDS5442.1|r.?|-|-|protein_coding:intron:CDS:deletion:intron_variant|SO:0000010:SO:0000188:SO:0000316:SO:0000159:SO:0001627	BMPER|CCDS5442.1|r.?|-|-|protein_coding:intron:CDS:deletion:intron_variant|SO:0000010:SO:0000188:SO:0000316:SO:0000159:SO:0001627	0	66	./.	0	36	0	36	0	0	30	0	30	0	0	66	5	0	0	5	95	./.	3	58
.	BT-474_F.18	BT-474_Jv1	28d3a36c-15d7-11ec-ace6-62ab1658fb0c	7	40665862	C	CT	360	PASS	SUGCT	CCDS55104.1	r.?	-	-	Ins	intronic	I	40665862	40665873	1	9	15	503.207	1	SUGCT|CCDS55104.1|r.?|-|-|protein_coding:intron:CDS:insertion:intron_variant|SO:0000010:SO:0000188:SO:0000316:SO:0000667:SO:0001627	SUGCT|CCDS55104.1|r.?|-|-|protein_coding:intron:CDS:insertion:intron_variant|SO:0000010:SO:0000188:SO:0000316:SO:0000667:SO:0001627	0	60	./.	0	24	0	24	0	0	36	0	36	0	0	57	0	0	0	6	96	./.	2	46
.	BT-474_F.18	BT-474_Jv1	51630192-15d7-11ec-ace6-62ab1658fb0c	7	48861527	A	AT	300	PASS	-	-	-	-	-	Ins	-	I	48861527	48861538	1	9	10	416.931	1	-	-	0	47	./.	0	24	0	24	0	0	23	0	23	0	0	42	0	0	0	6	76	./.	4	39
.	BT-474_F.18	BT-474_Jv1	6d717362-15d4-11ec-ace6-62ab1658fb0c	7	55097122	CCCTT	C	300	PASS	EGFR	CCDS5514.1	r.?	-	-	Del	intronic	D	55097122	55097132	4	2	12	421.748	1	EGFR|CCDS5514.1|r.?|-|-|protein_coding:intron:CDS:deletion:intron_variant|SO:0000010:SO:0000188:SO:0000316:SO:0000159:SO:0001627	EGFR|CCDS5514.1|r.?|-|-|protein_coding:intron:CDS:deletion:intron_variant|SO:0000010:SO:0000188:SO:0000316:SO:0000159:SO:0001627	0	72	./.	0	37	0	37	0	0	36	0	36	0	0	75	1	0	0	8	73	./.	5	36
.	BT-474_F.18	BT-474_Jv1	79885686-15d7-11ec-ace6-62ab1658fb0c	7	56926539	T	TA	236	PASS	-	-	-	-	-	Ins	-	I	56926539	56926548	1	7	12	419.339	-	-	-	0	79	./.	0	40	0	40	0	0	39	0	39	0	0	69	0	0	0	5	89	./.	2	50
.	BT-474_F.18	BT-474_Jv1	8dd5029a-15d4-11ec-ace6-62ab1658fb0c	7	58042481	AGAGT	A	280	PASS	-	-	-	-	-	Del	-	D	58042481	58042487	4	1	12	422.35	1	-	-	0	66	./.	0	36	0	36	0	0	30	0	30	0	0	75	0	0	0	6	103	./.	3	47
.	BT-474_F.18	BT-474_Jv1	b167bbc8-15d7-11ec-ace6-62ab1658fb0c	7	69205742	A	AG	420	PASS	AUTS2	CCDS5539.1	r.?	-	-	Ins	intronic	I	69205742	69205745	1	1	14	585.269	1	AUTS2|CCDS5539.1|r.?|-|-|protein_coding:intron:CDS:insertion:intron_variant|SO:0000010:SO:0000188:SO:0000316:SO:0000667:SO:0001627	AUTS2|CCDS5539.1|r.?|-|-|protein_coding:intron:CDS:insertion:intron_variant|SO:0000010:SO:0000188:SO:0000316:SO:0000667:SO:0001627	0	47	./.	0	28	0	28	0	0	19	0	19	0	0	53	0	0	0	8	66	./.	7	41
.	BT-474_F.18	BT-474_Jv1	30565b72-15d5-11ec-ace6-62ab1658fb0c	7	82993176	ATTTTTTTTTTTTTTT	A	408	PASS	SEMA3E	CCDS34674.1	r.?	-	-	Del	downstream	D	82993176	82993222	15	45	8	576.84	-	SEMA3E|CCDS34674.1|r.?|-|-|protein_coding:deletion:500B_downstream_variant|SO:0000010:SO:0000159:SO:0001634	SEMA3E|CCDS34674.1|r.?|-|-|protein_coding:deletion:500B_downstream_variant|SO:0000010:SO:0000159:SO:0001634	0	35	./.	0	13	0	13	0	0	22	0	22	0	0	2	5	0	0	7	57	./.	6	32
.	BT-474_F.18	BT-474_Jv1	4200c594-15d8-11ec-ace6-62ab1658fb0c	7	114432365	C	CATA	300	PASS	-	-	-	-	-	Ins	-	I	114432365	114432370	3	0	12	412.115	1	-	-	0	34	./.	0	17	0	17	0	0	17	0	17	0	0	38	0	0	0	5	37	./.	2	19
.	BT-474_F.18	BT-474_Jv1	c9d80998-15d6-11ec-ac40-c7b01658fb0c	8	29923736	G	GA	600	PASS	TMEM66	CCDS6074.1	r.?	-	-	Ins	intronic	I	29923736	29923744	1	6	35	840.855	1	TMEM66|CCDS6074.1|r.?|-|-|protein_coding:intron:CDS:insertion:intron_variant|SO:0000010:SO:0000188:SO:0000316:SO:0000667:SO:0001627	TMEM66|CCDS6074.1|r.?|-|-|protein_coding:intron:CDS:insertion:intron_variant|SO:0000010:SO:0000188:SO:0000316:SO:0000667:SO:0001627	0	24	./.	0	11	0	11	0	0	13	0	13	0	0	25	0	0	0	10	62	./.	4	32
.	BT-474_F.18	BT-474_Jv1	9a9d9bcc-15d4-11ec-ac40-c7b01658fb0c	8	36910302	TTATAGA	T	360	PASS	-	-	-	-	-	Del	-	D	36910302	36910313	6	1	15	508.125	1	-	-	0	37	./.	0	19	0	19	0	0	18	0	18	0	0	42	1	0	0	8	31	./.	2	13
.	BT-474_F.18	BT-474_Jv1	a091a65e-15d4-11ec-ac40-c7b01658fb0c	8	40097993	TA	T	420	PASS	-	-	-	-	-	Del	-	D	40097993	40097998	1	4	20	592.813	1	-	-	0	22	./.	0	14	0	14	0	0	8	0	8	0	0	29	0	0	0	8	25	./.	4	14
.	BT-474_F.18	BT-474_Jv1	d61d8d0a-15d5-11ec-ac40-c7b01658fb0c	8	81717193	TTAATTCCTTATTTC	T	480	PASS	ZNF704	CCDS34913.1	r.?	-	-	Del	intronic	D	81717193	81717212	14	1	9	672.082	1	ZNF704|CCDS34913.1|r.?|-|-|protein_coding:intron:CDS:deletion:intron_variant|SO:0000010:SO:0000188:SO:0000316:SO:0000159:SO:0001627	ZNF704|CCDS34913.1|r.?|-|-|protein_coding:intron:CDS:deletion:intron_variant|SO:0000010:SO:0000188:SO:0000316:SO:0000159:SO:0001627	0	48	./.	0	26	0	26	0	0	22	0	22	0	0	60	2	0	0	13	56	./.	8	32
.	BT-474_F.18	BT-474_Jv1	5c872292-15d7-11ec-ac40-c7b01658fb0c	8	101199894	C	CA	360	PASS	SPAG1	CCDS34930.1	r.?	-	-	Ins	intronic	I	101199894	101199905	1	9	15	503.911	1	SPAG1|CCDS34930.1|r.?|-|-|protein_coding:intron:CDS:insertion:intron_variant|SO:0000010:SO:0000188:SO:0000316:SO:0000667:SO:0001627	SPAG1|CCDS34930.1|r.?|-|-|protein_coding:intron:CDS:insertion:intron_variant|SO:0000010:SO:0000188:SO:0000316:SO:0000667:SO:0001627	0	47	./.	0	22	0	22	0	0	25	0	25	0	0	43	0	0	0	7	72	./.	2	38
.	BT-474_F.18	BT-474_Jv1	2d413d16-15d6-11ec-ac40-c7b01658fb0c	8	106688796	AG	A	300	PASS	ZFPM2	CCDS47908.1	r.?	-	-	Del	intronic	D	106688796	106688798	1	1	10	421.03	1	ZFPM2|CCDS47908.1|r.?|-|-|protein_coding:intron:CDS:deletion:intron_variant|SO:0000010:SO:0000188:SO:0000316:SO:0000159:SO:0001627	ZFPM2|CCDS47908.1|r.?|-|-|protein_coding:intron:CDS:deletion:intron_variant|SO:0000010:SO:0000188:SO:0000316:SO:0000159:SO:0001627	0	48	./.	0	23	0	23	0	0	25	0	25	0	0	53	0	0	0	6	49	./.	5	23
.	BT-474_F.18	BT-474_Jv1	851bc33e-15d7-11ec-ac40-c7b01658fb0c	8	114796036	G	GA	300	PASS	-	-	-	-	-	Ins	-	I	114796036	114796047	1	9	10	414.407	1	-	-	0	32	./.	0	17	0	17	0	0	15	0	15	0	0	31	0	0	0	5	62	./.	4	36
.	BT-474_F.18	BT-474_Jv1	af4d9394-15d7-11ec-ac40-c7b01658fb0c	8	128574306	G	GA	480	PASS	-	-	-	-	-	Ins	-	I	128574306	128574313	1	5	24	669.674	1	-	-	0	46	./.	0	18	0	18	0	0	28	0	28	0	0	45	0	0	0	12	63	./.	4	26
.	BT-474_F.18	BT-474_Jv1	69b87a20-15d6-11ec-ac40-c7b01658fb0c	8	129988145	GGCCCCCTGCCCTTGTATGACCTGCCCTTTTGAACTCTTAATCCTACCCCTGGTCACAAAGAATTAGGAGCTCAGTTTACTCCTGAAACCCCAGGAATGTCTCCTTTGGTCTTCCTCTTCTCATCTGTTACCTCTACTCCCCACCC	G	660	PASS	-	-	-	-	-	Del	-	D	129988145	129988291	145	1	42	931.563	1	-	-	0	44	./.	0	23	0	23	0	0	21	0	21	0	0	83	0	0	0	11	67	./.	0	36
.	BT-474_F.18	BT-474_Jv1	b63f6ec0-15d7-11ec-ac40-c7b01658fb0c	8	131135311	C	CT	360	PASS	ASAP1	CCDS6362.1	r.?	-	-	Ins	intronic	I	131135311	131135321	1	8	16	503.911	1	ASAP1|CCDS6362.1|r.?|-|-|protein_coding:intron:CDS:insertion:intron_variant|SO:0000010:SO:0000188:SO:0000316:SO:0000667:SO:0001627	ASAP1|CCDS6362.1|r.?|-|-|protein_coding:intron:CDS:insertion:intron_variant|SO:0000010:SO:0000188:SO:0000316:SO:0000667:SO:0001627	0	55	./.	0	26	0	26	0	0	29	0	29	0	0	43	0	0	0	6	79	./.	3	42
.	BT-474_F.18	BT-474_Jv1	dfe60aa4-15d7-11ec-ac40-c7b01658fb0c	8	146072092	C	CT	300	PASS	ZNF7	CCDS64998.1	r.1072_1073insu	c.?	p.?	Ins	3prime_UTR_variant	I	146072092	146072102	1	8	10	420.427	1	ZNF7|CCDS64998.1|r.1072_1073insu|c.?|p.?|protein_coding:exon:three_prime_UTR:insertion:3_prime_UTR_variant:transcript_variant|SO:0000010:SO:0000147:SO:0000205:SO:0000667:SO:0001624:SO:0001576	ZNF7|CCDS64998.1|r.1072_1073insu|c.?|p.?|protein_coding:exon:three_prime_UTR:insertion:3_prime_UTR_variant:transcript_variant|SO:0000010:SO:0000147:SO:0000205:SO:0000667:SO:0001624:SO:0001576	0	62	./.	0	34	0	34	0	0	28	0	28	0	0	54	0	0	0	5	77	./.	1	35
.	BT-474_F.18	BT-474_Jv1	4f2d4b3c-15d5-11ec-a3b2-4bb11658fb0c	9	34147500	C	CA	360	PASS	-	-	-	-	-	Ins	-	I	34147500	34147511	1	9	16	505.26	1	-	-	0	27	./.	0	13	0	13	0	0	14	0	14	0	0	24	0	0	0	7	46	./.	3	22
.	BT-474_F.18	BT-474_Jv1	f6aaeac8-15d4-11ec-a3b2-4bb11658fb0c	9	125939549	GA	G	300	PASS	STRBP	CCDS6851.1	r.?	-	-	Del	intronic	D	125939549	125939552	1	2	10	423.358	1	STRBP|CCDS6851.1|r.?|-|-|protein_coding:intron:CDS:deletion:intron_variant|SO:0000010:SO:0000188:SO:0000316:SO:0000159:SO:0001627	STRBP|CCDS6851.1|r.?|-|-|protein_coding:intron:CDS:deletion:intron_variant|SO:0000010:SO:0000188:SO:0000316:SO:0000159:SO:0001627	0	57	./.	0	33	0	33	0	0	24	0	24	0	0	66	0	0	0	7	82	./.	6	42
.	BT-474_F.18	BT-474_Jv1	6a4a331c-15d5-11ec-b990-2eb41658fb0c	X	32216930	CCA	C	360	PASS	DMD	CCDS14233.1	r.?	-	-	Del	intronic	D	32216930	32216933	2	1	15	510.227	1	DMD|CCDS14233.1|r.?|-|-|protein_coding:intron:CDS:deletion:intron_variant|SO:0000010:SO:0000188:SO:0000316:SO:0000159:SO:0001627	DMD|CCDS14233.1|r.?|-|-|protein_coding:intron:CDS:deletion:intron_variant|SO:0000010:SO:0000188:SO:0000316:SO:0000159:SO:0001627	0	28	./.	0	13	0	13	0	0	15	0	15	0	0	34	0	0	0	7	19	./.	2	9
.	BT-474_F.18	BT-474_Jv1	67e42ce4-15d6-11ec-b990-2eb41658fb0c	X	92428944	A	AT	420	PASS	-	-	-	-	-	Ins	-	I	92428944	92428954	1	8	20	591.05	1	-	-	0	18	./.	0	7	0	7	0	0	11	0	11	0	0	18	0	0	0	8	16	./.	5	10
.	HT-1376_A.3	HT-1376_A	a85d0f88-00bf-11ec-8c22-5d146bd8225c	1	48640802	C	CA	290	PASS	-	-	-	-	-	Ins	-	I	48640802	48640811	1	7	12	414.517	1	-	-	0	50	./.	0	16	0	16	0	0	34	0	34	0	0	45	0	0	0	5	43	./.	2	20
.	HT-1376_A.3	HT-1376_A	0437fe4c-00bd-11ec-8c22-5d146bd8225c	1	185888286	GGAAA	G	300	PASS	HMCN1	CCDS30956.1	r.?	-	-	Del	intronic	D	185888286	185888295	4	2	12	420.537	1	HMCN1|CCDS30956.1|r.?|-|-|protein_coding:intron:CDS:deletion:intron_variant|SO:0000010:SO:0000188:SO:0000316:SO:0000159:SO:0001627	HMCN1|CCDS30956.1|r.?|-|-|protein_coding:intron:CDS:deletion:intron_variant|SO:0000010:SO:0000188:SO:0000316:SO:0000159:SO:0001627	0	30	./.	0	16	0	16	0	0	14	0	14	0	0	32	0	0	0	5	48	./.	3	21
.	HT-1376_A.3	HT-1376_A	35b58ada-00bc-11ec-8f37-7f146bd8225c	10	14699808	C	CT	300	PASS	FAM107B	CCDS7102.1	r.?	-	-	Ins	intronic	I	14699808	14699819	1	9	12	410.526	1	FAM107B|CCDS7102.1|r.?|-|-|protein_coding:intron:CDS:insertion:intron_variant|SO:0000010:SO:0000188:SO:0000316:SO:0000667:SO:0001627	FAM107B|CCDS7102.1|r.?|-|-|protein_coding:intron:CDS:insertion:intron_variant|SO:0000010:SO:0000188:SO:0000316:SO:0000667:SO:0001627	0	26	./.	0	15	0	15	0	0	11	0	11	0	0	22	0	0	0	7	47	./.	3	23
.	HT-1376_A.3	HT-1376_A	092b033a-00be-11ec-8f37-7f146bd8225c	10	108609791	C	CT	226	PASS	SORCS1	CCDS7559.1	r.?	-	-	Ins	intronic	I	108609791	108609796	1	3	10	420.761	1	SORCS1|CCDS7559.1|r.?|-|-|protein_coding:intron:CDS:insertion:intron_variant|SO:0000010:SO:0000188:SO:0000316:SO:0000667:SO:0001627	SORCS1|CCDS7559.1|r.?|-|-|protein_coding:intron:CDS:insertion:intron_variant|SO:0000010:SO:0000188:SO:0000316:SO:0000667:SO:0001627	0	26	./.	0	16	0	16	0	0	10	0	10	0	0	27	0	0	0	6	27	./.	5	16
.	HT-1376_A.3	HT-1376_A	cdee6d44-00bc-11ec-928f-9e146bd8225c	11	25401774	C	CT	300	PASS	-	-	-	-	-	Ins	-	I	25401774	25401785	1	9	12	417.954	1	-	-	0	39	./.	0	18	0	18	0	0	21	0	21	0	0	34	0	0	0	6	51	./.	3	21
.	HT-1376_A.3	HT-1376_A	6c167af6-00b9-11ec-85d2-bb146bd8225c	12	41650824	CTACATT	C	300	PASS	PDZRN4	CCDS53777.1	r.?	-	-	Del	intronic	D	41650824	41650831	6	1	10	423.786	1	PDZRN4|CCDS53777.1|r.?|-|-|protein_coding:intron:CDS:deletion:intron_variant|SO:0000010:SO:0000188:SO:0000316:SO:0000159:SO:0001627	PDZRN4|CCDS53777.1|r.?|-|-|protein_coding:intron:CDS:deletion:intron_variant|SO:0000010:SO:0000188:SO:0000316:SO:0000159:SO:0001627	0	20	./.	0	9	0	9	0	0	11	0	11	0	0	22	0	0	0	5	17	./.	4	8
.	HT-1376_A.3	HT-1376_A	c94eeecc-00bb-11ec-85d2-bb146bd8225c	12	52634423	G	GA	300	PASS	KRT7	CCDS8822.1	r.?	-	-	Ins	intronic	I	52634423	52634434	1	9	10	418.367	1	KRT7|CCDS8822.1|r.?|-|-|protein_coding:intron:CDS:insertion:intron_variant|SO:0000010:SO:0000188:SO:0000316:SO:0000667:SO:0001627	KRT7|CCDS8822.1|r.?|-|-|protein_coding:intron:CDS:insertion:intron_variant|SO:0000010:SO:0000188:SO:0000316:SO:0000667:SO:0001627	0	26	./.	0	16	0	16	0	0	11	0	11	0	0	22	0	0	0	5	26	./.	2	17
.	HT-1376_A.3	HT-1376_A	de25df60-00b9-11ec-85d2-bb146bd8225c	12	67205384	TTC	T	300	PASS	-	-	-	-	-	Del	-	D	67205384	67205400	2	7	12	424.388	1	-	-	0	34	./.	0	19	0	19	0	0	15	0	15	0	0	30	5	0	0	5	33	./.	2	15
.	HT-1376_A.3	HT-1376_A	6245ee3e-00ba-11ec-85d2-bb146bd8225c	12	103465092	AC	A	360	PASS	-	-	-	-	-	Del	-	D	103465092	103465097	1	4	15	509.265	1	-	-	0	28	./.	0	15	0	15	0	0	13	0	13	0	0	32	0	0	0	7	26	./.	5	13
.	HT-1376_A.3	HT-1376_A	30d860f6-00bb-11ec-a9cb-f7146bd8225c	14	56060462	C	CT	300	PASS	KTN1	CCDS41957.1	r.?	-	-	Ins	intronic	I	56060462	56060473	1	9	12	414.195	1	KTN1|CCDS41957.1|r.?|-|-|protein_coding:intron:five_prime_UTR:insertion:intron_variant|SO:0000010:SO:0000188:SO:0000204:SO:0000667:SO:0001627	KTN1|CCDS41957.1|r.?|-|-|protein_coding:intron:five_prime_UTR:insertion:intron_variant|SO:0000010:SO:0000188:SO:0000204:SO:0000667:SO:0001627	0	28	./.	0	12	0	12	0	0	16	0	16	0	0	24	0	0	0	5	33	./.	2	21
.	HT-1376_A.3	HT-1376_A	293a265a-00ba-11ec-8792-3e156bd8225c	16	28469281	CTG	C	20	PASS	RP11-57A19.5	ENST00000602838	r.?	-	-	Del	upstream	D	28469281	28469287	2	2	7	502.094	1	RP11-57A19.5|ENST00000602838|r.?|-|-|non_protein_coding:deletion:5KB_upstream_variant|SO:0000011:SO:0000159:SO:0001635	RP11-57A19.5|ENST00000602838|r.?|-|-|non_protein_coding:deletion:5KB_upstream_variant|SO:0000011:SO:0000159:SO:0001635	0	232	./.	0	89	0	89	0	0	144	0	144	0	0	230	3	0	0	7	265	./.	0	99
.	HT-1376_A.3	HT-1376_A	04868444-00c3-11ec-bfa0-f0296bd8225c	2	7991616	G	GA	385	PASS	-	-	-	-	-	Ins	-	I	7991616	7991625	1	7	14	585.456	1	-	-	0	60	./.	0	30	0	30	0	0	30	0	30	0	0	52	0	0	0	7	57	./.	6	30
.	HT-1376_A.3	HT-1376_A	94e66de2-00be-11ec-bfa0-f0296bd8225c	2	8078534	AT	A	360	PASS	LINC00298	ENST00000426969	r.?	-	-	Del	intronic	D	8078534	8078538	1	3	16	505.69	1	LINC00298|ENST00000426969|r.?|-|-|non_protein_coding:intron:deletion:intron_variant|SO:0000011:SO:0000188:SO:0000159:SO:0001627	LINC00298|ENST00000426969|r.?|-|-|non_protein_coding:intron:deletion:intron_variant|SO:0000011:SO:0000188:SO:0000159:SO:0001627	0	36	./.	0	23	0	23	0	0	13	0	13	0	0	37	0	0	0	7	38	./.	3	14
.	HT-1376_A.3	HT-1376_A	a909fdb4-00c5-11ec-bfa0-f0296bd8225c	2	104358873	A	AT	300	PASS	-	-	-	-	-	Ins	-	I	104358873	104358883	1	8	12	417.495	1	-	-	0	37	./.	0	19	0	19	0	0	18	0	18	0	0	37	0	0	0	5	42	./.	3	26
.	HT-1376_A.3	HT-1376_A	b89a106a-00c1-11ec-bfa0-f0296bd8225c	2	176155454	CTAACTATGTGCTA	C	540	PASS	AC096649.3	ENST00000438963	r.?	-	-	Del	intronic	D	176155454	176155469	13	1	30	760.642	1	AC096649.3|ENST00000438963|r.?|-|-|non_protein_coding:intron:deletion:intron_variant|SO:0000011:SO:0000188:SO:0000159:SO:0001627	AC096649.3|ENST00000438963|r.?|-|-|non_protein_coding:intron:deletion:intron_variant|SO:0000011:SO:0000188:SO:0000159:SO:0001627	0	18	./.	0	8	0	8	0	0	10	0	10	0	0	23	0	0	0	9	30	./.	5	16
.	HT-1376_A.3	HT-1376_A	366cb892-00bf-11ec-b1cb-052a6bd8225c	20	21381859	ATTATTT	A	480	PASS	NKX2-4	CCDS42855.1	r.?	-	-	Del	upstream	D	21381859	21381867	6	1	25	677.709	1	NKX2-4|CCDS42855.1|r.?|-|-|protein_coding:deletion:5KB_upstream_variant|SO:0000010:SO:0000159:SO:0001635	NKX2-4|CCDS42855.1|r.?|-|-|protein_coding:deletion:5KB_upstream_variant|SO:0000010:SO:0000159:SO:0001635	0	53	./.	0	24	0	24	0	0	29	0	29	0	0	55	0	0	0	10	50	./.	4	20
.	HT-1376_A.3	HT-1376_A	b27577a6-00c1-11ec-b1cb-052a6bd8225c	20	25757498	A	AT	283	PASS	FAM182B	ENST00000376404	r.?	-	-	Ins	intronic	I	25757498	25757506	1	6	10	421.687	1	FAM182B|ENST00000376404|r.?|-|-|protein_coding:intron:five_prime_UTR:insertion:intron_variant|SO:0000010:SO:0000188:SO:0000204:SO:0000667:SO:0001627	FAM182B|ENST00000376404|r.?|-|-|protein_coding:intron:five_prime_UTR:insertion:intron_variant|SO:0000010:SO:0000188:SO:0000204:SO:0000667:SO:0001627	0	115	./.	0	65	0	65	0	0	51	0	51	0	0	114	0	0	0	6	114	./.	5	62
.	HT-1376_A.3	HT-1376_A	178b8a92-00c5-11ec-b864-88306bd8225c	3	38735380	G	GT	244	PASS	SCN10A	CCDS33736.1	r.?	-	-	Ins	downstream	I	38735380	38735391	1	9	10	419.75	1	SCN10A|CCDS33736.1|r.?|-|-|protein_coding:insertion:5KB_downstream_variant|SO:0000010:SO:0000667:SO:0001633	SCN10A|CCDS33736.1|r.?|-|-|protein_coding:insertion:5KB_downstream_variant|SO:0000010:SO:0000667:SO:0001633	0	48	./.	0	24	0	24	0	0	24	0	24	0	0	35	0	0	0	5	35	./.	4	19
.	HT-1376_A.3	HT-1376_A	c83b3428-00c0-11ec-b864-88306bd8225c	3	77321998	GT	G	420	PASS	ROBO2	CCDS43109.1	r.?	-	-	Del	intronic	D	77321998	77322000	1	1	20	586.446	1	ROBO2|CCDS43109.1|r.?|-|-|protein_coding:intron:CDS:deletion:intron_variant|SO:0000010:SO:0000188:SO:0000316:SO:0000159:SO:0001627	ROBO2|CCDS43109.1|r.?|-|-|protein_coding:intron:CDS:deletion:intron_variant|SO:0000010:SO:0000188:SO:0000316:SO:0000159:SO:0001627	0	28	./.	0	14	0	14	0	0	14	0	14	0	0	31	0	0	0	8	29	./.	4	15
.	HT-1376_A.3	HT-1376_A	aadcc620-00c1-11ec-b864-88306bd8225c	3	117061724	CA	C	300	PASS	LSAMP	ENST00000539563	r.?	-	-	Del	intronic	D	117061724	117061726	1	1	10	418.546	1	LSAMP|ENST00000539563|r.?|-|-|protein_coding:intron:CDS:deletion:intron_variant|SO:0000010:SO:0000188:SO:0000316:SO:0000159:SO:0001627	LSAMP|ENST00000539563|r.?|-|-|protein_coding:intron:CDS:deletion:intron_variant|SO:0000010:SO:0000188:SO:0000316:SO:0000159:SO:0001627	0	37	./.	0	13	0	13	0	0	24	0	24	0	0	38	0	0	0	5	35	./.	4	16
.	HT-1376_A.3	HT-1376_A	ba0c4a02-00c7-11ec-b864-88306bd8225c	3	129496901	A	ATTTTCCT	360	PASS	TMCC1	CCDS33855.1	r.?	-	-	Ins	intronic	I	129496901	129496910	7	0	15	482.026	1	TMCC1|CCDS33855.1|r.?|-|-|protein_coding:intron:CDS:insertion:intron_variant|SO:0000010:SO:0000188:SO:0000316:SO:0000667:SO:0001627	TMCC1|CCDS33855.1|r.?|-|-|protein_coding:intron:CDS:insertion:intron_variant|SO:0000010:SO:0000188:SO:0000316:SO:0000667:SO:0001627	0	51	./.	0	23	0	23	0	0	28	0	28	0	0	47	0	0	0	6	57	./.	4	34
.	HT-1376_A.3	HT-1376_A	e604e092-00c7-11ec-b864-88306bd8225c	3	133795311	C	CG	480	PASS	-	-	-	-	-	Ins	-	I	133795311	133795313	1	0	25	667.386	1	-	-	0	57	./.	0	26	0	26	0	0	31	0	31	0	0	61	0	0	0	9	59	./.	4	30
.	HT-1376_A.3	HT-1376_A	b0153df6-00c2-11ec-b864-88306bd8225c	3	151365312	ATTATTT	A	300	PASS	RP11-454C18.1	ENST00000492731	r.?	-	-	Del	intronic	D	151365312	151365323	6	1	12	422.158	1	RP11-454C18.1|ENST00000492731|r.?|-|-|non_protein_coding:intron:deletion:intron_variant|SO:0000011:SO:0000188:SO:0000159:SO:0001627	RP11-454C18.1|ENST00000492731|r.?|-|-|non_protein_coding:intron:deletion:intron_variant|SO:0000011:SO:0000188:SO:0000159:SO:0001627	0	31	./.	0	15	0	15	0	0	16	0	16	0	0	33	1	0	0	8	48	./.	5	22
.	HT-1376_A.3	HT-1376_A	072f86e6-00c3-11ec-b864-88306bd8225c	3	164875487	CT	C	300	PASS	RP11-747D18.1	ENST00000472120	r.?	-	-	Del	intronic	D	164875487	164875497	1	9	12	422.158	1	RP11-747D18.1|ENST00000472120|r.?|-|-|non_protein_coding:intron:deletion:intron_variant|SO:0000011:SO:0000188:SO:0000159:SO:0001627	RP11-747D18.1|ENST00000472120|r.?|-|-|non_protein_coding:intron:deletion:intron_variant|SO:0000011:SO:0000188:SO:0000159:SO:0001627	0	40	./.	0	20	0	20	0	0	20	0	20	0	0	39	5	0	0	6	46	./.	3	24
.	HT-1376_A.3	HT-1376_A	bd6f6038-00bf-11ec-b2fa-19316bd8225c	4	20067549	AAG	A	420	PASS	-	-	-	-	-	Del	-	D	20067549	20067553	2	1	18	591.639	1	-	-	0	19	./.	0	10	0	10	0	0	9	0	9	0	0	18	0	0	0	9	38	./.	3	13
.	HT-1376_A.3	HT-1376_A	92fba2d6-00c3-11ec-b2fa-19316bd8225c	4	56112310	T	TA	360	PASS	-	-	-	-	-	Ins	-	I	56112310	56112320	1	8	15	503.335	1	-	-	0	27	./.	0	12	0	12	0	0	15	0	15	0	0	24	0	0	0	7	34	./.	4	15
.	HT-1376_A.3	HT-1376_A	c4e863ae-00c0-11ec-b2fa-19316bd8225c	4	78987445	CA	C	600	PASS	FRAS1	CCDS54771.1	r.?	-	-	Del	intronic	D	78987445	78987447	1	1	35	842.103	1	FRAS1|CCDS54771.1|r.?|-|-|protein_coding:intron:CDS:deletion:intron_variant|SO:0000010:SO:0000188:SO:0000316:SO:0000159:SO:0001627	FRAS1|CCDS54771.1|r.?|-|-|protein_coding:intron:CDS:deletion:intron_variant|SO:0000010:SO:0000188:SO:0000316:SO:0000159:SO:0001627	0	56	./.	0	25	0	25	0	0	31	0	31	0	0	57	0	0	0	11	69	./.	6	34
.	HT-1376_A.3	HT-1376_A	c5b90f9e-00c1-11ec-b2fa-19316bd8225c	4	124289396	CA	C	300	PASS	-	-	-	-	-	Del	-	D	124289396	124289404	1	7	12	422.255	1	-	-	0	27	./.	0	15	0	15	0	0	12	0	12	0	0	22	4	0	0	5	20	./.	2	8
.	HT-1376_A.3	HT-1376_A	11b0ec0c-00c0-11ec-bc6a-7b316bd8225c	5	14186611	TGCACAGAG	T	480	PASS	TRIO	CCDS3883.1	r.?	-	-	Del	intronic	D	14186611	14186623	8	1	21	674.771	1	TRIO|CCDS3883.1|r.?|-|-|protein_coding:intron:CDS:deletion:intron_variant|SO:0000010:SO:0000188:SO:0000316:SO:0000159:SO:0001627	TRIO|CCDS3883.1|r.?|-|-|protein_coding:intron:CDS:deletion:intron_variant|SO:0000010:SO:0000188:SO:0000316:SO:0000159:SO:0001627	0	66	./.	0	38	0	38	0	0	29	0	29	0	0	74	1	0	0	10	71	./.	2	36
.	HT-1376_A.3	HT-1376_A	56b21fe6-00c1-11ec-bc6a-7b316bd8225c	5	42881109	GA	G	300	PASS	SEPP1	ENST00000514218	r.?	-	-	Del	intronic	D	42881109	42881113	1	3	10	414.055	1	SEPP1|ENST00000514218|r.?|-|-|protein_coding:intron:five_prime_UTR:deletion:intron_variant|SO:0000010:SO:0000188:SO:0000204:SO:0000159:SO:0001627	SEPP1|ENST00000514218|r.?|-|-|protein_coding:intron:five_prime_UTR:deletion:intron_variant|SO:0000010:SO:0000188:SO:0000204:SO:0000159:SO:0001627	0	76	./.	0	36	0	36	0	0	40	0	40	0	0	81	0	0	0	7	79	./.	4	47
.	HT-1376_A.3	HT-1376_A	189ff572-00c9-11ec-bc6a-7b316bd8225c	5	78881776	C	CA	300	PASS	-	-	-	-	-	Ins	-	I	78881776	78881783	1	5	12	413.453	1	-	-	0	45	./.	0	25	0	25	0	0	20	0	20	0	0	39	0	0	0	7	43	./.	3	30
.	HT-1376_A.3	HT-1376_A	7bb3ce22-00c4-11ec-bc6a-7b316bd8225c	5	152155774	TTTA	T	360	PASS	AC091969.1	ENST00000522300	r.?	-	-	Del	intronic	D	152155774	152155779	3	1	16	505.777	1	AC091969.1|ENST00000522300|r.?|-|-|non_protein_coding:intron:deletion:intron_variant|SO:0000011:SO:0000188:SO:0000159:SO:0001627	AC091969.1|ENST00000522300|r.?|-|-|non_protein_coding:intron:deletion:intron_variant|SO:0000011:SO:0000188:SO:0000159:SO:0001627	0	49	./.	0	19	0	19	0	0	30	0	30	0	0	51	0	0	0	7	36	./.	3	17
.	HT-1376_A.3	HT-1376_A	b2b44fe6-00c4-11ec-bc6a-7b316bd8225c	5	159279469	AC	A	324	PASS	AC011343.1	ENST00000522627	r.?	-	-	Del	intronic	D	159279469	159279472	1	2	16	506.981	1	AC011343.1|ENST00000522627|r.?|-|-|non_protein_coding:intron:deletion:intron_variant|SO:0000011:SO:0000188:SO:0000159:SO:0001627	AC011343.1|ENST00000522627|r.?|-|-|non_protein_coding:intron:deletion:intron_variant|SO:0000011:SO:0000188:SO:0000159:SO:0001627	0	55	./.	0	27	0	27	0	0	28	0	28	0	0	61	0	0	0	6	52	./.	3	21
.	HT-1376_A.3	HT-1376_A	64494f30-00cb-11ec-bc6a-7b316bd8225c	5	165352727	G	GA	300	PASS	-	-	-	-	-	Ins	-	I	165352727	165352737	1	8	10	415.862	1	-	-	0	45	./.	0	25	0	25	0	0	20	0	20	0	0	42	0	0	0	5	50	./.	4	26
.	HT-1376_A.3	HT-1376_A	a9a9b7ae-00cb-11ec-bc6a-7b316bd8225c	5	175557540	C	CA	262	PASS	RP11-844P9.1	ENST00000504629	r.?	-	-	Ins	intronic	I	175557540	175557551	1	9	12	419.474	1	RP11-844P9.1|ENST00000504629|r.?|-|-|non_protein_coding:intron:insertion:intron_variant|SO:0000011:SO:0000188:SO:0000667:SO:0001627	RP11-844P9.1|ENST00000504629|r.?|-|-|non_protein_coding:intron:insertion:intron_variant|SO:0000011:SO:0000188:SO:0000667:SO:0001627	0	51	./.	0	27	0	27	0	0	24	0	24	0	0	44	0	0	0	6	60	./.	2	29
.	HT-1376_A.3	HT-1376_A	06661072-00c3-11ec-9426-cc346bd8225c	6	79043532	TC	T	480	PASS	-	-	-	-	-	Del	-	D	79043532	79043535	1	2	24	677.098	1	-	-	0	17	./.	0	9	0	9	0	0	8	0	8	0	0	20	0	0	0	9	19	./.	4	9
.	HT-1376_A.3	HT-1376_A	51128b0e-00c4-11ec-9426-cc346bd8225c	6	170834656	AAG	A	300	PASS	-	-	-	-	-	Del	-	D	170834656	170834674	2	8	12	422.584	1	-	-	0	37	./.	0	21	0	21	0	0	16	0	16	0	0	35	3	0	0	5	41	./.	3	24
.	HT-1376_A.3	HT-1376_A	61fd80ea-00c9-11ec-9464-49c16ad8225c	8	27146686	C	CACA	300	PASS	TRIM35	CCDS6056.2	r.980_981insugu	c.896_897insTGT	p.V299_E300insV	Ins	inframe	I	27146686	27146690	3	0	12	413.316	1	TRIM35|CCDS6056.2|r.980_981insugu|c.896_897insTGT|p.V299_E300insV|protein_coding:exon:CDS:insertion:inframe_variant:inframe_codon_gain|SO:0000010:SO:0000147:SO:0000316:SO:0000667:SO:0001650:SO:0001651	TRIM35|CCDS6056.2|r.980_981insugu|c.896_897insTGT|p.V299_E300insV|protein_coding:exon:CDS:insertion:inframe_variant:inframe_codon_gain|SO:0000010:SO:0000147:SO:0000316:SO:0000667:SO:0001650:SO:0001651	0	47	./.	0	27	0	27	0	0	20	0	20	0	0	44	0	0	0	7	32	./.	2	17
.	HT-1376_A.3	HT-1376_A	e1abc662-00c9-11ec-9464-49c16ad8225c	8	52185515	C	CT	300	PASS	-	-	-	-	-	Ins	-	I	52185515	52185519	1	2	12	418.735	1	-	-	0	43	./.	0	22	0	22	0	0	21	0	21	0	0	42	0	0	0	6	47	./.	4	28
.	HT-1376_A.3	HT-1376_A	0ebd393c-00cb-11ec-9464-49c16ad8225c	8	106468396	G	GT	300	PASS	ZFPM2	CCDS47908.1	r.?	-	-	Ins	intronic	I	106468396	106468407	1	9	12	418.133	1	ZFPM2|CCDS47908.1|r.?|-|-|protein_coding:intron:CDS:insertion:intron_variant|SO:0000010:SO:0000188:SO:0000316:SO:0000667:SO:0001627	ZFPM2|CCDS47908.1|r.?|-|-|protein_coding:intron:CDS:insertion:intron_variant|SO:0000010:SO:0000188:SO:0000316:SO:0000667:SO:0001627	0	28	./.	0	19	0	19	0	0	9	0	9	0	0	24	0	0	0	5	21	./.	2	11
.	HT-1376_A.3	HT-1376_A	265d859a-00c8-11ec-9464-49c16ad8225c	8	122930256	CGT	C	300	PASS	-	-	-	-	-	Del	-	D	122930256	122930271	2	7	12	423.551	1	-	-	0	42	./.	0	19	0	19	0	0	23	0	23	0	0	41	5	0	0	5	44	./.	3	19
.	HT-1376_A.3	HT-1376_A	3d73f034-00c8-11ec-9464-49c16ad8225c	8	126304906	ATC	A	360	PASS	NSMCE2	CCDS6356.1	r.?	-	-	Del	intronic	D	126304906	126304913	2	3	16	508.262	1	NSMCE2|CCDS6356.1|r.?|-|-|protein_coding:intron:CDS:deletion:intron_variant|SO:0000010:SO:0000188:SO:0000316:SO:0000159:SO:0001627	NSMCE2|CCDS6356.1|r.?|-|-|protein_coding:intron:CDS:deletion:intron_variant|SO:0000010:SO:0000188:SO:0000316:SO:0000159:SO:0001627	0	49	./.	0	22	0	22	0	0	27	0	27	0	0	47	0	0	0	7	55	./.	3	24
.	HT-1376_A.3	HT-1376_A	6fe43328-00cb-11ec-9464-49c16ad8225c	8	126513510	A	AT	300	PASS	RP11-136O12.2	ENST00000522815	r.?	-	-	Ins	intronic	I	126513510	126513521	1	9	12	417.531	1	RP11-136O12.2|ENST00000522815|r.?|-|-|non_protein_coding:intron:insertion:intron_variant|SO:0000011:SO:0000188:SO:0000667:SO:0001627	RP11-136O12.2|ENST00000522815|r.?|-|-|non_protein_coding:intron:insertion:intron_variant|SO:0000011:SO:0000188:SO:0000667:SO:0001627	0	52	./.	0	29	0	29	0	0	23	0	23	0	0	46	0	0	0	5	54	./.	3	31
.	HT-1376_A.3	HT-1376_A	8bbe770a-00c8-11ec-9464-49c16ad8225c	8	137867986	TG	T	360	PASS	RP11-30J20.1	ENST00000524346	r.?	-	-	Del	intronic	D	137867986	137867992	1	5	12	507.659	1	RP11-30J20.1|ENST00000524346|r.?|-|-|non_protein_coding:intron:deletion:intron_variant|SO:0000011:SO:0000188:SO:0000159:SO:0001627	RP11-30J20.1|ENST00000524346|r.?|-|-|non_protein_coding:intron:deletion:intron_variant|SO:0000011:SO:0000188:SO:0000159:SO:0001627	0	54	./.	0	22	0	22	0	0	32	0	32	0	0	54	2	0	0	7	52	./.	1	19
.	HT-1376_A.3	HT-1376_A	bdd348d2-00c4-11ec-87e2-e8c66ad8225c	9	1581739	CTG	C	360	PASS	-	-	-	-	-	Del	-	D	1581739	1581745	2	2	15	506.886	1	-	-	0	46	./.	0	21	0	21	0	0	25	0	25	0	0	51	1	0	0	8	36	./.	2	19
.	HT-1376_A.3	HT-1376_A	cbd43b92-00c6-11ec-87e2-e8c66ad8225c	9	105693171	AT	A	360	PASS	-	-	-	-	-	Del	-	D	105693171	105693177	1	5	16	505.681	1	-	-	0	33	./.	0	16	0	16	0	0	17	0	17	0	0	37	3	0	0	6	37	./.	3	20
.	HT-1376_A.3	HT-1376_A	cf50540c-00c8-11ec-9221-38cc6ad8225c	X	25895231	G	GA	300	PASS	RP11-86A5.1	ENST00000423914	r.?	-	-	Ins	upstream	I	25895231	25895242	1	9	12	419.464	1	RP11-86A5.1|ENST00000423914|r.?|-|-|non_protein_coding:insertion:2KB_upstream_variant|SO:0000011:SO:0000667:SO:0001636	RP11-86A5.1|ENST00000423914|r.?|-|-|non_protein_coding:insertion:2KB_upstream_variant|SO:0000011:SO:0000667:SO:0001636	0	22	./.	0	15	0	15	0	0	7	0	7	0	0	19	0	0	0	5	28	./.	2	12
.	HT-1376_A.3	HT-1376_A	14bde848-00c8-11ec-9221-38cc6ad8225c	X	113645098	GC	G	420	PASS	-	-	-	-	-	Del	-	D	113645098	113645101	1	2	18	590.019	1	-	-	0	28	./.	0	14	0	14	0	0	14	0	14	0	0	28	0	0	0	7	42	./.	2	18
.	MDA-MB-453_D.28	MDA-MB-453_D	f9c6da2a-0c68-11ec-a1f9-4825e7847d1f	1	204787176	G	GCAAC	360	PASS	-	-	-	-	-	Ins	-	I	204787176	204787183	4	0	7	491.091	1	-	-	0	87	./.	0	39	0	39	0	0	48	0	48	0	0	89	0	0	0	6	71	./.	5	41
.	MDA-MB-453_D.28	MDA-MB-453_D	930710ec-0c69-11ec-a1f9-4825e7847d1f	1	213513237	C	CT	300	PASS	-	-	-	-	-	Ins	-	I	213513237	213513248	1	9	12	410.848	1	-	-	0	70	./.	0	45	0	45	0	0	25	0	25	0	0	57	0	0	0	5	51	./.	3	29
.	MDA-MB-453_D.28	MDA-MB-453_D	62532fb4-0c62-11ec-a1f9-4825e7847d1f	1	225971931	CTTTTTTTT	C	360	PASS	SRP9	CCDS44323.1	r.?	-	-	Del	intronic	D	225971931	225971967	8	35	7	481.458	-	SRP9|CCDS44323.1|r.?|-|-|protein_coding:intron:CDS:deletion:intron_variant|SO:0000010:SO:0000188:SO:0000316:SO:0000159:SO:0001627	SRP9|CCDS44323.1|r.?|-|-|protein_coding:intron:CDS:deletion:intron_variant|SO:0000010:SO:0000188:SO:0000316:SO:0000159:SO:0001627	0	32	./.	0	13	0	13	0	0	20	0	20	0	0	3	12	0	0	6	44	./.	5	20
.	MDA-MB-453_D.28	MDA-MB-453_D	87f61c06-0c6a-11ec-a1f9-4825e7847d1f	1	230266871	G	GT	300	PASS	GALNT2	CCDS1582.1	r.?	-	-	Ins	intronic	I	230266871	230266882	1	9	10	415.665	1	GALNT2|CCDS1582.1|r.?|-|-|protein_coding:intron:CDS:insertion:intron_variant|SO:0000010:SO:0000188:SO:0000316:SO:0000667:SO:0001627	GALNT2|CCDS1582.1|r.?|-|-|protein_coding:intron:CDS:insertion:intron_variant|SO:0000010:SO:0000188:SO:0000316:SO:0000667:SO:0001627	0	67	./.	0	34	0	34	0	0	33	0	33	0	0	54	0	0	0	7	82	./.	1	37
.	MDA-MB-453_D.28	MDA-MB-453_D	fd57461c-0c62-11ec-a20f-6a25e7847d1f	10	36404685	G	GA	360	PASS	-	-	-	-	-	Ins	-	I	36404685	36404696	1	9	16	497.487	1	-	-	0	37	./.	0	15	0	15	0	0	22	0	22	0	0	31	0	0	0	6	35	./.	3	17
.	MDA-MB-453_D.28	MDA-MB-453_D	5c539026-0c5e-11ec-a20f-6a25e7847d1f	10	63732822	ACACTAAGAGAGCTCCTGAT	A	480	PASS	ARID5B	CCDS31208.1	r.?	-	-	Del	intronic	D	63732822	63732844	19	1	25	677.365	1	ARID5B|CCDS31208.1|r.?|-|-|protein_coding:intron:CDS:deletion:intron_variant|SO:0000010:SO:0000188:SO:0000316:SO:0000159:SO:0001627	ARID5B|CCDS31208.1|r.?|-|-|protein_coding:intron:CDS:deletion:intron_variant|SO:0000010:SO:0000188:SO:0000316:SO:0000159:SO:0001627	0	24	./.	0	12	0	12	0	0	12	0	12	0	0	31	0	0	0	8	34	./.	4	18
.	MDA-MB-453_D.28	MDA-MB-453_D	c652ff66-0c5e-11ec-a20f-6a25e7847d1f	10	73269019	GA	G	420	PASS	CDH23	CCDS44429.1	r.?	-	-	Del	intronic	D	73269019	73269021	1	1	18	588.329	1	CDH23|CCDS44429.1|r.?|-|-|protein_coding:intron:CDS:deletion:intron_variant|SO:0000010:SO:0000188:SO:0000316:SO:0000159:SO:0001627	CDH23|CCDS44429.1|r.?|-|-|protein_coding:intron:CDS:deletion:intron_variant|SO:0000010:SO:0000188:SO:0000316:SO:0000159:SO:0001627	0	37	./.	0	19	0	19	0	0	19	0	19	0	0	44	0	0	0	11	46	./.	8	28
.	MDA-MB-453_D.28	MDA-MB-453_D	c3564e12-0c5e-11ec-abef-7b25e7847d1f	11	69276971	GCA	G	600	PASS	-	-	-	-	-	Del	-	D	69276971	69276976	2	2	32	829.697	1	-	-	0	98	./.	0	47	0	47	0	0	51	0	51	0	0	97	3	0	0	10	71	./.	7	36
.	MDA-MB-453_D.28	MDA-MB-453_D	98ae321e-0c5f-11ec-abef-7b25e7847d1f	11	80179437	TC	T	300	PASS	-	-	-	-	-	Del	-	D	80179437	80179441	1	3	10	423.277	1	-	-	0	65	./.	0	22	0	22	0	0	43	0	43	0	0	70	0	0	0	6	41	./.	1	16
.	MDA-MB-453_D.28	MDA-MB-453_D	0f8bf888-0c5d-11ec-8f00-9825e7847d1f	12	39064072	CT	C	480	PASS	CPNE8	CCDS8733.1	r.?	-	-	Del	intronic	D	39064072	39064080	1	7	24	678.004	1	CPNE8|CCDS8733.1|r.?|-|-|protein_coding:intron:CDS:deletion:intron_variant|SO:0000010:SO:0000188:SO:0000316:SO:0000159:SO:0001627	CPNE8|CCDS8733.1|r.?|-|-|protein_coding:intron:CDS:deletion:intron_variant|SO:0000010:SO:0000188:SO:0000316:SO:0000159:SO:0001627	0	33	./.	0	15	0	15	0	0	18	0	18	0	0	34	3	0	0	9	21	./.	6	13
.	MDA-MB-453_D.28	MDA-MB-453_D	e16fb222-0c5d-11ec-8f00-9825e7847d1f	12	80146993	CA	C	480	PASS	RP11-530C5.1	ENST00000551995	r.?	-	-	Del	intronic	D	80146993	80146999	1	5	24	671.381	1	RP11-530C5.1|ENST00000551995|r.?|-|-|non_protein_coding:intron:deletion:intron_variant|SO:0000011:SO:0000188:SO:0000159:SO:0001627	RP11-530C5.1|ENST00000551995|r.?|-|-|non_protein_coding:intron:deletion:intron_variant|SO:0000011:SO:0000188:SO:0000159:SO:0001627	0	36	./.	0	15	0	15	0	0	21	0	21	0	0	43	0	0	0	9	31	./.	4	13
.	MDA-MB-453_D.28	MDA-MB-453_D	b47d8a74-0c61-11ec-8f00-9825e7847d1f	12	120710296	A	AC	347	PASS	-	-	-	-	-	Ins	-	I	120710296	120710301	1	3	16	496.913	1	-	-	0	32	./.	0	14	0	14	0	0	18	0	18	0	0	35	0	0	0	7	33	./.	3	12
.	MDA-MB-453_D.28	MDA-MB-453_D	f72fcb98-0c5c-11ec-8ffa-b525e7847d1f	13	40442590	TA	T	360	PASS	-	-	-	-	-	Del	-	D	40442590	40442600	1	9	16	504.7	1	-	-	0	43	./.	0	20	0	20	0	0	23	0	23	0	0	40	3	0	0	9	45	./.	3	25
.	MDA-MB-453_D.28	MDA-MB-453_D	a324f87c-0c5f-11ec-bbf0-d625e7847d1f	14	20386118	T	TAAATG	300	PASS	OR4K5	CCDS32024.1	r.?	-	-	Ins	upstream	I	20386118	20386127	5	0	12	408.517	1	OR4K5|CCDS32024.1|r.?|-|-|protein_coding:insertion:5KB_upstream_variant|SO:0000010:SO:0000667:SO:0001635	OR4K5|CCDS32024.1|r.?|-|-|protein_coding:insertion:5KB_upstream_variant|SO:0000010:SO:0000667:SO:0001635	0	58	./.	0	32	0	32	0	0	28	0	28	0	0	54	0	0	0	5	55	./.	3	29
.	MDA-MB-453_D.28	MDA-MB-453_D	08662a7a-0c61-11ec-bbf0-d625e7847d1f	14	62508228	A	AT	300	PASS	SYT16	CCDS45121.1	r.?	-	-	Ins	intronic	I	62508228	62508236	1	6	10	421.16	1	SYT16|CCDS45121.1|r.?|-|-|protein_coding:intron:CDS:insertion:intron_variant|SO:0000010:SO:0000188:SO:0000316:SO:0000667:SO:0001627	SYT16|CCDS45121.1|r.?|-|-|protein_coding:intron:CDS:insertion:intron_variant|SO:0000010:SO:0000188:SO:0000316:SO:0000667:SO:0001627	0	56	./.	0	22	0	22	0	0	35	0	35	0	0	53	0	0	0	8	44	./.	4	23
.	MDA-MB-453_D.28	MDA-MB-453_D	cdffc640-0c5e-11ec-bbf0-d625e7847d1f	14	91040239	GC	G	540	PASS	TTC7B	CCDS32140.1	r.?	-	-	Del	intronic	D	91040239	91040241	1	1	28	761.701	1	TTC7B|CCDS32140.1|r.?|-|-|protein_coding:intron:CDS:deletion:intron_variant|SO:0000010:SO:0000188:SO:0000316:SO:0000159:SO:0001627	TTC7B|CCDS32140.1|r.?|-|-|protein_coding:intron:CDS:deletion:intron_variant|SO:0000010:SO:0000188:SO:0000316:SO:0000159:SO:0001627	0	52	./.	0	22	0	22	0	0	30	0	30	0	0	55	0	0	0	10	49	./.	4	23
.	MDA-MB-453_D.28	MDA-MB-453_D	54670d76-0c62-11ec-bbf0-d625e7847d1f	14	98344270	A	AT	300	PASS	-	-	-	-	-	Ins	-	I	98344270	98344280	1	8	6	410.925	1	-	-	0	55	./.	0	31	0	31	0	0	24	0	24	0	0	44	0	0	0	5	47	./.	5	28
.	MDA-MB-453_D.28	MDA-MB-453_D	2daaa3b2-0c5f-11ec-bbf0-d625e7847d1f	14	101195256	TC	T	600	PASS	DLK1	CCDS9963.1	r.?	-	-	Del	intronic	D	101195256	101195262	1	5	27	845.331	1	DLK1|CCDS9963.1|r.?|-|-|protein_coding:intron:CDS:deletion:intron_variant|SO:0000010:SO:0000188:SO:0000316:SO:0000159:SO:0001627	DLK1|CCDS9963.1|r.?|-|-|protein_coding:intron:CDS:deletion:intron_variant|SO:0000010:SO:0000188:SO:0000316:SO:0000159:SO:0001627	0	62	./.	0	29	0	29	0	0	33	0	33	0	0	64	1	0	0	12	56	./.	3	21
.	MDA-MB-453_D.28	MDA-MB-453_D	1a721a6e-0c5f-11ec-a1b6-f825e7847d1f	15	36462206	A	AT	360	PASS	RP11-184D12.1	ENST00000561394	r.?	-	-	Ins	intronic	I	36462206	36462216	1	8	15	502.465	1	RP11-184D12.1|ENST00000561394|r.?|-|-|non_protein_coding:intron:insertion:intron_variant|SO:0000011:SO:0000188:SO:0000667:SO:0001627	RP11-184D12.1|ENST00000561394|r.?|-|-|non_protein_coding:intron:insertion:intron_variant|SO:0000011:SO:0000188:SO:0000667:SO:0001627	0	43	./.	0	21	0	21	0	0	22	0	22	0	0	46	0	0	0	8	48	./.	3	28
.	MDA-MB-453_D.28	MDA-MB-453_D	3db262b8-0c5f-11ec-ba39-1526e7847d1f	16	6214407	A	AAT	480	PASS	RBFOX1	CCDS55983.1	r.?	-	-	Ins	intronic	I	6214407	6214420	2	5	9	669.584	1	RBFOX1|CCDS55983.1|r.?|-|-|protein_coding:intron:five_prime_UTR:insertion:intron_variant|SO:0000010:SO:0000188:SO:0000204:SO:0000667:SO:0001627	RBFOX1|CCDS55983.1|r.?|-|-|protein_coding:intron:five_prime_UTR:insertion:intron_variant|SO:0000010:SO:0000188:SO:0000204:SO:0000667:SO:0001627	0	40	./.	0	18	0	18	0	0	22	0	22	0	0	21	0	0	0	8	37	./.	8	19
.	MDA-MB-453_D.28	MDA-MB-453_D	62955722-0c62-11ec-b641-d635e7847d1f	19	17529531	TC	T	300	PASS	MVB12A	CCDS12359.1	r.?	-	-	Del	upstream	D	17529531	17529535	1	3	12	425.283	1	MVB12A|CCDS12359.1|r.?|-|-|protein_coding:deletion:2KB_upstream_variant|SO:0000010:SO:0000159:SO:0001636	CTD-2521M24.9|ENST00000601007|r.?|-|-|non_protein_coding:intron:deletion:intron_variant|SO:0000011:SO:0000188:SO:0000159:SO:0001627	0	39	./.	0	12	0	12	0	0	27	0	27	0	0	32	0	0	0	5	27	./.	2	13
.	MDA-MB-453_D.28	MDA-MB-453_D	22830656-0c68-11ec-a968-f337e7847d1f	2	39700420	G	GA	300	PASS	-	-	-	-	-	Ins	-	I	39700420	39700431	1	9	6	412.869	1	-	-	0	32	./.	0	23	0	23	0	0	9	0	9	0	0	26	0	0	0	5	27	./.	5	21
.	MDA-MB-453_D.28	MDA-MB-453_D	9f68e260-0c6a-11ec-a968-f337e7847d1f	2	147525474	T	TA	360	PASS	-	-	-	-	-	Ins	-	I	147525474	147525481	1	5	15	499.898	1	-	-	0	21	./.	0	10	0	10	0	0	11	0	11	0	0	22	0	0	0	6	24	./.	2	10
.	MDA-MB-453_D.28	MDA-MB-453_D	57d6522a-0c65-11ec-a968-f337e7847d1f	2	166424143	GGCATGTGTGTGTAT	G	420	PASS	CSRNP3	CCDS2225.1	r.?	-	-	Del	intronic	D	166424143	166424170	14	1	18	587.53	1	CSRNP3|CCDS2225.1|r.?|-|-|protein_coding:intron:five_prime_UTR:deletion:intron_variant|SO:0000010:SO:0000188:SO:0000204:SO:0000159:SO:0001627	CSRNP3|CCDS2225.1|r.?|-|-|protein_coding:intron:five_prime_UTR:deletion:intron_variant|SO:0000010:SO:0000188:SO:0000204:SO:0000159:SO:0001627	0	25	./.	0	10	0	10	0	0	15	0	15	0	0	28	2	0	0	10	29	./.	7	14
.	MDA-MB-453_D.28	MDA-MB-453_D	a1e5402e-0c65-11ec-a968-f337e7847d1f	2	182287168	GT	G	420	PASS	AC020595.1	ENST00000456446	r.?	-	-	Del	intronic	D	182287168	182287170	1	1	8	588.132	1	AC020595.1|ENST00000456446|r.?|-|-|non_protein_coding:intron:deletion:intron_variant|SO:0000011:SO:0000188:SO:0000159:SO:0001627	AC020595.1|ENST00000456446|r.?|-|-|non_protein_coding:intron:deletion:intron_variant|SO:0000011:SO:0000188:SO:0000159:SO:0001627	0	34	./.	0	18	0	18	0	0	16	0	16	0	0	35	0	0	0	8	23	./.	7	15
.	MDA-MB-453_D.28	MDA-MB-453_D	bbc0feea-0c63-11ec-8673-5d3ae7847d1f	20	22466730	TA	T	300	PASS	-	-	-	-	-	Del	-	D	22466730	22466735	1	4	12	425.082	1	-	-	0	43	./.	0	27	0	27	0	0	16	0	16	0	0	48	0	0	0	6	45	./.	3	19
.	MDA-MB-453_D.28	MDA-MB-453_D	c32cd884-0c63-11ec-8673-5d3ae7847d1f	20	23648758	TG	T	540	PASS	-	-	-	-	-	Del	-	D	23648758	23648763	1	4	30	763.943	1	-	-	0	59	./.	0	37	0	37	0	0	22	0	22	0	0	63	1	0	0	11	59	./.	6	30
.	MDA-MB-453_D.28	MDA-MB-453_D	d14277c6-0c63-11ec-8673-5d3ae7847d1f	20	25724728	TC	T	360	PASS	-	-	-	-	-	Del	-	D	25724728	25724730	1	1	12	507.69	1	-	-	0	45	./.	0	18	0	18	0	0	27	0	27	0	0	45	0	0	0	8	45	./.	3	24
.	MDA-MB-453_D.28	MDA-MB-453_D	750ebf68-0c64-11ec-8673-5d3ae7847d1f	20	43795008	AAC	A	300	PASS	-	-	-	-	-	Del	-	D	43795008	43795026	2	8	12	425.082	1	-	-	0	53	./.	0	24	0	24	0	0	29	0	29	0	0	57	1	0	0	6	41	./.	4	19
.	MDA-MB-453_D.28	MDA-MB-453_D	32f50d12-0c6e-11ec-ade3-af44e7847d1f	3	77456440	T	TA	480	PASS	ROBO2	CCDS43109.1	r.?	-	-	Ins	intronic	I	77456440	77456450	1	8	16	671.834	1	ROBO2|CCDS43109.1|r.?|-|-|protein_coding:intron:CDS:insertion:intron_variant|SO:0000010:SO:0000188:SO:0000316:SO:0000667:SO:0001627	ROBO2|CCDS43109.1|r.?|-|-|protein_coding:intron:CDS:insertion:intron_variant|SO:0000010:SO:0000188:SO:0000316:SO:0000667:SO:0001627	0	26	./.	0	11	0	11	0	0	15	0	15	0	0	21	0	0	0	9	37	./.	7	20
.	MDA-MB-453_D.28	MDA-MB-453_D	51c9d626-0c70-11ec-ade3-af44e7847d1f	3	182448405	C	CA	300	PASS	-	-	-	-	-	Ins	-	I	182448405	182448416	1	9	10	413.65	1	-	-	0	45	./.	0	22	0	22	0	0	23	0	23	0	0	46	0	0	0	5	48	./.	4	38
.	MDA-MB-453_D.28	MDA-MB-453_D	37b69f34-0c67-11ec-928d-9045e7847d1f	4	42379434	CT	C	300	PASS	-	-	-	-	-	Del	-	D	42379434	42379442	1	7	10	423.654	1	-	-	0	23	./.	0	14	0	14	0	0	9	0	9	0	0	24	2	0	0	7	22	./.	5	12
.	MDA-MB-453_D.28	MDA-MB-453_D	7c818afc-0c67-11ec-928d-9045e7847d1f	4	56697559	GA	G	420	PASS	RP11-345F18.1	ENST00000504250	r.186delA	-	-	Del	nc_variant	D	56697559	56697565	1	5	18	585.89	1	RP11-345F18.1|ENST00000504250|r.186delA|-|-|non_protein_coding:exon:deletion:nc_transcript_variant|SO:0000011:SO:0000147:SO:0000159:SO:0001619	RP11-345F18.1|ENST00000504250|r.186delA|-|-|non_protein_coding:exon:deletion:nc_transcript_variant|SO:0000011:SO:0000147:SO:0000159:SO:0001619	0	22	./.	0	10	0	10	0	0	12	0	12	0	0	20	1	0	0	9	22	./.	3	12
.	MDA-MB-453_D.28	MDA-MB-453_D	8c42e048-0c6d-11ec-928d-9045e7847d1f	4	91359947	C	CTATCTATCTATCTATG	300	PASS	CCSER1	CCDS47099.1	r.?	-	-	Ins	intronic	I	91359947	91359962	16	0	10	375.489	-	CCSER1|CCDS47099.1|r.?|-|-|protein_coding:intron:CDS:insertion:intron_variant|SO:0000010:SO:0000188:SO:0000316:SO:0000667:SO:0001627	CCSER1|CCDS47099.1|r.?|-|-|protein_coding:intron:CDS:insertion:intron_variant|SO:0000010:SO:0000188:SO:0000316:SO:0000667:SO:0001627	0	40	./.	0	15	0	15	0	0	25	0	25	0	0	3	0	18	0	5	31	./.	3	17
.	MDA-MB-453_D.28	MDA-MB-453_D	159e3dba-0c69-11ec-9fc1-c645e7847d1f	5	115899164	GC	G	600	PASS	SEMA6A	CCDS47256.1	r.?	-	-	Del	intronic	D	115899164	115899166	1	1	27	846.351	1	SEMA6A|CCDS47256.1|r.?|-|-|protein_coding:intron:five_prime_UTR:deletion:intron_variant|SO:0000010:SO:0000188:SO:0000204:SO:0000159:SO:0001627	SEMA6A|CCDS47256.1|r.?|-|-|protein_coding:intron:five_prime_UTR:deletion:intron_variant|SO:0000010:SO:0000188:SO:0000204:SO:0000159:SO:0001627	0	36	./.	0	21	0	21	0	0	16	0	16	0	0	39	0	0	0	12	32	./.	3	10
.	MDA-MB-453_D.28	MDA-MB-453_D	723d6b0a-0c6d-11ec-9fc1-c645e7847d1f	5	158395098	C	CA	300	PASS	EBF1	CCDS4343.1	r.?	-	-	Ins	intronic	I	158395098	158395108	1	8	12	419.563	1	EBF1|CCDS4343.1|r.?|-|-|protein_coding:intron:CDS:insertion:intron_variant|SO:0000010:SO:0000188:SO:0000316:SO:0000667:SO:0001627	EBF1|CCDS4343.1|r.?|-|-|protein_coding:intron:CDS:insertion:intron_variant|SO:0000010:SO:0000188:SO:0000316:SO:0000667:SO:0001627	0	24	./.	0	10	0	10	0	0	14	0	14	0	0	21	0	0	0	9	27	./.	3	11
.	MDA-MB-453_D.28	MDA-MB-453_D	3b62a36e-0c6a-11ec-9fc1-c645e7847d1f	5	176309665	CG	C	480	PASS	UNC5A	CCDS34299.1	r.?	-	-	Del	downstream	D	176309665	176309670	1	4	25	675.033	1	UNC5A|CCDS34299.1|r.?|-|-|protein_coding:deletion:5KB_downstream_variant|SO:0000010:SO:0000159:SO:0001633	HK3|CCDS4407.1|r.?|-|-|protein_coding:intron:CDS:deletion:intron_variant|SO:0000010:SO:0000188:SO:0000316:SO:0000159:SO:0001627	0	45	./.	0	19	0	19	0	0	26	0	26	0	0	39	1	0	0	8	25	./.	4	14
.	MDA-MB-453_D.28	MDA-MB-453_D	3d927e8a-0c69-11ec-b721-e947e7847d1f	6	140695286	TGGCGGCCGGGAAGAGGTGCTCCTCTTCCCAGACTG	T	250	PASS	-	-	-	-	-	Del	-	D	140695286	140695328	35	1	12	420.67	1	-	-	0	21	./.	0	10	0	10	0	0	11	0	11	0	0	24	2	0	0	6	24	./.	2	10
.	MDA-MB-453_D.28	MDA-MB-453_D	832214aa-0c6a-11ec-980b-2c4ae7847d1f	7	79516817	CT	C	360	PASS	-	-	-	-	-	Del	-	D	79516817	79516824	1	6	15	506.909	1	-	-	0	33	./.	0	21	0	21	0	0	12	0	12	0	0	33	3	0	0	8	27	./.	5	18
.	MDA-MB-453_D.28	MDA-MB-453_D	238da428-0c6f-11ec-980b-2c4ae7847d1f	7	100668019	C	CTTTTTT	300	PASS	MUC17	CCDS34711.1	r.?	-	-	Ins	intronic	I	100668019	100668040	6	19	6	392.02	1	MUC17|CCDS34711.1|r.?|-|-|protein_coding:intron:CDS:insertion:intron_variant|SO:0000010:SO:0000188:SO:0000316:SO:0000667:SO:0001627	MUC17|CCDS34711.1|r.?|-|-|protein_coding:intron:CDS:insertion:intron_variant|SO:0000010:SO:0000188:SO:0000316:SO:0000667:SO:0001627	0	16	./.	0	6	0	6	0	0	10	0	10	0	0	0	0	0	0	6	18	./.	6	11
.	MDA-MB-453_D.28	MDA-MB-453_D	4390e932-0c6b-11ec-980b-2c4ae7847d1f	7	115638109	CA	C	420	PASS	TFEC	CCDS5762.1	r.?	-	-	Del	intronic	D	115638109	115638111	1	1	20	590.49	1	TFEC|CCDS5762.1|r.?|-|-|protein_coding:intron:five_prime_UTR:deletion:intron_variant|SO:0000010:SO:0000188:SO:0000204:SO:0000159:SO:0001627	TFEC|CCDS5762.1|r.?|-|-|protein_coding:intron:five_prime_UTR:deletion:intron_variant|SO:0000010:SO:0000188:SO:0000204:SO:0000159:SO:0001627	0	36	./.	0	14	0	14	0	0	22	0	22	0	0	35	0	0	0	9	26	./.	6	17
.	MDA-MB-453_D.28	MDA-MB-453_D	4d8747ba-0c6b-11ec-980b-2c4ae7847d1f	7	117991823	TTTAAAATG	T	420	PASS	-	-	-	-	-	Del	-	D	117991823	117991833	8	1	18	585.072	1	-	-	0	24	./.	0	12	0	12	0	0	12	0	12	0	0	32	0	0	0	8	23	./.	5	12
.	MDA-MB-453_D.28	MDA-MB-453_D	aa9df52a-0c6b-11ec-980b-2c4ae7847d1f	7	136488755	TC	T	360	PASS	-	-	-	-	-	Del	-	D	136488755	136488757	1	1	15	500.286	1	-	-	0	28	./.	0	14	0	14	0	0	14	0	14	0	0	27	0	0	0	8	30	./.	6	20
.	MDA-MB-453_D.28	MDA-MB-453_D	9a616aee-0c6f-11ec-9e66-055be7847d1f	X	52841557	C	CA	480	PASS	XAGE5	CCDS14346.1	r.?	-	-	Ins	intronic	I	52841557	52841561	1	2	25	672.241	1	XAGE5|CCDS14346.1|r.?|-|-|protein_coding:intron:five_prime_UTR:insertion:intron_variant|SO:0000010:SO:0000188:SO:0000204:SO:0000667:SO:0001627	XAGE5|ENST00000375503|r.330_331insa|c.?|p.?|protein_coding:exon:five_prime_UTR:insertion:5_prime_UTR_variant:transcript_variant|SO:0000010:SO:0000147:SO:0000204:SO:0000667:SO:0001623:SO:0001576	0	32	./.	0	15	0	15	0	0	17	0	17	0	0	34	0	0	0	10	37	./.	5	22
.	HT-1376_C.7	HT-1376_C	0e7fdda8-0107-11ec-a0fa-6b26378b6167	1	82568224	A	AT	600	PASS	-	-	-	-	-	Ins	-	I	82568224	82568232	1	6	35	837.556	1	-	-	0	47	./.	0	17	0	17	0	0	30	0	30	0	0	49	0	0	0	11	45	./.	6	27
.	HT-1376_C.7	HT-1376_C	9316b62a-00ff-11ec-a0fa-6b26378b6167	1	83197066	GA	G	480	PASS	-	-	-	-	-	Del	-	D	83197066	83197074	1	7	25	675.825	1	-	-	0	44	./.	0	21	0	21	0	0	23	0	23	0	0	43	4	0	0	9	54	./.	5	27
.	HT-1376_C.7	HT-1376_C	6f1b7b1c-0108-11ec-a0fa-6b26378b6167	1	107272623	T	TTGAA	420	PASS	-	-	-	-	-	Ins	-	I	107272623	107272629	4	0	8	574.489	1	-	-	0	34	./.	0	18	0	18	0	0	16	0	16	0	0	34	0	0	0	7	26	./.	0	9
.	HT-1376_C.7	HT-1376_C	c1d21290-00fd-11ec-88d7-8c26378b6167	10	33137227	TC	T	480	PASS	C10ORF68	ENST00000375025	r.?	-	-	Del	intronic	D	33137227	33137230	1	2	24	677.672	1	C10ORF68|ENST00000375025|r.?|-|-|protein_coding:intron:CDS:deletion:intron_variant|SO:0000010:SO:0000188:SO:0000316:SO:0000159:SO:0001627	C10ORF68|ENST00000375025|r.?|-|-|protein_coding:intron:CDS:deletion:intron_variant|SO:0000010:SO:0000188:SO:0000316:SO:0000159:SO:0001627	0	30	./.	0	21	0	21	0	0	9	0	9	0	0	40	0	0	0	9	31	./.	5	18
.	HT-1376_C.7	HT-1376_C	41fae924-00fe-11ec-88d7-8c26378b6167	10	58195721	GTTTTTTTTTTTTTT	G	420	PASS	-	-	-	-	-	Del	-	D	58195721	58195755	14	33	20	572.418	-	-	-	0	25	./.	0	11	0	11	0	0	14	0	14	0	0	3	6	0	0	7	31	./.	4	10
.	HT-1376_C.7	HT-1376_C	f1e07c50-00fe-11ec-88d7-8c26378b6167	10	82941968	CATTAATCAAAAAAAA	C	300	PASS	-	-	-	-	-	Del	-	D	82941968	82941987	15	1	12	421.513	1	-	-	0	27	./.	0	8	0	8	0	0	19	0	19	0	0	33	0	0	0	6	29	./.	1	15
.	HT-1376_C.7	HT-1376_C	c01c40cc-00ff-11ec-b8b0-e1a7368b6167	11	82134499	AT	A	300	PASS	RP11-179A16.1	ENST00000532217	r.?	-	-	Del	intronic	D	82134499	82134504	1	4	12	423.221	1	RP11-179A16.1|ENST00000532217|r.?|-|-|non_protein_coding:intron:deletion:intron_variant|SO:0000011:SO:0000188:SO:0000159:SO:0001627	RP11-179A16.1|ENST00000532217|r.?|-|-|non_protein_coding:intron:deletion:intron_variant|SO:0000011:SO:0000188:SO:0000159:SO:0001627	0	42	./.	0	22	0	22	0	0	20	0	20	0	0	42	0	0	0	7	47	./.	3	24
.	HT-1376_C.7	HT-1376_C	aeec6b88-0104-11ec-b8b0-e1a7368b6167	11	92117124	A	AT	300	PASS	FAT3	ENST00000298047	r.?	-	-	Ins	intronic	I	92117124	92117135	1	9	12	417.802	1	FAT3|ENST00000298047|r.?|-|-|protein_coding:intron:CDS:insertion:intron_variant|SO:0000010:SO:0000188:SO:0000316:SO:0000667:SO:0001627	FAT3|ENST00000298047|r.?|-|-|protein_coding:intron:CDS:insertion:intron_variant|SO:0000010:SO:0000188:SO:0000316:SO:0000667:SO:0001627	0	49	./.	0	17	0	17	0	0	32	0	32	0	0	44	0	0	0	5	54	./.	2	21
.	HT-1376_C.7	HT-1376_C	5beeba70-0100-11ec-b8b0-e1a7368b6167	11	105814677	AGAATATTTATTAAAAACAAT	A	360	PASS	GRIA4	CCDS41706.1	r.?	-	-	Del	intronic	D	105814677	105814702	20	1	16	505.457	1	GRIA4|CCDS41706.1|r.?|-|-|protein_coding:intron:CDS:deletion:intron_variant|SO:0000010:SO:0000188:SO:0000316:SO:0000159:SO:0001627	GRIA4|CCDS41706.1|r.?|-|-|protein_coding:intron:CDS:deletion:intron_variant|SO:0000010:SO:0000188:SO:0000316:SO:0000159:SO:0001627	0	42	./.	0	17	0	17	0	0	25	0	25	0	0	63	0	0	0	6	43	./.	3	22
.	HT-1376_C.7	HT-1376_C	a4e1010c-0100-11ec-a3cd-ffa7368b6167	12	68078836	G	GT	300	PASS	-	-	-	-	-	Ins	-	I	68078836	68078846	1	8	12	419.871	1	-	-	0	50	./.	0	27	0	27	0	0	25	0	25	0	0	48	0	0	0	5	54	./.	2	30
.	HT-1376_C.7	HT-1376_C	b7227c08-00fe-11ec-a3cd-ffa7368b6167	12	100334215	GA	G	300	PASS	ANKS1B	CCDS55872.1	r.?	-	-	Del	intronic	D	100334215	100334223	1	7	12	419.871	1	ANKS1B|CCDS55872.1|r.?|-|-|protein_coding:intron:CDS:deletion:intron_variant|SO:0000010:SO:0000188:SO:0000316:SO:0000159:SO:0001627	ANKS1B|CCDS55872.1|r.?|-|-|protein_coding:intron:CDS:deletion:intron_variant|SO:0000010:SO:0000188:SO:0000316:SO:0000159:SO:0001627	0	46	./.	0	18	0	18	0	0	28	0	28	0	0	53	2	0	0	7	46	./.	2	19
.	HT-1376_C.7	HT-1376_C	94281682-0102-11ec-a3cd-ffa7368b6167	12	130868754	T	TG	540	PASS	-	-	-	-	-	Ins	-	I	130868754	130868757	1	1	28	757.936	1	-	-	0	33	./.	0	15	0	15	0	0	19	0	19	0	0	36	0	0	0	10	54	./.	4	23
.	HT-1376_C.7	HT-1376_C	d21606f4-0100-11ec-ae38-23a8368b6167	13	33707201	C	CA	300	PASS	STARD13	CCDS9348.1	r.?	-	-	Ins	intronic	I	33707201	33707211	1	8	12	420.32	1	STARD13|CCDS9348.1|r.?|-|-|protein_coding:intron:CDS:insertion:intron_variant|SO:0000010:SO:0000188:SO:0000316:SO:0000667:SO:0001627	STARD13|CCDS9348.1|r.?|-|-|protein_coding:intron:CDS:insertion:intron_variant|SO:0000010:SO:0000188:SO:0000316:SO:0000667:SO:0001627	0	49	./.	0	22	0	22	0	0	27	0	27	0	0	51	0	0	0	5	43	./.	3	18
.	HT-1376_C.7	HT-1376_C	8efc4a5a-00ff-11ec-ae38-23a8368b6167	13	103775671	CT	C	420	PASS	-	-	-	-	-	Del	-	D	103775671	103775681	1	9	14	592.903	1	-	-	0	66	./.	0	29	0	29	0	0	37	0	37	0	0	64	2	0	0	7	75	./.	1	29
.	HT-1376_C.7	HT-1376_C	3f758b08-0100-11ec-98ff-89a8368b6167	14	102139232	C	CA	420	PASS	RP11-1029J19.5	ENST00000557778	r.?	-	-	Ins	intronic	I	102139232	102139240	1	6	18	589.572	1	RP11-1029J19.5|ENST00000557778|r.?|-|-|non_protein_coding:intron:insertion:intron_variant|SO:0000011:SO:0000188:SO:0000667:SO:0001627	RP11-1029J19.5|ENST00000557778|r.?|-|-|non_protein_coding:intron:insertion:intron_variant|SO:0000011:SO:0000188:SO:0000667:SO:0001627	0	24	./.	0	13	0	13	0	0	11	0	11	0	0	26	0	0	0	8	41	./.	3	20
.	HT-1376_C.7	HT-1376_C	e60ba030-00fe-11ec-886f-a4a8368b6167	15	20737292	T	TG	29	PASS	GOLGA6L6	CCDS45184.1	r.3892_3893insc	c.?	p.?	Ins	3prime_UTR_variant	I	20737292	20737294	1	0	6	420.995	1	GOLGA6L6|CCDS45184.1|r.3892_3893insc|c.?|p.?|protein_coding:exon:three_prime_UTR:insertion:3_prime_UTR_variant:transcript_variant|SO:0000010:SO:0000147:SO:0000205:SO:0000667:SO:0001624:SO:0001576	GOLGA6L6|CCDS45184.1|r.3892_3893insc|c.?|p.?|protein_coding:exon:three_prime_UTR:insertion:3_prime_UTR_variant:transcript_variant|SO:0000010:SO:0000147:SO:0000205:SO:0000667:SO:0001624:SO:0001576	0	40	./.	0	25	0	25	0	0	15	0	15	0	0	43	0	0	0	5	56	./.	5	38
.	HT-1376_C.7	HT-1376_C	05aa06f6-0100-11ec-a72e-caa8368b6167	16	68960430	AT	A	300	PASS	TANGO6	CCDS45516.1	r.?	-	-	Del	intronic	D	68960430	68960440	1	9	12	422.725	1	TANGO6|CCDS45516.1|r.?|-|-|protein_coding:intron:CDS:deletion:intron_variant|SO:0000010:SO:0000188:SO:0000316:SO:0000159:SO:0001627	TANGO6|CCDS45516.1|r.?|-|-|protein_coding:intron:CDS:deletion:intron_variant|SO:0000010:SO:0000188:SO:0000316:SO:0000159:SO:0001627	0	17	./.	0	10	0	10	0	0	7	0	7	0	0	17	2	0	0	10	31	./.	3	13
.	HT-1376_C.7	HT-1376_C	3419f25c-0101-11ec-a5d6-5db3368b6167	17	29063934	CTGT	C	420	PASS	-	-	-	-	-	Del	-	D	29063934	29063948	3	4	18	595.265	1	-	-	0	27	./.	0	13	0	13	0	0	14	0	14	0	0	26	3	0	0	9	38	./.	3	20
.	HT-1376_C.7	HT-1376_C	0c2643ae-0101-11ec-9852-2db4368b6167	18	18885235	CCTATGTTAAT	C	360	PASS	GREB1L	CCDS45836.1	r.?	-	-	Del	intronic	D	18885235	18885248	10	1	12	509.36	1	GREB1L|CCDS45836.1|r.?|-|-|protein_coding:intron:five_prime_UTR:deletion:intron_variant|SO:0000010:SO:0000188:SO:0000204:SO:0000159:SO:0001627	GREB1L|CCDS45836.1|r.?|-|-|protein_coding:intron:five_prime_UTR:deletion:intron_variant|SO:0000010:SO:0000188:SO:0000204:SO:0000159:SO:0001627	0	39	./.	0	22	0	22	0	0	17	0	17	0	0	41	0	0	0	9	31	./.	7	21
.	HT-1376_C.7	HT-1376_C	e47a9570-0101-11ec-9852-2db4368b6167	18	59563027	CTTTTTTTT	C	300	PASS	RNF152	CCDS11978.1	r.?	-	-	Del	upstream	D	59563027	59563065	8	37	6	409.315	-	RNF152|CCDS11978.1|r.?|-|-|protein_coding:deletion:5KB_upstream_variant|SO:0000010:SO:0000159:SO:0001635	RNF152|CCDS11978.1|r.?|-|-|protein_coding:deletion:5KB_upstream_variant|SO:0000010:SO:0000159:SO:0001635	0	20	./.	0	9	0	9	0	0	11	0	11	0	0	3	8	0	0	5	22	./.	3	9
.	HT-1376_C.7	HT-1376_C	97d51440-0104-11ec-a328-20c1368b6167	2	52957769	TA	T	450	PASS	AC010967.2	ENST00000421575	r.?	-	-	Del	intronic	D	52957769	52957771	1	1	21	675.812	1	AC010967.2|ENST00000421575|r.?|-|-|non_protein_coding:intron:deletion:intron_variant|SO:0000011:SO:0000188:SO:0000159:SO:0001627	AC010967.2|ENST00000421575|r.?|-|-|non_protein_coding:intron:deletion:intron_variant|SO:0000011:SO:0000188:SO:0000159:SO:0001627	0	32	./.	0	14	0	14	0	0	18	0	18	0	0	33	0	0	0	10	38	./.	7	23
.	HT-1376_C.7	HT-1376_C	fa6eae66-010b-11ec-a328-20c1368b6167	2	79492358	C	CA	420	PASS	CTNNA2	CCDS42703.2	r.?	-	-	Ins	intronic	I	79492358	79492364	1	4	18	586.444	1	CTNNA2|CCDS42703.2|r.?|-|-|protein_coding:intron:five_prime_UTR:insertion:intron_variant|SO:0000010:SO:0000188:SO:0000204:SO:0000667:SO:0001627	CTNNA2|CCDS42703.2|r.?|-|-|protein_coding:intron:five_prime_UTR:insertion:intron_variant|SO:0000010:SO:0000188:SO:0000204:SO:0000667:SO:0001627	0	36	./.	0	17	0	17	0	0	19	0	19	0	0	36	0	0	0	7	30	./.	5	18
.	HT-1376_C.7	HT-1376_C	842d6eae-0106-11ec-a328-20c1368b6167	2	118560625	TA	T	580	PASS	-	-	-	-	-	Del	-	D	118560625	118560635	1	9	35	835.282	1	-	-	0	47	./.	0	23	0	23	0	0	24	0	24	0	0	52	0	0	0	14	36	./.	7	16
.	HT-1376_C.7	HT-1376_C	c1d38ee6-0106-11ec-a328-20c1368b6167	2	127526894	AGCCC	A	300	PASS	-	-	-	-	-	Del	-	D	127526894	127526899	4	1	12	420.35	1	-	-	0	25	./.	0	13	0	13	0	0	12	0	12	0	0	28	0	0	0	6	35	./.	2	17
.	HT-1376_C.7	HT-1376_C	c7a9c5aa-0107-11ec-a328-20c1368b6167	2	169514525	TATAGTAATTAAG	T	420	PASS	CERS6	CCDS2228.1	r.?	-	-	Del	intronic	D	169514525	169514543	12	1	20	591.26	1	CERS6|CCDS2228.1|r.?|-|-|protein_coding:intron:CDS:deletion:intron_variant|SO:0000010:SO:0000188:SO:0000316:SO:0000159:SO:0001627	CERS6|CCDS2228.1|r.?|-|-|protein_coding:intron:CDS:deletion:intron_variant|SO:0000010:SO:0000188:SO:0000316:SO:0000159:SO:0001627	0	43	./.	0	25	0	25	0	0	18	0	18	0	0	51	0	0	0	7	30	./.	3	15
.	HT-1376_C.7	HT-1376_C	52597816-0104-11ec-b3d5-42c4368b6167	20	11478571	TG	T	360	PASS	-	-	-	-	-	Del	-	D	11478571	11478575	1	3	15	507.251	1	-	-	0	45	./.	0	24	0	24	0	0	21	0	21	0	0	43	1	0	0	7	60	./.	4	31
.	HT-1376_C.7	HT-1376_C	5b99bddc-0104-11ec-b3d5-42c4368b6167	20	12627773	AC	A	300	PASS	-	-	-	-	-	Del	-	D	12627773	12627777	1	3	12	423.512	1	-	-	0	50	./.	0	26	0	26	0	0	24	0	24	0	0	60	0	0	0	6	44	./.	3	27
.	HT-1376_C.7	HT-1376_C	2f010ebe-0105-11ec-b3d5-42c4368b6167	20	42077728	GCTT	G	480	PASS	-	-	-	-	-	Del	-	D	42077728	42077735	3	2	21	679.546	1	-	-	0	47	./.	0	27	0	27	0	0	20	0	20	0	0	49	0	0	0	8	40	./.	6	22
.	HT-1376_C.7	HT-1376_C	ba79a39e-0104-11ec-8339-97c4368b6167	22	37417507	ATAT	A	264	PASS	MPST	CCDS13939.1	r.?	-	-	Del	upstream	D	37417507	37417530	3	7	12	426.153	1	MPST|CCDS13939.1|r.?|-|-|protein_coding:deletion:2KB_upstream_variant|SO:0000010:SO:0000159:SO:0001636	MPST|CCDS13939.1|r.?|-|-|protein_coding:intron:five_prime_UTR:deletion:intron_variant|SO:0000010:SO:0000188:SO:0000204:SO:0000159:SO:0001627	0	39	./.	0	16	0	16	0	0	24	0	24	0	0	34	3	0	0	5	27	./.	3	21
.	HT-1376_C.7	HT-1376_C	1cd8673e-010d-11ec-b9b0-d1c4368b6167	3	83357824	T	TA	300	PASS	-	-	-	-	-	Ins	-	I	83357824	83357835	1	9	12	418.548	1	-	-	0	32	./.	0	12	0	12	0	0	20	0	20	0	0	28	0	0	0	6	46	./.	4	28
.	HT-1376_C.7	HT-1376_C	a52c8340-010d-11ec-b9b0-d1c4368b6167	3	100421604	T	TA	300	PASS	-	-	-	-	-	Ins	-	I	100421604	100421615	1	9	10	405.303	1	-	-	0	39	./.	0	20	0	20	0	0	19	0	19	0	0	28	0	0	0	5	51	./.	4	29
.	HT-1376_C.7	HT-1376_C	d354c27a-0106-11ec-b9b0-d1c4368b6167	3	109846208	CT	C	300	PASS	-	-	-	-	-	Del	-	D	109846208	109846217	1	8	12	422.161	1	-	-	0	36	./.	0	17	0	17	0	0	19	0	19	0	0	38	1	0	0	7	51	./.	3	25
.	HT-1376_C.7	HT-1376_C	2f0d3366-0109-11ec-b9b0-d1c4368b6167	3	166288150	TC	T	300	PASS	RP11-450H5.1	ENST00000495159	r.90-5delg	-	-	Del	splice_region	D	166288150	166288152	1	1	10	421.558	1	RP11-450H5.1|ENST00000495159|r.90-5delg|-|-|non_protein_coding:extended_intronic_splice_region:deletion:extended_intronic_splice_region_variant|SO:0000011:SO:0001996:SO:0000159:SO:0001995	RP11-450H5.1|ENST00000495159|r.90-5delg|-|-|non_protein_coding:extended_intronic_splice_region:deletion:extended_intronic_splice_region_variant|SO:0000011:SO:0001996:SO:0000159:SO:0001995	0	54	./.	0	27	0	27	0	0	27	0	27	0	0	58	0	0	0	5	43	./.	4	25
.	HT-1376_C.7	HT-1376_C	7f4b59a0-0106-11ec-9240-a4c9368b6167	4	19589688	AT	A	360	PASS	RP11-608O21.1	ENST00000511431	r.?	-	-	Del	intronic	D	19589688	19589697	1	8	15	508.039	1	RP11-608O21.1|ENST00000511431|r.?|-|-|non_protein_coding:intron:deletion:intron_variant|SO:0000011:SO:0000188:SO:0000159:SO:0001627	RP11-608O21.1|ENST00000511431|r.?|-|-|non_protein_coding:intron:deletion:intron_variant|SO:0000011:SO:0000188:SO:0000159:SO:0001627	0	28	./.	0	13	0	13	0	0	15	0	15	0	0	31	0	0	0	7	37	./.	2	17
.	HT-1376_C.7	HT-1376_C	d6eee3ca-0106-11ec-9240-a4c9368b6167	4	27641061	CA	C	420	PASS	-	-	-	-	-	Del	-	D	27641061	27641064	1	2	18	589.702	1	-	-	0	40	./.	0	18	0	18	0	0	22	0	22	0	0	31	0	0	0	7	27	./.	2	13
.	HT-1376_C.7	HT-1376_C	03f994dc-010c-11ec-9240-a4c9368b6167	4	30742275	C	CA	600	PASS	PCDH7	CCDS54753.1	r.?	-	-	Ins	intronic	I	30742275	30742284	1	7	35	827.466	1	PCDH7|CCDS54753.1|r.?|-|-|protein_coding:intron:CDS:insertion:intron_variant|SO:0000010:SO:0000188:SO:0000316:SO:0000667:SO:0001627	PCDH7|CCDS54753.1|r.?|-|-|protein_coding:intron:CDS:insertion:intron_variant|SO:0000010:SO:0000188:SO:0000316:SO:0000667:SO:0001627	0	43	./.	0	19	0	19	0	0	24	0	24	0	0	43	0	0	0	16	48	./.	8	21
.	HT-1376_C.7	HT-1376_C	e26ad136-0107-11ec-9240-a4c9368b6167	4	55330310	CAA	C	360	PASS	-	-	-	-	-	Del	-	D	55330310	55330316	2	5	12	508.039	1	-	-	0	42	./.	0	19	0	19	0	0	23	0	23	0	0	45	0	0	0	8	30	./.	2	10
.	HT-1376_C.7	HT-1376_C	294f5d90-010a-11ec-9240-a4c9368b6167	4	149278624	CA	C	480	PASS	NR3C2	CCDS3772.1	r.?	-	-	Del	intronic	D	149278624	149278626	1	1	21	677.386	1	NR3C2|CCDS3772.1|r.?|-|-|protein_coding:intron:CDS:deletion:intron_variant|SO:0000010:SO:0000188:SO:0000316:SO:0000159:SO:0001627	NR3C2|CCDS3772.1|r.?|-|-|protein_coding:intron:CDS:deletion:intron_variant|SO:0000010:SO:0000188:SO:0000316:SO:0000159:SO:0001627	0	24	./.	0	10	0	10	0	0	14	0	14	0	0	25	0	0	0	11	28	./.	3	11
.	HT-1376_C.7	HT-1376_C	53bbbfec-010f-11ec-99cd-60ca368b6167	5	28466747	G	GTCCA	300	PASS	-	-	-	-	-	Ins	-	I	28466747	28466772	4	5	12	410.461	-	-	-	0	81	./.	0	45	0	45	0	0	36	0	36	0	0	68	0	0	0	5	56	./.	2	25
.	HT-1376_C.7	HT-1376_C	de732140-0108-11ec-99cd-60ca368b6167	5	58839927	CAT	C	300	PASS	PDE4D	CCDS47213.1	r.?	-	-	Del	intronic	D	58839927	58839931	2	1	12	422.502	1	PDE4D|CCDS47213.1|r.?|-|-|protein_coding:intron:CDS:deletion:intron_variant|SO:0000010:SO:0000188:SO:0000316:SO:0000159:SO:0001627	PDE4D|CCDS47213.1|r.?|-|-|protein_coding:intron:CDS:deletion:intron_variant|SO:0000010:SO:0000188:SO:0000316:SO:0000159:SO:0001627	0	39	./.	0	21	0	21	0	0	18	0	18	0	0	44	1	0	0	5	33	./.	2	17
.	HT-1376_C.7	HT-1376_C	5a31ccf4-0114-11ec-99cd-60ca368b6167	5	151941909	G	GA	360	PASS	-	-	-	-	-	Ins	-	I	151941909	151941919	1	8	16	501.584	1	-	-	0	52	./.	0	26	0	26	0	0	26	0	26	0	0	47	0	0	0	6	52	./.	3	23
.	HT-1376_C.7	HT-1376_C	777c3a8e-010e-11ec-94c6-20cb368b6167	6	21704861	T	TA	420	PASS	CASC15	ENST00000606851	r.?	-	-	Ins	intronic	I	21704861	21704872	1	9	8	580.09	1	CASC15|ENST00000606851|r.?|-|-|non_protein_coding:intron:insertion:intron_variant|SO:0000011:SO:0000188:SO:0000667:SO:0001627	CASC15|ENST00000606851|r.?|-|-|non_protein_coding:intron:insertion:intron_variant|SO:0000011:SO:0000188:SO:0000667:SO:0001627	0	236	./.	0	138	0	138	0	0	99	0	99	0	0	223	0	0	0	8	256	./.	8	151
.	HT-1376_C.7	HT-1376_C	a7f99de2-0108-11ec-94c6-20cb368b6167	6	27911823	ATGAAATGAAG	A	459	PASS	-	-	-	-	-	Del	-	D	27911823	27911837	10	1	27	845.299	1	-	-	0	78	./.	0	45	0	45	0	0	35	0	35	0	0	86	2	0	0	11	90	./.	3	49
.	HT-1376_C.7	HT-1376_C	a3bb391e-010f-11ec-94c6-20cb368b6167	6	30064287	G	GA	300	PASS	-	-	-	-	-	Ins	-	I	30064287	30064297	1	8	12	419.338	1	-	-	0	104	./.	0	34	0	34	0	0	70	0	70	0	0	104	0	0	0	5	88	./.	3	43
.	HT-1376_C.7	HT-1376_C	e84cd910-0110-11ec-94c6-20cb368b6167	6	67023507	G	GA	300	PASS	-	-	-	-	-	Ins	-	I	67023507	67023512	1	3	12	418.736	1	-	-	0	40	./.	0	25	0	25	0	0	15	0	15	0	0	46	0	0	0	6	44	./.	4	19
.	HT-1376_C.7	HT-1376_C	5798f3da-010c-11ec-94c6-20cb368b6167	6	93770122	TGCAGTT	TTTA	300	PASS	-	-	-	-	-	Complex	-	DI	93770122	93770129	6	0	12	-	1	-	-	0	35	./.	0	20	0	20	0	0	15	0	15	0	0	40	0	0	0	5	22	./.	0	14
.	HT-1376_C.7	HT-1376_C	4e9954f2-010a-11ec-94c6-20cb368b6167	6	94965779	AT	A	360	PASS	-	-	-	-	-	Del	-	D	94965779	94965785	1	5	16	506.337	1	-	-	0	26	./.	0	12	0	12	0	0	14	0	14	0	0	32	1	0	0	7	30	./.	4	20
.	HT-1376_C.7	HT-1376_C	323cccac-010b-11ec-94c6-20cb368b6167	6	135879265	ATG	A	300	PASS	LINC00271	ENST00000421378	r.?	-	-	Del	intronic	D	135879265	135879281	2	7	12	422.951	1	LINC00271|ENST00000421378|r.?|-|-|non_protein_coding:intron:deletion:intron_variant|SO:0000011:SO:0000188:SO:0000159:SO:0001627	LINC00271|ENST00000421378|r.?|-|-|non_protein_coding:intron:deletion:intron_variant|SO:0000011:SO:0000188:SO:0000159:SO:0001627	0	32	./.	0	21	0	21	0	0	11	0	11	0	0	33	3	0	0	6	56	./.	4	36
.	HT-1376_C.7	HT-1376_C	b3af9d64-010b-11ec-94c6-20cb368b6167	6	152854506	AAACTCAGCTCTCAACAATTTTCAGATGT	A	420	PASS	SYNE1	CCDS5236.2	r.?	-	-	Del	intronic	D	152854506	152854537	28	1	20	589.121	1	SYNE1|CCDS5236.2|r.?|-|-|protein_coding:intron:CDS:deletion:intron_variant|SO:0000010:SO:0000188:SO:0000316:SO:0000159:SO:0001627	SYNE1|CCDS5236.2|r.?|-|-|protein_coding:intron:CDS:deletion:intron_variant|SO:0000010:SO:0000188:SO:0000316:SO:0000159:SO:0001627	0	40	./.	0	24	0	24	0	0	16	0	16	0	0	51	0	0	0	7	38	./.	2	21
.	HT-1376_C.7	HT-1376_C	513df376-0113-11ec-94c6-20cb368b6167	6	165580574	G	GCGTAAGACA	420	PASS	-	-	-	-	-	Ins	-	I	165580574	165580584	9	0	8	546.976	1	-	-	0	42	./.	0	24	0	24	0	0	18	0	18	0	0	33	0	0	0	7	35	./.	6	20
.	HT-1376_C.7	HT-1376_C	1a0481e2-010c-11ec-94c6-20cb368b6167	6	167675533	TA	T	300	PASS	-	-	-	-	-	Del	-	D	167675533	167675537	1	3	6	419.338	1	-	-	0	44	./.	0	24	0	24	0	0	20	0	20	0	0	48	0	0	0	6	30	./.	0	14
.	HT-1376_C.7	HT-1376_C	f64c04ac-0109-11ec-af94-c5cd368b6167	7	67375668	CT	C	360	PASS	-	-	-	-	-	Del	-	D	67375668	67375671	1	2	12	502.342	1	-	-	0	19	./.	0	8	0	8	0	0	11	0	11	0	0	21	0	0	0	8	33	./.	1	11
.	HT-1376_C.7	HT-1376_C	712b39e8-0111-11ec-af94-c5cd368b6167	7	94177253	G	GT	300	PASS	CASD1	CCDS5636.1	r.?	-	-	Ins	intronic	I	94177253	94177264	1	9	10	417.716	1	CASD1|CCDS5636.1|r.?|-|-|protein_coding:intron:CDS:insertion:intron_variant|SO:0000010:SO:0000188:SO:0000316:SO:0000667:SO:0001627	CASD1|CCDS5636.1|r.?|-|-|protein_coding:intron:CDS:insertion:intron_variant|SO:0000010:SO:0000188:SO:0000316:SO:0000667:SO:0001627	0	36	./.	0	22	0	22	0	0	14	0	14	0	0	39	1	0	0	5	28	./.	4	19
.	HT-1376_C.7	HT-1376_C	df628566-010b-11ec-af94-c5cd368b6167	7	137247239	CCACTG	C	660	PASS	DGKI	CCDS5845.1	r.?	-	-	Del	intronic	D	137247239	137247249	5	1	40	930.895	1	DGKI|CCDS5845.1|r.?|-|-|protein_coding:intron:CDS:deletion:intron_variant|SO:0000010:SO:0000188:SO:0000316:SO:0000159:SO:0001627	DGKI|CCDS5845.1|r.?|-|-|protein_coding:intron:CDS:deletion:intron_variant|SO:0000010:SO:0000188:SO:0000316:SO:0000159:SO:0001627	0	36	./.	0	24	0	24	0	0	13	0	13	0	0	40	2	0	0	12	44	./.	4	20
.	HT-1376_C.7	HT-1376_C	c358b302-0112-11ec-af94-c5cd368b6167	7	138443484	A	ATTTTTTT	300	PASS	ATP6V0A4	CCDS5849.1	r.?	-	-	Ins	intronic	I	138443484	138443516	7	30	6	399.052	-	ATP6V0A4|CCDS5849.1|r.?|-|-|protein_coding:intron:CDS:insertion:intron_variant|SO:0000010:SO:0000188:SO:0000316:SO:0000667:SO:0001627	ATP6V0A4|CCDS5849.1|r.?|-|-|protein_coding:intron:CDS:insertion:intron_variant|SO:0000010:SO:0000188:SO:0000316:SO:0000667:SO:0001627	0	39	./.	0	20	0	20	0	0	19	0	19	0	0	0	0	0	0	5	47	./.	4	22
.	HT-1376_C.7	HT-1376_C	f30125bc-0112-11ec-af94-c5cd368b6167	7	147700334	A	AG	420	PASS	CNTNAP2	CCDS5889.1	r.?	-	-	Ins	intronic	I	147700334	147700336	1	0	20	587.571	1	CNTNAP2|CCDS5889.1|r.?|-|-|protein_coding:intron:CDS:insertion:intron_variant|SO:0000010:SO:0000188:SO:0000316:SO:0000667:SO:0001627	CNTNAP2|CCDS5889.1|r.?|-|-|protein_coding:intron:CDS:insertion:intron_variant|SO:0000010:SO:0000188:SO:0000316:SO:0000667:SO:0001627	0	32	./.	0	10	0	10	0	0	22	0	22	0	0	34	0	0	0	7	25	./.	4	13
.	HT-1376_C.7	HT-1376_C	c4a2617e-0110-11ec-b986-09d3368b6167	8	23758794	T	TAA	300	PASS	-	-	-	-	-	Ins	-	I	23758794	23758795	2	1	6	417.438	1	-	-	0	31	./.	0	14	0	14	0	0	17	0	17	0	0	5	0	23	0	10	32	./.	5	16
.	HT-1376_C.7	HT-1376_C	2e57f92a-0112-11ec-b986-09d3368b6167	8	81831225	T	TTTAGAC	300	PASS	-	-	-	-	-	Ins	-	I	81831225	81831232	6	0	12	404.795	1	-	-	0	44	./.	0	22	0	22	0	0	22	0	22	0	0	46	0	0	0	6	48	./.	3	23
.	HT-1376_C.7	HT-1376_C	83e3a398-010e-11ec-b986-09d3368b6167	8	113550796	GA	G	360	PASS	CSMD3	CCDS6315.1	r.?	-	-	Del	intronic	D	113550796	113550805	1	8	16	507.548	1	CSMD3|CCDS6315.1|r.?|-|-|protein_coding:intron:CDS:deletion:intron_variant|SO:0000010:SO:0000188:SO:0000316:SO:0000159:SO:0001627	CSMD3|CCDS6315.1|r.?|-|-|protein_coding:intron:CDS:deletion:intron_variant|SO:0000010:SO:0000188:SO:0000316:SO:0000159:SO:0001627	0	34	./.	0	18	0	18	0	0	16	0	16	0	0	36	1	0	0	8	41	./.	5	24
.	HT-1376_C.7	HT-1376_C	8a663d5c-010e-11ec-b986-09d3368b6167	8	114326372	ATT	A	300	PASS	CSMD3	CCDS6315.1	r.?	-	-	Del	intronic	D	114326372	114326376	2	3	12	423.459	1	CSMD3|CCDS6315.1|r.?|-|-|protein_coding:intron:CDS:deletion:intron_variant|SO:0000010:SO:0000188:SO:0000316:SO:0000159:SO:0001627	CSMD3|CCDS6315.1|r.?|-|-|protein_coding:intron:CDS:deletion:intron_variant|SO:0000010:SO:0000188:SO:0000316:SO:0000159:SO:0001627	0	35	./.	0	13	0	13	0	0	22	0	22	0	0	43	0	0	0	6	36	./.	2	19
.	HT-1376_C.7	HT-1376_C	b76d051c-010c-11ec-9c42-6be4368b6167	9	24005110	TA	T	300	PASS	-	-	-	-	-	Del	-	D	24005110	24005119	1	8	12	423.863	1	-	-	0	21	./.	0	10	0	10	0	0	11	0	11	0	0	19	3	0	0	8	36	./.	3	12
.	HT-1376_C.7	HT-1376_C	595e643a-0110-11ec-9c42-6be4368b6167	9	75254962	A	AT	360	PASS	TMC1	CCDS6643.1	r.?	-	-	Ins	intronic	I	75254962	75254973	1	9	16	486.962	1	TMC1|CCDS6643.1|r.?|-|-|protein_coding:intron:five_prime_UTR:insertion:intron_variant|SO:0000010:SO:0000188:SO:0000204:SO:0000667:SO:0001627	TMC1|CCDS6643.1|r.?|-|-|protein_coding:intron:five_prime_UTR:insertion:intron_variant|SO:0000010:SO:0000188:SO:0000204:SO:0000667:SO:0001627	0	38	./.	0	21	0	21	0	0	17	0	17	0	0	37	0	0	0	6	74	./.	3	39
.	HT-1376_C.7	HT-1376_C	0bed11a0-0111-11ec-9c42-6be4368b6167	9	100359978	C	CAAAAAAAA	360	PASS	TSTD2	CCDS6727.2	r.?	-	-	Ins	downstream	I	100359978	100359997	8	17	7	473.716	1	TSTD2|CCDS6727.2|r.?|-|-|protein_coding:insertion:5KB_downstream_variant|SO:0000010:SO:0000667:SO:0001633	TMOD1|CCDS6726.1|r.?|-|-|protein_coding:intron:CDS:insertion:intron_variant|SO:0000010:SO:0000188:SO:0000316:SO:0000667:SO:0001627	0	28	./.	0	16	0	16	0	0	12	0	12	0	0	0	0	0	0	7	42	./.	0	16
.	HT-1376_C.7	HT-1376_C	1fea78be-0111-11ec-9c42-6be4368b6167	9	102565096	C	CAAAAAAAAAAAAAA	300	PASS	RP11-554F20.1	ENST00000427039	r.?	-	-	Ins	intronic	I	102565096	102565107	14	9	10	374.494	1	RP11-554F20.1|ENST00000427039|r.?|-|-|non_protein_coding:intron:insertion:intron_variant|SO:0000011:SO:0000188:SO:0000667:SO:0001627	RP11-554F20.1|ENST00000427039|r.?|-|-|non_protein_coding:intron:insertion:intron_variant|SO:0000011:SO:0000188:SO:0000667:SO:0001627	0	34	./.	0	23	0	23	0	0	11	0	11	0	0	8	0	0	0	5	53	./.	0	18
.	HT-1376_C.7	HT-1376_C	5cb8421e-010f-11ec-94b2-34ed368b6167	X	17859554	AT	A	420	PASS	RAI2	CCDS14183.1	r.?	-	-	Del	intronic	D	17859554	17859561	1	6	18	593.447	1	RAI2|CCDS14183.1|r.?|-|-|protein_coding:intron:five_prime_UTR:deletion:intron_variant|SO:0000010:SO:0000188:SO:0000204:SO:0000159:SO:0001627	RAI2|CCDS14183.1|r.?|-|-|protein_coding:intron:five_prime_UTR:deletion:intron_variant|SO:0000010:SO:0000188:SO:0000204:SO:0000159:SO:0001627	0	20	./.	0	11	0	11	0	0	9	0	9	0	0	23	1	0	0	9	25	./.	2	6
.	HT-1376_C.7	HT-1376_C	1a81a850-0113-11ec-94b2-34ed368b6167	X	97750406	G	GTA	300	PASS	-	-	-	-	-	Ins	-	I	97750406	97750419	2	5	10	417.354	1	-	-	0	23	./.	0	17	0	17	0	0	6	0	6	0	0	18	0	0	0	7	23	./.	2	10
.	BT-474_C.3	BT-474_C	88d13f76-0c3c-11ec-bdbf-49be2b775300	1	225775322	CATCAAGCCATTTTTGTAGAA	C	300	PASS	ENAH	CCDS31041.1	r.?	-	-	Del	intronic	D	225775322	225775345	20	1	12	421.661	1	ENAH|CCDS31041.1|r.?|-|-|protein_coding:intron:CDS:deletion:intron_variant|SO:0000010:SO:0000188:SO:0000316:SO:0000159:SO:0001627	ENAH|CCDS31041.1|r.?|-|-|protein_coding:intron:CDS:deletion:intron_variant|SO:0000010:SO:0000188:SO:0000316:SO:0000159:SO:0001627	0	49	./.	0	27	0	27	0	0	22	0	22	0	0	63	0	0	0	5	35	./.	2	16
.	BT-474_C.3	BT-474_C	d001af7a-0c3c-11ec-bdbf-49be2b775300	1	238269144	GC	G	300	PASS	-	-	-	-	-	Del	-	D	238269144	238269147	1	2	12	421.661	1	-	-	0	40	./.	0	17	0	17	0	0	23	0	23	0	0	42	0	0	0	5	48	./.	3	24
.	BT-474_C.3	BT-474_C	69ca483e-0c37-11ec-808c-36bf2b775300	10	25236469	AT	A	480	PASS	PRTFDC1	CCDS7145.1	r.?	-	-	Del	intronic	D	25236469	25236474	1	4	24	677.94	1	PRTFDC1|CCDS7145.1|r.?|-|-|protein_coding:intron:CDS:deletion:intron_variant|SO:0000010:SO:0000188:SO:0000316:SO:0000159:SO:0001627	PRTFDC1|CCDS7145.1|r.?|-|-|protein_coding:intron:CDS:deletion:intron_variant|SO:0000010:SO:0000188:SO:0000316:SO:0000159:SO:0001627	0	48	./.	0	31	0	31	0	0	17	0	17	0	0	47	0	0	0	8	47	./.	5	27
.	BT-474_C.3	BT-474_C	3d146ff0-0c3b-11ec-808c-36bf2b775300	10	34923744	A	AT	420	PASS	PARD3	CCDS7178.1	r.?	-	-	Ins	intronic	I	34923744	34923748	1	2	18	588.983	1	PARD3|CCDS7178.1|r.?|-|-|protein_coding:intron:CDS:insertion:intron_variant|SO:0000010:SO:0000188:SO:0000316:SO:0000667:SO:0001627	PARD3|CCDS7178.1|r.?|-|-|protein_coding:intron:CDS:insertion:intron_variant|SO:0000010:SO:0000188:SO:0000316:SO:0000667:SO:0001627	0	51	./.	0	21	0	21	0	0	30	0	30	0	0	58	0	0	0	8	34	./.	2	13
.	BT-474_C.3	BT-474_C	fcfcb196-0c37-11ec-808c-36bf2b775300	10	38567462	CG	C	300	PASS	RP11-672F9.1	ENST00000450980	r.?	-	-	Del	intronic	D	38567462	38567465	1	2	12	421.304	1	RP11-672F9.1|ENST00000450980|r.?|-|-|non_protein_coding:intron:deletion:intron_variant|SO:0000011:SO:0000188:SO:0000159:SO:0001627	RP11-672F9.1|ENST00000450980|r.?|-|-|non_protein_coding:intron:deletion:intron_variant|SO:0000011:SO:0000188:SO:0000159:SO:0001627	0	62	./.	0	28	0	28	0	0	34	0	34	0	0	68	0	0	0	6	51	./.	3	26
.	BT-474_C.3	BT-474_C	1826d56e-0c38-11ec-808c-36bf2b775300	10	46004275	TTTAA	T	600	PASS	MARCH8	CCDS60519.1	r.?	-	-	Del	intronic	D	46004275	46004280	4	1	36	846.823	1	MARCH8|CCDS60519.1|r.?|-|-|protein_coding:intron:CDS:deletion:intron_variant|SO:0000010:SO:0000188:SO:0000316:SO:0000159:SO:0001627	MARCH8|CCDS60519.1|r.?|-|-|protein_coding:intron:CDS:deletion:intron_variant|SO:0000010:SO:0000188:SO:0000316:SO:0000159:SO:0001627	0	48	./.	0	23	0	23	0	0	25	0	25	0	0	56	0	0	0	14	64	./.	7	31
.	BT-474_C.3	BT-474_C	7b9114ce-0c39-11ec-808c-36bf2b775300	10	106840868	CG	C	300	PASS	SORCS3	CCDS7558.1	r.?	-	-	Del	intronic	D	106840868	106840871	1	2	12	421.906	1	SORCS3|CCDS7558.1|r.?|-|-|protein_coding:intron:CDS:deletion:intron_variant|SO:0000010:SO:0000188:SO:0000316:SO:0000159:SO:0001627	SORCS3|CCDS7558.1|r.?|-|-|protein_coding:intron:CDS:deletion:intron_variant|SO:0000010:SO:0000188:SO:0000316:SO:0000159:SO:0001627	0	33	./.	0	15	0	15	0	0	18	0	18	0	0	33	0	0	0	12	41	./.	7	21
.	BT-474_C.3	BT-474_C	5e919fda-0c37-11ec-80de-5abf2b775300	11	32783249	TG	T	420	PASS	CCDC73	CCDS41630.1	r.?	-	-	Del	intronic	D	32783249	32783257	1	7	18	591.749	1	CCDC73|CCDS41630.1|r.?|-|-|protein_coding:intron:five_prime_UTR:deletion:intron_variant|SO:0000010:SO:0000188:SO:0000204:SO:0000159:SO:0001627	CCDC73|CCDS41630.1|r.?|-|-|protein_coding:intron:five_prime_UTR:deletion:intron_variant|SO:0000010:SO:0000188:SO:0000204:SO:0000159:SO:0001627	0	30	./.	0	11	0	11	0	0	19	0	19	0	0	30	0	0	0	7	25	./.	2	8
.	BT-474_C.3	BT-474_C	b8db7420-0c37-11ec-80de-5abf2b775300	11	61300964	GC	G	480	PASS	SYT7	CCDS31577.1	r.?	-	-	Del	intronic	D	61300964	61300970	1	5	25	677.66	1	SYT7|CCDS31577.1|r.?|-|-|protein_coding:intron:CDS:deletion:intron_variant|SO:0000010:SO:0000188:SO:0000316:SO:0000159:SO:0001627	SYT7|CCDS31577.1|r.?|-|-|protein_coding:intron:CDS:deletion:intron_variant|SO:0000010:SO:0000188:SO:0000316:SO:0000159:SO:0001627	0	55	./.	0	35	0	35	0	0	20	0	20	0	0	55	1	0	0	9	87	./.	5	40
.	BT-474_C.3	BT-474_C	1ad07cf2-0c38-11ec-80de-5abf2b775300	11	64739944	TAC	T	360	PASS	C11orf85	CCDS31603.1	r.?	-	-	Del	upstream	D	64739944	64739959	2	7	15	508.245	1	C11orf85|CCDS31603.1|r.?|-|-|protein_coding:deletion:2KB_upstream_variant|SO:0000010:SO:0000159:SO:0001636	C11orf85|CCDS31603.1|r.?|-|-|protein_coding:deletion:2KB_upstream_variant|SO:0000010:SO:0000159:SO:0001636	0	69	./.	0	37	0	37	0	0	33	0	33	0	0	68	3	0	0	7	103	./.	5	52
.	BT-474_C.3	BT-474_C	81c71076-0c3b-11ec-80de-5abf2b775300	11	72765426	G	GA	300	PASS	FCHSD2	CCDS8218.2	r.?	-	-	Ins	intronic	I	72765426	72765437	1	9	10	420.527	1	FCHSD2|CCDS8218.2|r.?|-|-|protein_coding:intron:CDS:insertion:intron_variant|SO:0000010:SO:0000188:SO:0000316:SO:0000667:SO:0001627	FCHSD2|CCDS8218.2|r.?|-|-|protein_coding:intron:CDS:insertion:intron_variant|SO:0000010:SO:0000188:SO:0000316:SO:0000667:SO:0001627	0	141	./.	0	69	0	69	0	0	72	0	72	0	0	125	0	1	0	8	134	./.	4	67
.	BT-474_C.3	BT-474_C	dddcae2e-0c3c-11ec-80de-5abf2b775300	11	131320803	C	CT	360	PASS	NTM	CCDS41733.1	r.?	-	-	Ins	intronic	I	131320803	131320813	1	8	16	503.429	1	NTM|CCDS41733.1|r.?|-|-|protein_coding:intron:CDS:insertion:intron_variant|SO:0000010:SO:0000188:SO:0000316:SO:0000667:SO:0001627	NTM|CCDS41733.1|r.?|-|-|protein_coding:intron:CDS:insertion:intron_variant|SO:0000010:SO:0000188:SO:0000316:SO:0000667:SO:0001627	0	30	./.	0	14	0	14	0	0	16	0	16	0	0	25	0	0	0	8	29	./.	4	11
.	BT-474_C.3	BT-474_C	0d6a8874-0c37-11ec-8395-0ac02b775300	12	5650968	TTTATTTTATTTTA	T	300	PASS	-	-	-	-	-	Del	-	D	5650968	5650984	13	1	6	422.482	1	-	-	0	41	./.	0	17	0	17	0	0	24	0	24	0	0	52	2	0	0	7	48	./.	1	23
.	BT-474_C.3	BT-474_C	db1d00a2-0c38-11ec-8395-0ac02b775300	12	59238232	AT	A	780	PASS	-	-	-	-	-	Del	-	D	59238232	59238235	1	2	54	1098.21	1	-	-	0	39	./.	0	20	0	20	0	0	19	0	19	0	0	41	0	0	0	18	42	./.	10	24
.	BT-474_C.3	BT-474_C	41cff2e2-0c3d-11ec-8395-0ac02b775300	12	74301316	G	GT	300	PASS	RP11-711C17.1	ENST00000546770	r.?	-	-	Ins	intronic	I	74301316	74301326	1	8	10	419.471	1	RP11-711C17.1|ENST00000546770|r.?|-|-|non_protein_coding:intron:insertion:intron_variant|SO:0000011:SO:0000188:SO:0000667:SO:0001627	RP11-711C17.1|ENST00000546770|r.?|-|-|non_protein_coding:intron:insertion:intron_variant|SO:0000011:SO:0000188:SO:0000667:SO:0001627	0	33	./.	0	21	0	21	0	0	13	0	13	0	0	32	0	0	0	6	55	./.	4	32
.	BT-474_C.3	BT-474_C	b052012e-0c3d-11ec-8395-0ac02b775300	12	94241927	A	AT	360	PASS	CRADD	CCDS9048.1	r.?	-	-	Ins	intronic	I	94241927	94241938	1	9	12	498.067	1	CRADD|CCDS9048.1|r.?|-|-|protein_coding:intron:CDS:insertion:intron_variant|SO:0000010:SO:0000188:SO:0000316:SO:0000667:SO:0001627	CRADD|CCDS9048.1|r.?|-|-|protein_coding:intron:CDS:insertion:intron_variant|SO:0000010:SO:0000188:SO:0000316:SO:0000667:SO:0001627	0	33	./.	0	14	0	14	0	0	19	0	19	0	0	27	0	0	0	5	40	./.	1	12
.	BT-474_C.3	BT-474_C	05664100-0c3b-11ec-8395-0ac02b775300	12	129888902	TG	T	300	PASS	TMEM132D	CCDS9266.1	r.?	-	-	Del	intronic	D	129888902	129888905	1	2	10	421.879	1	TMEM132D|CCDS9266.1|r.?|-|-|protein_coding:intron:CDS:deletion:intron_variant|SO:0000010:SO:0000188:SO:0000316:SO:0000159:SO:0001627	TMEM132D|CCDS9266.1|r.?|-|-|protein_coding:intron:CDS:deletion:intron_variant|SO:0000010:SO:0000188:SO:0000316:SO:0000159:SO:0001627	0	55	./.	0	25	0	25	0	0	30	0	30	0	0	62	2	0	0	5	81	./.	1	41
.	BT-474_C.3	BT-474_C	6f03cfc8-0c37-11ec-9265-83c02b775300	14	22522737	CG	C	300	PASS	-	-	-	-	-	Del	-	D	22522737	22522741	1	3	12	423.64	1	-	-	0	52	./.	0	25	0	25	0	0	27	0	27	0	0	54	3	0	0	5	62	./.	2	23
.	BT-474_C.3	BT-474_C	0812d402-0c38-11ec-9265-83c02b775300	14	28853202	TTG	T	300	PASS	CTD-2591A6.2	ENST00000548280	r.?	-	-	Del	intronic	D	28853202	28853218	2	7	12	423.64	1	CTD-2591A6.2|ENST00000548280|r.?|-|-|non_protein_coding:intron:deletion:intron_variant|SO:0000011:SO:0000188:SO:0000159:SO:0001627	CTD-2591A6.2|ENST00000548280|r.?|-|-|non_protein_coding:intron:deletion:intron_variant|SO:0000011:SO:0000188:SO:0000159:SO:0001627	0	53	./.	0	23	0	23	0	0	30	0	30	0	0	57	0	0	0	6	54	./.	4	25
.	BT-474_C.3	BT-474_C	827e9f84-0c3b-11ec-9265-83c02b775300	14	33972785	C	CA	300	PASS	NPAS3	CCDS9645.1	r.?	-	-	Ins	intronic	I	33972785	33972796	1	9	10	420.63	1	NPAS3|CCDS9645.1|r.?|-|-|protein_coding:intron:CDS:insertion:intron_variant|SO:0000010:SO:0000188:SO:0000316:SO:0000667:SO:0001627	NPAS3|CCDS9645.1|r.?|-|-|protein_coding:intron:CDS:insertion:intron_variant|SO:0000010:SO:0000188:SO:0000316:SO:0000667:SO:0001627	0	64	./.	0	35	0	35	0	0	29	0	29	0	0	65	0	0	0	7	81	./.	2	38
.	BT-474_C.3	BT-474_C	cc5227b0-0c3c-11ec-9265-83c02b775300	14	99006634	G	GA	300	PASS	-	-	-	-	-	Ins	-	I	99006634	99006644	1	8	12	414.007	1	-	-	0	50	./.	0	22	0	22	0	0	28	0	28	0	0	49	0	0	0	5	68	./.	2	36
.	BT-474_C.3	BT-474_C	ee77177a-0c3b-11ec-a535-23c12b775300	15	94967178	A	AT	300	PASS	MCTP2	CCDS32338.1	r.?	-	-	Ins	intronic	I	94967178	94967185	1	5	10	419.98	1	MCTP2|CCDS32338.1|r.?|-|-|protein_coding:intron:CDS:insertion:intron_variant|SO:0000010:SO:0000188:SO:0000316:SO:0000667:SO:0001627	MCTP2|CCDS32338.1|r.?|-|-|protein_coding:intron:CDS:insertion:intron_variant|SO:0000010:SO:0000188:SO:0000316:SO:0000667:SO:0001627	0	40	./.	0	21	0	21	0	0	19	0	19	0	0	38	0	0	0	6	35	./.	1	12
.	BT-474_C.3	BT-474_C	f09e3d02-0c37-11ec-b45c-3ec12b775300	16	27712081	AAGCAGAGGGAGACAGAGCCCAAGTGGGACAGGGTGTGCATGTGACACCCCAGAGCACTGGAGCTGTTTGCTGTTTGCATTGCTGCCACTTGTCCTGCCAGTTCCCATCATCCTCGTCTGCCACTAGCCTGTGTTTCTGACAGGCCTGCAGTAACTGCCCAGGTCCGGAATTTCTGAATGACCTAATTCCTGACCCACAGAGATTCCAGGGACTAAAATCGTCTGCAGATGGACAGCAGGGCACATTTTTAGCGTCGATGACAAATGAAAAAGAAGGGGAAAAGGCTCAGAGAATTAAAAATGAAAGGGCCTAATGCTGTTACTGGAATTCTTCATAGAGTCTGCTTACTTTGTACAAAGCAGAACAGGGGCTTGGTTGAGATGGTGAGAGGATTTTTT…	A	300	PASS	KIAA0556	CCDS32415.1	r.?	-	-	Del	intronic	D	27712081	27712595	512	1	12	422.095	1	KIAA0556|CCDS32415.1|r.?|-|-|protein_coding:intron:CDS:deletion:intron_variant|SO:0000010:SO:0000188:SO:0000316:SO:0000159:SO:0001627	KIAA0556|CCDS32415.1|r.?|-|-|protein_coding:intron:CDS:deletion:intron_variant|SO:0000010:SO:0000188:SO:0000316:SO:0000159:SO:0001627	0	42	./.	0	15	0	15	0	0	27	0	27	0	0	95	1	0	0	5	57	./.	0	26
.	BT-474_C.3	BT-474_C	326d06e8-0c4a-11ec-b45c-67d42b775300	17	59701774	C	CT	300	PASS	-	-	-	-	-	Ins	-	I	59701774	59701784	1	8	10	418.807	1	-	-	0	67	./.	0	36	0	36	0	0	31	0	31	0	0	74	0	0	0	5	73	./.	4	41
.	BT-474_C.3	BT-474_C	bfb957d8-0c3e-11ec-86a8-24d72b775300	18	47103396	A	AT	280	PASS	LIPG	CCDS11938.1	r.?	-	-	Ins	intronic	I	47103396	47103407	1	9	15	493.308	1	LIPG|CCDS11938.1|r.?|-|-|protein_coding:intron:CDS:insertion:intron_variant|SO:0000010:SO:0000188:SO:0000316:SO:0000667:SO:0001627	LIPG|CCDS11938.1|r.?|-|-|protein_coding:intron:CDS:insertion:intron_variant|SO:0000010:SO:0000188:SO:0000316:SO:0000667:SO:0001627	0	46	./.	0	21	0	21	0	0	25	0	25	0	0	42	0	0	0	7	54	./.	2	19
.	BT-474_C.3	BT-474_C	d1d13762-0c3c-11ec-86a8-24d72b775300	18	65960987	AC	A	540	PASS	-	-	-	-	-	Del	-	D	65960987	65960990	1	2	30	761.636	1	-	-	0	48	./.	0	23	0	23	0	0	25	0	25	0	0	53	0	0	0	9	39	./.	4	19
.	BT-474_C.3	BT-474_C	060e3326-0c3e-11ec-8ab6-b7df2b775300	19	54146500	GCT	G	300	PASS	-	-	-	-	-	Del	-	D	54146500	54146505	2	2	12	423.516	1	-	-	0	30	./.	0	14	0	14	0	0	16	0	16	0	0	34	1	0	0	7	43	./.	2	21
.	BT-474_C.3	BT-474_C	239d038e-0c40-11ec-8ab6-b7df2b775300	19	56974900	C	CT	300	PASS	ZNF667	CCDS12944.1	r.?	-	-	Ins	intronic	I	56974900	56974910	1	8	12	421.108	1	ZNF667|CCDS12944.1|r.?|-|-|protein_coding:intron:five_prime_UTR:insertion:intron_variant|SO:0000010:SO:0000188:SO:0000204:SO:0000667:SO:0001627	ZNF667|CCDS12944.1|r.?|-|-|protein_coding:intron:five_prime_UTR:insertion:intron_variant|SO:0000010:SO:0000188:SO:0000204:SO:0000667:SO:0001627	0	46	./.	0	23	0	23	0	0	23	0	23	0	0	43	1	0	0	7	56	./.	2	23
.	BT-474_C.3	BT-474_C	d8084814-0c3c-11ec-b2ec-d5e22b775300	2	14948036	GTC	G	300	PASS	-	-	-	-	-	Del	-	D	14948036	14948053	2	8	12	422.627	1	-	-	0	30	./.	0	11	0	11	0	0	19	0	19	0	0	28	4	0	0	5	47	./.	2	27
.	BT-474_C.3	BT-474_C	c0fef8ec-0c42-11ec-b2ec-d5e22b775300	2	57742382	C	CT	600	PASS	-	-	-	-	-	Ins	-	I	57742382	57742389	1	5	35	839.233	1	-	-	0	37	./.	0	20	0	20	0	0	17	0	17	0	0	41	0	0	0	11	52	./.	4	26
.	BT-474_C.3	BT-474_C	ecb0d834-0c3d-11ec-b2ec-d5e22b775300	2	81270256	CTCTTGATGAGAGATCTGAGTGGTAACAACAAAAAAGCCTTTCTCCAGATTTAAAAGTATACTTGACCTATTAAAAATTGGAAAATATTCTTTAGGTATTGTGAATAATTCTTCAAGACTATAAGATCTCCACTGAGAGCTTGGTAAAATCTTGGCCTCCAACTTTCTCTTATCACCCATCTAACTTAATCCAAATTATCTACCAATATGGTGCTAAATTTTGGCCCCACTCTTACTGCCTGTATTTTTTTTCCTTAGATTCCCTATGGCATCTGATAATTTGAGCAGTGCAAAATTATTGGGACAAAACTGAACCTTGACTGACCTTCCTCAGTCTATTACATAGAA	C	360	PASS	-	-	-	-	-	Del	-	D	81270256	81270608	347	1	16	507.152	1	-	-	0	38	./.	0	18	0	18	0	0	20	0	20	0	0	65	0	0	0	6	39	./.	0	22
.	BT-474_C.3	BT-474_C	20e1cf30-0c40-11ec-b2ec-d5e22b775300	2	192177918	CTTTTTTTTT	C	300	PASS	MYO1B	CCDS46477.1	r.?	-	-	Del	intronic	D	192177918	192177954	9	35	6	419.617	-	MYO1B|CCDS46477.1|r.?|-|-|protein_coding:intron:CDS:deletion:intron_variant|SO:0000010:SO:0000188:SO:0000316:SO:0000159:SO:0001627	MYO1B|CCDS46477.1|r.?|-|-|protein_coding:intron:CDS:deletion:intron_variant|SO:0000010:SO:0000188:SO:0000316:SO:0000159:SO:0001627	0	18	./.	0	1	0	1	0	0	17	0	17	0	0	1	1	0	0	6	28	./.	4	10
.	BT-474_C.3	BT-474_C	30a39688-0c40-11ec-90ea-b9f32b775300	22	23001838	A	AT	300	PASS	-	-	-	-	-	Ins	-	I	23001838	23001848	1	8	10	422.155	1	-	-	0	42	./.	0	19	0	19	0	0	23	0	23	0	0	37	0	0	0	7	53	./.	6	26
.	BT-474_C.3	BT-474_C	c25ba3dc-0c3f-11ec-90ea-b9f32b775300	22	46840431	ATGTGGC	A	900	PASS	CELSR1	CCDS14076.1	r.?	-	-	Del	intronic	D	46840431	46840438	6	1	60	1275.49	1	CELSR1|CCDS14076.1|r.?|-|-|protein_coding:intron:CDS:deletion:intron_variant|SO:0000010:SO:0000188:SO:0000316:SO:0000159:SO:0001627	CELSR1|CCDS14076.1|r.?|-|-|protein_coding:intron:CDS:deletion:intron_variant|SO:0000010:SO:0000188:SO:0000316:SO:0000159:SO:0001627	0	39	./.	0	21	0	21	0	0	18	0	18	0	0	40	0	0	0	17	63	./.	13	42
.	BT-474_C.3	BT-474_C	bc6ef9be-0c45-11ec-b944-d9f72b775300	3	82924921	C	CA	480	PASS	-	-	-	-	-	Ins	-	I	82924921	82924928	1	5	24	668.745	1	-	-	0	25	./.	0	13	0	13	0	0	13	0	13	0	0	28	0	0	0	9	20	./.	5	10
.	BT-474_C.3	BT-474_C	4e19809a-0c47-11ec-b944-d9f72b775300	3	139470739	T	TA	300	PASS	-	-	-	-	-	Ins	-	I	139470739	139470749	1	8	10	419.847	1	-	-	0	55	./.	0	23	0	23	0	0	32	0	32	0	0	51	0	0	0	5	62	./.	1	20
.	BT-474_C.3	BT-474_C	6ac724da-0c48-11ec-b944-d9f72b775300	3	173354088	G	GA	300	PASS	NLGN1	CCDS3222.1	r.?	-	-	Ins	intronic	I	173354088	173354099	1	9	10	419.245	1	NLGN1|CCDS3222.1|r.?|-|-|protein_coding:intron:CDS:insertion:intron_variant|SO:0000010:SO:0000188:SO:0000316:SO:0000667:SO:0001627	NLGN1|CCDS3222.1|r.?|-|-|protein_coding:intron:CDS:insertion:intron_variant|SO:0000010:SO:0000188:SO:0000316:SO:0000667:SO:0001627	0	47	./.	0	23	0	23	0	0	24	0	24	0	0	38	0	0	0	5	58	./.	1	30
.	BT-474_C.3	BT-474_C	7502c098-0c49-11ec-b944-d9f72b775300	3	196554621	T	TA	300	PASS	PAK2	CCDS3321.1	r.?	-	-	Ins	intronic	I	196554621	196554632	1	9	10	419.245	1	PAK2|CCDS3321.1|r.?|-|-|protein_coding:intron:CDS:insertion:intron_variant|SO:0000010:SO:0000188:SO:0000316:SO:0000667:SO:0001627	PAK2|CCDS3321.1|r.?|-|-|protein_coding:intron:CDS:insertion:intron_variant|SO:0000010:SO:0000188:SO:0000316:SO:0000667:SO:0001627	0	54	./.	0	23	0	23	0	0	31	0	31	0	0	48	0	0	0	5	65	./.	1	28
.	BT-474_C.3	BT-474_C	3911b0e4-0c44-11ec-9419-92fa2b775300	4	8966348	G	GC	33	PASS	-	-	-	-	-	Ins	-	I	8966348	8966355	1	5	7	504.097	1	-	-	0	39	./.	0	15	0	15	0	0	24	0	24	0	0	42	0	0	0	6	39	./.	0	16
.	BT-474_C.3	BT-474_C	43aac7c4-0c40-11ec-9419-92fa2b775300	4	13762275	ATTTTTTTTT	A	360	PASS	RP11-341G5.1	ENST00000510907	r.?	-	-	Del	intronic	D	13762275	13762310	9	34	7	502.892	-	RP11-341G5.1|ENST00000510907|r.?|-|-|non_protein_coding:intron:deletion:intron_variant|SO:0000011:SO:0000188:SO:0000159:SO:0001627	RP11-341G5.1|ENST00000510907|r.?|-|-|non_protein_coding:intron:deletion:intron_variant|SO:0000011:SO:0000188:SO:0000159:SO:0001627	0	24	./.	0	5	0	5	0	0	19	0	19	0	0	5	9	0	0	6	25	./.	6	17
.	BT-474_C.3	BT-474_C	2460fea4-0c47-11ec-9419-92fa2b775300	4	147221931	C	CT	420	PASS	SLC10A7	CCDS34073.1	r.?	-	-	Ins	intronic	I	147221931	147221940	1	7	20	586.909	1	SLC10A7|CCDS34073.1|r.?|-|-|protein_coding:intron:CDS:insertion:intron_variant|SO:0000010:SO:0000188:SO:0000316:SO:0000667:SO:0001627	SLC10A7|CCDS34073.1|r.?|-|-|protein_coding:intron:CDS:insertion:intron_variant|SO:0000010:SO:0000188:SO:0000316:SO:0000667:SO:0001627	0	33	./.	0	21	0	21	0	0	12	0	12	0	0	39	0	0	0	8	39	./.	3	17
.	BT-474_C.3	BT-474_C	45433aba-0c47-11ec-9419-92fa2b775300	4	154023490	A	AT	420	PASS	-	-	-	-	-	Ins	-	I	154023490	154023492	1	0	14	585.102	1	-	-	0	38	./.	0	18	0	18	0	0	20	0	20	0	0	37	0	0	0	8	35	./.	1	13
.	BT-474_C.3	BT-474_C	14fd6320-0c43-11ec-9419-92fa2b775300	4	162450449	AG	A	360	PASS	FSTL5	CCDS3802.1	r.?	-	-	Del	intronic	D	162450449	162450451	1	1	15	507.107	1	FSTL5|CCDS3802.1|r.?|-|-|protein_coding:intron:CDS:deletion:intron_variant|SO:0000010:SO:0000188:SO:0000316:SO:0000159:SO:0001627	FSTL5|CCDS3802.1|r.?|-|-|protein_coding:intron:CDS:deletion:intron_variant|SO:0000010:SO:0000188:SO:0000316:SO:0000159:SO:0001627	0	25	./.	0	15	0	15	0	0	10	0	10	0	0	27	0	0	0	6	26	./.	2	11
.	BT-474_C.3	BT-474_C	0f98884c-0c48-11ec-836f-2cfc2b775300	5	133789862	G	GT	360	PASS	AC005355.1	ENST00000513329	r.?	-	-	Ins	intronic	I	133789862	133789872	1	8	16	502.286	1	AC005355.1|ENST00000513329|r.?|-|-|non_protein_coding:intron:insertion:intron_variant|SO:0000011:SO:0000188:SO:0000667:SO:0001627	AC005355.1|ENST00000513329|r.?|-|-|non_protein_coding:intron:insertion:intron_variant|SO:0000011:SO:0000188:SO:0000667:SO:0001627	0	33	./.	0	17	0	17	0	0	16	0	16	0	0	31	0	0	0	6	50	./.	3	24
.	BT-474_C.3	BT-474_C	d81be2da-0c45-11ec-8d91-7b052c775300	6	10240984	C	CA	480	PASS	-	-	-	-	-	Ins	-	I	10240984	10240989	1	3	24	670.459	1	-	-	0	49	./.	0	27	0	27	0	0	22	0	22	0	0	53	0	0	0	11	60	./.	3	32
.	BT-474_C.3	BT-474_C	bef0c93c-0c41-11ec-8d91-7b052c775300	6	14998648	ATTTTTTTTTTTTTT	A	360	PASS	RP11-146I2.1	ENST00000437648	r.?	-	-	Del	intronic	D	14998648	14998689	14	40	7	494.566	-	RP11-146I2.1|ENST00000437648|r.?|-|-|non_protein_coding:intron:deletion:intron_variant|SO:0000011:SO:0000188:SO:0000159:SO:0001627	RP11-146I2.1|ENST00000437648|r.?|-|-|non_protein_coding:intron:deletion:intron_variant|SO:0000011:SO:0000188:SO:0000159:SO:0001627	0	16	./.	0	5	0	5	0	0	11	0	11	0	0	2	7	0	0	6	27	./.	5	12
.	BT-474_C.3	BT-474_C	1f0303fc-0c43-11ec-8d91-7b052c775300	6	63201418	CA	C	300	PASS	-	-	-	-	-	Del	-	D	63201418	63201422	1	3	10	423.176	1	-	-	0	40	./.	0	26	0	26	0	0	14	0	14	0	0	42	1	0	0	5	39	./.	4	20
.	BT-474_C.3	BT-474_C	a13dd84c-0c43-11ec-8d91-7b052c775300	6	87708853	AT	A	300	PASS	HTR1E	CCDS5006.1	r.?	-	-	Del	intronic	D	87708853	87708859	1	5	12	421.37	1	HTR1E|CCDS5006.1|r.?|-|-|protein_coding:intron:five_prime_UTR:deletion:intron_variant|SO:0000010:SO:0000188:SO:0000204:SO:0000159:SO:0001627	HTR1E|CCDS5006.1|r.?|-|-|protein_coding:intron:five_prime_UTR:deletion:intron_variant|SO:0000010:SO:0000188:SO:0000204:SO:0000159:SO:0001627	0	42	./.	0	27	0	27	0	0	15	0	15	0	0	43	0	0	0	7	40	./.	3	18
.	BT-474_C.3	BT-474_C	50c7c6e2-0c49-11ec-8d91-7b052c775300	6	132669027	C	CT	300	PASS	MOXD1	CCDS5152.2	r.?	-	-	Ins	intronic	I	132669027	132669038	1	9	12	420.166	1	MOXD1|CCDS5152.2|r.?|-|-|protein_coding:intron:CDS:insertion:intron_variant|SO:0000010:SO:0000188:SO:0000316:SO:0000667:SO:0001627	MOXD1|CCDS5152.2|r.?|-|-|protein_coding:intron:CDS:insertion:intron_variant|SO:0000010:SO:0000188:SO:0000316:SO:0000667:SO:0001627	0	34	./.	0	15	0	15	0	0	19	0	19	0	0	37	0	0	0	5	46	./.	3	25
.	BT-474_C.3	BT-474_C	d75322ec-0c44-11ec-8d91-7b052c775300	6	138330354	CA	C	360	PASS	-	-	-	-	-	Del	-	D	138330354	138330357	1	2	16	506.005	1	-	-	0	47	./.	0	20	0	20	0	0	27	0	27	0	0	47	0	0	0	8	37	./.	4	16
.	BT-474_C.3	BT-474_C	40d46bfc-0c4c-11ec-8887-641e2c775300	7	40394548	A	AT	300	PASS	SUGCT	CCDS55104.1	r.?	-	-	Ins	intronic	I	40394548	40394559	1	9	6	415.208	1	SUGCT|CCDS55104.1|r.?|-|-|protein_coding:intron:CDS:insertion:intron_variant|SO:0000010:SO:0000188:SO:0000316:SO:0000667:SO:0001627	SUGCT|CCDS55104.1|r.?|-|-|protein_coding:intron:CDS:insertion:intron_variant|SO:0000010:SO:0000188:SO:0000316:SO:0000667:SO:0001627	0	69	./.	0	27	0	27	0	0	42	0	42	0	0	65	0	0	0	6	84	./.	5	35
.	BT-474_C.3	BT-474_C	1c52cff8-0c47-11ec-8887-641e2c775300	7	42231276	AT	A	360	PASS	GLI3	CCDS5465.1	r.?	-	-	Del	intronic	D	42231276	42231283	1	6	16	506.92	1	GLI3|CCDS5465.1|r.?|-|-|protein_coding:intron:CDS:deletion:intron_variant|SO:0000010:SO:0000188:SO:0000316:SO:0000159:SO:0001627	GLI3|CCDS5465.1|r.?|-|-|protein_coding:intron:CDS:deletion:intron_variant|SO:0000010:SO:0000188:SO:0000316:SO:0000159:SO:0001627	0	34	./.	0	23	0	23	0	0	11	0	11	0	0	35	0	0	0	6	39	./.	3	23
.	BT-474_C.3	BT-474_C	75affd72-0c48-11ec-8887-641e2c775300	7	69012895	CAG	C	300	PASS	-	-	-	-	-	Del	-	D	69012895	69012911	2	7	6	421.831	1	-	-	0	64	./.	0	34	0	34	0	0	30	0	30	0	0	62	6	0	0	6	70	./.	5	41
.	BT-474_C.3	BT-474_C	7ee1f134-0c4d-11ec-8887-641e2c775300	7	78004897	T	TA	300	PASS	MAGI2	CCDS5594.1	r.?	-	-	Ins	intronic	I	78004897	78004908	1	9	10	409.79	1	MAGI2|CCDS5594.1|r.?|-|-|protein_coding:intron:CDS:insertion:intron_variant|SO:0000010:SO:0000188:SO:0000316:SO:0000667:SO:0001627	MAGI2|CCDS5594.1|r.?|-|-|protein_coding:intron:CDS:insertion:intron_variant|SO:0000010:SO:0000188:SO:0000316:SO:0000667:SO:0001627	0	58	./.	0	27	0	27	0	0	31	0	31	0	0	56	0	0	0	5	53	./.	4	33
.	BT-474_C.3	BT-474_C	f591484a-0c46-11ec-bb92-ba2b2c775300	8	14411202	TTG	T	360	PASS	SGCZ	CCDS5992.2	r.?	-	-	Del	intronic	D	14411202	14411208	2	2	16	507.591	1	SGCZ|CCDS5992.2|r.?|-|-|protein_coding:intron:CDS:deletion:intron_variant|SO:0000010:SO:0000188:SO:0000316:SO:0000159:SO:0001627	SGCZ|CCDS5992.2|r.?|-|-|protein_coding:intron:CDS:deletion:intron_variant|SO:0000010:SO:0000188:SO:0000316:SO:0000159:SO:0001627	0	27	./.	0	12	0	12	0	0	15	0	15	0	0	31	0	0	0	8	21	./.	4	8
.	BT-474_C.3	BT-474_C	360cbd06-0c4b-11ec-bb92-ba2b2c775300	8	17265904	C	CAAAAAA	420	PASS	MTMR7	CCDS34851.1	r.?	-	-	Ins	intronic	I	17265904	17265928	6	22	8	550.747	1	MTMR7|CCDS34851.1|r.?|-|-|protein_coding:intron:CDS:insertion:intron_variant|SO:0000010:SO:0000188:SO:0000316:SO:0000667:SO:0001627	MTMR7|CCDS34851.1|r.?|-|-|protein_coding:intron:CDS:insertion:intron_variant|SO:0000010:SO:0000188:SO:0000316:SO:0000667:SO:0001627	0	21	./.	0	13	0	13	0	0	9	0	9	0	0	0	0	0	0	8	41	./.	0	26
.	BT-474_C.3	BT-474_C	5b65d9c0-0c4b-11ec-bb92-ba2b2c775300	8	34447734	C	CCA	360	PASS	-	-	-	-	-	Ins	-	I	34447734	34447750	2	6	16	500.968	1	-	-	0	17	./.	0	11	0	11	0	0	7	0	7	0	0	11	0	0	0	6	26	./.	3	14
.	BT-474_C.3	BT-474_C	10e3c0cc-0c4d-11ec-bb92-ba2b2c775300	8	145078426	G	GA	300	PASS	PARP10	ENST00000530478	r.?	-	-	Ins	intronic	I	145078426	145078436	1	8	12	407.238	1	PARP10|ENST00000530478|r.?|-|-|protein_coding:intron:five_prime_UTR:insertion:intron_variant|SO:0000010:SO:0000188:SO:0000204:SO:0000667:SO:0001627	PARP10|ENST00000530478|r.?|-|-|protein_coding:intron:five_prime_UTR:insertion:intron_variant|SO:0000010:SO:0000188:SO:0000204:SO:0000667:SO:0001627	0	69	./.	0	37	0	37	0	0	32	0	32	0	0	61	0	0	0	5	95	./.	2	51
.	BT-474_C.3	BT-474_C	758f0b82-0c4b-11ec-ae90-12352c775300	9	84292772	A	AAGCT	420	PASS	TLE1	CCDS6661.1	r.?	-	-	Ins	intronic	I	84292772	84292778	4	0	14	576.23	1	TLE1|CCDS6661.1|r.?|-|-|protein_coding:intron:CDS:insertion:intron_variant|SO:0000010:SO:0000188:SO:0000316:SO:0000667:SO:0001627	TLE1|CCDS6661.1|r.?|-|-|protein_coding:intron:CDS:insertion:intron_variant|SO:0000010:SO:0000188:SO:0000316:SO:0000667:SO:0001627	0	42	./.	0	21	0	21	0	0	21	0	21	0	0	45	0	0	0	9	41	./.	3	17
.	BT-474_C.3	BT-474_C	e52a9c96-0c4a-11ec-b53c-66392c775300	X	10167965	A	AT	300	PASS	CLCN4	CCDS14137.1	r.?	-	-	Ins	intronic	I	10167965	10167976	1	9	12	420.956	1	CLCN4|CCDS14137.1|r.?|-|-|protein_coding:intron:CDS:insertion:intron_variant|SO:0000010:SO:0000188:SO:0000316:SO:0000667:SO:0001627	CLCN4|CCDS14137.1|r.?|-|-|protein_coding:intron:CDS:insertion:intron_variant|SO:0000010:SO:0000188:SO:0000316:SO:0000667:SO:0001627	0	36	./.	0	15	0	15	0	0	21	0	21	0	0	34	0	0	0	5	45	./.	3	25
.	BT-474_C.3	BT-474_C	e61cb486-0c4a-11ec-b53c-66392c775300	X	10650182	T	TA	300	PASS	MID1	CCDS14138.1	r.?	-	-	Ins	upstream	I	10650182	10650192	1	8	12	422.16	1	MID1|CCDS14138.1|r.?|-|-|protein_coding:insertion:5KB_upstream_variant|SO:0000010:SO:0000667:SO:0001635	MID1|CCDS14138.1|r.?|-|-|protein_coding:intron:five_prime_UTR:insertion:intron_variant|SO:0000010:SO:0000188:SO:0000204:SO:0000667:SO:0001627	0	33	./.	0	22	0	22	0	0	11	0	11	0	0	36	0	0	0	5	31	./.	2	13
.	BT-474_C.3	BT-474_C	f8d3c484-0c4a-11ec-b53c-66392c775300	X	19125037	C	CA	300	PASS	GPR64	CCDS55378.1	r.?	-	-	Ins	intronic	I	19125037	19125048	1	9	12	412.528	1	GPR64|CCDS55378.1|r.?|-|-|protein_coding:intron:five_prime_UTR:insertion:intron_variant|SO:0000010:SO:0000188:SO:0000204:SO:0000667:SO:0001627	GPR64|CCDS55378.1|r.?|-|-|protein_coding:intron:five_prime_UTR:insertion:intron_variant|SO:0000010:SO:0000188:SO:0000204:SO:0000667:SO:0001627	0	31	./.	0	13	0	13	0	0	18	0	18	0	0	24	0	0	0	6	43	./.	3	21
.	BT-474_C.3	BT-474_C	0bc8ee48-0c4b-11ec-b53c-66392c775300	X	28282526	G	GA	360	PASS	-	-	-	-	-	Ins	-	I	28282526	28282532	1	4	16	504.184	1	-	-	0	38	./.	0	16	0	16	0	0	22	0	22	0	0	40	0	0	0	7	30	./.	4	15
.	BT-474_C.3	BT-474_C	0f128794-0c4b-11ec-b53c-66392c775300	X	29983342	C	CA	300	PASS	-	-	-	-	-	Ins	-	I	29983342	29983343	1	1	12	422.16	1	-	-	0	36	./.	0	18	0	18	0	0	18	0	18	0	0	35	0	0	0	6	41	./.	4	22
.	BT-474_D.2	BT-474_D	20784eb0-0c2d-11ec-841f-10d634470b95	1	78630601	TC	T	360	PASS	-	-	-	-	-	Del	-	D	78630601	78630603	1	1	16	506.893	1	-	-	0	30	./.	0	11	0	11	0	0	19	0	19	0	0	30	0	0	0	8	35	./.	4	13
.	BT-474_D.2	BT-474_D	8cb4f9f0-0c34-11ec-bd70-27d634470b95	10	71862472	C	CA	300	PASS	AIFM2	CCDS7297.1	r.?	-	-	Ins	intronic	I	71862472	71862483	1	9	12	420.205	1	AIFM2|CCDS7297.1|r.?|-|-|protein_coding:intron:three_prime_UTR:insertion:intron_variant|SO:0000010:SO:0000188:SO:0000205:SO:0000667:SO:0001627	AIFM2|CCDS7297.1|r.?|-|-|protein_coding:intron:three_prime_UTR:insertion:intron_variant|SO:0000010:SO:0000188:SO:0000205:SO:0000667:SO:0001627	0	62	./.	0	38	0	38	0	0	24	0	24	0	0	48	0	0	0	5	43	./.	2	20
.	BT-474_D.2	BT-474_D	8be4578c-0c2a-11ec-a37d-4cd634470b95	11	15727363	CAGCAGCTTGCTGGGTAGGTAAGCAGCAGCGCTTGGAATTCGTCTACATCATTTGCAAGGAGAAACCATCTCTAAGGGTAATGGAGAAGGGAAGGGGAGAGAAGGGAAGGAGTTGTTGACTTAAGTTTGCTTACAGCTGCCTCCATACATATTATAAGTTTGGCCTAAAAGTTTCTCCATACATAGTGAACCATAAACTAACTTTATATGTAAACAGACTGTAACCTACTCTTGTAACAAGTACCAG	C	360	PASS	RP11-396O20.2	ENST00000524613	r.?	-	-	Del	intronic	D	15727363	15727612	246	1	16	505.986	1	RP11-396O20.2|ENST00000524613|r.?|-|-|non_protein_coding:intron:deletion:intron_variant|SO:0000011:SO:0000188:SO:0000159:SO:0001627	RP11-396O20.2|ENST00000524613|r.?|-|-|non_protein_coding:intron:deletion:intron_variant|SO:0000011:SO:0000188:SO:0000159:SO:0001627	0	28	./.	0	16	0	16	0	0	12	0	12	0	0	53	0	0	0	6	33	./.	0	16
.	BT-474_D.2	BT-474_D	789aa7e2-0c2c-11ec-a37d-4cd634470b95	11	63897801	TGA	T	300	PASS	MACROD1	CCDS8056.1	r.?	-	-	Del	intronic	D	63897801	63897815	2	6	12	423.662	1	MACROD1|CCDS8056.1|r.?|-|-|protein_coding:intron:CDS:deletion:intron_variant|SO:0000010:SO:0000188:SO:0000316:SO:0000159:SO:0001627	MACROD1|CCDS8056.1|r.?|-|-|protein_coding:intron:CDS:deletion:intron_variant|SO:0000010:SO:0000188:SO:0000316:SO:0000159:SO:0001627	0	105	./.	0	35	0	35	0	0	70	0	70	0	0	98	11	0	0	5	86	./.	3	38
.	BT-474_D.2	BT-474_D	e15b29c2-0c2d-11ec-9653-71d634470b95	12	65618295	CCA	C	300	PASS	LEMD3	CCDS8972.1	r.?	-	-	Del	intronic	D	65618295	65618310	2	7	12	422.12	1	LEMD3|CCDS8972.1|r.?|-|-|protein_coding:intron:CDS:deletion:intron_variant|SO:0000010:SO:0000188:SO:0000316:SO:0000159:SO:0001627	LEMD3|CCDS8972.1|r.?|-|-|protein_coding:intron:CDS:deletion:intron_variant|SO:0000010:SO:0000188:SO:0000316:SO:0000159:SO:0001627	0	47	./.	0	25	0	25	0	0	22	0	22	0	0	45	1	0	0	5	46	./.	3	20
.	BT-474_D.2	BT-474_D	a7712266-0c2d-11ec-a562-bcd634470b95	14	69057951	GA	G	360	PASS	RAD51B	CCDS9789.1	r.?	-	-	Del	intronic	D	69057951	69057955	1	3	16	505.497	1	RAD51B|CCDS9789.1|r.?|-|-|protein_coding:intron:CDS:deletion:intron_variant|SO:0000010:SO:0000188:SO:0000316:SO:0000159:SO:0001627	RAD51B|CCDS9789.1|r.?|-|-|protein_coding:intron:CDS:deletion:intron_variant|SO:0000010:SO:0000188:SO:0000316:SO:0000159:SO:0001627	0	79	./.	0	47	0	47	0	0	32	0	32	0	0	79	4	0	0	7	61	./.	3	24
.	BT-474_D.2	BT-474_D	1e1a3d86-0c2d-11ec-bd9e-e2d634470b95	15	57883235	ACCTTC	A	300	PASS	GCOM1	CCDS10162.1	r.?	-	-	Del	upstream	D	57883235	57883245	5	1	10	423.194	1	GCOM1|CCDS10162.1|r.?|-|-|protein_coding:deletion:2KB_upstream_variant|SO:0000010:SO:0000159:SO:0001636	GCOM1|CCDS10162.1|r.?|-|-|protein_coding:deletion:2KB_upstream_variant|SO:0000010:SO:0000159:SO:0001636	0	35	./.	0	17	0	17	0	0	18	0	18	0	0	32	2	0	0	8	34	./.	1	16
.	BT-474_D.2	BT-474_D	bd3f3eba-0c2e-11ec-b2d9-00d734470b95	16	66046849	AG	A	480	PASS	-	-	-	-	-	Del	-	D	66046849	66046852	1	2	24	675.51	1	-	-	0	53	./.	0	27	0	27	0	0	26	0	26	0	0	51	0	0	0	12	39	./.	7	22
.	BT-474_D.2	BT-474_D	6a5ea324-0c34-11ec-a17e-6b1634470b95	18	4153560	AT	A	480	PASS	DLGAP1	CCDS11836.1	r.?	-	-	Del	intronic	D	4153560	4153564	1	3	21	678.676	1	DLGAP1|CCDS11836.1|r.?|-|-|protein_coding:intron:five_prime_UTR:deletion:intron_variant|SO:0000010:SO:0000188:SO:0000204:SO:0000159:SO:0001627	DLGAP1|CCDS11836.1|r.?|-|-|protein_coding:intron:five_prime_UTR:deletion:intron_variant|SO:0000010:SO:0000188:SO:0000204:SO:0000159:SO:0001627	0	74	./.	0	45	0	45	0	0	29	0	29	0	0	79	1	0	0	9	55	./.	2	24
.	BT-474_D.2	BT-474_D	317117c2-0c3e-11ec-a17e-6b1634470b95	18	62841754	T	TA	300	PASS	-	-	-	-	-	Ins	-	I	62841754	62841765	1	9	12	421.162	1	-	-	0	43	./.	0	32	0	32	0	0	11	0	11	0	0	40	0	0	0	4	54	./.	2	27
.	BT-474_D.2	BT-474_D	124e2dd4-0c44-11ec-a3d5-be2834470b95	2	78911885	G	GA	360	PASS	-	-	-	-	-	Ins	-	I	78911885	78911895	1	8	15	503.673	1	-	-	0	41	./.	0	17	0	17	0	0	25	0	25	0	0	38	0	0	0	7	28	./.	4	12
.	BT-474_D.2	BT-474_D	fce587e6-0c46-11ec-a3d5-be2834470b95	2	154290293	G	GA	288	PASS	-	-	-	-	-	Ins	-	I	154290293	154290300	1	5	10	419.727	1	-	-	0	33	./.	0	21	0	21	0	0	12	0	12	0	0	32	0	0	0	6	24	./.	0	18
.	BT-474_D.2	BT-474_D	9d08c1ea-0c3b-11ec-bb5e-e33e34470b95	22	28939331	AG	A	420	PASS	TTC28	CCDS46678.1	r.?	-	-	Del	intronic	D	28939331	28939333	1	1	18	594.044	1	TTC28|CCDS46678.1|r.?|-|-|protein_coding:intron:CDS:deletion:intron_variant|SO:0000010:SO:0000188:SO:0000316:SO:0000159:SO:0001627	TTC28|CCDS46678.1|r.?|-|-|protein_coding:intron:CDS:deletion:intron_variant|SO:0000010:SO:0000188:SO:0000316:SO:0000159:SO:0001627	0	39	./.	0	21	0	21	0	0	18	0	18	0	0	41	0	0	0	8	43	./.	5	24
.	BT-474_D.2	BT-474_D	25819370-0c3d-11ec-bf2c-c84734470b95	3	97924065	TG	T	480	PASS	-	-	-	-	-	Del	-	D	97924065	97924070	1	4	25	673.126	1	-	-	0	31	./.	0	16	0	16	0	0	15	0	15	0	0	33	0	0	0	9	28	./.	5	14
.	BT-474_D.2	BT-474_D	ba2c5d62-0c46-11ec-bf2c-c84734470b95	3	178262554	G	GA	480	PASS	KCNMB2	CCDS3223.1	r.?	-	-	Ins	intronic	I	178262554	178262563	1	7	24	666.503	1	KCNMB2|CCDS3223.1|r.?|-|-|protein_coding:intron:five_prime_UTR:insertion:intron_variant|SO:0000010:SO:0000188:SO:0000204:SO:0000667:SO:0001627	KCNMB2|CCDS3223.1|r.?|-|-|protein_coding:intron:five_prime_UTR:insertion:intron_variant|SO:0000010:SO:0000188:SO:0000204:SO:0000667:SO:0001627	0	56	./.	0	29	0	29	0	0	27	0	27	0	0	50	0	0	0	9	59	./.	3	34
.	BT-474_D.2	BT-474_D	b1a631ec-0c3f-11ec-a3f0-eb5934470b95	4	60914597	TG	T	286	PASS	-	-	-	-	-	Del	-	D	60914597	60914599	1	1	10	423.387	1	-	-	0	24	./.	0	15	0	15	0	0	9	0	9	0	0	24	0	0	0	6	18	./.	4	7
.	BT-474_D.2	BT-474_D	cb737e3a-0c45-11ec-a3f0-eb5934470b95	4	125340178	T	TA	300	PASS	-	-	-	-	-	Ins	-	I	125340178	125340187	1	7	10	419.775	1	-	-	0	29	./.	0	14	0	14	0	0	15	0	15	0	0	30	0	0	0	6	24	./.	2	13
.	BT-474_D.2	BT-474_D	6444910e-0c40-11ec-a3f0-eb5934470b95	4	142836335	TGTCTTAAACCCAGTGACAG	T	480	PASS	-	-	-	-	-	Del	-	D	142836335	142836355	19	1	24	676.817	1	-	-	0	35	./.	0	15	0	15	0	0	20	0	20	0	0	40	0	0	0	9	39	./.	5	20
.	BT-474_D.2	BT-474_D	a962087a-0c40-11ec-a3f0-eb5934470b95	4	172197958	TG	T	360	PASS	-	-	-	-	-	Del	-	D	172197958	172197962	1	3	16	506.86	1	-	-	0	35	./.	0	18	0	18	0	0	17	0	17	0	0	37	0	0	0	7	34	./.	3	12
.	BT-474_D.2	BT-474_D	ed193846-0c3f-11ec-a5cc-055a34470b95	5	33955763	AAC	A	300	PASS	SLC45A2	CCDS43308.1	r.?	-	-	Del	intronic	D	33955763	33955782	2	9	12	423.236	-	SLC45A2|CCDS43308.1|r.?|-|-|protein_coding:intron:CDS:deletion:intron_variant|SO:0000010:SO:0000188:SO:0000316:SO:0000159:SO:0001627	SLC45A2|CCDS43308.1|r.?|-|-|protein_coding:intron:CDS:deletion:intron_variant|SO:0000010:SO:0000188:SO:0000316:SO:0000159:SO:0001627	0	71	./.	0	36	0	36	0	0	35	0	35	0	0	71	4	0	0	5	73	./.	2	34
.	BT-474_D.2	BT-474_D	6c46fdba-0c40-11ec-a5cc-055a34470b95	5	91779291	AG	A	420	PASS	RP11-348J24.2	ENST00000507217	r.?	-	-	Del	intronic	D	91779291	91779293	1	1	20	591.327	1	RP11-348J24.2|ENST00000507217|r.?|-|-|non_protein_coding:intron:deletion:intron_variant|SO:0000011:SO:0000188:SO:0000159:SO:0001627	RP11-348J24.2|ENST00000507217|r.?|-|-|non_protein_coding:intron:deletion:intron_variant|SO:0000011:SO:0000188:SO:0000159:SO:0001627	0	21	./.	0	7	0	7	0	0	14	0	14	0	0	27	0	0	0	9	20	./.	5	10
.	BT-474_D.2	BT-474_D	42839d28-0c48-11ec-a5cc-055a34470b95	5	136472081	C	CA	300	PASS	SPOCK1	CCDS4191.1	r.?	-	-	Ins	intronic	I	136472081	136472091	1	8	10	419.022	1	SPOCK1|CCDS4191.1|r.?|-|-|protein_coding:intron:CDS:insertion:intron_variant|SO:0000010:SO:0000188:SO:0000316:SO:0000667:SO:0001627	SPOCK1|CCDS4191.1|r.?|-|-|protein_coding:intron:CDS:insertion:intron_variant|SO:0000010:SO:0000188:SO:0000316:SO:0000667:SO:0001627	0	35	./.	0	18	0	18	0	0	17	0	17	0	0	30	0	0	0	6	30	./.	1	14
.	BT-474_D.2	BT-474_D	afe87918-0c40-11ec-85ec-515a34470b95	6	113693289	AG	A	300	PASS	RP11-437J19.1	ENST00000445974	r.?	-	-	Del	upstream	D	113693289	113693292	1	2	10	423.275	1	RP11-437J19.1|ENST00000445974|r.?|-|-|non_protein_coding:deletion:5KB_upstream_variant|SO:0000011:SO:0000159:SO:0001635	RP11-437J19.1|ENST00000445974|r.?|-|-|non_protein_coding:deletion:5KB_upstream_variant|SO:0000011:SO:0000159:SO:0001635	0	33	./.	0	15	0	15	0	0	18	0	18	0	0	34	0	0	0	10	39	./.	6	21
.	BT-474_D.2	BT-474_D	26ab19d6-0c44-11ec-82d5-4e7234470b95	7	26711605	AT	A	420	PASS	SKAP2	CCDS5400.1	r.?	-	-	Del	intronic	D	26711605	26711608	1	2	18	590.384	1	SKAP2|CCDS5400.1|r.?|-|-|protein_coding:intron:CDS:deletion:intron_variant|SO:0000010:SO:0000188:SO:0000316:SO:0000159:SO:0001627	SKAP2|CCDS5400.1|r.?|-|-|protein_coding:intron:CDS:deletion:intron_variant|SO:0000010:SO:0000188:SO:0000316:SO:0000159:SO:0001627	0	71	./.	0	32	0	32	0	0	39	0	39	0	0	73	2	0	0	9	77	./.	7	39
.	BT-474_D.2	BT-474_D	36e00802-0c44-11ec-82d5-4e7234470b95	7	29522413	CTTTTTTTTTTTTT	C	300	PASS	CHN2	CCDS5420.1	r.?	-	-	Del	intronic	D	29522413	29522456	13	42	6	416.542	-	CHN2|CCDS5420.1|r.?|-|-|protein_coding:intron:CDS:deletion:intron_variant|SO:0000010:SO:0000188:SO:0000316:SO:0000159:SO:0001627	CHN2|CCDS5420.1|r.?|-|-|protein_coding:intron:CDS:deletion:intron_variant|SO:0000010:SO:0000188:SO:0000316:SO:0000159:SO:0001627	0	47	./.	0	14	0	14	0	0	33	0	33	0	0	5	11	0	0	7	57	./.	5	22
.	BT-474_D.2	BT-474_D	4c83d828-0c44-11ec-82d5-4e7234470b95	7	33255254	GAC	G	360	PASS	BBS9	CCDS43566.1	r.?	-	-	Del	intronic	D	33255254	33255270	2	7	15	506.473	-	BBS9|CCDS43566.1|r.?|-|-|protein_coding:intron:CDS:deletion:intron_variant|SO:0000010:SO:0000188:SO:0000316:SO:0000159:SO:0001627	BBS9|CCDS43566.1|r.?|-|-|protein_coding:intron:CDS:deletion:intron_variant|SO:0000010:SO:0000188:SO:0000316:SO:0000159:SO:0001627	0	64	./.	0	32	0	32	0	0	32	0	32	0	0	59	5	0	0	7	49	./.	2	24
.	BT-474_D.2	BT-474_D	ad9551fa-0c44-11ec-82d5-4e7234470b95	7	50441199	TG	T	360	PASS	IKZF1	CCDS69299.1	r.?	-	-	Del	intronic	D	50441199	50441201	1	1	16	506.473	1	IKZF1|CCDS69299.1|r.?|-|-|protein_coding:intron:CDS:deletion:intron_variant|SO:0000010:SO:0000188:SO:0000316:SO:0000159:SO:0001627	IKZF1|CCDS69299.1|r.?|-|-|protein_coding:intron:CDS:deletion:intron_variant|SO:0000010:SO:0000188:SO:0000316:SO:0000159:SO:0001627	0	79	./.	0	60	0	60	0	0	19	0	19	0	0	86	0	0	0	8	62	./.	5	33
.	BT-474_D.2	BT-474_D	ca01ccfa-0c4f-11ec-82d5-4e7234470b95	7	112261269	C	CT	360	PASS	AC002463.3	ENST00000453459	r.?	-	-	Ins	upstream	I	112261269	112261273	1	2	15	502.259	1	AC002463.3|ENST00000453459|r.?|-|-|non_protein_coding:insertion:2KB_upstream_variant|SO:0000011:SO:0000667:SO:0001636	AC002463.3|ENST00000453459|r.?|-|-|non_protein_coding:insertion:2KB_upstream_variant|SO:0000011:SO:0000667:SO:0001636	0	33	./.	0	26	0	26	0	0	8	0	8	0	0	30	0	0	0	6	35	./.	4	18
.	BT-474_D.2	BT-474_D	a5fa47da-0c48-11ec-b0d1-259134470b95	8	8706574	CTTTTT	C	300	PASS	MFHAS1	CCDS34844.1	r.?	-	-	Del	intronic	D	8706574	8706606	5	31	6	415.187	-	MFHAS1|CCDS34844.1|r.?|-|-|protein_coding:intron:CDS:deletion:intron_variant|SO:0000010:SO:0000188:SO:0000316:SO:0000159:SO:0001627	MFHAS1|CCDS34844.1|r.?|-|-|protein_coding:intron:CDS:deletion:intron_variant|SO:0000010:SO:0000188:SO:0000316:SO:0000159:SO:0001627	0	20	./.	0	10	0	10	0	0	10	0	10	0	0	0	7	0	0	5	17	./.	5	10
.	BT-474_D.2	BT-474_D	26c91e86-0c4e-11ec-b0d1-259134470b95	8	108524526	TTC	T	360	PASS	-	-	-	-	-	Del	-	D	108524526	108524531	2	2	16	504.727	1	-	-	0	40	./.	0	25	0	25	0	0	15	0	15	0	0	38	0	0	0	7	33	./.	4	16
.	BT-474_D.2	BT-474_D	3478d684-0c4e-11ec-b0d1-259134470b95	8	110604541	CTG	C	280	PASS	SYBU	CCDS43764.1	r.?	-	-	Del	intronic	D	110604541	110604557	2	7	10	420.605	1	SYBU|CCDS43764.1|r.?|-|-|protein_coding:intron:CDS:deletion:intron_variant|SO:0000010:SO:0000188:SO:0000316:SO:0000159:SO:0001627	SYBU|CCDS43764.1|r.?|-|-|protein_coding:intron:CDS:deletion:intron_variant|SO:0000010:SO:0000188:SO:0000316:SO:0000159:SO:0001627	0	47	./.	0	21	0	21	0	0	26	0	26	0	0	46	2	0	0	5	55	./.	1	23
.	BT-474_D.2	BT-474_D	502f6030-0c50-11ec-b0d1-259134470b95	8	113408377	G	GA	300	PASS	CSMD3	CCDS6315.1	r.?	-	-	Ins	intronic	I	113408377	113408387	1	8	12	418.197	1	CSMD3|CCDS6315.1|r.?|-|-|protein_coding:intron:CDS:insertion:intron_variant|SO:0000010:SO:0000188:SO:0000316:SO:0000667:SO:0001627	CSMD3|CCDS6315.1|r.?|-|-|protein_coding:intron:CDS:insertion:intron_variant|SO:0000010:SO:0000188:SO:0000316:SO:0000667:SO:0001627	0	35	./.	0	19	0	19	0	0	17	0	17	0	0	32	0	0	0	5	52	./.	3	23
.	BT-474_D.2	BT-474_D	245e492c-0c4a-11ec-9c0b-f49234470b95	9	84072305	AG	A	300	PASS	-	-	-	-	-	Del	-	D	84072305	84072308	1	2	12	424.592	1	-	-	0	30	./.	0	19	0	19	0	0	11	0	11	0	0	32	0	0	0	7	23	./.	3	14
.	BT-474_D.2	BT-474_D	7e081256-0c4e-11ec-9c0b-f49234470b95	9	129256374	G	GT	360	PASS	MVB12B	CCDS35142.1	r.?	-	-	Ins	intronic	I	129256374	129256385	1	9	15	505.898	1	MVB12B|CCDS35142.1|r.?|-|-|protein_coding:intron:CDS:insertion:intron_variant|SO:0000010:SO:0000188:SO:0000316:SO:0000667:SO:0001627	MVB12B|CCDS35142.1|r.?|-|-|protein_coding:intron:CDS:insertion:intron_variant|SO:0000010:SO:0000188:SO:0000316:SO:0000667:SO:0001627	0	120	./.	0	67	0	67	0	0	53	0	53	0	0	104	0	0	0	7	123	./.	2	60
.	BT-474_D.2	BT-474_D	cdd62f48-0c4e-11ec-9c0b-f49234470b95	9	132736086	C	CT	300	PASS	FNBP1	CCDS48040.1	r.?	-	-	Ins	intronic	I	132736086	132736096	1	8	12	411.347	1	FNBP1|CCDS48040.1|r.?|-|-|protein_coding:intron:CDS:insertion:intron_variant|SO:0000010:SO:0000188:SO:0000316:SO:0000667:SO:0001627	FNBP1|CCDS48040.1|r.?|-|-|protein_coding:intron:CDS:insertion:intron_variant|SO:0000010:SO:0000188:SO:0000316:SO:0000667:SO:0001627	0	57	./.	0	29	0	29	0	0	28	0	28	0	0	30	0	6	0	5	56	./.	2	28
.	MDA-MB-453_K.6	MDA-MB-453_K	94d97582-00f1-11ec-be24-f123bbef202f	1	108887169	CA	C	600	PASS	-	-	-	-	-	Del	-	D	108887169	108887175	1	5	35	837.516	1	-	-	0	38	./.	0	18	0	18	0	0	21	0	21	0	0	39	1	0	0	10	34	./.	4	11
.	MDA-MB-453_K.6	MDA-MB-453_K	38f9aab0-00f2-11ec-be24-f123bbef202f	1	146824633	AT	A	540	PASS	-	-	-	-	-	Del	-	D	146824633	146824641	1	7	28	756.775	1	-	-	0	80	./.	0	46	0	46	0	0	34	0	34	0	0	75	6	0	0	10	64	./.	3	33
.	MDA-MB-453_K.6	MDA-MB-453_K	f9bf2246-00f4-11ec-be24-f123bbef202f	1	202678558	AGT	A	300	PASS	SYT2	CCDS1427.1	r.?	-	-	Del	intronic	D	202678558	202678561	2	1	12	419.36	1	SYT2|CCDS1427.1|r.?|-|-|protein_coding:intron:five_prime_UTR:deletion:intron_variant|SO:0000010:SO:0000188:SO:0000204:SO:0000159:SO:0001627	SYT2|CCDS1427.1|r.?|-|-|protein_coding:intron:five_prime_UTR:deletion:intron_variant|SO:0000010:SO:0000188:SO:0000204:SO:0000159:SO:0001627	0	106	./.	0	52	0	52	0	0	54	0	54	0	0	106	0	0	0	11	88	./.	5	40
.	MDA-MB-453_K.6	MDA-MB-453_K	5ce97a8c-0100-11ec-be24-f123bbef202f	1	211174023	C	CA	527	PASS	KCNH1	CCDS31015.1	r.?	-	-	Ins	intronic	I	211174023	211174031	1	6	30	751.958	1	KCNH1|CCDS31015.1|r.?|-|-|protein_coding:intron:CDS:insertion:intron_variant|SO:0000010:SO:0000188:SO:0000316:SO:0000667:SO:0001627	KCNH1|CCDS31015.1|r.?|-|-|protein_coding:intron:CDS:insertion:intron_variant|SO:0000010:SO:0000188:SO:0000316:SO:0000667:SO:0001627	0	89	./.	0	47	0	47	0	0	42	0	42	0	0	80	0	0	0	10	86	./.	5	35
.	MDA-MB-453_K.6	MDA-MB-453_K	0c7e527e-00f7-11ec-be24-f123bbef202f	1	232853580	AGCAAGCCCATTTTTTGACTTTCT	A	480	PASS	-	-	-	-	-	Del	-	D	232853580	232853607	23	1	25	672.421	1	-	-	0	64	./.	0	22	0	22	0	0	42	0	42	0	0	75	0	0	0	8	80	./.	3	28
.	MDA-MB-453_K.6	MDA-MB-453_K	faf0a3bc-00f2-11ec-89a1-0f24bbef202f	10	10549166	G	GA	360	PASS	-	-	-	-	-	Ins	-	I	10549166	10549172	1	4	15	504.695	1	-	-	0	33	./.	0	11	0	11	0	0	22	0	22	0	0	25	0	0	0	9	35	./.	6	14
.	MDA-MB-453_K.6	MDA-MB-453_K	af93111a-00f3-11ec-89a1-0f24bbef202f	10	32655837	T	TA	360	PASS	EPC1	ENST00000375110	r.?	-	-	Ins	intronic	I	32655837	32655847	1	8	15	501.083	1	EPC1|ENST00000375110|r.?|-|-|protein_coding:intron:CDS:insertion:intron_variant|SO:0000010:SO:0000188:SO:0000316:SO:0000667:SO:0001627	EPC1|ENST00000375110|r.?|-|-|protein_coding:intron:CDS:insertion:intron_variant|SO:0000010:SO:0000188:SO:0000316:SO:0000667:SO:0001627	0	38	./.	0	21	0	21	0	0	17	0	17	0	0	34	0	0	0	8	43	./.	2	20
.	MDA-MB-453_K.6	MDA-MB-453_K	60f4b840-00f5-11ec-89a1-0f24bbef202f	10	98046751	G	GT	300	PASS	-	-	-	-	-	Ins	-	I	98046751	98046761	1	8	10	408.538	1	-	-	0	33	./.	0	23	0	23	0	0	10	0	10	0	0	27	0	0	0	5	39	./.	4	24
.	MDA-MB-453_K.6	MDA-MB-453_K	1a6d7bb4-00f0-11ec-b754-2c24bbef202f	11	43571098	TA	T	360	PASS	-	-	-	-	-	Del	-	D	43571098	43571101	1	2	12	500.789	1	-	-	0	45	./.	0	24	0	24	0	0	21	0	21	0	0	43	1	0	0	8	42	./.	6	24
.	MDA-MB-453_K.6	MDA-MB-453_K	bf060c40-00f5-11ec-b754-2c24bbef202f	11	78791038	G	GA	300	PASS	TENM4	CCDS44688.1	r.?	-	-	Ins	intronic	I	78791038	78791039	1	3	10	418.528	1	TENM4|CCDS44688.1|r.?|-|-|protein_coding:intron:five_prime_UTR:insertion:intron_variant|SO:0000010:SO:0000188:SO:0000204:SO:0000667:SO:0001627	TENM4|CCDS44688.1|r.?|-|-|protein_coding:intron:five_prime_UTR:insertion:intron_variant|SO:0000010:SO:0000188:SO:0000204:SO:0000667:SO:0001627	0	57	./.	0	23	0	23	0	0	34	0	34	0	0	2	0	55	0	6	67	./.	5	34
.	MDA-MB-453_K.6	MDA-MB-453_K	a134d1a2-00ef-11ec-8ba3-4924bbef202f	12	16129226	AC	A	540	PASS	DERA	CCDS44838.1	r.?	-	-	Del	intronic	D	16129226	16129229	1	2	28	757.076	1	DERA|CCDS44838.1|r.?|-|-|protein_coding:intron:CDS:deletion:intron_variant|SO:0000010:SO:0000188:SO:0000316:SO:0000159:SO:0001627	DERA|CCDS44838.1|r.?|-|-|protein_coding:intron:CDS:deletion:intron_variant|SO:0000010:SO:0000188:SO:0000316:SO:0000159:SO:0001627	0	34	./.	0	13	0	13	0	0	21	0	21	0	0	34	0	0	0	13	41	./.	5	16
.	MDA-MB-453_K.6	MDA-MB-453_K	ff7e96c8-00f2-11ec-8ba3-4924bbef202f	12	103858474	TG	T	600	PASS	C12orf42	CCDS44963.1	r.?	-	-	Del	intronic	D	103858474	103858478	1	3	36	845.409	1	C12orf42|CCDS44963.1|r.?|-|-|protein_coding:intron:CDS:deletion:intron_variant|SO:0000010:SO:0000188:SO:0000316:SO:0000159:SO:0001627	C12orf42|CCDS44963.1|r.?|-|-|protein_coding:intron:CDS:deletion:intron_variant|SO:0000010:SO:0000188:SO:0000316:SO:0000159:SO:0001627	0	31	./.	0	16	0	16	0	0	15	0	15	0	0	31	0	0	0	10	44	./.	5	18
.	MDA-MB-453_K.6	MDA-MB-453_K	8b8ac53e-00f2-11ec-b3a2-6d24bbef202f	13	42262170	A	AT	300	PASS	VWA8	CCDS41881.1	r.?	-	-	Ins	intronic	I	42262170	42262181	1	9	12	420.344	1	VWA8|CCDS41881.1|r.?|-|-|protein_coding:intron:CDS:insertion:intron_variant|SO:0000010:SO:0000188:SO:0000316:SO:0000667:SO:0001627	VWA8|CCDS41881.1|r.?|-|-|protein_coding:intron:CDS:insertion:intron_variant|SO:0000010:SO:0000188:SO:0000316:SO:0000667:SO:0001627	0	73	./.	0	36	0	36	0	0	37	0	37	0	0	69	0	0	0	5	61	./.	2	38
.	MDA-MB-453_K.6	MDA-MB-453_K	26ec7950-00f3-11ec-b3a2-6d24bbef202f	13	53966061	C	CT	300	PASS	-	-	-	-	-	Ins	-	I	53966061	53966072	1	9	10	420.946	1	-	-	0	56	./.	0	35	0	35	0	0	21	0	21	0	0	36	0	0	0	5	50	./.	4	32
.	MDA-MB-453_K.6	MDA-MB-453_K	048b36be-00f1-11ec-b3a2-6d24bbef202f	13	81187044	GA	G	420	PASS	-	-	-	-	-	Del	-	D	81187044	81187049	1	4	18	594.381	1	-	-	0	20	./.	0	7	0	7	0	0	13	0	13	0	0	20	0	0	0	10	18	./.	7	10
.	MDA-MB-453_K.6	MDA-MB-453_K	98e5ddba-00f0-11ec-8830-8a24bbef202f	14	45165347	AATAG	A	540	PASS	-	-	-	-	-	Del	-	D	45165347	45165357	4	2	28	761.38	1	-	-	0	68	./.	0	31	0	31	0	0	37	0	37	0	0	68	1	0	0	8	61	./.	6	31
.	MDA-MB-453_K.6	MDA-MB-453_K	298bc3ce-00f7-11ec-8830-8a24bbef202f	14	95842923	A	AT	300	PASS	-	-	-	-	-	Ins	-	I	95842923	95842934	1	9	12	420.648	1	-	-	0	71	./.	0	30	0	30	0	0	41	0	41	0	0	67	0	0	0	5	70	./.	3	36
.	MDA-MB-453_K.6	MDA-MB-453_K	cf459eb4-00ef-11ec-80c6-c524bbef202f	16	10225735	TTGTTATTATTACTACTAC	T	360	PASS	GRIN2A	CCDS10539.1	r.?	-	-	Del	intronic	D	10225735	10225764	18	1	15	508.073	1	GRIN2A|CCDS10539.1|r.?|-|-|protein_coding:intron:CDS:deletion:intron_variant|SO:0000010:SO:0000188:SO:0000316:SO:0000159:SO:0001627	GRIN2A|CCDS10539.1|r.?|-|-|protein_coding:intron:CDS:deletion:intron_variant|SO:0000010:SO:0000188:SO:0000316:SO:0000159:SO:0001627	0	57	./.	0	41	0	41	0	0	16	0	16	0	0	55	6	0	0	7	42	./.	4	25
.	MDA-MB-453_K.6	MDA-MB-453_K	34cf842a-00f0-11ec-80c6-c524bbef202f	16	18186044	GA	G	275	PASS	CTA-481E9.3	ENST00000563866	r.?	-	-	Del	intronic	D	18186044	18186052	1	7	15	509.277	1	CTA-481E9.3|ENST00000563866|r.?|-|-|non_protein_coding:intron:deletion:intron_variant|SO:0000011:SO:0000188:SO:0000159:SO:0001627	CTA-481E9.3|ENST00000563866|r.?|-|-|non_protein_coding:intron:deletion:intron_variant|SO:0000011:SO:0000188:SO:0000159:SO:0001627	0	41	./.	0	23	0	23	0	0	18	0	18	0	0	39	1	0	0	6	38	./.	4	25
.	MDA-MB-453_K.6	MDA-MB-453_K	eb43bcb4-00f3-11ec-80c6-c524bbef202f	16	24064502	C	CA	420	PASS	PRKCB	CCDS10619.1	r.?	-	-	Ins	intronic	I	24064502	24064511	1	7	20	588.738	1	PRKCB|CCDS10619.1|r.?|-|-|protein_coding:intron:CDS:insertion:intron_variant|SO:0000010:SO:0000188:SO:0000316:SO:0000667:SO:0001627	PRKCB|CCDS10619.1|r.?|-|-|protein_coding:intron:CDS:insertion:intron_variant|SO:0000010:SO:0000188:SO:0000316:SO:0000667:SO:0001627	0	50	./.	0	22	0	22	0	0	28	0	28	0	0	43	0	0	0	12	47	./.	5	25
.	MDA-MB-453_K.6	MDA-MB-453_K	457d9312-00f4-11ec-af57-4b37bbef202f	17	20233557	TA	T	162	PASS	-	-	-	-	-	Del	-	D	20233557	20233561	1	3	12	424.139	1	-	-	0	25	./.	0	13	0	13	0	0	12	0	12	0	0	29	0	0	0	8	36	./.	4	19
.	MDA-MB-453_K.6	MDA-MB-453_K	21d97072-00f7-11ec-8126-1b3ebbef202f	18	54032937	CTG	C	540	PASS	-	-	-	-	-	Del	-	D	54032937	54032942	2	2	30	763.874	1	-	-	0	43	./.	0	17	0	17	0	0	26	0	26	0	0	40	2	0	0	9	37	./.	5	18
.	MDA-MB-453_K.6	MDA-MB-453_K	4ae9b22e-00f7-11ec-8126-1b3ebbef202f	18	59665409	GC	G	480	PASS	-	-	-	-	-	Del	-	D	59665409	59665413	1	3	24	677.06	1	-	-	0	34	./.	0	17	0	17	0	0	17	0	17	0	0	36	0	0	0	9	27	./.	3	12
.	MDA-MB-453_K.6	MDA-MB-453_K	5066cd40-00f7-11ec-8126-1b3ebbef202f	18	60574235	AC	A	10	PASS	PHLPP1	CCDS45881.2	r.?	-	-	Del	intronic	D	60574235	60574241	1	5	10	423.84	1	PHLPP1|CCDS45881.2|r.?|-|-|protein_coding:intron:CDS:deletion:intron_variant|SO:0000010:SO:0000188:SO:0000316:SO:0000159:SO:0001627	PHLPP1|CCDS45881.2|r.?|-|-|protein_coding:intron:CDS:deletion:intron_variant|SO:0000010:SO:0000188:SO:0000316:SO:0000159:SO:0001627	0	45	./.	0	25	0	25	0	0	20	0	20	0	0	39	1	0	0	6	57	./.	4	23
.	MDA-MB-453_K.6	MDA-MB-453_K	95037c5e-00f8-11ec-b29f-1a43bbef202f	2	40822835	TG	T	480	PASS	SLC8A1	CCDS46264.1	r.?	-	-	Del	intronic	D	40822835	40822839	1	3	25	674.889	1	SLC8A1|CCDS46264.1|r.?|-|-|protein_coding:intron:five_prime_UTR:deletion:intron_variant|SO:0000010:SO:0000188:SO:0000204:SO:0000159:SO:0001627	SLC8A1|CCDS46264.1|r.?|-|-|protein_coding:intron:five_prime_UTR:deletion:intron_variant|SO:0000010:SO:0000188:SO:0000204:SO:0000159:SO:0001627	0	37	./.	0	18	0	18	0	0	19	0	19	0	0	39	1	0	0	10	41	./.	6	23
.	MDA-MB-453_K.6	MDA-MB-453_K	d9a18b9e-00f8-11ec-b29f-1a43bbef202f	2	53220254	TA	T	300	PASS	-	-	-	-	-	Del	-	D	53220254	53220262	1	7	10	418.344	1	-	-	0	38	./.	0	15	0	15	0	0	23	0	23	0	0	35	1	0	0	8	32	./.	3	14
.	MDA-MB-453_K.6	MDA-MB-453_K	87e5ed7e-00fb-11ec-b29f-1a43bbef202f	2	170634650	CTTTTTTTTTTTT	C	300	PASS	-	-	-	-	-	Del	-	D	170634650	170634691	12	40	6	417.742	-	-	-	0	22	./.	0	9	0	9	0	0	13	0	13	0	0	4	8	0	0	7	22	./.	6	13
.	MDA-MB-453_K.6	MDA-MB-453_K	e6d6b32c-00fb-11ec-b29f-1a43bbef202f	2	186335091	AT	A	660	PASS	-	-	-	-	-	Del	-	D	186335091	186335101	1	9	22	920.597	1	-	-	0	35	./.	0	19	0	19	0	0	16	0	16	0	0	33	2	0	0	12	38	./.	10	24
.	MDA-MB-453_K.6	MDA-MB-453_K	01a793b0-00fc-11ec-b29f-1a43bbef202f	2	191031043	CTTTTTTT	C	360	PASS	C2orf88	CCDS42792.1	r.?	-	-	Del	intronic	D	191031043	191031068	7	24	7	490.212	1	C2orf88|CCDS42792.1|r.?|-|-|protein_coding:intron:five_prime_UTR:deletion:intron_variant|SO:0000010:SO:0000188:SO:0000204:SO:0000159:SO:0001627	C2orf88|CCDS42792.1|r.?|-|-|protein_coding:intron:five_prime_UTR:deletion:intron_variant|SO:0000010:SO:0000188:SO:0000204:SO:0000159:SO:0001627	0	22	./.	0	6	0	6	0	0	16	0	16	0	0	4	2	0	0	7	29	./.	7	18
.	MDA-MB-453_K.6	MDA-MB-453_K	3121070c-00fc-11ec-a5c3-7a43bbef202f	20	38738705	A	AT	300	PASS	-	-	-	-	-	Ins	-	I	38738705	38738716	1	9	12	421.595	1	-	-	0	54	./.	0	31	0	31	0	0	23	0	23	0	0	45	0	0	0	7	63	./.	3	29
.	MDA-MB-453_K.6	MDA-MB-453_K	9b376e54-00fe-11ec-9d3c-d04fbbef202f	22	48301328	G	GA	300	PASS	-	-	-	-	-	Ins	-	I	48301328	48301339	1	9	12	417.461	1	-	-	0	60	./.	0	30	0	30	0	0	32	0	32	0	0	57	0	0	0	5	56	./.	3	24
.	MDA-MB-453_K.6	MDA-MB-453_K	5eef3c46-00ff-11ec-9ba4-ff54bbef202f	3	151059190	AT	A	462	PASS	MED12L	CCDS33876.1	r.?	-	-	Del	intronic	D	151059190	151059200	1	9	24	675.774	1	MED12L|CCDS33876.1|r.?|-|-|protein_coding:intron:CDS:deletion:intron_variant|SO:0000010:SO:0000188:SO:0000316:SO:0000159:SO:0001627	MED12L|CCDS33876.1|r.?|-|-|protein_coding:intron:CDS:deletion:intron_variant|SO:0000010:SO:0000188:SO:0000316:SO:0000159:SO:0001627	0	33	./.	0	16	0	16	0	0	17	0	17	0	0	31	0	0	0	10	37	./.	6	17
.	MDA-MB-453_K.6	MDA-MB-453_K	e582cf52-0104-11ec-b49a-08d7baef202f	4	16090863	T	TA	300	PASS	PROM1	CCDS54746.1	r.?	-	-	Ins	upstream	I	16090863	16090874	1	9	12	417.065	1	PROM1|CCDS54746.1|r.?|-|-|protein_coding:insertion:5KB_upstream_variant|SO:0000010:SO:0000667:SO:0001635	PROM1|CCDS54746.1|r.?|-|-|protein_coding:insertion:5KB_upstream_variant|SO:0000010:SO:0000667:SO:0001635	0	31	./.	0	18	0	18	0	0	14	0	14	0	0	25	0	0	0	5	42	./.	3	21
.	MDA-MB-453_K.6	MDA-MB-453_K	298ee32e-0106-11ec-b49a-08d7baef202f	4	55354860	C	CAAAAA	420	PASS	-	-	-	-	-	Ins	-	I	55354860	55354883	5	21	18	561.013	1	-	-	0	20	./.	0	13	0	13	0	0	7	0	7	0	0	0	0	0	0	8	34	./.	1	18
.	MDA-MB-453_K.6	MDA-MB-453_K	33a06fcc-0106-11ec-b49a-08d7baef202f	4	57236123	A	AC	300	PASS	AASDH	CCDS3504.1	r.?	-	-	Ins	intronic	I	57236123	57236124	1	1	10	417.667	1	AASDH|CCDS3504.1|r.?|-|-|protein_coding:intron:CDS:insertion:intron_variant|SO:0000010:SO:0000188:SO:0000316:SO:0000667:SO:0001627	AASDH|CCDS3504.1|r.?|-|-|protein_coding:intron:CDS:insertion:intron_variant|SO:0000010:SO:0000188:SO:0000316:SO:0000667:SO:0001627	0	23	./.	0	13	0	13	0	0	10	0	10	0	0	22	1	0	0	6	27	./.	4	15
.	MDA-MB-453_K.6	MDA-MB-453_K	a3719ab8-00fe-11ec-b49a-08d7baef202f	4	78974066	ATTTCACCTACAAAAGTTTTTATTCATGCTTTGACACAGCAG	A	480	PASS	FRAS1	CCDS54771.1	r.?	-	-	Del	upstream	D	78974066	78974126	41	1	24	675.131	1	FRAS1|CCDS54771.1|r.?|-|-|protein_coding:deletion:5KB_upstream_variant|SO:0000010:SO:0000159:SO:0001635	FRAS1|CCDS54771.1|r.?|-|-|protein_coding:deletion:5KB_upstream_variant|SO:0000010:SO:0000159:SO:0001635	0	41	./.	0	17	0	17	0	0	24	0	24	0	0	42	8	0	0	8	42	./.	2	18
.	MDA-MB-453_K.6	MDA-MB-453_K	6d6c04a4-0107-11ec-b49a-08d7baef202f	4	107361050	C	CT	300	PASS	RP13-612N21.1	ENST00000504132	r.?	-	-	Ins	intronic	I	107361050	107361059	1	7	12	416.463	1	RP13-612N21.1|ENST00000504132|r.?|-|-|non_protein_coding:intron:insertion:intron_variant|SO:0000011:SO:0000188:SO:0000667:SO:0001627	RP13-612N21.1|ENST00000504132|r.?|-|-|non_protein_coding:intron:insertion:intron_variant|SO:0000011:SO:0000188:SO:0000667:SO:0001627	0	56	./.	0	25	0	25	0	0	31	0	31	0	0	50	0	0	0	5	45	./.	3	27
.	MDA-MB-453_K.6	MDA-MB-453_K	e1820bcc-0107-11ec-b49a-08d7baef202f	4	125802569	G	GA	360	PASS	-	-	-	-	-	Ins	-	I	125802569	125802577	1	6	16	501.682	1	-	-	0	48	./.	0	22	0	22	0	0	26	0	26	0	0	40	0	0	0	6	25	./.	3	13
.	MDA-MB-453_K.6	MDA-MB-453_K	075f4dde-0101-11ec-b49a-08d7baef202f	4	135424261	ACTTT	A	360	PASS	-	-	-	-	-	Del	-	D	135424261	135424270	4	2	15	505.896	1	-	-	0	36	./.	0	15	0	15	0	0	21	0	21	0	0	34	3	0	0	6	36	./.	4	13
.	MDA-MB-453_K.6	MDA-MB-453_K	1b289a22-00fd-11ec-9d3d-81d8baef202f	5	16177358	GT	G	360	PASS	MARCH11	CCDS47192.1	r.?	-	-	Del	intronic	D	16177358	16177360	1	1	15	507.878	1	MARCH11|CCDS47192.1|r.?|-|-|protein_coding:intron:CDS:deletion:intron_variant|SO:0000010:SO:0000188:SO:0000316:SO:0000159:SO:0001627	MARCH11|CCDS47192.1|r.?|-|-|protein_coding:intron:CDS:deletion:intron_variant|SO:0000010:SO:0000188:SO:0000316:SO:0000159:SO:0001627	0	33	./.	0	19	0	19	0	0	14	0	14	0	0	35	0	0	0	6	45	./.	4	22
.	MDA-MB-453_K.6	MDA-MB-453_K	20e1c1d6-00fe-11ec-9d3d-81d8baef202f	5	55794055	TGCAAGCTGGG	T	900	PASS	-	-	-	-	-	Del	-	D	55794055	55794069	10	1	66	1267.29	1	-	-	0	38	./.	0	21	0	21	0	0	17	0	17	0	0	43	0	0	0	15	55	./.	5	16
.	MDA-MB-453_K.6	MDA-MB-453_K	2e56ce5e-0100-11ec-9d3d-81d8baef202f	5	147136567	GT	G	720	PASS	JAKMIP2	CCDS4285.1	r.?	-	-	Del	intronic	D	147136567	147136575	1	7	40	1007.33	1	JAKMIP2|CCDS4285.1|r.?|-|-|protein_coding:intron:five_prime_UTR:deletion:intron_variant|SO:0000010:SO:0000188:SO:0000204:SO:0000159:SO:0001627	JAKMIP2|CCDS4285.1|r.?|-|-|protein_coding:intron:five_prime_UTR:deletion:intron_variant|SO:0000010:SO:0000188:SO:0000204:SO:0000159:SO:0001627	0	44	./.	0	23	0	23	0	0	22	0	22	0	0	44	1	0	0	13	45	./.	9	27
.	MDA-MB-453_K.6	MDA-MB-453_K	06ccb010-0105-11ec-9d3d-81d8baef202f	5	149353994	A	AT	300	PASS	SLC26A2	CCDS4300.1	r.?	-	-	Ins	intronic	I	149353994	149354005	1	9	12	419.017	1	SLC26A2|CCDS4300.1|r.?|-|-|protein_coding:intron:five_prime_UTR:insertion:intron_variant|SO:0000010:SO:0000188:SO:0000204:SO:0000667:SO:0001627	SLC26A2|CCDS4300.1|r.?|-|-|protein_coding:intron:five_prime_UTR:insertion:intron_variant|SO:0000010:SO:0000188:SO:0000204:SO:0000667:SO:0001627	0	49	./.	0	23	0	23	0	0	26	0	26	0	0	35	0	0	0	8	37	./.	3	13
.	MDA-MB-453_K.6	MDA-MB-453_K	c179a894-00fd-11ec-9e93-6ddbbaef202f	6	9570640	AG	A	600	PASS	-	-	-	-	-	Del	-	D	9570640	9570642	1	1	35	845.674	1	-	-	0	41	./.	0	18	0	18	0	0	23	0	23	0	0	42	0	0	0	13	34	./.	5	15
.	MDA-MB-453_K.6	MDA-MB-453_K	68d66df8-0102-11ec-9e93-6ddbbaef202f	6	14339398	G	GA	300	PASS	-	-	-	-	-	Ins	-	I	14339398	14339408	1	8	12	418.924	1	-	-	0	50	./.	0	28	0	28	0	0	22	0	22	0	0	48	0	0	0	6	57	./.	3	30
.	MDA-MB-453_K.6	MDA-MB-453_K	7e5fafb6-00ff-11ec-9e93-6ddbbaef202f	6	75003371	GTC	G	420	PASS	RP11-554D15.1	ENST00000435946	r.?	-	-	Del	intronic	D	75003371	75003375	2	1	20	592.393	1	RP11-554D15.1|ENST00000435946|r.?|-|-|non_protein_coding:intron:deletion:intron_variant|SO:0000011:SO:0000188:SO:0000159:SO:0001627	RP11-554D15.1|ENST00000435946|r.?|-|-|non_protein_coding:intron:deletion:intron_variant|SO:0000011:SO:0000188:SO:0000159:SO:0001627	0	37	./.	0	19	0	19	0	0	18	0	18	0	0	37	1	0	0	9	30	./.	5	14
.	MDA-MB-453_K.6	MDA-MB-453_K	54346100-00ff-11ec-a840-f8dcbaef202f	7	27724126	ATTC	A	300	PASS	-	-	-	-	-	Del	-	D	27724126	27724134	3	2	12	422.803	1	-	-	0	26	./.	0	13	0	13	0	0	13	0	13	0	0	27	0	0	0	5	37	./.	2	24
.	MDA-MB-453_K.6	MDA-MB-453_K	b911edd2-0108-11ec-a840-f8dcbaef202f	7	115152344	T	TTGTCTCTGGGGAGCAGAATCAGGAAAAGAGGGC	300	PASS	-	-	-	-	-	Ins	-	I	115152344	115152378	33	0	12	323.463	1	-	-	0	30	./.	0	15	0	15	0	0	15	0	15	0	0	15	0	0	0	6	24	./.	1	13
.	MDA-MB-453_K.6	MDA-MB-453_K	e61b152e-0103-11ec-a840-f8dcbaef202f	7	130724866	GA	G	360	PASS	-	-	-	-	-	Del	-	D	130724866	130724875	1	8	16	508.086	1	-	-	0	46	./.	0	27	0	27	0	0	19	0	19	0	0	47	5	0	0	5	27	./.	3	19
.	MDA-MB-453_K.6	MDA-MB-453_K	8494210a-0109-11ec-a840-f8dcbaef202f	7	151734687	A	AT	300	PASS	GALNT11	CCDS5930.1	r.?	-	-	Ins	intronic	I	151734687	151734698	1	9	12	419.191	1	GALNT11|CCDS5930.1|r.?|-|-|protein_coding:intron:five_prime_UTR:insertion:intron_variant|SO:0000010:SO:0000188:SO:0000204:SO:0000667:SO:0001627	GALNT11|CCDS5930.1|r.?|-|-|protein_coding:intron:five_prime_UTR:insertion:intron_variant|SO:0000010:SO:0000188:SO:0000204:SO:0000667:SO:0001627	0	46	./.	0	28	0	28	0	0	19	0	19	0	0	36	0	0	0	5	44	./.	3	27
.	MDA-MB-453_K.6	MDA-MB-453_K	13803334-0107-11ec-97f8-68dfbaef202f	8	37867126	C	CT	300	PASS	-	-	-	-	-	Ins	-	I	37867126	37867137	1	9	10	418.002	1	-	-	0	45	./.	0	28	0	28	0	0	17	0	17	0	0	34	0	0	0	5	49	./.	4	32
.	MDA-MB-453_K.6	MDA-MB-453_K	cb988ea8-0107-11ec-97f8-68dfbaef202f	8	67418651	A	AT	300	PASS	C8orf46	CCDS6191.2	r.?	-	-	Ins	intronic	I	67418651	67418661	1	8	12	413.788	1	C8orf46|CCDS6191.2|r.?|-|-|protein_coding:intron:CDS:insertion:intron_variant|SO:0000010:SO:0000188:SO:0000316:SO:0000667:SO:0001627	C8orf46|CCDS6191.2|r.?|-|-|protein_coding:intron:CDS:insertion:intron_variant|SO:0000010:SO:0000188:SO:0000316:SO:0000667:SO:0001627	0	56	./.	0	24	0	24	0	0	33	0	33	0	0	54	0	0	0	5	61	./.	3	28
.	MDA-MB-453_K.6	MDA-MB-453_K	a26fc300-0104-11ec-97f8-68dfbaef202f	8	102141220	TG	T	480	PASS	KB-1460A1.2	ENST00000521884	r.?	-	-	Del	upstream	D	102141220	102141222	1	1	25	677.473	1	KB-1460A1.2|ENST00000521884|r.?|-|-|non_protein_coding:deletion:2KB_upstream_variant|SO:0000011:SO:0000159:SO:0001636	KB-1460A1.2|ENST00000521884|r.?|-|-|non_protein_coding:deletion:2KB_upstream_variant|SO:0000011:SO:0000159:SO:0001636	0	55	./.	0	26	0	26	0	0	29	0	29	0	0	54	0	0	0	8	53	./.	4	26
.	MDA-MB-453_K.6	MDA-MB-453_K	1bb5638c-0105-11ec-97f8-68dfbaef202f	8	115702999	CAG	C	360	PASS	-	-	-	-	-	Del	-	D	115702999	115703004	2	2	12	507.503	1	-	-	0	66	./.	0	37	0	37	0	0	29	0	29	0	0	62	1	0	0	9	36	./.	7	20
.	MDA-MB-453_K.6	MDA-MB-453_K	67f9d606-0105-11ec-97f8-68dfbaef202f	8	123676942	ATCTGGAGTTCCTTCCAATTAC	A	420	PASS	-	-	-	-	-	Del	-	D	123676942	123676966	21	1	20	589.177	1	-	-	0	51	./.	0	21	0	21	0	0	30	0	30	0	0	61	1	0	0	7	69	./.	4	43
.	MDA-MB-453_K.6	MDA-MB-453_K	d03f4c1e-0105-11ec-97f8-68dfbaef202f	8	133557979	TGTTCACC	T	720	PASS	-	-	-	-	-	Del	-	D	133557979	133557990	7	1	48	1014.4	1	-	-	0	54	./.	0	20	0	20	0	0	34	0	34	0	0	56	0	0	0	15	67	./.	7	25
.	MDA-MB-453_K.6	MDA-MB-453_K	fada1454-0105-11ec-97f8-68dfbaef202f	8	137956757	CT	C	480	PASS	RP11-30J20.1	ENST00000521034	r.?	-	-	Del	intronic	D	137956757	137956759	1	1	21	677.473	1	RP11-30J20.1|ENST00000521034|r.?|-|-|non_protein_coding:intron:deletion:intron_variant|SO:0000011:SO:0000188:SO:0000159:SO:0001627	RP11-30J20.1|ENST00000521034|r.?|-|-|non_protein_coding:intron:deletion:intron_variant|SO:0000011:SO:0000188:SO:0000159:SO:0001627	0	56	./.	0	26	0	26	0	0	30	0	30	0	0	56	0	0	0	10	45	./.	8	27
.	MDA-MB-453_K.6	MDA-MB-453_K	35e153dc-0106-11ec-97f8-68dfbaef202f	8	143647324	CAG	C	300	PASS	-	-	-	-	-	Del	-	D	143647324	143647338	2	6	12	421.615	1	-	-	0	58	./.	0	30	0	30	0	0	28	0	28	0	0	50	8	0	0	5	71	./.	3	41
.	MDA-MB-453_K.6	MDA-MB-453_K	f241d0f4-0103-11ec-aa15-a9f2baef202f	9	30586371	TC	T	480	PASS	-	-	-	-	-	Del	-	D	30586371	30586374	1	2	16	679.089	1	-	-	0	53	./.	0	24	0	24	0	0	29	0	29	0	0	51	0	0	0	8	36	./.	1	19
.	MDA-MB-453_K.6	MDA-MB-453_K	af4d5036-0106-11ec-aa15-a9f2baef202f	9	33437874	A	AAAT	360	PASS	AQP3	CCDS6542.1	r.?	-	-	Ins	downstream	I	33437874	33437898	3	6	16	497.878	1	AQP3|CCDS6542.1|r.?|-|-|protein_coding:insertion:5KB_downstream_variant|SO:0000010:SO:0000667:SO:0001633	AQP3|CCDS6542.1|r.?|-|-|protein_coding:insertion:5KB_downstream_variant|SO:0000010:SO:0000667:SO:0001633	0	61	./.	0	25	0	25	0	0	36	0	36	0	0	37	0	0	0	10	60	./.	7	34
.	MDA-MB-453_K.6	MDA-MB-453_K	5c269910-0108-11ec-aa15-a9f2baef202f	9	139754984	G	GA	300	PASS	MAMDC4	CCDS7010.1	r.?	-	-	Ins	intronic	I	139754984	139754994	1	8	12	419.614	1	MAMDC4|CCDS7010.1|r.?|-|-|protein_coding:intron:CDS:insertion:intron_variant|SO:0000010:SO:0000188:SO:0000316:SO:0000667:SO:0001627	MAMDC4|CCDS7010.1|r.?|-|-|protein_coding:intron:CDS:insertion:intron_variant|SO:0000010:SO:0000188:SO:0000316:SO:0000667:SO:0001627	0	102	./.	0	41	0	41	0	0	61	0	61	0	0	89	0	0	0	6	86	./.	3	38
.	MDA-MB-453_K.6	MDA-MB-453_K	2bf30222-0105-11ec-919b-d9f3baef202f	X	68997742	AC	A	300	PASS	EDA	CCDS14394.1	r.?	-	-	Del	intronic	D	68997742	68997744	1	1	12	424.461	1	EDA|CCDS14394.1|r.?|-|-|protein_coding:intron:CDS:deletion:intron_variant|SO:0000010:SO:0000188:SO:0000316:SO:0000159:SO:0001627	EDA|CCDS14394.1|r.?|-|-|protein_coding:intron:CDS:deletion:intron_variant|SO:0000010:SO:0000188:SO:0000316:SO:0000159:SO:0001627	0	53	./.	0	23	0	23	0	0	30	0	30	0	0	55	0	0	0	5	57	./.	3	29
.	MDA-MB-453_K.6	MDA-MB-453_K	31f7dc4c-0105-11ec-919b-d9f3baef202f	X	70251770	ATAAG	A	420	PASS	-	-	-	-	-	Del	-	D	70251770	70251779	4	2	20	591.838	1	-	-	0	29	./.	0	12	0	12	0	0	17	0	17	0	0	29	3	0	0	7	34	./.	3	16
.	BT-474_I.5	BT-474_I	7194d024-0c33-11ec-974d-782ab61a31d6	1	21576311	C	CGCTGGAGTGCAGTTTTTGTTTTGAGACAGAGCTTCGCCCTGTTGCCCAG	300	PASS	ECE1	CCDS44081.1	r.?	-	-	Ins	intronic	I	21576311	21576325	49	0	12	274.946	1	ECE1|CCDS44081.1|r.?|-|-|protein_coding:intron:CDS:insertion:intron_variant|SO:0000010:SO:0000188:SO:0000316:SO:0000667:SO:0001627	ECE1|CCDS44081.1|r.?|-|-|protein_coding:intron:CDS:insertion:intron_variant|SO:0000010:SO:0000188:SO:0000316:SO:0000667:SO:0001627	0	41	./.	0	18	0	18	0	0	23	0	23	0	0	35	0	0	0	5	45	./.	0	18
[truncated: 13,820 more rows]
[truncated: 27 more columns]
