# Supplementary material for: Mechanisms of APOBEC3 mutagenesis in human cancer cells
Source: Nature. 2022 Jul 20;607(7920):799–807. doi: 10.1038/s41586-022-04972-y (PMC9329121; doi:10.1038/s41586-022-04972-y)
Supplement: Supplementary file 12 — Supplementary Table 10 [file 41586_2022_4972_MOESM12_ESM.zip]

Archive with 2 entries (2 files):
- Table_S10_rearrangements.txt
- __MACOSX/._Table_S10_rearrangements.txt
