# Supplementary material for: Mechanisms of APOBEC3 mutagenesis in human cancer cells
Source: Nature. 2022 Jul 20;607(7920):799–807. doi: 10.1038/s41586-022-04972-y (PMC9329121; doi:10.1038/s41586-022-04972-y)
Supplement: Supplementary file 12 — Supplementary Table 10 [file 41586_2022_4972_MOESM12_ESM.zip › Table_S10_rearrangements.txt]

sample	cell line	class	brass_assembly_score	chrom_1	start_1	stop1_1	chrom_2	start_2	stop_2
BC-1_A.10	BC-1	translocation	99	11	98362683	98362684	12	55499471	55499472
BC-1_A.10	BC-1	deletion	99	20	4234612	4234614	20	4703243	4703245
BC-1_A.10	BC-1	deletion	69	6	67940604	67940608	6	67943238	67943242
BC-1_A.11	BC-1	translocation	84	1	120009610	120009611	8	90652394	90652395
BC-1_A.11	BC-1	translocation	100	13	67366225	67366226	X	38037123	38037124
BC-1_A.11	BC-1	inversion	89	13	67369345	67369351	13	67370090	67370096
BC-1_A.11	BC-1	translocation	100	5	123094227	123094228	16	21659557	21659558
BC-1_A.11	BC-1	translocation	75	6	82470753	82470755	13	35549727	35549729
BC-1_A.11	BC-1	deletion	99	6	136249105	136249106	6	136285072	136285073
BC-1_A.11	BC-1	deletion	70	9	9330160	9330163	9	9435554	9435557
BC-1_A.12	BC-1	translocation	80	1	58835544	58835545	13	67369674	67369675
BC-1_A.12	BC-1	inversion	100	10	79906459	79906465	10	79977513	79977519
BC-1_A.12	BC-1	tandem-duplication	91	12	133674061	133674064	12	133795385	133795388
BC-1_A.12	BC-1	tandem-duplication	99	16	17375466	17375470	16	17408174	17408178
BC-1_A.12	BC-1	inversion	94	18	65523159	65523165	18	65524728	65524734
BC-1_A.12	BC-1	tandem-duplication	100	21	22088011	22088012	21	22666166	22666167
BC-1_A.12	BC-1	tandem-duplication	100	3	33844944	33844949	3	33935549	33935554
BC-1_A.12	BC-1	inversion	77	3	137332975	137332976	3	137334012	137334013
BC-1_A.12	BC-1	tandem-duplication	99	5	118666033	118666034	5	119162697	119162698
BC-1_A.8	BC-1	translocation	84	1	120009344	120009345	12	9179283	9179284
BC-1_A.8	BC-1	translocation	82	2	12357821	12357823	11	49191069	49191071
BC-1_A.8	BC-1	translocation	99	4	38876463	38876465	10	77720025	77720027
BC-1_A.8	BC-1	deletion	100	7	53477572	53477574	7	53479787	53479789
BC-1_A.9	BC-1	translocation	99	11	98362683	98362684	12	55499471	55499472
BC-1_A.9	BC-1	translocation	98	12	63499768	63499772	13	67369165	67369169
BC-1_A.9	BC-1	tandem-duplication	100	13	57872636	57872639	13	57945037	57945040
BC-1_A.9	BC-1	tandem-duplication	100	14	42602730	42602731	14	43107750	43107751
BC-1_A.9	BC-1	deletion	70	14	99441734	99441739	14	99443310	99443315
BC-1_A.9	BC-1	tandem-duplication	100	16	570759	570760	16	919345	919346
BC-1_A.9	BC-1	tandem-duplication	76	2	242964869	242964872	2	242995335	242995338
BC-1_A.9	BC-1	translocation	100	5	118170604	118170608	6	82469399	82469403
BC-1_C.10	BC-1	tandem-duplication	69	12	76433071	76433075	12	76499598	76499602
BC-1_C.10	BC-1	deletion	99	13	109169584	109169585	13	110184528	110184529
BC-1_C.10	BC-1	translocation	100	5	104738989	104738990	15	27230760	27230761
BC-1_C.10	BC-1	translocation	99	5	104739219	104739220	22	39919702	39919703
BC-1_C.6	BC-1	tandem-duplication	69	12	76433071	76433075	12	76499598	76499602
BC-1_C.6	BC-1	inversion	99	15	25667528	25667531	15	25669307	25669310
BC-1_C.6	BC-1	translocation	99	4	38875772	38875773	12	98321873	98321874
BC-1_C.6	BC-1	deletion	99	5	143744730	143744732	5	143746995	143746997
BC-1_C.6	BC-1	translocation	99	6	105066991	105066993	15	56859894	56859896
BC-1_C.6	BC-1	deletion	75	7	67446198	67446199	7	67447164	67447165
BC-1_C.6	BC-1	tandem-duplication	99	8	114392371	114392376	8	115285359	115285364
BC-1_C.7	BC-1	tandem-duplication	69	12	76433071	76433075	12	76499598	76499602
BC-1_C.7	BC-1	translocation	100	4	38875772	38875773	12	98321873	98321874
BC-1_C.7	BC-1	deletion	99	5	143744730	143744732	5	143746995	143746997
BC-1_C.8	BC-1	translocation	99	1	193471075	193471076	4	111691827	111691828
BC-1_C.8	BC-1	inversion	99	11	101319767	101319772	11	101375371	101375376
BC-1_C.8	BC-1	tandem-duplication	69	12	76433071	76433075	12	76499598	76499602
BC-1_C.8	BC-1	translocation	100	3	106472564	106472568	5	58029839	58029843
BC-1_C.8	BC-1	translocation	100	4	38875772	38875773	12	98321873	98321874
BC-1_C.8	BC-1	translocation	100	5	172111967	172111968	Y	22737683	22737684
BC-1_C.8	BC-1	translocation	99	5	172111981	172111982	Y	22754507	22754508
BC-1_C.8	BC-1	translocation	70	6	105066991	105066993	15	56859894	56859896
BC-1_C.9	BC-1	tandem-duplication	69	12	76433071	76433075	12	76499598	76499602
BC-1_C.9	BC-1	translocation	100	2	22648340	22648342	6	105065372	105065374
BC-1_C.9	BC-1	translocation	100	2	207307311	207307312	7	26614180	26614181
BC-1_C.9	BC-1	deletion	98	4	60172800	60172803	4	60213439	60213442
BC-1_C.9	BC-1	deletion	99	5	143744730	143744732	5	143746995	143746997
BC-1_C.9	BC-1	translocation	84	6	105066991	105066993	15	56859894	56859896
BC-1_C.9	BC-1	tandem-duplication	99	8	114392371	114392376	8	115285359	115285364
BC-1_H.2	BC-1	translocation	83	1	193471062	193471063	5	79018152	79018153
BC-1_H.2	BC-1	inversion	100	14	39393113	39393117	14	40058596	40058600
BC-1_H.2	BC-1	tandem-duplication	100	20	26162343	26162344	20	26222431	26222432
BC-1_H.2	BC-1	deletion	100	4	15691033	15691034	4	15693507	15693508
BC-1_H.2	BC-1	inversion	100	4	20790473	20790474	4	20806655	20806656
BC-1_H.2	BC-1	inversion	99	4	20796688	20796691	4	20822604	20822607
BC-1_H.2	BC-1	translocation	64	5	39787754	39787755	18	1293855	1293856
BC-1_H.3	BC-1	tandem-duplication	99	11	46074577	46074580	11	46205680	46205683
BC-1_H.3	BC-1	deletion	100	2	198561519	198561520	2	198857920	198857921
BC-1_H.3	BC-1	translocation	99	2	222568614	222568619	4	137199658	137199663
BC-1_H.3	BC-1	translocation	98	4	38875358	38875359	5	49968737	49968738
BC-1_H.3	BC-1	tandem-duplication	97	8	126440017	126440018	8	126603778	126603779
BC-1_H.4	BC-1	inversion	100	1	192603893	192603898	1	192854581	192854586
BC-1_H.4	BC-1	tandem-duplication	83	2	158876694	158876696	2	159036181	159036183
BC-1_H.4	BC-1	translocation	99	2	233487355	233487362	8	123740347	123740354
BC-1_H.4	BC-1	tandem-duplication	99	20	19775227	19775230	20	19878538	19878541
BC-1_H.4	BC-1	tandem-duplication	64	6	48265731	48265732	6	48274921	48274922
BC-1_H.4	BC-1	deletion	99	7	127051637	127051640	7	127094423	127094426
BC-1_H.4	BC-1	tandem-duplication	70	8	64900882	64900884	8	64902391	64902393
BC-1_H.4	BC-1	inversion	99	8	123648489	123648497	8	123660094	123660102
BC-1_H.7	BC-1	translocation	98	3	68879355	68879358	13	31953641	31953644
BC-1_H.7	BC-1	tandem-duplication	98	3	68892659	68892663	3	69053143	69053147
BC-1_H.8	BC-1	tandem-duplication	99	11	46074577	46074580	11	46205680	46205683
BC-1_H.8	BC-1	deletion	95	2	198561519	198561520	2	198857920	198857921
BC-1_H.8	BC-1	translocation	99	2	222568614	222568619	4	137199658	137199663
BC-1_H.8	BC-1	translocation	98	4	38875358	38875359	5	49968737	49968738
BC-1_H.8	BC-1	tandem-duplication	96	8	126440017	126440018	8	126603778	126603779
BC-1_I.1	BC-1	translocation	98	14	50053506	50053513	15	93403541	93403548
BC-1_I.1	BC-1	tandem-duplication	100	8	111432653	111432656	8	112894167	112894170
BC-1_I.6	BC-1	deletion	85	16	80537143	80537147	16	80553388	80553392
BC-1_J.1	BC-1	deletion	100	11	8141236	8141241	11	8162744	8162749
BC-1_J.1	BC-1	tandem-duplication	100	15	28058435	28058438	15	28061363	28061366
BC-1_J.1	BC-1	deletion	97	15	48476800	48476803	15	48478986	48478989
BC-1_J.1	BC-1	translocation	84	4	104503949	104503951	11	91678211	91678213
BC-1_J.1	BC-1	deletion	89	7	97544743	97544744	7	97544764	97544765
BC-1_J.2	BC-1	translocation	99	10	74885095	74885096	11	9460191	9460192
BC-1_J.2	BC-1	translocation	99	12	79178268	79178272	X	118569380	118569384
BC-1_J.2	BC-1	deletion	70	18	71913763	71913764	18	71915217	71915218
BC-1_J.3	BC-1	translocation	98	5	39787763	39787768	12	75521734	75521739
BC-1_J.4	BC-1	translocation	99	1	145777107	145777108	15	69745159	69745160
BC-1_J.4	BC-1	inversion	100	9	139108807	139108810	9	139111999	139112002
BC-1_J.5	BC-1	tandem-duplication	75	3	99506212	99506215	3	99721067	99721070
BC-1_J.5	BC-1	deletion	99	5	79658112	79658113	5	79662565	79662566
BT-474_A.10	BT-474	deletion	99	11	65307002	65307009	11	65313314	65313321
BT-474_A.10	BT-474	tandem-duplication	95	12	29459804	29459809	12	29702908	29702913
BT-474_A.10	BT-474	tandem-duplication	100	15	61916376	61916377	15	62186315	62186316
BT-474_A.10	BT-474	deletion	98	16	18068981	18068983	16	18073415	18073417
BT-474_A.10	BT-474	tandem-duplication	99	2	99357695	99357699	2	99640638	99640642
BT-474_A.10	BT-474	tandem-duplication	98	3	53116559	53116560	3	55176790	55176791
BT-474_A.10	BT-474	deletion	65	3	110448733	110448734	3	110450455	110450456
BT-474_A.10	BT-474	tandem-duplication	99	6	96594748	96594751	6	96697517	96697520
BT-474_A.10	BT-474	deletion	99	8	132594239	132594242	8	132601566	132601569
BT-474_A.11	BT-474	tandem-duplication	97	11	67841027	67841031	11	67953685	67953689
BT-474_A.11	BT-474	deletion	97	16	18068981	18068983	16	18073415	18073417
BT-474_A.11	BT-474	translocation	100	16	18071643	18071646	X	78427577	78427580
BT-474_A.11	BT-474	tandem-duplication	99	20	25129950	25129952	20	25280022	25280024
BT-474_A.11	BT-474	deletion	89	3	110448733	110448734	3	110450455	110450456
BT-474_A.12	BT-474	deletion	99	1	25979780	25979784	1	25990090	25990094
BT-474_A.12	BT-474	tandem-duplication	70	13	113493417	113493419	13	113789539	113789541
BT-474_A.12	BT-474	tandem-duplication	69	14	19232612	19232613	14	19268298	19268299
BT-474_A.12	BT-474	tandem-duplication	97	14	22323888	22323891	14	22878174	22878177
BT-474_A.12	BT-474	deletion	99	16	18068981	18068983	16	18073415	18073417
BT-474_A.12	BT-474	tandem-duplication	100	17	7315490	7315491	17	7414356	7414357
BT-474_A.12	BT-474	inversion	94	18	34393294	34393297	18	34395002	34395005
BT-474_A.12	BT-474	tandem-duplication	99	20	25129950	25129952	20	25280022	25280024
BT-474_A.12	BT-474	tandem-duplication	100	3	3041305	3041308	3	3818919	3818922
BT-474_A.12	BT-474	deletion	89	3	110448733	110448734	3	110450455	110450456
BT-474_A.12	BT-474	deletion	98	7	44266295	44266296	7	44271369	44271370
BT-474_A.12	BT-474	tandem-duplication	100	8	102260173	102260178	8	102405344	102405349
BT-474_A.12	BT-474	tandem-duplication	99	X	20140186	20140187	X	23749139	23749140
BT-474_A.13	BT-474	tandem-duplication	98	1	900985	900987	1	28761725	28761727
BT-474_A.13	BT-474	tandem-duplication	100	1	908587	908588	1	75766907	75766908
BT-474_A.13	BT-474	inversion	99	1	1278125	1278130	1	36107864	36107869
BT-474_A.13	BT-474	inversion	73	1	1614775	1614776	1	31405923	31405924
BT-474_A.13	BT-474	deletion	70	1	2134017	2134018	1	90918366	90918367
BT-474_A.13	BT-474	tandem-duplication	99	1	2727704	2727706	1	44675347	44675349
BT-474_A.13	BT-474	deletion	100	1	2813246	2813247	1	67665047	67665048
BT-474_A.13	BT-474	tandem-duplication	100	1	2844199	2844200	1	5906298	5906299
BT-474_A.13	BT-474	inversion	100	1	10768096	10768097	1	12210350	12210351
BT-474_A.13	BT-474	inversion	100	1	12209893	12209896	1	12491070	12491073
BT-474_A.13	BT-474	deletion	97	1	12210288	12210289	1	70160106	70160107
BT-474_A.13	BT-474	deletion	96	1	12491367	12491372	1	64849460	64849465
BT-474_A.13	BT-474	deletion	99	1	12960512	12960513	1	14785054	14785055
BT-474_A.13	BT-474	inversion	73	1	15462388	15462393	1	32834124	32834129
BT-474_A.13	BT-474	tandem-duplication	90	1	16810834	16810835	1	94851630	94851631
BT-474_A.13	BT-474	tandem-duplication	96	1	16823132	16823135	1	82260924	82260927
BT-474_A.13	BT-474	deletion	91	1	18538762	18538763	1	66257796	66257797
BT-474_A.13	BT-474	deletion	99	1	21104284	21104286	1	43291511	43291513
BT-474_A.13	BT-474	inversion	99	1	29167671	29167673	1	69601769	69601771
BT-474_A.13	BT-474	inversion	99	1	33025202	33025203	1	39218657	39218658
BT-474_A.13	BT-474	inversion	100	1	34605583	34605584	1	74503780	74503781
BT-474_A.13	BT-474	deletion	99	1	35017276	35017277	1	70962711	70962712
BT-474_A.13	BT-474	tandem-duplication	99	1	35498194	35498195	1	94848967	94848968
BT-474_A.13	BT-474	inversion	97	1	35767670	35767672	1	69602725	69602727
BT-474_A.13	BT-474	deletion	100	1	36322837	36322838	1	39166547	39166548
BT-474_A.13	BT-474	tandem-duplication	89	1	39039109	39039110	1	107148664	107148665
BT-474_A.13	BT-474	inversion	99	1	39066653	39066654	1	66314884	66314885
BT-474_A.13	BT-474	deletion	99	1	39122007	39122011	1	73136989	73136993
BT-474_A.13	BT-474	deletion	99	1	39127019	39127024	1	76976522	76976527
BT-474_A.13	BT-474	inversion	91	1	39137034	39137036	1	107148542	107148544
BT-474_A.13	BT-474	inversion	100	1	39268682	39268683	1	116533331	116533332
BT-474_A.13	BT-474	inversion	98	1	39322388	39322391	1	72233913	72233916
BT-474_A.13	BT-474	deletion	99	1	43260402	43260403	1	70882832	70882833
BT-474_A.13	BT-474	inversion	98	1	51961649	51961650	1	114319921	114319922
BT-474_A.13	BT-474	inversion	99	1	52313590	52313591	1	116424021	116424022
BT-474_A.13	BT-474	tandem-duplication	99	1	53142551	53142552	1	71242096	71242097
BT-474_A.13	BT-474	inversion	99	1	53211675	53211676	1	73134069	73134070
BT-474_A.13	BT-474	tandem-duplication	100	1	53848943	53848944	1	93258512	93258513
BT-474_A.13	BT-474	deletion	99	1	54296344	54296347	1	76627833	76627836
BT-474_A.13	BT-474	inversion	100	1	54366602	54366603	1	69578161	69578162
BT-474_A.13	BT-474	deletion	98	1	54367515	54367518	1	75069364	75069367
BT-474_A.13	BT-474	inversion	100	1	58333892	58333895	1	58501280	58501283
BT-474_A.13	BT-474	inversion	100	1	59771247	59771248	1	72271249	72271250
BT-474_A.13	BT-474	deletion	99	1	59774887	59774888	1	73156445	73156446
BT-474_A.13	BT-474	inversion	100	1	60469705	60469706	1	119754710	119754711
BT-474_A.13	BT-474	tandem-duplication	100	1	64401946	64401947	1	64467032	64467033
BT-474_A.13	BT-474	deletion	100	1	64404606	64404607	1	64425547	64425548
BT-474_A.13	BT-474	inversion	99	1	64423231	64423232	1	64465941	64465942
BT-474_A.13	BT-474	inversion	74	1	64423867	64423868	1	90733736	90733737
BT-474_A.13	BT-474	inversion	99	1	64428687	64428688	1	106612337	106612338
BT-474_A.13	BT-474	deletion	98	1	64462477	64462478	1	106610377	106610378
BT-474_A.13	BT-474	tandem-duplication	100	1	67041566	67041567	1	67395562	67395563
BT-474_A.13	BT-474	deletion	68	1	67419784	67419785	1	94764515	94764516
BT-474_A.13	BT-474	inversion	99	1	67664701	67664704	1	72878336	72878339
BT-474_A.13	BT-474	tandem-duplication	64	1	69588663	69588665	1	73336106	73336108
BT-474_A.13	BT-474	inversion	98	1	69604842	69604843	1	72272744	72272745
BT-474_A.13	BT-474	inversion	98	1	69611105	69611106	1	70962721	70962722
BT-474_A.13	BT-474	inversion	100	1	69611243	69611244	1	70908029	70908030
BT-474_A.13	BT-474	inversion	96	1	70159889	70159890	1	76410695	76410696
BT-474_A.13	BT-474	deletion	100	1	70161930	70161935	1	70960441	70960446
BT-474_A.13	BT-474	inversion	99	1	71921229	71921230	1	72270985	72270986
BT-474_A.13	BT-474	inversion	100	1	71923360	71923361	1	73156668	73156669
BT-474_A.13	BT-474	deletion	99	1	72259517	72259519	1	75766912	75766914
BT-474_A.13	BT-474	inversion	99	1	72263392	72263393	1	75767049	75767050
BT-474_A.13	BT-474	inversion	98	1	72272717	72272718	1	72875702	72875703
BT-474_A.13	BT-474	inversion	100	1	72273847	72273848	1	72653963	72653964
BT-474_A.13	BT-474	inversion	100	1	72447020	72447021	1	88791095	88791096
BT-474_A.13	BT-474	deletion	97	1	74333565	74333568	1	82253757	82253760
BT-474_A.13	BT-474	inversion	100	1	75103267	75103268	1	89211859	89211860
BT-474_A.13	BT-474	deletion	100	1	76697284	76697288	1	96186586	96186590
BT-474_A.13	BT-474	inversion	99	1	77827500	77827504	1	82254037	82254041
BT-474_A.13	BT-474	inversion	88	1	79275597	79275598	1	79276964	79276965
BT-474_A.13	BT-474	tandem-duplication	97	1	81704950	81704951	1	90497877	90497878
BT-474_A.13	BT-474	inversion	96	1	82290344	82290345	1	82304252	82304253
BT-474_A.13	BT-474	inversion	99	1	86114143	86114144	1	114228205	114228206
BT-474_A.13	BT-474	inversion	100	1	86122194	86122195	1	109145656	109145657
BT-474_A.13	BT-474	inversion	94	1	88786706	88786707	1	107121783	107121784
BT-474_A.13	BT-474	deletion	99	1	90077447	90077448	1	107135202	107135203
BT-474_A.13	BT-474	inversion	100	1	93982672	93982673	1	96186973	96186974
BT-474_A.13	BT-474	tandem-duplication	100	1	107087797	107087798	1	107341237	107341238
BT-474_A.13	BT-474	deletion	99	1	107136173	107136177	1	107150572	107150576
BT-474_A.13	BT-474	inversion	65	1	144871105	144871110	1	144882726	144882731
BT-474_A.13	BT-474	translocation	98	10	77945356	77945357	16	18981977	18981978
BT-474_A.13	BT-474	deletion	99	13	65555404	65555405	13	65558295	65558296
BT-474_A.13	BT-474	deletion	99	16	23978062	23978063	16	23980186	23980187
BT-474_A.13	BT-474	deletion	99	3	107563507	107563510	3	107567387	107567390
BT-474_A.13	BT-474	deletion	97	5	92667959	92667960	5	92867536	92867537
BT-474_A.13	BT-474	tandem-duplication	98	5	95077599	95077600	5	95137957	95137958
BT-474_A.13	BT-474	tandem-duplication	99	7	49334020	49334023	7	49784479	49784482
BT-474_A.13	BT-474	inversion	100	7	49778313	49778316	7	49785196	49785199
BT-474_A.13	BT-474	tandem-duplication	99	7	109763257	109763258	7	110570317	110570318
BT-474_A.14	BT-474	tandem-duplication	97	11	106875295	106875298	11	108006248	108006251
BT-474_A.14	BT-474	tandem-duplication	99	12	122326959	122326962	12	122663692	122663695
BT-474_A.14	BT-474	deletion	97	16	18068981	18068983	16	18073415	18073417
BT-474_A.14	BT-474	translocation	97	16	18073204	18073206	X	78428143	78428145
BT-474_A.14	BT-474	tandem-duplication	99	17	59080395	59080403	17	59205312	59205320
BT-474_A.14	BT-474	tandem-duplication	100	2	70272107	70272113	2	70568011	70568017
BT-474_A.14	BT-474	tandem-duplication	99	2	208920522	208920527	2	209203962	209203967
BT-474_A.14	BT-474	tandem-duplication	95	2	233325218	233325219	2	233527735	233527736
BT-474_A.14	BT-474	tandem-duplication	70	20	1006542	1006546	20	1279294	1279298
BT-474_A.14	BT-474	tandem-duplication	100	20	25129950	25129952	20	25280022	25280024
BT-474_A.14	BT-474	tandem-duplication	95	4	87618720	87618721	4	88039832	88039833
BT-474_A.14	BT-474	translocation	99	9	43527773	43527774	14	23253983	23253984
BT-474_A.2	BT-474	tandem-duplication	99	13	77555476	77555479	13	77714395	77714398
BT-474_A.2	BT-474	tandem-duplication	100	14	76512408	76512411	14	76664560	76664563
BT-474_A.2	BT-474	inversion	75	14	107278410	107278413	14	107279335	107279338
BT-474_A.2	BT-474	tandem-duplication	100	7	107875066	107875071	7	108011730	108011735
BT-474_A.4	BT-474	inversion	98	1	177743639	177743640	1	189398722	189398723
BT-474_A.4	BT-474	translocation	98	1	244947537	244947538	5	44922259	44922260
BT-474_A.4	BT-474	tandem-duplication	100	14	68490540	68490543	14	69398201	69398204
BT-474_A.4	BT-474	tandem-duplication	98	2	170486403	170486407	2	170788821	170788825
BT-474_A.4	BT-474	tandem-duplication	99	5	43766847	43766848	5	44919870	44919871
BT-474_A.4	BT-474	tandem-duplication	95	5	44757618	44757622	5	44818522	44818526
BT-474_A.4	BT-474	inversion	100	5	45387108	45387109	5	45445890	45445891
BT-474_A.4	BT-474	inversion	100	5	45387245	45387246	5	45831192	45831193
BT-474_A.4	BT-474	inversion	100	5	45450777	45450780	5	45830745	45830748
BT-474_A.4	BT-474	inversion	98	7	158818772	158818775	7	158825816	158825819
BT-474_A.4	BT-474	tandem-duplication	65	9	118149307	118149308	9	119267214	119267215
BT-474_A.7	BT-474	tandem-duplication	99	10	22364594	22364597	10	23464263	23464266
BT-474_A.7	BT-474	tandem-duplication	97	11	118427205	118427207	11	119525936	119525938
BT-474_A.7	BT-474	tandem-duplication	99	13	52498395	52498396	13	52739925	52739926
BT-474_A.7	BT-474	tandem-duplication	100	15	69950377	69950381	15	70373871	70373875
BT-474_A.7	BT-474	tandem-duplication	100	17	15334239	15334245	17	16512104	16512110
BT-474_A.7	BT-474	deletion	98	19	37667239	37667240	19	37670176	37670177
BT-474_A.7	BT-474	tandem-duplication	99	20	302875	302880	20	407113	407118
BT-474_A.7	BT-474	tandem-duplication	98	20	5499212	5499215	20	5676175	5676178
BT-474_A.7	BT-474	tandem-duplication	99	20	25129950	25129952	20	25280022	25280024
BT-474_A.7	BT-474	tandem-duplication	97	3	48270026	48270027	3	48523650	48523651
BT-474_A.7	BT-474	tandem-duplication	98	3	53116559	53116560	3	55176790	55176791
BT-474_A.7	BT-474	deletion	89	3	110448733	110448734	3	110450455	110450456
BT-474_A.7	BT-474	tandem-duplication	84	5	102551466	102551469	5	103995739	103995742
BT-474_A.7	BT-474	tandem-duplication	97	6	96594748	96594751	6	96697517	96697520
BT-474_A.7	BT-474	tandem-duplication	96	7	98669326	98669327	7	98901336	98901337
BT-474_A.7	BT-474	tandem-duplication	100	X	80535445	80535450	X	80635411	80635416
BT-474_A.9	BT-474	tandem-duplication	69	10	21198221	21198223	10	21310577	21310579
BT-474_A.9	BT-474	tandem-duplication	97	11	65154102	65154103	11	65314256	65314257
BT-474_A.9	BT-474	tandem-duplication	68	11	118427205	118427207	11	119525936	119525938
BT-474_A.9	BT-474	tandem-duplication	99	12	46523358	46523363	12	46674140	46674145
BT-474_A.9	BT-474	deletion	98	16	18068981	18068983	16	18073415	18073417
BT-474_A.9	BT-474	tandem-duplication	98	17	3673268	3673270	17	5827388	5827390
BT-474_A.9	BT-474	tandem-duplication	96	2	37102845	37102846	2	38204447	38204448
BT-474_A.9	BT-474	tandem-duplication	99	20	25129950	25129952	20	25280022	25280024
BT-474_A.9	BT-474	tandem-duplication	100	3	53116559	53116560	3	55176790	55176791
BT-474_A.9	BT-474	deletion	89	3	110448733	110448734	3	110450455	110450456
BT-474_A.9	BT-474	tandem-duplication	98	5	167743922	167743925	5	168190761	168190764
BT-474_A.9	BT-474	tandem-duplication	99	6	46559480	46559481	6	47077001	47077002
BT-474_A.9	BT-474	tandem-duplication	100	6	96594748	96594751	6	96697517	96697520
BT-474_A.9	BT-474	deletion	100	8	112702953	112702954	8	112705554	112705555
BT-474_A.9	BT-474	tandem-duplication	98	8	134791662	134791665	8	134945253	134945256
BT-474_B.1	BT-474	tandem-duplication	98	9	136399468	136399472	9	136613866	136613870
BT-474_B.10	BT-474	tandem-duplication	89	1	3412433	3412434	1	3807320	3807321
BT-474_B.10	BT-474	inversion	95	10	29267254	29267255	10	29268100	29268101
BT-474_B.10	BT-474	inversion	93	22	39381480	39381481	22	39383122	39383123
BT-474_B.10	BT-474	tandem-duplication	97	22	41305837	41305840	22	41596797	41596800
BT-474_B.10	BT-474	tandem-duplication	100	6	4891778	4891779	6	5198097	5198098
BT-474_B.10	BT-474	tandem-duplication	100	6	5063424	5063425	6	5332905	5332906
BT-474_B.10	BT-474	inversion	100	6	5207564	5207566	6	5358816	5358818
BT-474_B.10	BT-474	tandem-duplication	77	6	5407286	5407287	6	6328943	6328944
BT-474_B.10	BT-474	inversion	65	6	5757242	5757243	6	6016309	6016310
BT-474_B.10	BT-474	inversion	88	6	5965902	5965908	6	6001715	6001721
BT-474_B.10	BT-474	inversion	98	6	12402681	12402682	6	51187935	51187936
BT-474_B.10	BT-474	tandem-duplication	97	6	51186760	51186765	6	51189767	51189772
BT-474_B.10	BT-474	tandem-duplication	97	9	136399468	136399472	9	136613866	136613870
BT-474_B.12	BT-474	translocation	98	1	142957097	142957099	4	131885718	131885720
BT-474_B.12	BT-474	tandem-duplication	79	11	86804005	86804009	11	86912351	86912355
BT-474_B.12	BT-474	tandem-duplication	99	12	93405794	93405795	12	93707861	93707862
BT-474_B.12	BT-474	tandem-duplication	98	14	67919450	67919451	14	69338267	69338268
BT-474_B.12	BT-474	tandem-duplication	100	17	3975529	3975530	17	5358718	5358719
BT-474_B.12	BT-474	tandem-duplication	70	19	41552864	41552868	19	41760271	41760275
BT-474_B.12	BT-474	inversion	90	2	218009872	218009877	2	218011213	218011218
BT-474_B.12	BT-474	deletion	98	4	129348497	129348498	4	129884774	129884775
BT-474_B.12	BT-474	deletion	99	4	132006234	132006237	4	135644956	135644959
BT-474_B.12	BT-474	deletion	99	7	81855763	81855767	7	81860603	81860607
BT-474_B.12	BT-474	tandem-duplication	97	9	136399468	136399472	9	136613866	136613870
BT-474_B.13	BT-474	inversion	98	11	56767606	56767611	11	56771350	56771355
BT-474_B.13	BT-474	translocation	98	11	65123992	65123995	19	34045936	34045939
BT-474_B.13	BT-474	tandem-duplication	98	14	68448238	68448243	14	68778475	68778480
BT-474_B.13	BT-474	inversion	75	2	218009872	218009877	2	218011213	218011218
BT-474_B.13	BT-474	deletion	97	3	166612543	166612544	3	166616995	166616996
BT-474_B.13	BT-474	deletion	98	3	166937050	166937053	3	166943318	166943321
BT-474_B.13	BT-474	tandem-duplication	95	3	175385550	175385551	3	175469753	175469754
BT-474_B.13	BT-474	tandem-duplication	100	4	90489564	90489565	4	91589986	91589987
BT-474_B.13	BT-474	tandem-duplication	97	6	151769294	151769295	6	152161103	152161104
BT-474_B.13	BT-474	tandem-duplication	99	9	136399468	136399472	9	136613866	136613870
BT-474_B.14	BT-474	tandem-duplication	97	1	51355003	51355005	1	51746018	51746020
BT-474_B.14	BT-474	tandem-duplication	100	11	79102758	79102760	11	79613573	79613575
BT-474_B.14	BT-474	tandem-duplication	69	12	13137715	13137718	12	13424399	13424402
BT-474_B.14	BT-474	tandem-duplication	88	2	20613771	20613776	2	20830554	20830559
BT-474_B.14	BT-474	tandem-duplication	100	2	149229009	149229010	2	149902929	149902930
BT-474_B.14	BT-474	inversion	94	2	218009872	218009877	2	218011213	218011218
BT-474_B.14	BT-474	tandem-duplication	98	9	136399468	136399472	9	136613866	136613870
BT-474_B.15	BT-474	translocation	100	1	114181191	114181192	11	130971103	130971104
BT-474_B.15	BT-474	tandem-duplication	91	10	8081221	8081226	10	8249918	8249923
BT-474_B.15	BT-474	inversion	89	11	55263556	55263557	11	55286548	55286549
BT-474_B.15	BT-474	inversion	100	11	56767606	56767611	11	56771350	56771355
BT-474_B.15	BT-474	deletion	99	14	50438836	50438837	14	50443800	50443801
BT-474_B.15	BT-474	tandem-duplication	99	16	30785133	30785136	16	31151308	31151311
BT-474_B.15	BT-474	inversion	98	19	3989034	3989037	19	6507912	6507915
BT-474_B.15	BT-474	deletion	99	19	4046429	4046430	19	6435368	6435369
BT-474_B.15	BT-474	inversion	99	19	5198126	5198127	19	6058388	6058389
BT-474_B.15	BT-474	translocation	99	19	5360223	5360228	20	47801566	47801571
BT-474_B.15	BT-474	tandem-duplication	99	19	5790397	5790398	19	6213156	6213157
BT-474_B.15	BT-474	translocation	100	19	6051703	6051704	20	49954020	49954021
BT-474_B.15	BT-474	inversion	90	19	6506396	6506398	19	6532599	6532601
BT-474_B.15	BT-474	inversion	75	2	218009872	218009877	2	218011213	218011218
BT-474_B.15	BT-474	inversion	99	20	49453194	49453198	20	49455529	49455533
BT-474_B.15	BT-474	deletion	100	20	49729105	49729106	20	49961288	49961289
BT-474_B.15	BT-474	inversion	99	20	49730932	49730933	20	50142354	50142355
BT-474_B.15	BT-474	tandem-duplication	99	7	147567697	147567701	7	148290985	148290989
BT-474_B.15	BT-474	translocation	99	7	158695690	158695691	20	50045323	50045324
BT-474_B.15	BT-474	deletion	99	7	158705739	158705740	7	158777037	158777038
BT-474_B.15	BT-474	deletion	97	7	158714785	158714788	7	158773034	158773037
BT-474_B.15	BT-474	translocation	99	7	158736438	158736441	19	30446320	30446323
BT-474_B.15	BT-474	inversion	99	9	34699314	34699317	9	76030099	76030102
BT-474_B.15	BT-474	inversion	95	9	34746813	34746817	9	34748608	34748612
BT-474_B.15	BT-474	translocation	98	9	75886177	75886181	16	31506069	31506073
BT-474_B.15	BT-474	deletion	91	9	85463992	85463997	9	85470614	85470619
BT-474_B.15	BT-474	translocation	98	9	117424817	117424821	16	31842551	31842555
BT-474_B.15	BT-474	tandem-duplication	99	9	136399468	136399472	9	136613866	136613870
BT-474_B.2	BT-474	tandem-duplication	100	2	209167615	209167619	2	209337230	209337234
BT-474_B.2	BT-474	tandem-duplication	98	22	35949837	35949843	22	36101617	36101623
BT-474_B.2	BT-474	deletion	100	6	16227715	16227720	6	16229922	16229927
BT-474_B.3	BT-474	inversion	100	10	11550148	11550152	10	11793162	11793166
BT-474_B.3	BT-474	tandem-duplication	98	4	40049738	40049751	4	40083506	40083519
BT-474_B.4	BT-474	tandem-duplication	93	4	37642496	37642499	4	37884938	37884941
BT-474_B.8	BT-474	tandem-duplication	98	1	31858061	31858062	1	32058400	32058401
BT-474_B.8	BT-474	tandem-duplication	100	1	201163473	201163474	1	201562313	201562314
BT-474_B.8	BT-474	tandem-duplication	69	17	79629002	79629004	17	79815774	79815776
BT-474_B.8	BT-474	tandem-duplication	100	19	11974544	11974548	19	12303506	12303510
BT-474_B.8	BT-474	deletion	100	22	47851898	47851899	22	47853782	47853783
BT-474_B.8	BT-474	inversion	95	4	36369246	36369247	4	36370606	36370607
BT-474_B.8	BT-474	inversion	100	4	72980130	72980136	4	72983832	72983838
BT-474_B.8	BT-474	tandem-duplication	96	9	136399468	136399472	9	136613866	136613870
BT-474_B.9	BT-474	translocation	99	1	1442172	1442173	12	52707707	52707708
BT-474_B.9	BT-474	translocation	97	1	1564854	1564858	12	52791634	52791638
BT-474_B.9	BT-474	translocation	99	1	6338022	6338023	12	52790940	52790941
BT-474_B.9	BT-474	tandem-duplication	84	11	1751653	1751654	11	1889963	1889964
BT-474_B.9	BT-474	deletion	99	12	11536832	11536833	12	11539275	11539276
BT-474_B.9	BT-474	tandem-duplication	85	16	78233925	78233929	16	78368096	78368100
BT-474_B.9	BT-474	deletion	99	2	124297134	124297135	2	124299334	124299335
BT-474_B.9	BT-474	inversion	74	20	57133981	57133984	20	57340779	57340782
BT-474_B.9	BT-474	inversion	88	5	114406210	114406211	5	114407535	114407536
BT-474_B.9	BT-474	translocation	99	5	114422962	114422964	7	82102048	82102050
BT-474_B.9	BT-474	tandem-duplication	99	9	135971357	135971358	9	136242632	136242633
BT-474_B.9	BT-474	tandem-duplication	99	9	136399468	136399472	9	136613866	136613870
BT-474_C.1	BT-474	inversion	68	16	12422854	12422857	16	31303153	31303156
BT-474_C.1	BT-474	inversion	86	16	32458331	32458333	16	32461336	32461338
BT-474_C.1	BT-474	translocation	70	4	191030870	191030871	16	27917303	27917304
BT-474_C.1	BT-474	inversion	95	7	158634760	158634761	7	158635901	158635902
BT-474_C.1	BT-474	translocation	100	7	158796326	158796332	16	12613396	12613402
BT-474_C.1	BT-474	deletion	98	9	137318153	137318154	9	137330010	137330011
BT-474_C.2	BT-474	tandem-duplication	100	10	33443982	33443985	10	34485329	34485332
BT-474_C.2	BT-474	inversion	98	16	27531695	27531696	16	31007665	31007666
BT-474_C.2	BT-474	tandem-duplication	99	2	9599029	9599031	2	9822357	9822359
BT-474_C.2	BT-474	tandem-duplication	99	2	28295336	28295337	2	28475399	28475400
BT-474_C.2	BT-474	tandem-duplication	98	3	124072803	124072805	3	124232032	124232034
BT-474_C.2	BT-474	translocation	96	7	157239848	157239849	16	29711595	29711596
BT-474_C.2	BT-474	deletion	100	7	157278405	157278406	7	157285132	157285133
BT-474_C.3	BT-474	inversion	97	16	12720647	12720648	16	12725996	12725997
BT-474_C.3	BT-474	translocation	100	16	31671917	31671919	18	62286889	62286891
BT-474_C.3	BT-474	tandem-duplication	100	2	220255286	220255287	2	220431799	220431800
BT-474_C.3	BT-474	inversion	100	8	130088633	130088634	8	130091481	130091482
BT-474_C.3	BT-474	inversion	95	8	130088954	130088960	8	130090459	130090465
BT-474_C.5	BT-474	tandem-duplication	100	3	172327040	172327047	3	172568446	172568453
BT-474_C.5	BT-474	tandem-duplication	77	8	98935420	98935424	8	99285843	99285847
BT-474_D.1	BT-474	translocation	98	17	18701616	18701617	20	30283475	30283476
BT-474_D.1	BT-474	translocation	99	7	54587704	54587708	9	125424573	125424577
BT-474_D.1	BT-474	translocation	100	7	54663000	54663004	20	61781098	61781102
BT-474_D.1	BT-474	deletion	89	7	83133281	83133286	7	83136950	83136955
BT-474_D.1	BT-474	tandem-duplication	100	7	112396708	112396709	7	112801452	112801453
BT-474_D.1	BT-474	inversion	62	9	72155487	72155488	9	110972157	110972158
BT-474_D.1	BT-474	translocation	98	9	105459604	105459605	14	20662836	20662837
BT-474_D.1	BT-474	deletion	100	9	112947709	112947712	9	119851355	119851358
BT-474_D.11	BT-474	deletion	99	1	8365599	8365600	1	36508797	36508798
BT-474_D.11	BT-474	deletion	100	1	11235935	11235936	1	36119462	36119463
BT-474_D.11	BT-474	deletion	98	1	31423942	31423943	1	31428026	31428027
BT-474_D.11	BT-474	inversion	99	1	32273294	32273295	1	33836606	33836607
BT-474_D.11	BT-474	deletion	98	1	36952740	36952741	1	41170269	41170270
BT-474_D.11	BT-474	inversion	70	1	54698151	54698154	1	68355219	68355222
BT-474_D.11	BT-474	inversion	84	1	68729461	68729462	1	73132745	73132746
BT-474_D.11	BT-474	deletion	94	1	74185306	74185307	1	76483458	76483459
BT-474_D.11	BT-474	tandem-duplication	70	2	8506549	8506552	2	8720009	8720012
BT-474_D.11	BT-474	deletion	100	6	56479433	56479436	6	56539515	56539518
BT-474_D.12	BT-474	deletion	99	14	19743669	19743672	14	20364722	20364725
BT-474_D.12	BT-474	inversion	68	15	31388410	31388412	15	31658637	31658639
BT-474_D.12	BT-474	tandem-duplication	99	15	31528260	31528261	15	32046374	32046375
BT-474_D.12	BT-474	deletion	99	15	31609511	31609512	15	31654092	31654093
BT-474_D.12	BT-474	translocation	97	17	18701616	18701617	20	30283475	30283476
BT-474_D.12	BT-474	tandem-duplication	99	7	16492410	16492412	7	16764710	16764712
BT-474_D.12	BT-474	translocation	98	9	107229876	107229877	14	20238682	20238683
BT-474_D.12	BT-474	inversion	70	9	117597350	117597351	9	119691286	119691287
BT-474_D.12	BT-474	inversion	73	9	119628762	119628765	9	119630162	119630165
BT-474_D.13	BT-474	tandem-duplication	100	1	85940176	85940177	1	86122113	86122114
BT-474_D.13	BT-474	tandem-duplication	99	10	97636396	97636399	10	97945423	97945426
BT-474_D.13	BT-474	inversion	64	17	14187930	14187931	17	14189249	14189250
BT-474_D.13	BT-474	deletion	99	17	17683536	17683540	17	19169243	19169247
BT-474_D.13	BT-474	inversion	95	6	55508935	55508940	6	55510656	55510661
BT-474_D.13	BT-474	tandem-duplication	99	9	131822789	131822790	9	131957887	131957888
BT-474_D.15	BT-474	tandem-duplication	100	1	85940176	85940177	1	86122113	86122114
BT-474_D.15	BT-474	tandem-duplication	85	1	175130353	175130354	1	175844753	175844754
BT-474_D.15	BT-474	inversion	99	15	34997420	34997421	15	35044215	35044216
BT-474_D.15	BT-474	inversion	100	5	2554398	2554402	5	19905381	19905385
BT-474_D.15	BT-474	inversion	99	5	41890503	41890504	5	42038554	42038555
BT-474_D.15	BT-474	inversion	99	8	135569850	135569854	8	135960249	135960253
BT-474_D.15	BT-474	inversion	99	8	135582466	135582467	8	135960247	135960248
BT-474_D.16	BT-474	translocation	97	17	18319133	18319134	19	29481464	29481465
BT-474_D.16	BT-474	inversion	98	6	42263759	42263764	6	42584378	42584383
BT-474_D.16	BT-474	deletion	84	8	107155150	107155153	8	107157688	107157691
BT-474_D.2	BT-474	inversion	94	7	158808126	158808127	7	158823516	158823517
BT-474_D.4	BT-474	deletion	100	14	33537401	33537405	14	36853982	36853986
BT-474_D.4	BT-474	tandem-duplication	100	19	41333740	41333744	19	41483520	41483524
BT-474_D.4	BT-474	inversion	90	20	30281476	30281477	20	30283123	30283124
BT-474_E.1	BT-474	tandem-duplication	100	1	40678773	40678776	1	40808602	40808605
BT-474_E.1	BT-474	tandem-duplication	100	11	65172852	65172854	11	65311325	65311327
BT-474_E.1	BT-474	tandem-duplication	100	8	26540606	26540607	8	27175116	27175117
BT-474_E.2	BT-474	deletion	99	14	79923652	79923653	14	80222036	80222037
BT-474_E.2	BT-474	tandem-duplication	100	18	55028102	55028106	18	55817930	55817934
BT-474_E.2	BT-474	deletion	99	18	60481614	60481615	18	60665124	60665125
BT-474_E.2	BT-474	tandem-duplication	99	2	54517812	54517815	2	55236191	55236194
BT-474_E.2	BT-474	translocation	95	4	12130422	12130423	12	96265260	96265261
BT-474_E.2	BT-474	tandem-duplication	100	5	10081916	10081918	5	10645346	10645348
BT-474_E.2	BT-474	tandem-duplication	100	6	16549251	16549253	6	16555356	16555358
BT-474_E.2	BT-474	deletion	99	9	125902762	125902766	9	125933301	125933305
BT-474_E.3	BT-474	tandem-duplication	100	10	84599458	84599459	10	84630747	84630748
BT-474_E.3	BT-474	translocation	99	12	6011282	6011286	17	78018027	78018031
BT-474_E.3	BT-474	deletion	90	14	21904097	21904098	14	22323231	22323232
BT-474_E.3	BT-474	deletion	90	14	80874692	80874696	14	81035077	81035081
BT-474_E.3	BT-474	tandem-duplication	94	15	25382131	25382132	15	31187038	31187039
BT-474_E.3	BT-474	deletion	100	19	618847	618851	19	623854	623858
BT-474_E.3	BT-474	deletion	99	2	142058860	142058861	2	142132147	142132148
BT-474_E.3	BT-474	tandem-duplication	100	3	193195410	193195412	3	194057126	194057128
BT-474_E.3	BT-474	tandem-duplication	99	4	37694393	37694400	4	37816440	37816447
BT-474_E.3	BT-474	tandem-duplication	99	7	105550135	105550137	7	106110062	106110064
BT-474_E.3	BT-474	tandem-duplication	99	8	29120776	29120779	8	29899909	29899912
BT-474_E.7	BT-474	deletion	89	1	3459020	3459021	1	121314462	121314463
BT-474_E.7	BT-474	deletion	75	15	64012746	64012749	15	64014280	64014283
BT-474_E.7	BT-474	tandem-duplication	99	20	46781579	46781581	20	47283273	47283275
BT-474_E.7	BT-474	tandem-duplication	99	3	4330623	4330625	3	4975811	4975813
BT-474_E.7	BT-474	deletion	100	6	284701	284702	6	386075	386076
BT-474_E.7	BT-474	translocation	100	6	5166338	5166340	14	23559992	23559994
BT-474_E.7	BT-474	tandem-duplication	98	6	43684106	43684107	6	44064408	44064409
BT-474_E.7	BT-474	tandem-duplication	99	7	114680560	114680563	7	114967445	114967448
BT-474_E.7	BT-474	translocation	88	8	22225431	22225432	20	51415770	51415771
BT-474_E.7	BT-474	translocation	98	8	22713009	22713011	20	57721436	57721438
BT-474_E.7	BT-474	inversion	99	X	33266320	33266324	X	37674256	37674260
BT-474_E.8	BT-474	translocation	73	1	203384098	203384101	4	77301358	77301361
BT-474_E.8	BT-474	inversion	90	12	133383589	133383592	12	133385087	133385090
BT-474_E.8	BT-474	translocation	99	12	133384288	133384289	20	46515408	46515409
BT-474_E.8	BT-474	inversion	85	14	44045272	44045276	14	51887100	51887104
BT-474_E.8	BT-474	tandem-duplication	99	16	85293795	85293798	16	85677095	85677098
BT-474_E.8	BT-474	deletion	99	17	19720621	19720622	17	19751012	19751013
BT-474_E.8	BT-474	tandem-duplication	99	19	46947571	46947572	19	47369191	47369192
BT-474_E.8	BT-474	deletion	100	2	1508115	1508117	2	1510450	1510452
BT-474_E.8	BT-474	deletion	74	2	159255457	159255458	2	159257163	159257164
BT-474_E.8	BT-474	deletion	100	5	59630415	59630418	5	59751239	59751242
BT-474_E.8	BT-474	translocation	98	6	56226689	56226691	12	32725111	32725113
BT-474_E.8	BT-474	translocation	84	7	71560433	71560436	12	41225768	41225771
BT-474_E.8	BT-474	translocation	85	9	127079270	127079271	13	23734425	23734426
BT-474_F.12	BT-474	translocation	100	11	17140800	17140801	15	99210074	99210075
BT-474_F.12	BT-474	tandem-duplication	99	15	97982034	97982040	15	99214259	99214265
BT-474_F.12	BT-474	translocation	99	15	97985833	97985836	17	59954638	59954641
BT-474_F.12	BT-474	tandem-duplication	99	19	46310377	46310379	19	46389045	46389047
BT-474_F.12	BT-474	tandem-duplication	98	19	47104617	47104620	19	47217280	47217283
BT-474_F.12	BT-474	deletion	65	19	47108830	47108835	19	47144695	47144700
BT-474_F.12	BT-474	tandem-duplication	85	3	25079693	25079696	3	25230812	25230815
BT-474_F.12	BT-474	deletion	97	6	17856008	17856012	6	17868371	17868375
BT-474_F.13	BT-474	deletion	97	13	82888991	82888995	13	82892509	82892513
BT-474_F.13	BT-474	deletion	98	2	133225178	133225179	2	133242077	133242078
BT-474_F.14	BT-474	tandem-duplication	94	10	43305014	43305018	10	43454989	43454993
BT-474_F.14	BT-474	tandem-duplication	96	11	18559003	18559004	11	19204225	19204226
BT-474_F.14	BT-474	inversion	99	16	4147635	4147650	16	4153747	4153762
BT-474_F.14	BT-474	inversion	94	16	4148050	4148051	16	4363377	4363378
BT-474_F.14	BT-474	deletion	99	18	35227039	35227042	18	35229892	35229895
BT-474_F.14	BT-474	translocation	88	19	29075017	29075018	20	49598924	49598925
BT-474_F.14	BT-474	tandem-duplication	100	22	24737036	24737042	22	25093734	25093740
BT-474_F.14	BT-474	tandem-duplication	99	3	56676255	56676261	3	56781482	56781488
BT-474_F.14	BT-474	deletion	99	3	56747965	56747966	3	56775709	56775710
BT-474_F.14	BT-474	tandem-duplication	99	3	160777290	160777291	3	160981443	160981444
BT-474_F.14	BT-474	inversion	98	4	46424529	46424534	4	46433713	46433718
BT-474_F.14	BT-474	inversion	99	4	46425345	46425347	4	46429671	46429673
BT-474_F.14	BT-474	tandem-duplication	96	5	125316180	125316181	5	126048756	126048757
BT-474_F.16	BT-474	tandem-duplication	97	15	63737594	63737598	15	63919804	63919808
BT-474_F.16	BT-474	inversion	98	20	50006774	50006775	20	50008895	50008896
BT-474_F.16	BT-474	tandem-duplication	90	7	107799093	107799096	7	108275104	108275107
BT-474_F.16	BT-474	tandem-duplication	95	8	74118882	74118883	8	74397380	74397381
BT-474_F.17	BT-474	deletion	100	11	58043837	58043840	11	75110552	75110555
BT-474_F.17	BT-474	tandem-duplication	100	12	15006269	15006270	12	15217497	15217498
BT-474_F.17	BT-474	tandem-duplication	100	14	47016694	47016695	14	47685334	47685335
BT-474_F.17	BT-474	deletion	100	14	81447358	81447359	14	82313967	82313968
BT-474_F.17	BT-474	inversion	98	14	82641824	82641825	14	86719407	86719408
BT-474_F.17	BT-474	inversion	100	14	82648199	82648200	14	83104640	83104641
BT-474_F.17	BT-474	deletion	98	14	83097617	83097618	14	83428482	83428483
BT-474_F.17	BT-474	inversion	100	14	83370552	83370557	14	83401999	83402004
BT-474_F.17	BT-474	inversion	100	18	42851554	42851558	18	43048124	43048128
BT-474_F.17	BT-474	tandem-duplication	99	19	1012075	1012076	19	1078160	1078161
BT-474_F.17	BT-474	tandem-duplication	69	2	169816525	169816526	2	169892864	169892865
BT-474_F.17	BT-474	translocation	100	4	77400724	77400731	5	37298914	37298921
BT-474_F.17	BT-474	tandem-duplication	99	4	87383714	87383715	4	87851856	87851857
BT-474_F.17	BT-474	tandem-duplication	100	7	111631073	111631077	7	111693635	111693639
BT-474_F.17	BT-474	inversion	99	7	158449704	158449705	7	158454076	158454077
BT-474_F.18	BT-474	deletion	97	1	224866448	224866451	1	224872930	224872933
BT-474_F.18	BT-474	tandem-duplication	95	12	50866611	50866615	12	51042533	51042537
BT-474_F.18	BT-474	tandem-duplication	100	12	124981580	124981584	12	125101308	125101312
BT-474_F.18	BT-474	tandem-duplication	99	17	983097	983100	17	1451016	1451019
BT-474_F.18	BT-474	deletion	100	17	27333067	27333069	17	27337941	27337943
BT-474_F.18	BT-474	translocation	100	19	42175029	42175030	22	38210467	38210468
BT-474_F.18	BT-474	translocation	99	19	42372585	42372589	22	37881412	37881416
BT-474_F.18	BT-474	deletion	100	19	51388085	51388087	19	51400740	51400742
BT-474_F.18	BT-474	inversion	99	20	31559603	31559606	20	31657818	31657821
BT-474_F.18	BT-474	tandem-duplication	97	20	31597788	31597791	20	31678636	31678639
BT-474_F.18	BT-474	inversion	70	20	49597943	49597948	20	49615156	49615161
BT-474_F.18	BT-474	inversion	87	22	37886977	37886978	22	38214271	38214272
BT-474_F.18	BT-474	deletion	98	22	41414567	41414568	22	41424061	41424062
BT-474_F.18	BT-474	deletion	71	3	12726910	12726911	3	12728220	12728221
BT-474_F.18	BT-474	translocation	98	3	164322155	164322162	16	32203595	32203602
BT-474_F.18	BT-474	inversion	73	3	164410559	164410560	3	164412071	164412072
BT-474_F.18	BT-474	translocation	69	3	164648345	164648347	16	32444511	32444513
BT-474_F.18	BT-474	translocation	98	3	164732111	164732114	16	2858013	2858016
BT-474_F.18	BT-474	translocation	100	3	164837050	164837051	20	30797591	30797592
BT-474_F.18	BT-474	translocation	92	4	46300685	46300686	20	31648195	31648196
BT-474_F.18	BT-474	inversion	93	4	46812633	46812634	4	46812974	46812975
BT-474_F.18	BT-474	deletion	99	4	55570270	55570273	4	56015643	56015646
BT-474_F.18	BT-474	tandem-duplication	74	5	134720181	134720182	5	135789745	135789746
BT-474_F.18	BT-474	translocation	98	6	33617393	33617394	19	42173547	42173548
BT-474_F.18	BT-474	deletion	92	8	81717363	81717367	8	81747567	81747571
BT-474_F.18	BT-474	deletion	99	8	117697951	117697952	8	117789325	117789326
BT-474_F.19	BT-474	tandem-duplication	100	1	94415644	94415649	1	94458755	94458760
BT-474_F.19	BT-474	tandem-duplication	100	1	94458291	94458296	1	94809505	94809510
BT-474_F.19	BT-474	tandem-duplication	100	10	112600383	112600386	10	112634965	112634968
BT-474_F.19	BT-474	inversion	95	11	55461905	55461908	11	55463183	55463186
BT-474_F.19	BT-474	inversion	95	11	132115685	132115688	11	132116270	132116273
BT-474_F.19	BT-474	deletion	100	14	80180393	80180399	14	80184801	80184807
BT-474_F.19	BT-474	tandem-duplication	99	18	51625917	51625920	18	53159541	53159544
BT-474_F.19	BT-474	tandem-duplication	100	19	42160891	42160892	19	42300740	42300741
BT-474_F.19	BT-474	tandem-duplication	98	2	121101022	121101027	2	121338627	121338632
BT-474_F.19	BT-474	tandem-duplication	100	2	121125085	121125087	2	121534183	121534185
BT-474_F.19	BT-474	tandem-duplication	100	2	190082554	190082556	2	190334797	190334799
BT-474_F.19	BT-474	inversion	96	7	158427208	158427209	7	158482923	158482924
BT-474_F.19	BT-474	tandem-duplication	100	7	158449790	158449791	7	158484743	158484744
BT-474_G.1	BT-474	tandem-duplication	88	1	169801113	169801116	1	169997093	169997096
BT-474_G.1	BT-474	tandem-duplication	100	13	86131695	86131700	13	86362418	86362423
BT-474_G.1	BT-474	deletion	100	2	39540360	39540366	2	39550500	39550506
BT-474_G.1	BT-474	tandem-duplication	98	2	241464307	241464310	2	242018101	242018104
BT-474_G.1	BT-474	deletion	89	6	74135299	74135304	6	74138430	74138435
BT-474_G.1	BT-474	deletion	99	6	74138516	74138517	6	74150041	74150042
BT-474_G.2	BT-474	tandem-duplication	98	1	27705880	27705881	1	27727952	27727953
BT-474_G.2	BT-474	tandem-duplication	98	19	46172163	46172164	19	46389796	46389797
BT-474_G.2	BT-474	deletion	99	2	39540360	39540366	2	39550500	39550506
BT-474_G.2	BT-474	tandem-duplication	97	22	36773839	36773843	22	36862136	36862140
BT-474_G.2	BT-474	translocation	99	4	101090570	101090571	17	30552028	30552029
BT-474_G.2	BT-474	tandem-duplication	99	6	109488301	109488303	6	109516942	109516944
BT-474_G.2	BT-474	inversion	98	7	159110620	159110625	7	159113403	159113408
BT-474_G.3	BT-474	tandem-duplication	100	1	20340277	20340281	1	20718802	20718806
BT-474_G.3	BT-474	tandem-duplication	98	12	125063429	125063432	12	125091237	125091240
BT-474_G.3	BT-474	tandem-duplication	70	6	43841747	43841749	6	43904412	43904414
BT-474_G.3	BT-474	tandem-duplication	100	8	511156	511157	8	4719724	4719725
BT-474_G.3	BT-474	inversion	100	8	563344	563347	8	39076624	39076627
BT-474_G.3	BT-474	tandem-duplication	100	8	567410	567414	8	4719069	4719073
BT-474_G.3	BT-474	inversion	100	8	569224	569225	8	5635848	5635849
BT-474_G.3	BT-474	inversion	100	8	583545	583549	8	4719073	4719077
BT-474_G.3	BT-474	inversion	95	8	40183750	40183751	8	40184159	40184160
BT-474_G.4	BT-474	tandem-duplication	85	16	2992752	2992753	16	3008417	3008418
BT-474_G.4	BT-474	tandem-duplication	99	5	57363537	57363540	5	57712923	57712926
BT-474_G.4	BT-474	deletion	100	7	55659999	55660001	7	57955901	57955903
BT-474_G.5	BT-474	inversion	99	12	29195786	29195787	12	32314501	32314502
BT-474_G.5	BT-474	deletion	98	12	99199879	99199881	12	99277721	99277723
BT-474_G.5	BT-474	deletion	100	2	39540360	39540366	2	39550500	39550506
BT-474_G.5	BT-474	deletion	99	2	227080808	227080809	2	227083981	227083982
BT-474_G.5	BT-474	deletion	100	4	185041500	185041504	4	185047715	185047719
BT-474_G.5	BT-474	tandem-duplication	95	5	35157283	35157286	5	35440396	35440399
BT-474_G.5	BT-474	deletion	89	6	74135299	74135304	6	74138430	74138435
BT-474_G.5	BT-474	deletion	98	6	74138516	74138517	6	74150041	74150042
BT-474_G.5	BT-474	tandem-duplication	77	8	145140061	145140062	8	145277012	145277013
BT-474_I.10	BT-474	deletion	99	1	203909517	203909521	1	203911610	203911614
BT-474_I.10	BT-474	deletion	100	22	17511243	17511246	22	20267636	20267639
BT-474_I.10	BT-474	tandem-duplication	100	4	159253133	159253134	4	160689254	160689255
BT-474_I.10	BT-474	deletion	99	8	16304237	16304240	8	16308489	16308492
BT-474_I.2	BT-474	tandem-duplication	100	1	155210694	155210697	1	155220964	155220967
BT-474_I.2	BT-474	tandem-duplication	100	16	3018799	3018805	16	3034364	3034370
BT-474_I.2	BT-474	deletion	69	17	57875690	57875691	17	57879784	57879785
BT-474_I.2	BT-474	inversion	95	4	61787876	61787878	4	61789435	61789437
BT-474_I.2	BT-474	deletion	89	6	74155446	74155447	6	74161247	74161248
BT-474_I.2	BT-474	tandem-duplication	100	9	140003744	140003751	9	140214087	140214094
BT-474_I.3	BT-474	translocation	99	1	144055117	144055118	11	101529813	101529814
BT-474_I.3	BT-474	deletion	65	11	56644723	56644724	11	59963210	59963211
BT-474_I.3	BT-474	inversion	99	11	60511407	60511411	11	100305727	100305731
BT-474_I.3	BT-474	inversion	97	11	61033335	61033338	11	61052386	61052389
BT-474_I.3	BT-474	tandem-duplication	70	3	51949504	51949505	3	52122679	52122680
BT-474_I.3	BT-474	tandem-duplication	98	4	78137577	78137578	4	78328726	78328727
BT-474_I.3	BT-474	inversion	99	4	90906222	90906226	4	90912556	90912560
BT-474_I.3	BT-474	deletion	99	6	27512116	27512118	6	27545414	27545416
BT-474_I.3	BT-474	tandem-duplication	99	9	5529795	5529796	9	5709772	5709773
BT-474_I.5	BT-474	translocation	100	1	149883378	149883382	19	58847353	58847357
BT-474_I.5	BT-474	tandem-duplication	68	11	47544890	47544893	11	47643184	47643187
BT-474_I.5	BT-474	deletion	95	13	107212083	107212084	13	107214674	107214675
BT-474_I.5	BT-474	tandem-duplication	99	2	85585568	85585570	2	85815475	85815477
BT-474_I.5	BT-474	deletion	99	2	85653682	85653683	2	85687069	85687070
BT-474_I.5	BT-474	inversion	99	2	146835555	146835556	2	146837796	146837797
BT-474_I.5	BT-474	deletion	89	6	74155446	74155447	6	74161247	74161248
BT-474_I.9	BT-474	tandem-duplication	93	1	170496851	170496852	1	170669489	170669490
BT-474_I.9	BT-474	tandem-duplication	99	10	78924741	78924745	10	80274442	80274446
BT-474_I.9	BT-474	tandem-duplication	96	14	64890847	64890850	14	64979498	64979501
BT-474_I.9	BT-474	deletion	70	14	81446832	81446834	14	81604178	81604180
BT-474_I.9	BT-474	tandem-duplication	100	22	43115599	43115600	22	43196271	43196272
BT-474_I.9	BT-474	tandem-duplication	100	4	39109212	39109215	4	39314996	39314999
BT-474_I.9	BT-474	deletion	85	5	4968042	4968048	5	4974038	4974044
BT-474_I.9	BT-474	tandem-duplication	96	7	140132672	140132677	7	141198451	141198456
BT-474_I.9	BT-474	tandem-duplication	98	8	29520482	29520485	8	29856289	29856292
BT-474_J.10	BT-474	tandem-duplication	99	14	50195750	50195753	14	50566122	50566125
BT-474_J.10	BT-474	deletion	99	6	84468396	84468399	6	84518533	84518536
BT-474_J.10	BT-474	inversion	85	7	86645039	86645042	7	86683724	86683727
BT-474_J.11	BT-474	translocation	100	12	53303987	53303991	22	32716639	32716643
BT-474_J.11	BT-474	deletion	100	15	25592187	25592191	15	25599924	25599928
BT-474_J.11	BT-474	tandem-duplication	100	18	44384178	44384181	18	45262431	45262434
BT-474_J.11	BT-474	tandem-duplication	98	19	1962220	1962223	19	2044645	2044648
BT-474_J.11	BT-474	inversion	74	20	51174031	51174032	20	51175575	51175576
BT-474_J.11	BT-474	tandem-duplication	99	5	166612086	166612087	5	166746031	166746032
BT-474_J.11	BT-474	deletion	98	6	4620473	4620475	6	4623033	4623035
BT-474_J.11	BT-474	deletion	98	6	84468396	84468399	6	84518533	84518536
BT-474_J.11	BT-474	inversion	84	7	86645039	86645042	7	86683724	86683727
BT-474_J.11	BT-474	tandem-duplication	99	9	34018988	34018989	9	34125557	34125558
BT-474_J.11	BT-474	deletion	100	X	87888338	87888339	X	87894240	87894241
BT-474_J.12	BT-474	tandem-duplication	78	1	221648791	221648794	1	221903414	221903417
BT-474_J.12	BT-474	tandem-duplication	99	10	37247013	37247014	10	37838529	37838530
BT-474_J.12	BT-474	deletion	99	10	100083513	100083514	10	100085661	100085662
BT-474_J.12	BT-474	tandem-duplication	83	11	47856730	47856735	11	48165604	48165609
BT-474_J.12	BT-474	tandem-duplication	100	17	34040520	34040522	17	34075409	34075411
BT-474_J.12	BT-474	inversion	100	17	34040802	34040803	17	34093502	34093503
BT-474_J.12	BT-474	inversion	98	17	34040810	34040813	17	34367631	34367634
BT-474_J.12	BT-474	tandem-duplication	100	19	44037699	44037702	19	44321289	44321292
BT-474_J.12	BT-474	tandem-duplication	98	22	43421902	43421908	22	43622411	43622417
BT-474_J.12	BT-474	tandem-duplication	100	3	120280740	120280744	3	120589180	120589184
BT-474_J.12	BT-474	tandem-duplication	99	6	84916749	84916750	6	86476950	86476951
BT-474_J.13	BT-474	tandem-duplication	100	1	230644024	230644027	1	230919516	230919519
BT-474_J.13	BT-474	deletion	100	12	114057558	114057560	12	114059679	114059681
BT-474_J.13	BT-474	deletion	100	15	100743508	100743510	15	100750954	100750956
BT-474_J.13	BT-474	translocation	97	4	191039900	191039905	7	140976978	140976983
BT-474_J.13	BT-474	translocation	99	6	80488629	80488630	7	139726627	139726628
BT-474_J.13	BT-474	translocation	99	7	134593889	134593890	15	32168464	32168465
BT-474_J.13	BT-474	inversion	95	7	140972855	140972859	7	140974243	140974247
BT-474_J.14	BT-474	tandem-duplication	98	1	25797055	25797057	1	26018325	26018327
BT-474_J.14	BT-474	tandem-duplication	98	1	111874431	111874434	1	112102698	112102701
BT-474_J.14	BT-474	deletion	63	1	238411746	238411749	1	238414663	238414666
BT-474_J.14	BT-474	tandem-duplication	80	10	16217200	16217201	10	16219480	16219481
BT-474_J.14	BT-474	tandem-duplication	100	10	49476951	49476952	10	49867715	49867716
BT-474_J.14	BT-474	tandem-duplication	74	12	6679821	6679824	12	7126404	7126407
BT-474_J.14	BT-474	tandem-duplication	99	16	727961	727964	16	948524	948527
BT-474_J.14	BT-474	deletion	98	16	25415482	25415483	16	25418643	25418644
BT-474_J.14	BT-474	tandem-duplication	100	3	112663522	112663524	3	114188852	114188854
BT-474_J.14	BT-474	translocation	100	3	169603768	169603771	20	50033983	50033986
BT-474_J.14	BT-474	tandem-duplication	92	6	137430923	137430929	6	137624061	137624067
BT-474_J.14	BT-474	translocation	98	7	81497372	81497373	16	11734993	11734994
BT-474_J.14	BT-474	tandem-duplication	88	7	106093201	106093202	7	108018789	108018790
BT-474_J.9	BT-474	tandem-duplication	69	10	30599797	30599800	10	30883766	30883769
BT-474_J.9	BT-474	tandem-duplication	99	16	2130544	2130546	16	2322563	2322565
BT-474_J.9	BT-474	tandem-duplication	97	17	79462139	79462140	17	80707234	80707235
BT-474_J.9	BT-474	deletion	100	2	189643798	189643799	2	196073761	196073762
BT-474_J.9	BT-474	tandem-duplication	99	2	189918492	189918494	2	198123205	198123207
BT-474_J.9	BT-474	inversion	98	2	190307097	190307098	2	197677541	197677542
BT-474_J.9	BT-474	deletion	100	2	196354168	196354171	2	196544944	196544947
BT-474_J.9	BT-474	tandem-duplication	84	4	162079416	162079418	4	162217709	162217711
BT-474_J.9	BT-474	deletion	99	8	10162840	10162843	8	10166518	10166521
BT-474_K.1	BT-474	tandem-duplication	100	11	124625377	124625378	11	124786011	124786012
BT-474_K.1	BT-474	tandem-duplication	100	14	100460177	100460178	14	100792419	100792420
BT-474_K.1	BT-474	tandem-duplication	98	14	106778249	106778253	14	106935137	106935141
BT-474_K.1	BT-474	tandem-duplication	99	2	85641944	85641947	2	85797612	85797615
BT-474_K.1	BT-474	tandem-duplication	100	3	149701639	149701641	3	150787870	150787872
BT-474_K.1	BT-474	translocation	100	4	184734163	184734165	18	37688626	37688628
BT-474_K.2	BT-474	tandem-duplication	100	15	63030565	63030570	15	63368880	63368885
BT-474_K.2	BT-474	deletion	99	15	63075069	63075070	15	63080178	63080179
BT-474_K.2	BT-474	deletion	100	2	33472705	33472706	2	33478890	33478891
BT-474_K.2	BT-474	tandem-duplication	100	20	33596525	33596526	20	56401765	56401766
BT-474_K.2	BT-474	deletion	96	X	9029895	9029901	X	9032237	9032243
BT-474_K.2	BT-474	deletion	89	X	34891346	34891348	X	34893170	34893172
BT-474_K.3	BT-474	deletion	99	13	39328112	39328113	13	39333606	39333607
BT-474_K.3	BT-474	tandem-duplication	67	20	29835508	29835512	20	31018629	31018633
BT-474_K.3	BT-474	tandem-duplication	97	5	57565665	57565668	5	57758324	57758327
BT-474_K.3	BT-474	tandem-duplication	100	8	103707219	103707220	8	104759536	104759537
BT-474_K.4	BT-474	tandem-duplication	99	1	157542809	157542810	1	158208389	158208390
BT-474_K.4	BT-474	tandem-duplication	90	10	8748074	8748075	10	9266497	9266498
BT-474_K.4	BT-474	tandem-duplication	94	9	73008192	73008193	9	73104601	73104602
BT-474_K.4	BT-474	tandem-duplication	99	X	104797028	104797033	X	105860878	105860883
BT-474_K.5	BT-474	deletion	99	1	79574551	79574553	1	79577737	79577739
BT-474_K.5	BT-474	tandem-duplication	98	1	151858926	151858927	1	152173973	152173974
BT-474_K.5	BT-474	tandem-duplication	100	13	85097068	85097074	13	85491199	85491205
BT-474_K.5	BT-474	deletion	99	14	80948451	80948455	14	80951100	80951104
BT-474_K.5	BT-474	tandem-duplication	95	22	46693258	46693259	22	48178652	48178653
BT-474_K.5	BT-474	tandem-duplication	100	4	143429977	143429978	4	143722325	143722326
BT-474_K.5	BT-474	deletion	97	5	154994574	154994575	5	155000221	155000222
BT-474_K.5	BT-474	deletion	75	6	30552119	30552122	6	30553942	30553945
BT-474_K.5	BT-474	tandem-duplication	90	8	95591905	95591906	8	95703585	95703586
BT-474_L.1	BT-474	tandem-duplication	94	1	168674875	168674878	1	169173019	169173022
BT-474_L.1	BT-474	tandem-duplication	100	1	236449355	236449358	1	236781314	236781317
BT-474_L.1	BT-474	tandem-duplication	94	13	113090964	113090968	13	113591872	113591876
BT-474_L.1	BT-474	deletion	100	7	146834020	146834025	7	146851544	146851549
BT-474_L.2	BT-474	tandem-duplication	100	11	11102032	11102033	11	11300612	11300613
BT-474_L.2	BT-474	inversion	75	14	60081930	60081934	14	60083129	60083133
BT-474_L.2	BT-474	tandem-duplication	99	2	207968193	207968197	2	208295624	208295628
BT-474_L.2	BT-474	inversion	69	20	33539917	33539918	20	58272559	58272560
BT-474_L.2	BT-474	deletion	64	22	39382413	39382417	22	39385458	39385462
BT-474_L.2	BT-474	tandem-duplication	99	8	29506021	29506022	8	29685502	29685503
BT-474_L.3	BT-474	deletion	98	1	224590115	224590116	1	225694363	225694364
BT-474_L.3	BT-474	tandem-duplication	99	12	26885480	26885482	12	27012099	27012101
BT-474_L.3	BT-474	tandem-duplication	100	12	51077596	51077598	12	51757429	51757431
BT-474_L.3	BT-474	tandem-duplication	100	12	57847925	57847927	12	57853600	57853602
BT-474_L.3	BT-474	translocation	99	16	11477008	11477011	18	32262591	32262594
BT-474_L.3	BT-474	tandem-duplication	99	17	65547394	65547395	17	65782406	65782407
BT-474_L.3	BT-474	tandem-duplication	100	18	6296384	6296389	18	6405684	6405689
BT-474_L.3	BT-474	deletion	100	18	6296385	6296387	18	6298551	6298553
BT-474_L.3	BT-474	inversion	97	18	25717994	25717997	18	31768162	31768165
BT-474_L.3	BT-474	tandem-duplication	100	2	97493134	97493137	2	97620839	97620842
BT-474_L.3	BT-474	inversion	99	21	22552678	22552679	21	26933545	26933546
BT-474_L.3	BT-474	inversion	85	3	87026050	87026051	3	87027125	87027126
BT-474_L.4	BT-474	tandem-duplication	91	1	159969874	159969877	1	160171145	160171148
BT-474_L.4	BT-474	deletion	100	13	20358102	20358106	13	36574095	36574099
BT-474_L.4	BT-474	deletion	96	13	26174619	26174622	13	36574527	36574530
BT-474_L.4	BT-474	inversion	96	13	26174870	26174873	13	27387542	27387545
BT-474_L.4	BT-474	inversion	94	13	27388466	27388467	13	32586043	32586044
BT-474_L.4	BT-474	tandem-duplication	99	17	73124318	73124327	17	73213749	73213758
BT-474_L.4	BT-474	tandem-duplication	98	5	172845991	172845996	5	173029927	173029932
BT-474_L.4	BT-474	inversion	100	5	175586857	175586860	5	175647683	175647686
BT-474_L.4	BT-474	tandem-duplication	99	6	10827961	10827965	6	10934615	10934619
BT-474_L.5	BT-474	translocation	98	1	203807926	203807927	7	35889605	35889606
BT-474_L.5	BT-474	deletion	90	4	34780023	34780033	4	34829085	34829095
BT-474_L.5	BT-474	tandem-duplication	90	6	154844940	154844941	6	154972550	154972551
BT-474_L.5	BT-474	tandem-duplication	96	7	107778914	107778917	7	107958049	107958052
BT-474_L.5	BT-474	deletion	99	7	146613167	146613172	7	146736918	146736923
BT-474_L.5	BT-474	inversion	94	8	13975280	13975284	8	13976201	13976205
BT-474_L.5	BT-474	tandem-duplication	97	8	29066853	29066856	8	29220693	29220696
BT-474_M.1	BT-474	tandem-duplication	98	12	6391912	6391914	12	6515415	6515417
BT-474_M.1	BT-474	tandem-duplication	99	12	30917818	30917819	12	31052434	31052435
BT-474_M.1	BT-474	tandem-duplication	98	15	29314402	29314405	15	29390378	29390381
BT-474_M.1	BT-474	tandem-duplication	100	16	23237026	23237030	16	23494670	23494674
BT-474_M.1	BT-474	translocation	93	16	30468962	30468965	17	29841333	29841336
BT-474_M.1	BT-474	translocation	99	16	30482294	30482297	17	29665585	29665588
BT-474_M.1	BT-474	tandem-duplication	99	5	132902486	132902488	5	135437649	135437651
BT-474_M.1	BT-474	tandem-duplication	98	7	13493769	13493772	7	13785696	13785699
BT-474_M.1	BT-474	tandem-duplication	98	9	14091479	14091480	9	14604299	14604300
BT-474_M.2	BT-474	tandem-duplication	99	11	65194617	65194621	11	65299994	65299998
BT-474_M.2	BT-474	tandem-duplication	100	18	55212634	55212638	18	55592476	55592480
BT-474_M.2	BT-474	tandem-duplication	100	3	52490936	52490937	3	52655043	52655044
BT-474_M.2	BT-474	tandem-duplication	100	4	184185312	184185319	4	184431814	184431821
BT-474_M.2	BT-474	tandem-duplication	100	5	11451915	11451918	5	12271933	12271936
BT-474_M.2	BT-474	deletion	100	5	175816421	175816424	5	175818733	175818736
BT-474_M.2	BT-474	tandem-duplication	100	7	120432102	120432106	7	120549822	120549826
BT-474_M.2	BT-474	tandem-duplication	98	8	94265914	94265915	8	94397543	94397544
BT-474_M.2	BT-474	tandem-duplication	99	X	70274191	70274196	X	70360330	70360335
BT-474_M.3	BT-474	tandem-duplication	100	10	61552192	61552199	10	61874761	61874768
BT-474_M.3	BT-474	tandem-duplication	68	12	98291025	98291028	12	99177599	99177602
BT-474_M.3	BT-474	tandem-duplication	100	15	39836781	39836786	15	40149327	40149332
BT-474_M.3	BT-474	tandem-duplication	99	9	123273083	123273084	9	123951924	123951925
BT-474_M.4	BT-474	tandem-duplication	100	11	111229263	111229266	11	111593956	111593959
BT-474_M.4	BT-474	tandem-duplication	92	13	96685737	96685740	13	97000517	97000520
BT-474_M.4	BT-474	tandem-duplication	100	16	66943439	66943440	16	67070047	67070048
BT-474_M.4	BT-474	tandem-duplication	67	20	53704050	53704056	20	53787039	53787045
BT-474_M.4	BT-474	deletion	100	3	193662188	193662191	3	193665910	193665913
BT-474_M.4	BT-474	tandem-duplication	100	8	8718862	8718864	8	8774470	8774472
HT-1376_A.3	HT-1376	tandem-duplication	99	14	101829510	101829511	14	102030935	102030936
HT-1376_A.3	HT-1376	deletion	90	5	51117045	51117046	5	51117659	51117660
HT-1376_A.3	HT-1376	deletion	95	5	144648625	144648629	5	145162768	145162772
HT-1376_A.3	HT-1376	tandem-duplication	100	9	111260769	111260773	9	111385429	111385433
HT-1376_A.3	HT-1376	deletion	98	9	115160469	115160470	9	115274236	115274237
HT-1376_A.4	HT-1376	translocation	96	11	49509972	49509973	17	71998358	71998359
HT-1376_A.4	HT-1376	translocation	100	2	124452104	124452109	17	69438189	69438194
HT-1376_A.4	HT-1376	translocation	79	4	19080445	19080448	7	103178337	103178340
HT-1376_A.4	HT-1376	translocation	96	7	70381543	70381544	11	49576399	49576400
HT-1376_A.4	HT-1376	deletion	100	7	111670854	111670856	7	111711802	111711804
HT-1376_A.6	HT-1376	inversion	100	1	231989360	231989363	1	231995398	231995401
HT-1376_A.6	HT-1376	translocation	98	11	12833856	12833860	16	68778914	68778918
HT-1376_A.6	HT-1376	translocation	99	13	72359453	72359455	16	68779260	68779262
HT-1376_A.6	HT-1376	translocation	98	13	72649504	72649508	20	41659854	41659858
HT-1376_A.6	HT-1376	deletion	63	16	60600888	60600891	16	60634948	60634951
HT-1376_A.6	HT-1376	deletion	100	17	50234231	50234235	17	50245189	50245193
HT-1376_A.6	HT-1376	deletion	100	19	47399367	47399371	19	47402059	47402063
HT-1376_A.6	HT-1376	translocation	79	4	125209012	125209013	5	38165699	38165700
HT-1376_A.6	HT-1376	translocation	96	5	88461409	88461414	X	38915477	38915482
HT-1376_A.6	HT-1376	translocation	99	6	40088201	40088202	13	86705060	86705061
HT-1376_A.6	HT-1376	tandem-duplication	99	X	122810124	122810126	X	122932285	122932287
HT-1376_A.6	HT-1376	deletion	100	X	137051409	137051414	X	137058819	137058824
HT-1376_A.7	HT-1376	tandem-duplication	99	13	68708476	68708479	13	68715059	68715062
HT-1376_A.7	HT-1376	deletion	99	3	57806554	57806562	3	58023930	58023938
HT-1376_A.7	HT-1376	inversion	98	6	41575686	41575691	6	41578912	41578917
HT-1376_A.7	HT-1376	deletion	100	6	157113185	157113188	6	157299450	157299453
HT-1376_A.7	HT-1376	translocation	99	7	57559187	57559188	9	138853171	138853172
HT-1376_B.1	HT-1376	tandem-duplication	99	4	32766190	32766191	4	55338484	55338485
HT-1376_B.1	HT-1376	deletion	98	4	151671340	151671343	4	151676984	151676987
HT-1376_B.1	HT-1376	deletion	99	4	171215890	171215892	4	171223633	171223635
HT-1376_B.2	HT-1376	deletion	98	2	70934888	70934891	2	71504799	71504802
HT-1376_B.3	HT-1376	tandem-duplication	98	1	58211401	58211403	1	58214012	58214014
HT-1376_B.3	HT-1376	deletion	99	3	37838410	37838414	3	37843361	37843365
HT-1376_B.5	HT-1376	deletion	97	16	30998639	30998642	16	31040924	31040927
HT-1376_B.7	HT-1376	translocation	84	13	92701604	92701605	16	8230964	8230965
HT-1376_B.7	HT-1376	inversion	99	16	9115259	9115261	16	9607934	9607936
HT-1376_B.7	HT-1376	tandem-duplication	100	16	89369363	89369365	16	89402878	89402880
HT-1376_C.1	HT-1376	deletion	68	13	83028781	83028783	13	83043740	83043742
HT-1376_C.1	HT-1376	tandem-duplication	98	5	24057739	24057740	5	24059977	24059978
HT-1376_C.1	HT-1376	tandem-duplication	100	8	184410	184414	8	52197358	52197362
HT-1376_C.1	HT-1376	inversion	99	8	47234290	47234292	8	108552308	108552310
HT-1376_C.1	HT-1376	inversion	89	8	52188242	52188245	8	52190283	52190286
HT-1376_C.1	HT-1376	translocation	99	8	107542881	107542883	16	27002067	27002069
HT-1376_C.1	HT-1376	translocation	100	8	107543448	107543449	16	27004606	27004607
HT-1376_C.1	HT-1376	translocation	74	8	108264405	108264407	13	65062700	65062702
HT-1376_C.1	HT-1376	deletion	99	9	6590466	6590470	9	6832331	6832335
HT-1376_C.3	HT-1376	inversion	90	2	236858178	236858179	2	236859110	236859111
HT-1376_C.3	HT-1376	tandem-duplication	100	8	184410	184414	8	52197358	52197362
HT-1376_C.3	HT-1376	inversion	100	8	47234290	47234292	8	108552308	108552310
HT-1376_C.3	HT-1376	inversion	90	8	52188242	52188245	8	52190283	52190286
HT-1376_C.3	HT-1376	translocation	99	8	107542881	107542883	16	27002067	27002069
HT-1376_C.3	HT-1376	translocation	100	8	107543448	107543449	16	27004606	27004607
HT-1376_C.3	HT-1376	translocation	96	8	108264405	108264407	13	65062700	65062702
HT-1376_C.3	HT-1376	inversion	98	8	119963045	119963048	8	120115326	120115329
HT-1376_C.4	HT-1376	inversion	100	16	11247584	11247585	16	28500226	28500227
HT-1376_C.4	HT-1376	translocation	96	2	6777126	6777130	16	12133050	12133054
HT-1376_C.4	HT-1376	deletion	99	8	50818245	50818248	8	61028439	61028442
HT-1376_C.4	HT-1376	inversion	89	8	61044867	61044869	8	61045629	61045631
HT-1376_C.4	HT-1376	inversion	89	8	129165385	129165387	8	130467259	130467261
HT-1376_C.4	HT-1376	deletion	88	8	130463299	130463300	8	130465158	130465159
HT-1376_C.5	HT-1376	translocation	100	5	77496135	77496140	8	130911393	130911398
HT-1376_C.5	HT-1376	deletion	100	8	50818245	50818248	8	61028439	61028442
HT-1376_C.5	HT-1376	inversion	88	8	61044867	61044869	8	61045629	61045631
HT-1376_C.5	HT-1376	deletion	79	8	130463299	130463300	8	130465158	130465159
HT-1376_C.5	HT-1376	inversion	99	8	131639587	131639593	8	131648982	131648988
HT-1376_C.6	HT-1376	tandem-duplication	69	1	1798111	1798114	1	1805009	1805012
HT-1376_C.6	HT-1376	deletion	100	18	53213176	53213177	18	53278553	53278554
HT-1376_C.6	HT-1376	deletion	97	3	61748570	61748571	3	61953879	61953880
HT-1376_C.6	HT-1376	tandem-duplication	99	4	58420574	58420575	4	58423541	58423542
HT-1376_C.6	HT-1376	tandem-duplication	98	5	115808360	115808364	5	115819886	115819890
HT-1376_C.7	HT-1376	deletion	100	11	17820686	17820690	11	17824273	17824277
HT-1376_C.7	HT-1376	deletion	100	4	53838637	53838639	4	53952888	53952890
HT-1376_C.7	HT-1376	deletion	95	6	27773544	27773548	6	27911468	27911472
HT-1376_C.7	HT-1376	deletion	98	7	65506060	65506063	7	65509882	65509885
HT-1376_C.7	HT-1376	inversion	99	8	21218576	21218580	8	21220898	21220902
HT-1376_C.7	HT-1376	inversion	99	8	133785729	133785732	8	133795296	133795299
HT-1376_C.7	HT-1376	inversion	85	8	134098386	134098387	8	134100082	134100083
HT-1376_C.7	HT-1376	deletion	100	X	107727994	107727998	X	107765170	107765174
HT-1376_C.8	HT-1376	inversion	75	13	64833449	64833454	13	64834431	64834436
HT-1376_C.8	HT-1376	deletion	98	2	105254982	105254985	2	105258353	105258356
HT-1376_C.8	HT-1376	inversion	99	2	187364038	187364039	2	187378107	187378108
HT-1376_C.8	HT-1376	inversion	97	2	187366036	187366040	2	187450450	187450454
HT-1376_C.8	HT-1376	deletion	67	21	45482755	45482757	21	45533459	45533461
HT-1376_C.8	HT-1376	inversion	99	22	29126017	29126020	22	29135628	29135631
HT-1376_D.1	HT-1376	deletion	100	11	129403569	129403570	11	129409681	129409682
HT-1376_D.1	HT-1376	inversion	89	13	84576750	84576751	13	84578595	84578596
HT-1376_D.1	HT-1376	translocation	70	18	8537834	8537835	20	35209910	35209911
HT-1376_D.1	HT-1376	translocation	97	18	65999697	65999699	22	27755857	27755859
HT-1376_D.1	HT-1376	inversion	70	20	35208076	35208079	20	35209257	35209260
HT-1376_D.1	HT-1376	inversion	70	20	35209210	35209217	20	35226755	35226762
HT-1376_D.1	HT-1376	inversion	100	20	57880589	57880594	20	57942782	57942787
HT-1376_D.1	HT-1376	deletion	100	22	28309388	28309392	22	28314031	28314035
HT-1376_D.1	HT-1376	translocation	99	3	2846569	2846573	11	14839027	14839031
HT-1376_D.2	HT-1376	deletion	100	20	34650502	34650505	20	53279315	53279318
HT-1376_D.2	HT-1376	deletion	98	5	20503089	20503092	5	20514780	20514783
HT-1376_D.2	HT-1376	deletion	100	5	26428196	26428198	5	26470993	26470995
HT-1376_D.2	HT-1376	deletion	85	8	68525068	68525072	8	69449369	69449373
HT-1376_D.3	HT-1376	deletion	98	1	163292097	163292098	1	185306454	185306455
HT-1376_D.3	HT-1376	deletion	100	12	19563929	19563931	12	19610344	19610346
HT-1376_D.3	HT-1376	deletion	66	18	60161121	60161125	18	60174011	60174015
HT-1376_D.3	HT-1376	deletion	100	19	4905140	4905143	19	5066128	5066131
HT-1376_D.4	HT-1376	deletion	98	18	37110578	37110579	18	37118916	37118917
HT-1376_D.4	HT-1376	deletion	99	5	21383400	21383401	5	21389998	21389999
HT-1376_D.4	HT-1376	inversion	100	9	24808939	24808941	9	24819824	24819826
HT-1376_D.5	HT-1376	tandem-duplication	100	1	146667524	146667529	1	146738782	146738787
HT-1376_D.5	HT-1376	tandem-duplication	75	12	51311990	51311991	12	51313119	51313120
HT-1376_D.5	HT-1376	inversion	71	13	103352178	103352182	13	103353269	103353273
HT-1376_D.5	HT-1376	translocation	97	18	63792161	63792162	20	57070251	57070252
HT-1376_D.5	HT-1376	inversion	100	18	63824329	63824333	18	63839397	63839401
HT-1376_D.5	HT-1376	deletion	96	2	232166591	232166595	2	232218257	232218261
HT-1376_D.5	HT-1376	inversion	98	3	66105286	66105287	3	66108843	66108844
HT-1376_D.5	HT-1376	tandem-duplication	69	6	28918936	28918940	6	28976537	28976541
HT-1376_D.5	HT-1376	deletion	99	X	31363788	31363789	X	31436729	31436730
HT-1376_D.5	HT-1376	inversion	100	X	75443787	75443789	X	149391868	149391870
HT-1376_D.6	HT-1376	inversion	99	1	204391984	204391985	1	204420693	204420694
HT-1376_D.6	HT-1376	translocation	100	1	204419057	204419060	10	59998989	59998992
HT-1376_D.6	HT-1376	deletion	97	12	124968026	124968029	12	125014404	125014407
HT-1376_D.6	HT-1376	inversion	99	18	64197979	64197985	18	64202770	64202776
HT-1376_D.6	HT-1376	inversion	66	18	64812527	64812529	18	64819424	64819426
HT-1376_D.6	HT-1376	translocation	85	4	75642063	75642064	7	67011681	67011682
HT-1376_D.7	HT-1376	inversion	95	10	36601364	36601367	10	36603234	36603237
HT-1376_D.7	HT-1376	translocation	98	10	43768662	43768663	20	53904789	53904790
HT-1376_D.7	HT-1376	inversion	79	22	17711025	17711026	22	17813639	17813640
JSC-1_A.12	JSC-1	deletion	97	3	18785333	18785334	3	18798371	18798372
JSC-1_A.15	JSC-1	deletion	85	2	132546295	132546298	2	132548850	132548853
JSC-1_A.15	JSC-1	deletion	99	5	93143362	93143365	5	93160264	93160267
JSC-1_A.15	JSC-1	tandem-duplication	99	8	129102537	129102540	8	129162931	129162934
JSC-1_A.18	JSC-1	tandem-duplication	99	12	7630092	7630093	12	7646691	7646692
JSC-1_A.18	JSC-1	tandem-duplication	98	18	47771779	47771782	18	47783166	47783169
JSC-1_A.18	JSC-1	tandem-duplication	80	8	65396568	65396569	8	65465438	65465439
JSC-1_A.19	JSC-1	deletion	99	2	139390739	139390740	2	139402606	139402607
JSC-1_A.19	JSC-1	deletion	99	8	115192114	115192115	8	115375394	115375395
JSC-1_A.22	JSC-1	tandem-duplication	100	5	121731686	121731691	5	121795168	121795173
JSC-1_A.22	JSC-1	tandem-duplication	100	5	121794461	121794464	5	121935774	121935777
JSC-1_B.15	JSC-1	tandem-duplication	99	19	28074672	28074693	19	28076906	28076927
JSC-1_B.15	JSC-1	deletion	99	5	6401565	6401566	5	6405304	6405305
JSC-1_B.15	JSC-1	deletion	63	6	25741287	25741293	6	25744445	25744451
JSC-1_B.15	JSC-1	deletion	75	7	80892694	80892698	7	80893831	80893835
JSC-1_B.16	JSC-1	deletion	99	12	43496512	43496516	12	43498726	43498730
JSC-1_B.19	JSC-1	deletion	100	12	43496512	43496516	12	43498726	43498730
JSC-1_B.19	JSC-1	deletion	79	2	64325023	64325030	2	64326569	64326576
JSC-1_B.20	JSC-1	deletion	85	1	59633237	59633247	1	59633239	59633249
JSC-1_B.20	JSC-1	tandem-duplication	94	7	17761081	17761084	7	17762948	17762951
JSC-1_B.20	JSC-1	deletion	89	7	17761371	17761373	7	17764313	17764315
JSC-1_B.21	JSC-1	inversion	74	10	68953580	68953583	10	68953977	68953980
JSC-1_B.22	JSC-1	tandem-duplication	100	2	140915225	140915228	2	140990383	140990386
JSC-1_B.22	JSC-1	translocation	85	3	135875876	135875879	11	45789489	45789492
JSC-1_B.22	JSC-1	deletion	99	8	123354775	123354780	8	123356749	123356754
JSC-1_B.22	JSC-1	deletion	97	8	139847721	139847723	8	139869137	139869139
JSC-1_B.23	JSC-1	translocation	70	10	121503587	121503589	19	1267918	1267920
JSC-1_B.23	JSC-1	translocation	100	10	121503812	121503814	11	66314083	66314085
JSC-1_B.23	JSC-1	translocation	100	11	66314282	66314284	22	39710231	39710233
JSC-1_B.23	JSC-1	translocation	100	19	1261827	1261829	22	39710500	39710502
JSC-1_B.23	JSC-1	deletion	100	3	111098720	111098721	3	111303248	111303249
JSC-1_C.13	JSC-1	deletion	99	1	160769652	160769654	1	160777046	160777048
JSC-1_C.13	JSC-1	deletion	100	16	58235118	58235121	16	58237683	58237686
JSC-1_C.13	JSC-1	inversion	95	2	211211567	211211570	2	211213078	211213081
JSC-1_C.13	JSC-1	translocation	99	2	211211969	211211970	5	81889317	81889318
JSC-1_C.13	JSC-1	translocation	97	2	211216948	211216952	9	89984031	89984035
JSC-1_C.13	JSC-1	translocation	99	5	81889045	81889046	9	89984227	89984228
JSC-1_C.13	JSC-1	deletion	99	8	79564850	79564852	8	79569055	79569057
JSC-1_C.14	JSC-1	tandem-duplication	100	5	131399056	131399057	5	131471388	131471389
JSC-1_C.15	JSC-1	tandem-duplication	100	1	57922343	57922347	1	57957519	57957523
JSC-1_C.15	JSC-1	tandem-duplication	100	12	69179703	69179704	12	69239025	69239026
JSC-1_C.15	JSC-1	tandem-duplication	74	17	71852445	71852449	17	71856291	71856295
JSC-1_C.15	JSC-1	deletion	97	2	220939576	220939578	2	220947707	220947709
JSC-1_C.15	JSC-1	deletion	75	4	78671208	78671214	4	78672923	78672929
JSC-1_C.15	JSC-1	deletion	98	5	82194176	82194182	5	82198156	82198162
JSC-1_C.15	JSC-1	inversion	98	5	152346020	152346022	5	152356121	152356123
JSC-1_C.15	JSC-1	inversion	100	5	152351926	152351934	5	152356128	152356136
JSC-1_C.15	JSC-1	deletion	84	7	154994835	154994836	7	154999973	154999974
JSC-1_C.15	JSC-1	tandem-duplication	88	8	58487765	58487769	8	58488869	58488873
JSC-1_C.15	JSC-1	inversion	97	9	140488301	140488302	9	140506540	140506541
JSC-1_C.16	JSC-1	deletion	98	10	57963178	57963182	10	57972066	57972070
JSC-1_C.16	JSC-1	tandem-duplication	74	17	71852445	71852449	17	71856291	71856295
JSC-1_C.16	JSC-1	deletion	74	4	145058325	145058329	4	145059966	145059970
JSC-1_C.16	JSC-1	tandem-duplication	70	9	12540673	12540676	9	12573093	12573096
JSC-1_C.18	JSC-1	inversion	89	1	91199163	91199167	1	91199552	91199556
JSC-1_C.18	JSC-1	tandem-duplication	99	12	80882444	80882447	12	80886537	80886540
JSC-1_C.18	JSC-1	tandem-duplication	100	12	80907699	80907702	12	80910182	80910185
JSC-1_C.18	JSC-1	deletion	99	12	125923754	125923756	12	125997266	125997268
JSC-1_C.18	JSC-1	deletion	100	4	105679815	105679818	4	105685974	105685977
JSC-1_C.18	JSC-1	translocation	75	5	18278382	18278385	21	40331403	40331406
JSC-1_C.19	JSC-1	translocation	97	3	41046625	41046626	21	40771259	40771260
JSC-1_C.19	JSC-1	deletion	99	4	105648381	105648384	4	105653528	105653531
JSC-1_C.21	JSC-1	translocation	100	1	153182160	153182164	2	206473725	206473729
JSC-1_C.21	JSC-1	deletion	99	11	8123124	8123126	11	8130665	8130667
JSC-1_C.21	JSC-1	tandem-duplication	96	15	41441727	41441730	15	41494115	41494118
JSC-1_C.21	JSC-1	deletion	100	19	54645207	54645210	19	54648502	54648505
JSC-1_C.21	JSC-1	deletion	99	2	80132520	80132524	2	80150068	80150072
JSC-1_C.21	JSC-1	translocation	69	2	96994424	96994429	6	38410408	38410413
JSC-1_C.21	JSC-1	translocation	99	2	166138631	166138638	9	131492179	131492186
JSC-1_C.21	JSC-1	inversion	99	2	166139170	166139171	2	166142243	166142244
JSC-1_C.21	JSC-1	tandem-duplication	84	2	240986053	240986054	2	240988649	240988650
JSC-1_C.21	JSC-1	deletion	100	21	17471255	17471261	21	17487770	17487776
JSC-1_C.21	JSC-1	inversion	96	3	164620087	164620089	3	164635895	164635897
JSC-1_C.21	JSC-1	deletion	100	4	56206835	56206836	4	56213010	56213011
JSC-1_C.21	JSC-1	inversion	99	5	127111425	127111426	5	127120706	127120707
JSC-1_C.21	JSC-1	inversion	99	5	127111433	127111434	5	127122358	127122359
JSC-1_C.21	JSC-1	deletion	100	6	68270190	68270191	6	68279564	68279565
JSC-1_C.21	JSC-1	inversion	97	6	81416315	81416316	6	81433110	81433111
JSC-1_C.21	JSC-1	inversion	97	6	81423059	81423060	6	81433114	81433115
JSC-1_C.21	JSC-1	inversion	100	6	110121073	110121074	6	110126353	110126354
JSC-1_C.21	JSC-1	inversion	99	6	110121073	110121074	6	110128068	110128069
JSC-1_C.21	JSC-1	deletion	100	8	130732621	130732624	8	130741723	130741726
JSC-1_C.24	JSC-1	deletion	70	7	149062257	149062258	7	149240101	149240102
JSC-1_D.13	JSC-1	translocation	99	2	65680821	65680824	12	128214137	128214140
JSC-1_D.13	JSC-1	deletion	99	2	181230025	181230026	2	181367489	181367490
JSC-1_D.13	JSC-1	tandem-duplication	99	9	4889321	4889322	9	4893412	4893413
JSC-1_D.14	JSC-1	deletion	90	19	52727625	52727626	19	52729388	52729389
JSC-1_D.14	JSC-1	deletion	75	X	141483395	141483401	X	141484626	141484632
JSC-1_D.16	JSC-1	deletion	98	19	52727625	52727626	19	52729388	52729389
JSC-1_D.17	JSC-1	tandem-duplication	91	13	97018267	97018268	13	97049563	97049564
JSC-1_D.17	JSC-1	inversion	99	6	82678530	82678536	6	82693217	82693223
JSC-1_D.17	JSC-1	deletion	99	6	146620925	146620926	6	146632985	146632986
JSC-1_D.17	JSC-1	inversion	94	7	117989736	117989738	7	117990138	117990140
JSC-1_D.17	JSC-1	inversion	94	7	117989736	117989738	7	117990138	117990140
JSC-1_D.18	JSC-1	inversion	98	14	78853890	78853893	14	78871280	78871283
JSC-1_D.18	JSC-1	translocation	100	2	121711816	121711817	10	101921646	101921647
JSC-1_D.18	JSC-1	translocation	99	2	121712501	121712502	10	102032571	102032572
JSC-1_D.18	JSC-1	tandem-duplication	100	3	13463405	13463409	3	13619921	13619925
JSC-1_D.20	JSC-1	tandem-duplication	100	1	8389706	8389708	1	8403516	8403518
JSC-1_D.20	JSC-1	inversion	95	1	8394020	8394025	1	8395184	8395189
JSC-1_D.20	JSC-1	inversion	99	1	8395921	8395925	1	8401105	8401109
JSC-1_D.21	JSC-1	deletion	94	17	4789621	4789626	17	4794696	4794701
JSC-1_D.21	JSC-1	deletion	90	19	52727625	52727626	19	52729388	52729389
JSC-1_D.21	JSC-1	deletion	99	X	63305328	63305329	X	63310601	63310602
JSC-1_D.22	JSC-1	tandem-duplication	100	2	233656470	233656474	2	233658934	233658938
JSC-1_D.24	JSC-1	deletion	90	19	52727625	52727626	19	52729388	52729389
JSC-1_E.1	JSC-1	tandem-duplication	98	1	1802253	1802257	1	1812698	1812702
JSC-1_E.1	JSC-1	tandem-duplication	99	11	73059729	73059733	11	73105279	73105283
JSC-1_E.2	JSC-1	inversion	74	19	4996007	4996008	19	4996503	4996504
JSC-1_E.2	JSC-1	tandem-duplication	99	2	108939195	108939198	2	108980416	108980419
JSC-1_E.2	JSC-1	deletion	100	4	87113152	87113155	4	87118533	87118536
JSC-1_E.2	JSC-1	translocation	98	7	123104453	123104455	16	70525979	70525981
JSC-1_E.2	JSC-1	deletion	99	X	77348310	77348311	X	77370080	77370081
JSC-1_E.2	JSC-1	deletion	99	X	77374516	77374517	X	77377359	77377360
JSC-1_E.3	JSC-1	deletion	100	8	100688956	100688957	8	100698503	100698504
JSC-1_E.4	JSC-1	tandem-duplication	74	16	88880689	88880696	16	88891625	88891632
JSC-1_E.4	JSC-1	translocation	70	2	121956942	121956946	12	76342704	76342708
JSC-1_E.4	JSC-1	deletion	96	6	23719452	23719453	6	23735326	23735327
JSC-1_E.5	JSC-1	deletion	100	15	35460871	35460872	15	35464419	35464420
JSC-1_E.5	JSC-1	tandem-duplication	100	2	68775016	68775017	2	68797209	68797210
JSC-1_E.5	JSC-1	deletion	69	2	68782005	68782009	2	68797214	68797218
JSC-1_E.5	JSC-1	deletion	99	22	37679898	37679901	22	37695785	37695788
JSC-1_F.2	JSC-1	translocation	90	1	235811044	235811060	8	15370172	15370188
JSC-1_F.2	JSC-1	tandem-duplication	97	18	74948795	74948799	18	74996462	74996466
JSC-1_F.3	JSC-1	deletion	65	14	28278632	28278636	14	28280190	28280194
JSC-1_F.3	JSC-1	deletion	99	20	17654803	17654804	20	17657457	17657458
JSC-1_F.3	JSC-1	inversion	100	20	17655042	17655043	20	17659833	17659834
JSC-1_F.3	JSC-1	tandem-duplication	89	8	120698049	120698052	8	120844313	120844316
JSC-1_F.4	JSC-1	deletion	88	X	117507132	117507133	X	117508279	117508280
JSC-1_F.5	JSC-1	deletion	100	8	117136739	117136741	8	117218100	117218102
JSC-1_F.7	JSC-1	tandem-duplication	100	14	64943353	64943357	14	65094174	65094178
MDA-MB-453_A.13	MDA-MB-453	tandem-duplication	100	17	35590131	35590134	17	35639751	35639754
MDA-MB-453_A.13	MDA-MB-453	deletion	98	6	74631639	74631645	6	74633626	74633632
MDA-MB-453_A.14	MDA-MB-453	translocation	100	10	75313436	75313439	17	45867863	45867866
MDA-MB-453_A.14	MDA-MB-453	translocation	99	10	75493633	75493635	17	46022627	46022629
MDA-MB-453_A.14	MDA-MB-453	tandem-duplication	100	11	7521057	7521061	11	7676318	7676322
MDA-MB-453_A.14	MDA-MB-453	tandem-duplication	99	11	67078658	67078662	11	67223613	67223617
MDA-MB-453_A.14	MDA-MB-453	tandem-duplication	98	12	49187132	49187134	12	49305625	49305627
MDA-MB-453_A.14	MDA-MB-453	inversion	100	13	71028111	71028112	13	71029999	71030000
MDA-MB-453_A.14	MDA-MB-453	tandem-duplication	99	17	48856017	48856022	17	49019436	49019441
MDA-MB-453_A.14	MDA-MB-453	deletion	100	2	141016607	141016611	2	141626241	141626245
MDA-MB-453_A.14	MDA-MB-453	deletion	100	20	14955802	14955804	20	15110463	15110465
MDA-MB-453_A.14	MDA-MB-453	deletion	100	20	15416685	15416686	20	15595398	15595399
MDA-MB-453_A.14	MDA-MB-453	tandem-duplication	99	6	34993312	34993316	6	35193562	35193566
MDA-MB-453_A.15	MDA-MB-453	inversion	100	13	71028111	71028112	13	71029999	71030000
MDA-MB-453_A.15	MDA-MB-453	deletion	99	2	141016607	141016611	2	141626241	141626245
MDA-MB-453_A.15	MDA-MB-453	deletion	100	20	14955802	14955804	20	15110463	15110465
MDA-MB-453_A.15	MDA-MB-453	tandem-duplication	94	5	6739935	6739936	5	6751815	6751816
MDA-MB-453_A.16	MDA-MB-453	tandem-duplication	99	14	38380617	38380620	14	38426407	38426410
MDA-MB-453_A.16	MDA-MB-453	deletion	99	16	78843867	78843868	16	79135997	79135998
MDA-MB-453_A.16	MDA-MB-453	deletion	98	2	158019455	158019456	2	158029440	158029441
MDA-MB-453_A.16	MDA-MB-453	deletion	99	7	88770936	88770940	7	88832984	88832988
MDA-MB-453_A.16	MDA-MB-453	tandem-duplication	100	8	62600290	62600291	8	62753916	62753917
MDA-MB-453_A.17	MDA-MB-453	deletion	98	12	87132382	87132386	12	87146224	87146228
MDA-MB-453_A.17	MDA-MB-453	inversion	100	13	71028111	71028112	13	71029999	71030000
MDA-MB-453_A.17	MDA-MB-453	deletion	100	20	14613553	14613554	20	15183690	15183691
MDA-MB-453_A.17	MDA-MB-453	deletion	99	20	14992001	14992005	20	15023166	15023170
MDA-MB-453_A.17	MDA-MB-453	tandem-duplication	100	3	76041657	76041662	3	76064746	76064751
MDA-MB-453_A.17	MDA-MB-453	tandem-duplication	99	6	148574756	148574757	6	148696468	148696469
MDA-MB-453_B.12	MDA-MB-453	tandem-duplication	99	16	61041001	61041002	16	61049528	61049529
MDA-MB-453_B.12	MDA-MB-453	deletion	97	7	70115359	70115362	7	70245689	70245692
MDA-MB-453_B.12	MDA-MB-453	tandem-duplication	95	8	101378712	101378713	8	101610493	101610494
MDA-MB-453_B.12	MDA-MB-453	tandem-duplication	100	8	106288764	106288768	8	106347452	106347456
MDA-MB-453_B.15	MDA-MB-453	tandem-duplication	100	1	246753725	246753733	1	246952202	246952210
MDA-MB-453_B.15	MDA-MB-453	tandem-duplication	99	14	49556299	49556303	14	49619103	49619107
MDA-MB-453_B.15	MDA-MB-453	deletion	99	14	49664966	49664969	14	49974699	49974702
MDA-MB-453_B.15	MDA-MB-453	tandem-duplication	98	14	50825104	50825109	14	53405310	53405315
MDA-MB-453_B.15	MDA-MB-453	deletion	98	14	52585263	52585266	14	54817618	54817621
MDA-MB-453_B.15	MDA-MB-453	deletion	98	20	14229184	14229188	20	15170643	15170647
MDA-MB-453_B.17	MDA-MB-453	deletion	100	11	28246478	28246480	11	28250001	28250003
MDA-MB-453_B.17	MDA-MB-453	deletion	84	20	14999937	14999941	20	15001910	15001914
MDA-MB-453_B.17	MDA-MB-453	deletion	99	7	25065708	25065713	7	25069996	25070001
MDA-MB-453_B.19	MDA-MB-453	tandem-duplication	100	10	74886753	74886770	10	74895227	74895244
MDA-MB-453_B.20	MDA-MB-453	tandem-duplication	99	2	130560877	130560880	2	130804295	130804298
MDA-MB-453_B.20	MDA-MB-453	deletion	96	20	15141778	15141784	20	15181467	15181473
MDA-MB-453_C.13	MDA-MB-453	translocation	99	1	217366496	217366497	3	57955600	57955601
MDA-MB-453_C.13	MDA-MB-453	tandem-duplication	98	2	142285041	142285042	2	142380486	142380487
MDA-MB-453_C.13	MDA-MB-453	tandem-duplication	99	3	61022785	61022789	3	61075907	61075911
MDA-MB-453_C.13	MDA-MB-453	tandem-duplication	99	X	99992392	99992395	X	99997547	99997550
MDA-MB-453_C.14	MDA-MB-453	tandem-duplication	100	10	76401006	76401007	10	76457909	76457910
MDA-MB-453_C.14	MDA-MB-453	deletion	99	X	44821577	44821578	X	44888447	44888448
MDA-MB-453_C.15	MDA-MB-453	tandem-duplication	99	2	140477034	140477035	2	140708201	140708202
MDA-MB-453_C.16	MDA-MB-453	inversion	100	11	4654100	4654102	11	4660901	4660903
MDA-MB-453_D.26	MDA-MB-453	tandem-duplication	93	10	113626376	113626379	10	114074538	114074541
MDA-MB-453_D.26	MDA-MB-453	deletion	88	19	505630	505634	19	507249	507253
MDA-MB-453_D.26	MDA-MB-453	deletion	100	2	205391456	205391460	2	205891138	205891142
MDA-MB-453_D.26	MDA-MB-453	translocation	100	2	221497306	221497309	19	506605	506608
MDA-MB-453_D.26	MDA-MB-453	tandem-duplication	99	3	44698097	44698103	3	44812379	44812385
MDA-MB-453_D.26	MDA-MB-453	inversion	70	7	112747950	112747951	7	112748680	112748681
MDA-MB-453_D.27	MDA-MB-453	tandem-duplication	99	14	50362590	50362591	14	50667221	50667222
MDA-MB-453_D.27	MDA-MB-453	tandem-duplication	99	21	37684777	37684778	21	37745718	37745719
MDA-MB-453_D.27	MDA-MB-453	deletion	100	4	151140200	151140204	4	151215279	151215283
MDA-MB-453_D.27	MDA-MB-453	deletion	100	X	7216614	7216615	X	7422254	7422255
MDA-MB-453_D.28	MDA-MB-453	tandem-duplication	69	1	151532791	151532794	1	151835714	151835717
MDA-MB-453_D.28	MDA-MB-453	tandem-duplication	100	12	64398386	64398390	12	64554347	64554351
MDA-MB-453_D.28	MDA-MB-453	tandem-duplication	99	12	99506445	99506448	12	99560478	99560481
MDA-MB-453_D.28	MDA-MB-453	deletion	99	2	142477403	142477404	2	142598967	142598968
MDA-MB-453_D.28	MDA-MB-453	deletion	92	20	14838678	14838680	20	15399293	15399295
MDA-MB-453_D.28	MDA-MB-453	deletion	99	20	15103795	15103799	20	15181540	15181544
MDA-MB-453_D.28	MDA-MB-453	inversion	99	9	131495693	131495695	9	131505795	131505797
MDA-MB-453_D.28	MDA-MB-453	inversion	99	9	131501698	131501699	9	131505803	131505804
MDA-MB-453_D.29	MDA-MB-453	deletion	85	10	45032001	45032002	10	45033778	45033779
MDA-MB-453_D.29	MDA-MB-453	inversion	98	12	93887956	93887957	12	93943232	93943233
MDA-MB-453_D.29	MDA-MB-453	tandem-duplication	100	14	34351301	34351306	14	34886870	34886875
MDA-MB-453_D.29	MDA-MB-453	deletion	98	2	205571684	205571685	2	206052911	206052912
MDA-MB-453_D.30	MDA-MB-453	tandem-duplication	99	1	90228513	90228515	1	90343434	90343436
MDA-MB-453_D.30	MDA-MB-453	inversion	100	14	72732196	72732197	14	72875221	72875222
MDA-MB-453_D.30	MDA-MB-453	inversion	98	14	72789856	72789858	14	72909269	72909271
MDA-MB-453_D.30	MDA-MB-453	tandem-duplication	99	16	78830465	78830469	16	79141213	79141217
MDA-MB-453_D.30	MDA-MB-453	tandem-duplication	99	2	228189291	228189293	2	228398523	228398525
MDA-MB-453_D.30	MDA-MB-453	deletion	100	20	15576139	15576141	20	15816297	15816299
MDA-MB-453_D.30	MDA-MB-453	tandem-duplication	98	20	39822561	39822562	20	40053131	40053132
MDA-MB-453_D.30	MDA-MB-453	tandem-duplication	61	8	124429388	124429393	8	124732139	124732144
MDA-MB-453_D.30	MDA-MB-453	deletion	100	X	6986370	6986375	X	7135665	7135670
MDA-MB-453_D.30	MDA-MB-453	deletion	99	X	7502609	7502610	X	7713167	7713168
MDA-MB-453_D.30	MDA-MB-453	tandem-duplication	99	X	66187177	66187183	X	66306859	66306865
MDA-MB-453_E.19	MDA-MB-453	translocation	98	1	224143481	224143482	7	92267286	92267287
MDA-MB-453_E.19	MDA-MB-453	tandem-duplication	100	12	100084039	100084040	12	100101470	100101471
MDA-MB-453_E.19	MDA-MB-453	deletion	70	14	105687824	105687826	14	105874609	105874611
MDA-MB-453_E.19	MDA-MB-453	deletion	97	4	60749820	60749825	4	60753446	60753451
MDA-MB-453_E.19	MDA-MB-453	tandem-duplication	97	5	148917711	148917743	5	148936075	148936107
MDA-MB-453_E.19	MDA-MB-453	deletion	99	7	5439259	5439260	7	5460981	5460982
MDA-MB-453_E.19	MDA-MB-453	deletion	99	7	155462014	155462019	7	155485210	155485215
MDA-MB-453_E.20	MDA-MB-453	deletion	74	14	68920003	68920009	14	68921660	68921666
MDA-MB-453_E.20	MDA-MB-453	tandem-duplication	98	15	24362886	24362893	15	24690356	24690363
MDA-MB-453_E.20	MDA-MB-453	deletion	70	15	24690362	24690363	15	24692659	24692660
MDA-MB-453_E.20	MDA-MB-453	deletion	99	2	98553389	98553393	2	98624718	98624722
MDA-MB-453_E.20	MDA-MB-453	deletion	98	2	142324273	142324275	2	142487290	142487292
MDA-MB-453_E.20	MDA-MB-453	deletion	100	20	15234166	15234167	20	15389328	15389329
MDA-MB-453_E.20	MDA-MB-453	deletion	100	20	15591758	15591759	20	16037838	16037839
MDA-MB-453_E.22	MDA-MB-453	deletion	98	1	188096983	188096987	1	188111113	188111117
MDA-MB-453_E.22	MDA-MB-453	deletion	99	10	79386312	79386316	10	79391401	79391405
MDA-MB-453_E.22	MDA-MB-453	tandem-duplication	92	2	142327113	142327114	2	142522379	142522380
MDA-MB-453_E.22	MDA-MB-453	deletion	100	20	14977511	14977514	20	15041079	15041082
MDA-MB-453_E.22	MDA-MB-453	deletion	69	22	31410155	31410161	22	31412224	31412230
MDA-MB-453_E.22	MDA-MB-453	deletion	100	3	112455564	112455567	3	112458123	112458126
MDA-MB-453_E.23	MDA-MB-453	deletion	100	1	32816836	32816837	1	32819206	32819207
MDA-MB-453_E.23	MDA-MB-453	deletion	100	1	197668281	197668282	1	197744776	197744777
MDA-MB-453_E.23	MDA-MB-453	tandem-duplication	85	15	97631364	97631368	15	97647962	97647966
MDA-MB-453_E.23	MDA-MB-453	deletion	95	17	42276850	42276851	17	42279307	42279308
MDA-MB-453_E.23	MDA-MB-453	tandem-duplication	99	2	3080154	3080158	2	3121197	3121201
MDA-MB-453_E.24	MDA-MB-453	deletion	99	15	24690362	24690363	15	24692659	24692660
MDA-MB-453_E.24	MDA-MB-453	deletion	100	7	5439259	5439260	7	5460981	5460982
MDA-MB-453_E.24	MDA-MB-453	tandem-duplication	99	9	122986166	122986170	9	123029149	123029153
MDA-MB-453_G.1	MDA-MB-453	translocation	80	4	184086000	184086003	17	15514728	15514731
MDA-MB-453_G.1	MDA-MB-453	deletion	89	6	74135299	74135304	6	74138430	74138435
MDA-MB-453_G.1	MDA-MB-453	deletion	99	6	74138516	74138517	6	74150041	74150042
MDA-MB-453_G.1	MDA-MB-453	deletion	99	7	47300585	47300589	7	47302868	47302872
MDA-MB-453_G.2	MDA-MB-453	deletion	89	6	74135299	74135304	6	74138430	74138435
MDA-MB-453_G.2	MDA-MB-453	deletion	99	6	74138516	74138517	6	74150041	74150042
MDA-MB-453_G.2	MDA-MB-453	deletion	88	6	74155446	74155447	6	74161247	74161248
MDA-MB-453_G.2	MDA-MB-453	tandem-duplication	100	7	144125843	144125847	7	144175114	144175118
MDA-MB-453_G.2	MDA-MB-453	inversion	75	9	90537015	90537020	9	90744912	90744917
MDA-MB-453_G.3	MDA-MB-453	tandem-duplication	63	16	3116220	3116224	16	3242698	3242702
MDA-MB-453_G.3	MDA-MB-453	deletion	90	20	15150884	15150887	20	15152445	15152448
MDA-MB-453_G.3	MDA-MB-453	tandem-duplication	99	4	160656389	160656390	4	160722989	160722990
MDA-MB-453_G.3	MDA-MB-453	deletion	87	6	74135299	74135304	6	74138430	74138435
MDA-MB-453_G.3	MDA-MB-453	deletion	89	6	74155446	74155447	6	74161247	74161248
MDA-MB-453_G.3	MDA-MB-453	deletion	99	X	7113519	7113520	X	7133537	7133538
MDA-MB-453_G.4	MDA-MB-453	tandem-duplication	95	3	47779223	47779228	3	47889696	47889701
MDA-MB-453_G.4	MDA-MB-453	deletion	74	6	74135299	74135304	6	74138430	74138435
MDA-MB-453_G.4	MDA-MB-453	deletion	97	6	74138516	74138517	6	74150041	74150042
MDA-MB-453_G.4	MDA-MB-453	deletion	89	6	74155446	74155447	6	74161247	74161248
MDA-MB-453_G.4	MDA-MB-453	tandem-duplication	99	X	6698968	6698972	X	6756983	6756987
MDA-MB-453_G.5	MDA-MB-453	deletion	96	2	142459206	142459207	2	142607842	142607843
MDA-MB-453_G.5	MDA-MB-453	deletion	99	20	14954655	14954661	20	15259036	15259042
MDA-MB-453_G.5	MDA-MB-453	tandem-duplication	99	3	66943563	66943566	3	67062113	67062116
MDA-MB-453_G.5	MDA-MB-453	deletion	89	6	74135299	74135304	6	74138430	74138435
MDA-MB-453_G.5	MDA-MB-453	deletion	99	6	74138516	74138517	6	74150041	74150042
MDA-MB-453_G.5	MDA-MB-453	deletion	88	6	74155446	74155447	6	74161247	74161248
MDA-MB-453_G.5	MDA-MB-453	tandem-duplication	75	9	38109604	38109609	9	38303330	38303335
MDA-MB-453_J.1	MDA-MB-453	tandem-duplication	99	19	55765326	55765328	19	55851708	55851710
MDA-MB-453_J.1	MDA-MB-453	deletion	98	2	142279512	142279516	2	142778661	142778665
MDA-MB-453_J.1	MDA-MB-453	deletion	90	6	148369697	148369703	6	148371097	148371103
MDA-MB-453_J.1	MDA-MB-453	inversion	95	7	132763562	132763563	7	132764737	132764738
MDA-MB-453_J.2	MDA-MB-453	tandem-duplication	98	10	12053282	12053289	10	12171900	12171907
MDA-MB-453_J.2	MDA-MB-453	deletion	69	17	46999120	46999121	17	47146221	47146222
MDA-MB-453_J.2	MDA-MB-453	deletion	100	2	116556560	116556565	2	116559634	116559639
MDA-MB-453_J.2	MDA-MB-453	deletion	90	5	79563240	79563242	5	79564483	79564485
MDA-MB-453_J.2	MDA-MB-453	tandem-duplication	100	8	67144206	67144210	8	67221243	67221247
MDA-MB-453_J.3	MDA-MB-453	tandem-duplication	99	11	20534445	20534446	11	20650947	20650948
MDA-MB-453_J.3	MDA-MB-453	tandem-duplication	99	8	14426956	14426963	8	14447666	14447673
MDA-MB-453_J.4	MDA-MB-453	tandem-duplication	95	18	8530661	8530664	18	8536158	8536161
MDA-MB-453_K.3	MDA-MB-453	deletion	99	2	141080423	141080428	2	141281503	141281508
MDA-MB-453_K.3	MDA-MB-453	deletion	98	20	14376685	14376693	20	14762642	14762650
MDA-MB-453_K.3	MDA-MB-453	tandem-duplication	72	3	67360605	67360608	3	67445503	67445506
MDA-MB-453_K.3	MDA-MB-453	deletion	100	6	122657522	122657523	6	122666586	122666587
MDA-MB-453_K.3	MDA-MB-453	deletion	99	8	127589509	127589511	8	128323770	128323772
MDA-MB-453_K.6	MDA-MB-453	tandem-duplication	100	14	36693804	36693807	14	36706340	36706343
MDA-MB-453_K.6	MDA-MB-453	deletion	84	3	22071561	22071562	3	22074657	22074658
MDA-MB-453_K.6	MDA-MB-453	deletion	82	5	42851253	42851255	5	42853607	42853609
MDA-MB-453_K.6	MDA-MB-453	tandem-duplication	94	5	55486849	55486852	5	55794904	55794907
MDA-MB-453_K.7	MDA-MB-453	tandem-duplication	99	15	86911630	86911634	15	86961836	86961840
MDA-MB-453_K.7	MDA-MB-453	tandem-duplication	100	16	3056525	3056526	16	3086943	3086944
MDA-MB-453_K.7	MDA-MB-453	deletion	89	18	15401954	15401986	18	15402468	15402500
MDA-MB-453_K.8	MDA-MB-453	translocation	69	15	41751116	41751123	17	81184109	81184116
MDA-MB-453_K.8	MDA-MB-453	deletion	98	20	14774669	14774670	20	14841934	14841935
MDA-MB-453_K.8	MDA-MB-453	deletion	100	20	15286975	15286978	20	15313244	15313247
MDA-MB-453_K.8	MDA-MB-453	tandem-duplication	98	7	69225378	69225384	7	69249297	69249303
MDA-MB-453_L.10	MDA-MB-453	tandem-duplication	70	14	102375053	102375055	14	102474329	102474331
MDA-MB-453_L.10	MDA-MB-453	tandem-duplication	100	7	68975035	68975039	7	69167064	69167068
MDA-MB-453_L.10	MDA-MB-453	deletion	99	7	70037257	70037260	7	70111054	70111057
MDA-MB-453_L.10	MDA-MB-453	tandem-duplication	100	9	119081807	119081812	9	119121612	119121617
MDA-MB-453_L.11	MDA-MB-453	tandem-duplication	100	15	32196803	32196805	15	32206643	32206645
MDA-MB-453_L.11	MDA-MB-453	tandem-duplication	99	4	44380403	44380426	4	44421793	44421816
MDA-MB-453_L.11	MDA-MB-453	tandem-duplication	100	9	38099048	38099052	9	38487411	38487415
MDA-MB-453_L.12	MDA-MB-453	deletion	100	15	69785756	69785758	15	69872871	69872873
MDA-MB-453_L.12	MDA-MB-453	tandem-duplication	87	21	35929568	35929570	21	36178827	36178829
MDA-MB-453_L.12	MDA-MB-453	tandem-duplication	100	7	109912354	109912360	7	110268975	110268981
MDA-MB-453_L.2	MDA-MB-453	tandem-duplication	98	11	95019103	95019106	11	95235060	95235063
MDA-MB-453_L.2	MDA-MB-453	deletion	90	2	142454847	142454851	2	142810154	142810158
MDA-MB-453_L.2	MDA-MB-453	inversion	98	7	69426801	69426806	7	69547483	69547488
MDA-MB-453_L.2	MDA-MB-453	inversion	99	7	69485140	69485141	7	69550635	69550636
MDA-MB-453_L.3	MDA-MB-453	tandem-duplication	98	10	87688360	87688361	10	87817299	87817300
MDA-MB-453_L.3	MDA-MB-453	tandem-duplication	99	2	216058055	216058061	2	216068792	216068798
MDA-MB-453_L.4	MDA-MB-453	deletion	100	13	55631112	55631113	13	55635575	55635576
MDA-MB-453_L.4	MDA-MB-453	tandem-duplication	68	14	78404446	78404449	14	78463244	78463247
MDA-MB-453_L.4	MDA-MB-453	tandem-duplication	99	7	2399237	2399240	7	2779983	2779986
MDA-MB-453_L.4	MDA-MB-453	tandem-duplication	97	8	142566742	142566743	8	142597165	142597166
MDA-MB-453_L.6	MDA-MB-453	tandem-duplication	98	1	234720999	234721002	1	235048219	235048222
MDA-MB-453_L.6	MDA-MB-453	tandem-duplication	97	15	42127144	42127149	15	42274167	42274172
MDA-MB-453_L.6	MDA-MB-453	tandem-duplication	86	17	38848072	38848074	17	39179014	39179016
MDA-MB-453_L.6	MDA-MB-453	deletion	100	2	141732854	141732855	2	141847020	141847021
MDA-MB-453_L.6	MDA-MB-453	tandem-duplication	98	2	231731569	231731572	2	232253696	232253699
MDA-MB-453_L.6	MDA-MB-453	tandem-duplication	100	3	140380931	140380933	3	140659412	140659414
MDA-MB-453_L.6	MDA-MB-453	tandem-duplication	69	8	62497618	62497621	8	62601418	62601421
MDA-MB-453_L.7	MDA-MB-453	tandem-duplication	100	7	42243700	42243703	7	42374376	42374379
MDA-MB-453_L.8	MDA-MB-453	tandem-duplication	99	1	236021914	236021915	1	236143107	236143108
MDA-MB-453_L.8	MDA-MB-453	tandem-duplication	100	12	100785782	100785783	12	101036860	101036861
MDA-MB-453_L.8	MDA-MB-453	inversion	98	15	60879336	60879342	15	60927505	60927511
MDA-MB-453_L.8	MDA-MB-453	inversion	88	15	60926704	60926705	15	60980250	60980251
MDA-MB-453_L.9	MDA-MB-453	tandem-duplication	69	11	70206541	70206542	11	70362567	70362568
MDA-MB-453_L.9	MDA-MB-453	deletion	100	15	69785756	69785758	15	69872871	69872873
MDA-MB-453_L.9	MDA-MB-453	tandem-duplication	88	21	35929568	35929570	21	36178827	36178829
MDA-MB-453_L.9	MDA-MB-453	tandem-duplication	100	7	109912354	109912360	7	110268975	110268981
